# Supplementary material for: Resistance gene enrichment sequencing (RenSeq) enables reannotation of the NB-LRR gene family from sequenced plant genomes and rapid mapping of resistance loci in segregating populations
Source: Plant J. 2013 Oct 8;76(3):530–44. doi: 10.1111/tpj.12307 (PMC3935411; doi:10.1111/tpj.12307)
Supplement: Table S1 — Assessment of NB-LRR enrichment efficiency using quantitative PCR. [file tpj0076-0530-sd4.xlsx]

## Sheet: Sheet1
supplementary table 1
NB-LRR enrichment efficiency was assessed through qPCR and NB-LRR specific primer pairs.
Jupe and Witek et al., 2013
qPCR to identify fold-enrichment efficiency of potato NB-LRR target capture
target	sample	C(t)	average	dC(t)	ddC(t)
R3a	gDNA	28.989	28.9921	9.76222	8.32889	0.00310756	321.795
R3a	gDNA	28.9444
R3a	gDNA	29.0428
R3a	captured	19.2483	19.2299
R3a	captured	19.1568
R3a	captured	19.2844
Cl3	gDNA	30.4762	30.3733	9.19253	7.7592	0.00461325	216.767
Cl3	gDNA	30.4085
Cl3	gDNA	30.2353
Cl3	captured	21.1214	21.1808
Cl3	captured	21.286
Cl3	captured	21.135
R2	gDNA	28.0138	28.0932	9.78128	8.34795	0.00306478	326.288
R2	gDNA	27.9541
R2	gDNA	28.3118
R2	captured	18.2774	18.3119
R2	captured	18.3872
R2	captured	18.2712
18S	gDNA	21.92	21.9133	1.43333
18S	gDNA	21.94
18S	gDNA	21.88
18S	captured	20.18	20.48
18S	captured	20.56
18S	captured	20.7
				average ddC(t)	8.14535
				average fold enrichment	288.283
