# Supplementary material for: Resistance gene enrichment sequencing (RenSeq) enables reannotation of the NB-LRR gene family from sequenced plant genomes and rapid mapping of resistance loci in segregating populations
Source: Plant J. 2013 Oct 8;76(3):530–44. doi: 10.1111/tpj.12307 (PMC3935411; doi:10.1111/tpj.12307)
Supplement: Table S2 — List of identified DM potato NB-LRR loci including position, strand and MAST search result. [file tpj0076-0530-sd5.xlsx]

## Sheet: DM NB-LRR list
supplementary Table S2a
Jupe and Witek et al., 2013
List of identified DM NB-LRR loci. The table presents chromosome, identifier, start and stop on the chromosome. Last columns provides the NB-LRR cluster ID and strand.
1	ST4.03ch01	PGSC0003DMG401022784	506323	508020	-	+
2	ST4.03ch01	RDC0001NLR0001	510146	513527	1	-
3	ST4.03ch01	RDC0001NLR0002	515499	517378	1	-
4	ST4.03ch01	PGSC0003DMG400022785	519406	522921	1	+
5	ST4.03ch01	PGSC0003DMG400019970	524773	526943	1	+
6	ST4.03ch01	PGSC0003DMG400016372	3589210	3593472	-	-
7	ST4.03ch01	PGSC0003DMG400022699	5088261	5094022	-	-
8	ST4.03ch01	PGSC0003DMG400016808	10580473	10588280	-	-
9	ST4.03ch01	RDC0001NLR0003	12177542	12178293	2	-
10	ST4.03ch01	RDC0001NLR0004	12186781	12187895	2	-
11	ST4.03ch01	PGSC0003DMG400020872	14181938	14184386	3	-
12	ST4.03ch01	PGSC0003DMG402020874	14207078	14209141	3	-
13	ST4.03ch01	RDC0001NLR0005	14218870	14220279	3	+
14	ST4.03ch01	RDC0001NLR0006	14280856	14283203	3	-
15	ST4.03ch01	PGSC0003DMG400019928	49487582	49488073	-	+
16	ST4.03ch01	PGSC0003DMG400013165	50153110	50154668	-	+
17	ST4.03ch01	PGSC0003DMG400024055	55163140	55169854	-	-
18	ST4.03ch01	PGSC0003DMG402006288	60182949	60189236	-	-
19	ST4.03ch01	PGSC0003DMG400006296	60454304	60457857	-	-
20	ST4.03ch01	PGSC0003DMG400006769	64744652	64752048	-	+
21	ST4.03ch01	PGSC0003DMG400006785	65253347	65260522	-	+
22	ST4.03ch01	PGSC0003DMG400006800	65780453	65783901	-	+
23	ST4.03ch01	PGSC0003DMG400025259	66306351	66310538	-	+
24	ST4.03ch01	PGSC0003DMG400006316	66597399	66601144	-	-
25	ST4.03ch01	PGSC0003DMG401026043	69673834	69679058	4	+
26	ST4.03ch01	PGSC0003DMG404026043	69682241	69687450	4	+
27	ST4.03ch01	RDC0001NLR0007	75953282	75956514	-	+
28	ST4.03ch01	PGSC0003DMG400002799	78211068	78215663	-	+
29	ST4.03ch01	PGSC0003DMG402018257	79482156	79487988	5	+
30	ST4.03ch01	PGSC0003DMG400018256	79498625	79503206	5	+
31	ST4.03ch01	PGSC0003DMG400018216	79510283	79515294	5	-
32	ST4.03ch01	PGSC0003DMG400018213	79532647	79533277	5	-
33	ST4.03ch01	PGSC0003DMG400013098	79592844	79598945	5	-
34	ST4.03ch01	PGSC0003DMG400020722	79663363	79670255	5	+
35	ST4.03ch01	PGSC0003DMG401020721	79675409	79680161	5	+
36	ST4.03ch01	PGSC0003DMG400003104	83472459	83476820	-	-
37	ST4.03ch02	PGSC0003DMG400019900	9112461	9117400	6	-
38	ST4.03ch02	RDC0001NLR0008	9134757	9137384	6	-
39	ST4.03ch02	PGSC0003DMG400011809	13981159	13983455	-	+
40	ST4.03ch02	PGSC0003DMG400012918	14456377	14461418	-	-
41	ST4.03ch02	PGSC0003DMG400013090	15866849	15870093	7	+
42	ST4.03ch02	PGSC0003DMG400013094	15887638	15891240	7	-
43	ST4.03ch02	PGSC0003DMG400013091	15896077	15899109	7	+
44	ST4.03ch02	RDC0001NLR0009	16705798	16708198	8	+
45	ST4.03ch02	PGSC0003DMG400004521	16783207	16784249	8	+
46	ST4.03ch02	PGSC0003DMG400012650	17339652	17342414	-	-
47	ST4.03ch02	PGSC0003DMG400021477	17659025	17664191	-	+
48	ST4.03ch02	PGSC0003DMG400021469	18236416	18239848	-	+
49	ST4.03ch02	PGSC0003DMG400021098	29536749	29539812	9	-
50	ST4.03ch02	PGSC0003DMG400021169	29562811	29565198	9	+
51	ST4.03ch02	RDC0001NLR0010	29905114	29907964	10	-
52	ST4.03ch02	PGSC0003DMG400008306	29910064	29912916	10	-
53	ST4.03ch02	PGSC0003DMG400008292	29966569	29971740	10	+
54	ST4.03ch02	PGSC0003DMG400013627	37802516	37808556	-	+
55	ST4.03ch02	PGSC0003DMG400003527	40926472	40930241	-	-
56	ST4.03ch02	RDC0001NLR0011	44374954	44379465	11	-
57	ST4.03ch02	RDC0001NLR0012	44396136	44397705	11
58	ST4.03ch02	RDC0001NLR0013	44398882	44400843	11	-
59	ST4.03ch02	RDC0001NLR0014	44402412	44403393	11	+
60	ST4.03ch02	RDC0001NLR0015	44423104	44427026	11	-
61	ST4.03ch02	RDC0001NLR0016	44438304	44443305	11	-
62	ST4.03ch03	PGSC0003DMG400005046	2313388	2318149	-	+
63	ST4.03ch03	PGSC0003DMG400005052	2502618	2512246	-	+
64	ST4.03ch03	PGSC0003DMG400043400	10462400	10466206	-	-
65	ST4.03ch03	PGSC0003DMG400024337	21174996	21177833	-	+
66	ST4.03ch04	PGSC0003DMG400002820	186279	192428	12	+
67	ST4.03ch04	RDC0001NLR0017	193587	198177	12	+
68	ST4.03ch04	PGSC0003DMG400007469	778134	783951	13	-
69	ST4.03ch04	PGSC0003DMG401007461	838994	846975	13	+
70	ST4.03ch04	PGSC0003DMG400007462	853100	859501	13	+
71	ST4.03ch04	RDC0001NLR0018	862858	866008	13	+
72	ST4.03ch04	RDC0001NLR0019	868513	871335	13	+
73	ST4.03ch04	RDC0001NLR0020	941345	947895	13	-
74	ST4.03ch04	PGSC0003DMG402017089	951809	954122	13	-
75	ST4.03ch04	PGSC0003DMG400017085	960683	961257	13	+
76	ST4.03ch04	PGSC0003DMG400017086	962467	965618	13	+
77	ST4.03ch04	PGSC0003DMG400005577	1016330	1019975	13	+
78	ST4.03ch04	RDC0001NLR0021	1030321	1032898	13	-
79	ST4.03ch04	RDC0001NLR0022	1035534	1035978	13	+
80	ST4.03ch04	RDC0001NLR0023	1038532	1038976	13	+
81	ST4.03ch04	PGSC0003DMG400015872	1113740	1120367	13	+
82	ST4.03ch04	RDC0001NLR0024	1124002	1126943	13	-
83	ST4.03ch04	RDC0001NLR0025	1128702	1130552	13	-
84	ST4.03ch04	PGSC0003DMG401015877	1269028	1272031	13	+
85	ST4.03ch04	PGSC0003DMG403015877	1277914	1279604	13	+
86	ST4.03ch04	PGSC0003DMG401026842	1336300	1338766	13	+
87	ST4.03ch04	PGSC0003DMG403026842	1339644	1347005	13	+
88	ST4.03ch04	RDC0001NLR0026	1354123	1356373	13	+
89	ST4.03ch04	PGSC0003DMG400006003	1670640	1675331	-	+
90	ST4.03ch04	PGSC0003DMG400005970	1858431	1862567	-	-
91	ST4.03ch04	PGSC0003DMG400029462	2813381	2817571	14	-
92	ST4.03ch04	PGSC0003DMG400029460	2834773	2838162	14	-
93	ST4.03ch04	RDC0001NLR0027	2867149	2876125	14	-
94	ST4.03ch04	PGSC0003DMG400029457	2898617	2904105	14	-
95	ST4.03ch04	RDC0001NLR0028	2922698	2925763	14	-
96	ST4.03ch04	PGSC0003DMG400029506	2943479	2947177	14	-
97	ST4.03ch04	RDC0001NLR0029	2922698	2925763	14	-
98	ST4.03ch04	PGSC0003DMG400029505	2981078	2987474	14	+
99	ST4.03ch04	PGSC0003DMG400029453	2995919	3000924	14	-
100	ST4.03ch04	RDC0001NLR0030	3006110	3008864	14	+
101	ST4.03ch04	RDC0001NLR0031	3023137	3024350	14	+
102	ST4.03ch04	PGSC0003DMG400029504	3034729	3039439	14	+
103	ST4.03ch04	PGSC0003DMG400006533	4235347	4237869	15	+
104	ST4.03ch04	PGSC0003DMG400006531	4244946	4247498	15	+
105	ST4.03ch04	PGSC0003DMG400011529	4613730	4616260	16	+
106	ST4.03ch04	PGSC0003DMG400011528	4632843	4635398	16	+
107	ST4.03ch04	PGSC0003DMG400011527	4638611	4641193	16	+
108	ST4.03ch04	PGSC0003DMG401011526	4643694	4644317	16	+
109	ST4.03ch04	PGSC0003DMG400011525	4648570	4651089	16	+
110	ST4.03ch04	PGSC0003DMG400011524	4654153	4655118	16	+
111	ST4.03ch04	PGSC0003DMG400011523	4661781	4664969	16	+
112	ST4.03ch04	PGSC0003DMG401011522	4667521	4670172	16	+
113	ST4.03ch04	PGSC0003DMG400011521	4675508	4681260	16	+
114	ST4.03ch04	PGSC0003DMG400011520	4688283	4690817	16	+
115	ST4.03ch04	RDC0001NLR0032	4694265	4696812	16	+
116	ST4.03ch04	RDC0001NLR0033	4700403	4702401	16	+
117	ST4.03ch04	RDC0001NLR0034	4706516	4707365	16	+
118	ST4.03ch04	PGSC0003DMG400011517	4715071	4717942	16	+
119	ST4.03ch04	RDC0001NLR0035	4719131	4720586	16	+
120	ST4.03ch04	RDC0001NLR0036	4722485	4723901	16	-
121	ST4.03ch04	PGSC0003DMG400032584	4725950	4728890	16	+
122	ST4.03ch04	RDC0001NLR0037	4730775	4731382	16	+
123	ST4.03ch04	PGSC0003DMG400032582	4738697	4741385	16	+
124	ST4.03ch04	PGSC0003DMG400032581	4741723	4743110	16	+
125	ST4.03ch04	RDC0001NLR0038	4745452	4748363	16	+
126	ST4.03ch04	PGSC0003DMG400032578	4758163	4759403	16	+
127	ST4.03ch04	PGSC0003DMG402032547	4762375	4765194	16	+
128	ST4.03ch04	PGSC0003DMG400032576	4836548	4839324	16	-
129	ST4.03ch04	RDC0001NLR0039	4847574	4848590	16	-
130	ST4.03ch04	RDC0001NLR0040	4857895	4860503	16	-
131	ST4.03ch04	RDC0001NLR0041	4863353	4866082	16	+
132	ST4.03ch04	PGSC0003DMG400032572	4873071	4875861	16	-
133	ST4.03ch04	PGSC0003DMG400023273	5708305	5710291	17	+
134	ST4.03ch04	PGSC0003DMG400023288	5751371	5758945	17	+
135	ST4.03ch04	PGSC0003DMG400011920	5827812	5830496	17	+
136	ST4.03ch04	RDC0001NLR0042	5835007	5837586	17	+
137	ST4.03ch04	PGSC0003DMG400011924	5922816	5929836	17	+
138	ST4.03ch04	PGSC0003DMG400011926	5964923	5968326	17	+
139	ST4.03ch04	PGSC0003DMG400010946	6051699	6052625	17	+
140	ST4.03ch04	RDC0001NLR0043	7749465	7752286	18	-
141	ST4.03ch04	RDC0001NLR0044	7753802	7756501	18	-
142	ST4.03ch04	PGSC0003DMG400016029	7760029	7760463	18	-
143	ST4.03ch04	RDC0001NLR0045	7764719	7767569	18	-
144	ST4.03ch04	RDC0001NLR0046	7810539	7812267	18	+
145	ST4.03ch04	RDC0001NLR0047	7831917	7833979	18	+
146	ST4.03ch04	RDC0001NLR0048	7834646	7836375	18	+
147	ST4.03ch04	RDC0001NLR0049	7855684	7859148	18	+
148	ST4.03ch04	RDC0001NLR0050	7860137	7862636	18	+
149	ST4.03ch04	PGSC0003DMG400023656	7864868	7865860	18	+
150	ST4.03ch04	PGSC0003DMG400023645	7872577	7875159	18	+
151	ST4.03ch04	RDC0001NLR0051	9387723	9389452	19	-
152	ST4.03ch04	PGSC0003DMG400019732	9431449	9435345	19	-
153	ST4.03ch04	PGSC0003DMG400019741	9447883	9453414	19	+
154	ST4.03ch04	PGSC0003DMG400019740	9475969	9478623	19	+
155	ST4.03ch04	PGSC0003DMG400041458	10009825	10012344	20	-
156	ST4.03ch04	RDC0001NLR0052	10020628	10023181	20	-
157	ST4.03ch04	PGSC0003DMG400037159	10033672	10036212	20	-
158	ST4.03ch04	RDC0001NLR0053	10041610	10044167	20	-
159	ST4.03ch04	PGSC0003DMG400020935	21192456	21196161	21	+
160	ST4.03ch04	RDC0001NLR0055	21923841	21924629	22	-
161	ST4.03ch04	PGSC0003DMG400024234	21925509	21928034	22	-
162	ST4.03ch04	PGSC0003DMG400030044	21990422	21991288	22	+
163	ST4.03ch04	PGSC0003DMG400030045	21991468	21992902	22	+
164	ST4.03ch04	RDC0001NLR0056	22032705	22033554	22	-
165	ST4.03ch04	PGSC0003DMG400024231	22035625	22038557	22	+
167	ST4.03ch04	PGSC0003DMG400002960	24957643	24960934	23	-
168	ST4.03ch04	PGSC0003DMG400002947	24976758	24981180	23	+
169	ST4.03ch04	RDC0001NLR0058	24983419	24986038	23	+
170	ST4.03ch04	RDC0001NLR0059	25029252	25031777	23	+
171	ST4.03ch04	RDC0001NLR0060	27497591	27498947	24	+
172	ST4.03ch04	RDC0001NLR0061	27558218	27559103	24	+
173	ST4.03ch04	RDC0001NLR0062	28224313	28225769	25	+
174	ST4.03ch04	RDC0001NLR0063	28312436	28312982	25	+
175	ST4.03ch04	RDC0001NLR0064	28381618	28383941	25	-
176	ST4.03ch04	RDC0001NLR0065	28439654	28440715	25	+
177	ST4.03ch04	RDC0001NLR0066	28688119	28688886	26	+
178	ST4.03ch04	RDC0001NLR0067	28746801	28749101	26	-
179	ST4.03ch04	RDC0001NLR0068	29159434	29161062	27	-
180	ST4.03ch04	RDC0001NLR0069	29187174	29187823	27	-
181	ST4.03ch04	RDC0001NLR0070	29234237	29236213	27	+
182	ST4.03ch04	RDC0001NLR0071	29345289	29347471	27	+
183	ST4.03ch04	PGSC0003DMG400002217	31431348	31437204	-	-
184	ST4.03ch04	PGSC0003DMG401016933	49114172	49121650	-	+
185	ST4.03ch04	PGSC0003DMG400010527	49661453	49669306	-	+
186	ST4.03ch04	PGSC0003DMG400043376	52433353	52433736	-	-
187	ST4.03ch04	RDC0001NLR0072	54327220	54329514	28	-
188	ST4.03ch04	RDC0001NLR0073	54336968	54338688	28	+
189	ST4.03ch04	PGSC0003DMG401010614	66872728	66875726	29	-
190	ST4.03ch04	PGSC0003DMG400010613	66882345	66883202	29	-
191	ST4.03ch04	PGSC0003DMG400010612	66884436	66890076	29	-
192	ST4.03ch04	PGSC0003DMG400007999	68763274	68766986	-	+
193	ST4.03ch05	PGSC0003DMG400028339	143384	148631	-	-
194	ST4.03ch05	PGSC0003DMG400025099	1500545	1506500	-	+
195	ST4.03ch05	PGSC0003DMG400000813	2063328	2066456	30	+
196	ST4.03ch05	PGSC0003DMG400000815	2068116	2068967	30	+
197	ST4.03ch05	PGSC0003DMG400000816	2069034	2074818	30	+
198	ST4.03ch05	RDC0001NLR0074	2077172	2079628	30	+
199	ST4.03ch05	RDC0001NLR0075	2187438	2190589	30	-
200	ST4.03ch05	RDC0001NLR0076	2201363	2204578	30	-
201	ST4.03ch05	PGSC0003DMG400030498	4223105	4227103	31	-
202	ST4.03ch05	PGSC0003DMG400030497	4227604	4230353	31	-
203	ST4.03ch05	RDC0001NLR0077	4232567	4235165	31	+
204	ST4.03ch05	PGSC0003DMG400018428	4589149	4595717	32	-
205	ST4.03ch05	PGSC0003DMG400018429	4611906	4618405	32	-
206	ST4.03ch05	PGSC0003DMG400018441	4799612	4804074	33	-
207	ST4.03ch05	PGSC0003DMG400018442	4839966	4843837	33	-
208	ST4.03ch05	RDC0001NLR0078	4908113	4910054	33	-
209	ST4.03ch05	RDC0001NLR0079	5166270	5167725	34	+
210	ST4.03ch05	RDC0001NLR0080	5174854	5178315	34	+
211	ST4.03ch05	RDC0001NLR0081	5189936	5193804	34	+
212	ST4.03ch05	PGSC0003DMG400025545	5211402	5215554	34	+
213	ST4.03ch05	RDC0001NLR0082	5227047	5230085	34	+
214	ST4.03ch05	RDC0001NLR0083	5238303	5239880	34	+
215	ST4.03ch05	RDC0001NLR0084	5298284	5303462	34	+
216	ST4.03ch05	RDC0001NLR0085	5318135	5318984	34	+
217	ST4.03ch05	RDC0001NLR0086	5326654	5330097	34	+
218	ST4.03ch05	RDC0001NLR0087	5333658	5335841	34	+
219	ST4.03ch05	RDC0001NLR0088	5337090	5339732	34	+
220	ST4.03ch05	RDC0001NLR0089	5341661	5343480	34	+
221	ST4.03ch05	PGSC0003DMG400003380	5348227	5352952	34	+
222	ST4.03ch05	PGSC0003DMG400023062	5469503	5473373	-	+
223	ST4.03ch05	PGSC0003DMG400025615	5714878	5719113	35	-
224	ST4.03ch05	PGSC0003DMG400025611	5723483	5731577	35	+
225	ST4.03ch05	RDC0001NLR0090	6506321	6508868	36	-
226	ST4.03ch05	RDC0001NLR0091	6514325	6516871	36	-
227	ST4.03ch05	RDC0001NLR0092	6521358	6522329	36	-
228	ST4.03ch05	PGSC0003DMG401022603	6528097	6537250	36	+
229	ST4.03ch05	RDC0001NLR0093	6938661	6944482	-	-
230	ST4.03ch05	PGSC0003DMG400013506	8619648	8627296	-	-
231	ST4.03ch05	PGSC0003DMG400013486	9020646	9026828	-	+
232	ST4.03ch05	PGSC0003DMG400013490	9139914	9148796	37	+
233	ST4.03ch05	RDC0001NLR0094	9151984	9154278	37	+
234	ST4.03ch05	RDC0001NLR0095	9163590	9165313	37	+
235	ST4.03ch05	RDC0001NLR0097	9179683	9180593	37	-
236	ST4.03ch05	PGSC0003DMG401013522	9287263	9291478	-	-
237	ST4.03ch05	RDC0001NLR0098	9635954	9642604	-	-
238	ST4.03ch05	PGSC0003DMG400018619	10091268	10095994	-	+
239	ST4.03ch05	PGSC0003DMG400002357	16044827	16048908	-	-
240	ST4.03ch05	RDC0001NLR0099	16390443	16392201	-	-
241	ST4.03ch05	PGSC0003DMG400021779	19398087	19401425	-	+
242	ST4.03ch05	PGSC0003DMG401003025	24681193	24685207	-	+
243	ST4.03ch05	PGSC0003DMG400046201	25670673	25674829	38	+
244	ST4.03ch05	RDC0001NLR0100	25709818	25710386	38	+
245	ST4.03ch05	RDC0001NLR0101	25717009	25719236	38	+
246	ST4.03ch05	RDC0001NLR0102	32512108	32515140	-	-
247	ST4.03ch05	RDC0001NLR0103	34592186	34593736	-	+
248	ST4.03ch05	RDC0001NLR0104	36126725	36131270	-	+
249	ST4.03ch05	RDC0001NLR0105	41733398	41735028	39	-
250	ST4.03ch05	PGSC0003DMG400003353	41799142	41802553	39	+
251	ST4.03ch05	RDC0001NLR0106	41889983	41893451	39	+
252	ST4.03ch05	RDC0001NLR0107	43387022	43390093	-	-
253	ST4.03ch05	RDC0001NLR0108	45251987	45254970	-	-
254	ST4.03ch05	RDC0001NLR0109	45788930	45789744	-	+
255	ST4.03ch05	RDC0001NLR0110	49481340	49483119	40	+
256	ST4.03ch05	RDC0001NLR0111	49486045	49488275	40	-
257	ST4.03ch05	RDC0001NLR0112	49571420	49573546	40	+
258	ST4.03ch05	RDC0001NLR0113	49680001	49682196	41	-
259	ST4.03ch05	PGSC0003DMG400008449	49687693	49688942	41	-
260	ST4.03ch06	PGSC0003DMG400021987	839174	841945	42	-
261	ST4.03ch06	RDC0001NLR0115	843673	846401	42	-
262	ST4.03ch06	PGSC0003DMG400021986	851351	856407	42	-
263	ST4.03ch06	RDC0001NLR0118	874251	879566	42	-
264	ST4.03ch06	RDC0001NLR0119	893962	900827	42	-
265	ST4.03ch06	PGSC0003DMG400031878	920425	927075	42	-
266	ST4.03ch06	RDC0001NLR0120	939043	940025	42	-
267	ST4.03ch06	RDC0001NLR0121	962504	965450	42	-
268	ST4.03ch06	PGSC0003DMG400020732	968329	972562	42	-
269	ST4.03ch06	PGSC0003DMG400020735	992198	995631	42	-
270	ST4.03ch06	PGSC0003DMG400020736	998608	1002369	42	-
271	ST4.03ch06	RDC0001NLR0122	1003969	1005279	42	-
272	ST4.03ch06	RDC0001NLR0123	1014768	1017750	42	-
273	ST4.03ch06	RDC0001NLR0124	1023065	1026363	42	-
274	ST4.03ch06	PGSC0003DMG400020740	1041352	1043571	42	-
275	ST4.03ch06	PGSC0003DMG400020741	1051067	1054778	42	-
276	ST4.03ch06	PGSC0003DMG400020749	1069335	1070714	42	-
277	ST4.03ch06	PGSC0003DMG401005337	1165928	1167783	42	-
278	ST4.03ch06	PGSC0003DMG400005335	1174056	1180339	42	-
279	ST4.03ch06	PGSC0003DMG400010895	1499244	1503069	43	+
280	ST4.03ch06	RDC0001NLR0127	1513582	1517168	43	-
281	ST4.03ch06	RDC0001NLR0128	1518948	1520148	43	+
282	ST4.03ch06	RDC0001NLR0129	1540090	1540791	43	+
283	ST4.03ch06	PGSC0003DMG400025512	1547165	1550962	43	+
284	ST4.03ch06	PGSC0003DMG400025511	1554558	1559912	43	+
285	ST4.03ch06	RDC0001NLR0130	2303329	2304676	-	-
286	ST4.03ch06	RDC0001NLR0131	2843874	2844856	-	+
287	ST4.03ch06	PGSC0003DMG400020851	3986258	3991562	-	-
288	ST4.03ch06	RDC0001NLR0132	6475190	6481524	44	+
289	ST4.03ch06	PGSC0003DMG400009686	6553332	6555332	44	+
290	ST4.03ch06	RDC0001NLR0133	6568711	6573185	44	-
291	ST4.03ch06	PGSC0003DMG401012062	6587099	6589365	44	+
292	ST4.03ch06	RDC0001NLR0134	6593917	6595500	44	+
293	ST4.03ch06	RDC0001NLR0135	6611431	6612359	44	+
294	ST4.03ch06	RDC0001NLR0136	6738145	6741500	45	-
295	ST4.03ch06	RDC0001NLR0137	6777477	6779836	45	+
296	ST4.03ch06	RDC0001NLR0138	6860817	6865099	45	-
297	ST4.03ch06	RDC0001NLR0139	6883595	6886238	45	+
298	ST4.03ch06	PGSC0003DMG400023253	8391419	8393378	46	+
299	ST4.03ch06	PGSC0003DMG400023250	8393909	8398459	46	+
300	ST4.03ch06	RDC0001NLR0140	8401447	8402102	46	+
301	ST4.03ch06	PGSC0003DMG400023249	8420612	8422750	46	+
302	ST4.03ch06	PGSC0003DMG402002428	11364687	11367656	47	+
303	ST4.03ch06	PGSC0003DMG400002427	11390359	11397114	47	+
304	ST4.03ch06	PGSC0003DMG400002426	11413324	11418752	47	+
305	ST4.03ch06	RDC0001NLR0141	21967519	21969712	-	-
306	ST4.03ch06	RDC0001NLR0142	24505378	24506633	-	+
307	ST4.03ch06	PGSC0003DMG400029220	31326650	31329138	48	-
308	ST4.03ch06	RDC0001NLR0143	31361279	31363352	48	-
309	ST4.03ch06	PGSC0003DMG400016656	34299294	34301658	-	-
310	ST4.03ch06	RDC0001NLR0144	41310065	41312030	-	+
311	ST4.03ch06	RDC0001NLR0145	46700873	46702814	49	-
312	ST4.03ch06	RDC0001NLR0146	46705877	46708278	49	-
313	ST4.03ch06	RDC0001NLR0147	46719790	46721454	49	-
314	ST4.03ch06	RDC0001NLR0148	46724039	46726686	49	-
315	ST4.03ch06	PGSC0003DMG400026104	46731069	46738912	49	+
316	ST4.03ch06	RDC0001NLR0149	46760464	46763097	49	-
317	ST4.03ch06	RDC0001NLR0150	46852108	46861275	49	-
318	ST4.03ch06	RDC0001NLR0151	46867276	46870768	49	-
319	ST4.03ch06	RDC0001NLR0152	46878352	46884346	49	-
320	ST4.03ch06	RDC0001NLR0153	46889155	46894874	49	-
321	ST4.03ch06	RDC0001NLR0154	46898593	46900012	49	-
322	ST4.03ch06	RDC0001NLR0155	46906450	46908796	49	-
323	ST4.03ch06	RDC0001NLR0156	46913761	46914525	49	-
324	ST4.03ch06	RDC0001NLR0157	46915289	46917689	49	-
325	ST4.03ch06	PGSC0003DMG400031318	46918570	46923865	49	-
326	ST4.03ch06	RDC0001NLR0158	46926801	46933458	49	+
327	ST4.03ch06	RDC0001NLR0159	46935694	46937931	49	-
328	ST4.03ch06	PGSC0003DMG400005174	47328471	47329736	50	-
329	ST4.03ch06	PGSC0003DMG400005173	47331631	47334710	50	-
330	ST4.03ch06	PGSC0003DMG400005172	47336793	47339078	50	-
331	ST4.03ch06	RDC0001NLR0160	47343719	47345921	50	-
332	ST4.03ch06	PGSC0003DMG400005170	47385673	47387644	50	-
333	ST4.03ch06	RDC0001NLR0161	47407909	47410253	50	-
334	ST4.03ch06	RDC0001NLR0162	47418003	47420273	50	-
335	ST4.03ch06	RDC0001NLR0163	47422828	47426023	50	-
336	ST4.03ch06	RDC0001NLR0164	47436580	47438884	50	-
337	ST4.03ch06	PGSC0003DMG400033153	47442768	47445315	50	-
338	ST4.03ch06	PGSC0003DMG400033151	47456297	47457103	50	-
339	ST4.03ch06	RDC0001NLR0165	47485521	47486994	50	-
340	ST4.03ch06	RDC0001NLR0166	47492020	47494351	50	-
341	ST4.03ch06	RDC0001NLR0167	47503116	47503962	50	-
342	ST4.03ch06	RDC0001NLR0168	47522430	47524641	50	-
343	ST4.03ch06	RDC0001NLR0169	47527708	47530069	50	-
344	ST4.03ch06	PGSC0003DMG400033131	47535000	47537661	50	-
345	ST4.03ch06	RDC0001NLR0170	47539400	47541150	50	-
346	ST4.03ch06	RDC0001NLR0171	47549819	47552275	50	-
347	ST4.03ch06	PGSC0003DMG400004874	48974506	48977706	51	+
348	ST4.03ch06	PGSC0003DMG400004873	48982300	48984276	51	+
349	ST4.03ch07	PGSC0003DMG400038020	1023875	1026607	52	-
350	ST4.03ch07	PGSC0003DMG400011193	1049175	1051700	52	-
351	ST4.03ch07	PGSC0003DMG401030700	3003656	3012655	-	-
352	ST4.03ch07	RDC0001NLR0172	5931088	5932407	53	+
353	ST4.03ch07	PGSC0003DMG400022989	5942809	5945157	53	+
354	ST4.03ch07	PGSC0003DMG400024203	7141501	7144579	54	-
355	ST4.03ch07	PGSC0003DMG400024202	7146504	7149035	54	-
356	ST4.03ch07	RDC0001NLR0173	7170588	7175048	54	-
357	ST4.03ch07	RDC0001NLR0174	8543442	8546630	-	-
358	ST4.03ch07	PGSC0003DMG400013543	40799505	40808997	-	-
359	ST4.03ch07	PGSC0003DMG402000927	42570566	42574256	-	-
360	ST4.03ch07	RDC0001NLR0175	43074420	43075959	55	-
361	ST4.03ch07	PGSC0003DMG402017416	43142516	43147055	55	+
362	ST4.03ch07	PGSC0003DMG400001081	45785197	45787766	-	-
363	ST4.03ch07	RDC0001NLR0176	46501492	46503492	-	+
364	ST4.03ch07	PGSC0003DMG400026161	47641291	47645024	56	-
365	ST4.03ch07	PGSC0003DMG400026187	47653513	47657896	56	+
366	ST4.03ch07	PGSC0003DMG400017317	50464164	50468668	-	-
367	ST4.03ch07	RDC0001NLR0177	50695710	50698349	-	-
368	ST4.03ch08	PGSC0003DMG400012472	702201	712082	57	-
369	ST4.03ch08	PGSC0003DMG400012471	713141	719726	57	-
370	ST4.03ch08	PGSC0003DMG400012470	720937	723973	57	-
371	ST4.03ch08	RDC0001NLR0178	744038	747638	57	+
372	ST4.03ch08	RDC0001NLR0179	754837	757532	57	+
373	ST4.03ch08	PGSC0003DMG400012466	773509	780723	57	-
374	ST4.03ch08	PGSC0003DMG400002271	800032	804563	57	-
375	ST4.03ch08	PGSC0003DMG400002278	808397	810793	57	+
376	ST4.03ch08	PGSC0003DMG400002277	818558	823200	57	+
377	ST4.03ch08	PGSC0003DMG400002276	825575	830164	57	+
378	ST4.03ch08	PGSC0003DMG400002275	854338	862136	57	+
379	ST4.03ch08	PGSC0003DMG400018461	3733192	3737741	58	+
380	ST4.03ch08	PGSC0003DMG400018462	3750498	3754617	58	+
381	ST4.03ch08	PGSC0003DMG400018463	3754900	3757384	58	+
382	ST4.03ch08	PGSC0003DMG400018464	3759084	3763667	58	+
383	ST4.03ch08	PGSC0003DMG400018490	3824072	3827992	58	-
384	ST4.03ch08	PGSC0003DMG400013721	8465002	8469048	-	-
385	ST4.03ch08	PGSC0003DMG400007385	40893020	40896495	-	+
386	ST4.03ch08	PGSC0003DMG400042937	45039060	45041435	59	-
387	ST4.03ch08	PGSC0003DMG400029586	45048300	45050959	59	-
388	ST4.03ch08	RDC0001NLR0180	45062871	45063589	59	+
389	ST4.03ch08	RDC0001NLR0181	45070776	45072752	59	+
390	ST4.03ch08	PGSC0003DMG400029588	45079118	45080024	59	-
391	ST4.03ch08	RDC0001NLR0182	45105373	45107890	59	-
392	ST4.03ch08	PGSC0003DMG400029590	45109422	45112961	59	-
393	ST4.03ch08	RDC0001NLR0183	45113536	45115333	59	+
394	ST4.03ch08	PGSC0003DMG401007609	47546952	47549013	60	-
395	ST4.03ch08	RDC0001NLR0184	47578364	47582701	60	-
396	ST4.03ch08	RDC0001NLR0185	47583978	47587479	60	+
397	ST4.03ch08	RDC0001NLR0186	47598467	47601173	60	+
398	ST4.03ch08	RDC0001NLR0187	47604122	47608098	60	+
399	ST4.03ch08	RDC0001NLR0188	47613326	47615298	60	-
400	ST4.03ch08	RDC0001NLR0189	47622617	47625951	60	+
401	ST4.03ch08	RDC0001NLR0190	47646759	47649962	60	+
402	ST4.03ch08	PGSC0003DMG400019803	47729715	47731584	60	-
403	ST4.03ch08	PGSC0003DMG400019804	47745328	47750408	60	-
404	ST4.03ch08	RDC0001NLR0191	47758304	47761140	60	+
405	ST4.03ch08	RDC0001NLR0192	47762186	47765313	60	+
406	ST4.03ch08	PGSC0003DMG400019799	47805787	47807698	60	+
407	ST4.03ch08	PGSC0003DMG400022004	47894336	47895451	60	-
408	ST4.03ch08	RDC0001NLR0193	47928103	47929453	60	-
409	ST4.03ch08	RDC0001NLR0194	47991668	47993735	60	-
410	ST4.03ch08	PGSC0003DMG400030855	48131776	48135560	60	+
411	ST4.03ch08	PGSC0003DMG400030856	48138316	48143310	60	+
412	ST4.03ch08	PGSC0003DMG402030883a	48375484	48386675	61	-
413	ST4.03ch08	PGSC0003DMG402030883b	48375484	48386675	61	-
414	ST4.03ch08	RDC0001NLR0195	48459606	48461403	61	-
415	ST4.03ch08	RDC0001NLR0196	48486062	48486960	61	-
416	ST4.03ch08	PGSC0003DMG400017062	48498366	48504160	61	-
417	ST4.03ch08	PGSC0003DMG400017061	48520297	48521175	61	-
418	ST4.03ch08	PGSC0003DMG400017060	48525937	48529479	61	-
419	ST4.03ch08	RDC0001NLR0197	48534526	48536233	61	-
420	ST4.03ch08	PGSC0003DMG400009307	48553402	48561695	61	-
421	ST4.03ch08	RDC0001NLR0198	48557119	48558646	61	-
422	ST4.03ch08	RDC0001NLR0199	48575624	48578544	61	-
423	ST4.03ch08	RDC0001NLR0200	48579128	48580026	61	-
424	ST4.03ch08	PGSC0003DMG402009305	48581279	48583858	61	-
425	ST4.03ch08	RDC0001NLR0201	48586853	48587617	61	-
426	ST4.03ch08	PGSC0003DMG401009305	48588512	48596268	61	-
427	ST4.03ch08	PGSC0003DMG400009324	48597717	48602017	61	+
428	ST4.03ch08	PGSC0003DMG400004756	52396592	52400308	-	-
429	ST4.03ch08	RDC0001NLR0202	53721216	53722743	-	-
430	ST4.03ch09	PGSC0003DMG400042556	2075540	2075947	-	-
431	ST4.03ch09	RDC0001NLR0203	5880604	5884280	62	+
432	ST4.03ch09	RDC0001NLR0204	5886695	5887795	62	-
433	ST4.03ch09	RDC0001NLR0205	5888045	5889295	62	+
434	ST4.03ch09	RDC0001NLR0206	5913385	5916881	62	+
435	ST4.03ch09	RDC0001NLR0207	5918645	5920045	62	+
436	ST4.03ch09	RDC0001NLR0208	5922895	5924695	62	+
437	ST4.03ch09	RDC0001NLR0209	5943725	5947795	62	-
438	ST4.03ch09	RDC0001NLR0210	5953595	5954845	62	-
439	ST4.03ch09	PGSC0003DMG400001756	6015358	6015882	62	-
440	ST4.03ch09	PGSC0003DMG400026573	13312950	13314454	-	+
441	ST4.03ch09	PGSC0003DMG400019913	15392682	15395701	63	+
442	ST4.03ch09	PGSC0003DMG400019915	15451999	15453009	63	+
443	ST4.03ch09	PGSC0003DMG400004413	15685146	15687556	-	-
444	ST4.03ch09	RDC0001NLR0211	20270040	20271365	-	+
445	ST4.03ch09	PGSC0003DMG400043186	27731864	27733156	-	+
446	ST4.03ch09	PGSC0003DMG400018907	29500310	29500945	-	+
447	ST4.03ch09	RDC0001NLR0212	35464306	35467162	-	+
448	ST4.03ch09	PGSC0003DMG400017666	43630906	43638982	-	+
449	ST4.03ch09	PGSC0003DMG400018954	45529847	45536832	-	-
450	ST4.03ch09	PGSC0003DMG400008588	46312335	46316463	-	-
451	ST4.03ch09	RDC0001NLR0213	46458710	46461397	-	-
452	ST4.03ch09	RDC0001NLR0214	47147352	47150352	-	+
453	ST4.03ch09	RDC0001NLR0215	49173508	49176574	-	+
454	ST4.03ch09	RDC0001NLR0216	49566633	49567954	-	-
455	ST4.03ch09	PGSC0003DMG400010287	49910733	49917963	-	+
456	ST4.03ch09	RDC0001NLR0217	50919289	50920939	-	+
457	ST4.03ch09	RDC0001NLR0218	51064804	51067470	-	+
458	ST4.03ch09	PGSC0003DMG400017146	56983606	56993036	-	-
459	ST4.03ch09	RDC0001NLR0219	59375661	59379995	64	-
460	ST4.03ch09	PGSC0003DMG404026432	59385823	59386293	64	-
461	ST4.03ch09	PGSC0003DMG402026432	59395174	59399658	64	-
462	ST4.03ch09	PGSC0003DMG401026432	59398259	59402540	64	-
463	ST4.03ch09	PGSC0003DMG400026433	59404802	59409103	64	-
464	ST4.03ch09	RDC0001NLR0220	59415148	59422337	64	-
465	ST4.03ch09	RDC0001NLR0221	59428574	59430689	64	-
466	ST4.03ch09	PGSC0003DMG400007743a	59441573	59449149	64	-
467	ST4.03ch09	PGSC0003DMG400007743b	59441573	59449149	64	-
468	ST4.03ch09	RDC0001NLR0222	59450610	59454238	64	-
469	ST4.03ch09	PGSC0003DMG400024363	59504961	59507939	64	-
470	ST4.03ch09	PGSC0003DMG400024365	59513087	59514739	64	-
471	ST4.03ch09	PGSC0003DMG400024366	59518316	59519194	64	-
472	ST4.03ch09	PGSC0003DMG403020585	59541619	59544402	64	-
473	ST4.03ch09	PGSC0003DMG400020586	59547255	59548142	64	-
474	ST4.03ch09	PGSC0003DMG402020585	59551709	59554297	64	-
475	ST4.03ch09	PGSC0003DMG400020587	59558444	59561423	64	-
476	ST4.03ch09	PGSC0003DMG401020585	59566017	59567897	64	-
477	ST4.03ch09	RDC0001NLR0223	59673213	59678764	65	+
478	ST4.03ch09	RDC0001NLR0224	59681037	59685847	65	-
479	ST4.03ch09	RDC0001NLR0225	59688332	59694358	65	+
480	ST4.03ch09	RDC0001NLR0226	59697054	59701335	65	+
481	ST4.03ch09	PGSC0003DMG400020580	59712402	59712980	65	+
482	ST4.03ch09	PGSC0003DMG401020581	59721273	59722508	65	+
483	ST4.03ch09	PGSC0003DMG400020584	59740321	59742918	65	+
484	ST4.03ch09	PGSC0003DMG400031521	60086974	60090937	-	+
485	ST4.03ch09	PGSC0003DMG402016602	60607803	60612056	66	-
486	ST4.03ch09	PGSC0003DMG400016601a	60622644	60631553	66	-
487	ST4.03ch09	PGSC0003DMG400016601b	60622644	60631553	66	-
488	ST4.03ch09	PGSC0003DMG400016600	60653047	60657750	66	-
489	ST4.03ch09	PGSC0003DMG400016599	60664498	60666578	66	-
490	ST4.03ch09	RDC0001NLR0227	60677037	60679892	66	+
491	ST4.03ch09	PGSC0003DMG400006573	60750584	60755160	66	-
492	ST4.03ch09	PGSC0003DMG400006572	60780699	60783329	66	-
493	ST4.03ch09	PGSC0003DMG400006570	60806225	60810690	66	-
494	ST4.03ch09	RDC0001NLR0228	60842541	60846362	66	-
495	ST4.03ch09	RDC0001NLR0229	60852682	60855424	66	-
496	ST4.03ch09	PGSC0003DMG400006576	60863949	60866144	66	+
497	ST4.03ch09	PGSC0003DMG400006581	60876592	60877381	66	+
498	ST4.03ch09	PGSC0003DMG400011898	60891029	60896708	66	+
499	ST4.03ch09	PGSC0003DMG401011899	60897648	60898377	66	+
500	ST4.03ch09	PGSC0003DMG400011900	60903394	60906055	66	+
501	ST4.03ch09	RDC0001NLR0230	60956906	60959195	66	-
502	ST4.03ch09	PGSC0003DMG400011906	60965191	60967756	66	+
503	ST4.03ch09	RDC0001NLR0231	60972814	60974453	66	-
504	ST4.03ch09	RDC0001NLR0232	61025884	61028633	66	-
505	ST4.03ch10	PGSC0003DMG400021861	3595232	3599181	67	+
506	ST4.03ch10	PGSC0003DMG400021862	3601523	3604150	67	+
507	ST4.03ch10	PGSC0003DMG400021863	3607427	3611298	67	+
508	ST4.03ch10	PGSC0003DMG400019418	6739778	6745647	-	-
509	ST4.03ch10	PGSC0003DMG400025683	13624148	13628555	68	-
510	ST4.03ch10	RDC0001NLR0233	13675519	13677670	68	-
511	ST4.03ch10	RDC0001NLR0234	16390808	16392095	-	-
512	ST4.03ch10	RDC0001NLR0235	28071929	28072572	-	+
513	ST4.03ch10	PGSC0003DMG400031405	30093738	30097792	-	-
514	ST4.03ch10	PGSC0003DMG400014047	41996050	41999112	69	+
515	ST4.03ch10	RDC0001NLR0236	42008904	42010860	69	+
516	ST4.03ch10	PGSC0003DMG400008257	43296414	43298672	-	-
517	ST4.03ch10	RDC0001NLR0237	44648080	44649260	-	+
518	ST4.03ch10	PGSC0003DMG400026666	45892383	45899734	-	+
519	ST4.03ch10	RDC0001NLR0238	46019082	46022971	70	-
520	ST4.03ch10	PGSC0003DMG401004423	46024581	46030865	70	-
521	ST4.03ch10	PGSC0003DMG402004425	46099444	46103892	70	+
522	ST4.03ch10	PGSC0003DMG400021948	46667539	46672082	-	-
523	ST4.03ch10	PGSC0003DMG400016823	48198175	48201992	-	+
524	ST4.03ch10	RDC0001NLR0239	50894422	50895709	71	+
525	ST4.03ch10	RDC0001NLR0240	50899408	50902678	71	+
526	ST4.03ch10	RDC0001NLR0241	50913506	50916294	71	+
527	ST4.03ch10	PGSC0003DMG401019148	50930815	50935415	71	+
528	ST4.03ch10	PGSC0003DMG400008596	52682205	52688781	72	+
529	ST4.03ch10	PGSC0003DMG400008595	52690613	52695919	72	+
530	ST4.03ch10	PGSC0003DMG401010943	52785969	52791381	72	-
531	ST4.03ch10	PGSC0003DMG400010944	52798040	52799228	72	-
532	ST4.03ch10	RDC0001NLR0242	52862060	52865831	72	-
533	ST4.03ch10	PGSC0003DMG400028001	52869154	52874129	72	-
534	ST4.03ch10	RDC0001NLR0243	52883813	52888199	72	+
535	ST4.03ch10	PGSC0003DMG400008394	53127163	53132747	73	-
536	ST4.03ch10	PGSC0003DMG400008393	53150158	53155517	73	-
537	ST4.03ch10	PGSC0003DMG402008383	53365621	53370110	74	-
538	ST4.03ch10	PGSC0003DMG400011045	53376980	53380852	74	-
539	ST4.03ch10	PGSC0003DMG402011117a	53478929	53482605	74	+
540	ST4.03ch10	PGSC0003DMG402011117b	53486662	53489571	74	+
541	ST4.03ch10	RDC0001NLR0244	53499517	53503357	74	+
542	ST4.03ch10	RDC0001NLR0245	53516967	53520693	74	-
543	ST4.03ch10	PGSC0003DMG400011114	53530227	53531335	74	+
544	ST4.03ch10	RDC0001NLR0246	53553215	53557004	74	-
545	ST4.03ch10	PGSC0003DMG400011111	53582695	53588282	74	+
546	ST4.03ch10	RDC0001NLR0247	53599472	53603286	74	+
547	ST4.03ch10	PGSC0003DMG400011109	53614606	53615847	74	+
548	ST4.03ch10	RDC0001NLR0248	58742784	58744767	-	-
549	ST4.03ch10	RDC0001NLR0249	59016661	59019235	75	+
550	ST4.03ch10	PGSC0003DMG402011427	59031411	59036081	75	+
551	ST4.03ch10	RDC0001NLR0250	59042642	59045237	75	+
552	ST4.03ch10	PGSC0003DMG401011427	59057671	59062958	75	+
553	ST4.03ch10	PGSC0003DMG401008349	59084230	59086942	75	+
554	ST4.03ch11	PGSC0003DMG400013308	1198844	1200994	-	+
555	ST4.03ch11	PGSC0003DMG402016979	1333729	1339223	76	+
556	ST4.03ch11	PGSC0003DMG403016979	1340332	1347110	76	+
557	ST4.03ch11	RDC0001NLR0251	1362777	1364837	76	+
558	ST4.03ch11	RDC0001NLR0252	1381724	1383591	76	+
559	ST4.03ch11	PGSC0003DMG401016981	1390274	1390807	76	+
560	ST4.03ch11	RDC0001NLR0253	1397324	1398354	76	-
561	ST4.03ch11	RDC0001NLR0254	1402281	1404663	76	+
562	ST4.03ch11	PGSC0003DMG402016981	1407371	1411692	76	+
563	ST4.03ch11	PGSC0003DMG400016983	1412719	1417722	76	+
564	ST4.03ch11	RDC0001NLR0255	1422494	1424146	76	+
565	ST4.03ch11	PGSC0003DMG403016981	1425397	1430902	76	+
566	ST4.03ch11	PGSC0003DMG400031477	1506272	1506867	76	+
567	ST4.03ch11	PGSC0003DMG400015693	1584803	1589104	76	+
568	ST4.03ch11	PGSC0003DMG401015682	1804775	1808184	77	+
569	ST4.03ch11	RDC0001NLR0256	1807612	1812140	77	+
570	ST4.03ch11	RDC0001NLR0257	1815788	1819264	77	-
571	ST4.03ch11	RDC0001NLR0259	1824950	1828147	77	-
572	ST4.03ch11	RDC0001NLR0260	1828963	1833598	77	+
573	ST4.03ch11	RDC0001NLR0261	1835156	1838668	77	-
574	ST4.03ch11	PGSC0003DMG400015681	1844035	1849454	77	+
575	ST4.03ch11	PGSC0003DMG400044423	2710623	2713343	-	-
576	ST4.03ch11	PGSC0003DMG400027325	4368459	4371158	-	-
577	ST4.03ch11	PGSC0003DMG400007605	5762513	5767391	78	-
578	ST4.03ch11	RDC0001NLR0262	5773704	5779054	78	-
579	ST4.03ch11	PGSC0003DMG400007606	5774170	5775654	78	-
580	ST4.03ch11	PGSC0003DMG400001989	5842698	5844699	78	-
581	ST4.03ch11	RDC0001NLR0263	5856193	5857717	78	-
582	ST4.03ch11	PGSC0003DMG400001990	5863768	5865086	78	-
583	ST4.03ch11	RDC0001NLR0264	5878171	5881109	78	-
584	ST4.03ch11	PGSC0003DMG400001992	5886118	5889498	78	-
585	ST4.03ch11	RDC0001NLR0265	5890934	5891577	78	-
586	ST4.03ch11	PGSC0003DMG400001993	5908267	5910087	78	-
587	ST4.03ch11	PGSC0003DMG400001996	5929636	5932883	78	-
588	ST4.03ch11	RDC0001NLR0266	6020218	6023940	78	-
589	ST4.03ch11	PGSC0003DMG402001979	6025475	6029238	78	+
590	ST4.03ch11	RDC0001NLR0267	6030516	6033299	78	+
591	ST4.03ch11	PGSC0003DMG400001981	6044767	6047706	78	+
592	ST4.03ch11	PGSC0003DMG400001982	6049825	6052130	78	+
593	ST4.03ch11	PGSC0003DMG400001983	6053514	6056533	78	+
594	ST4.03ch11	PGSC0003DMG401001984	6067833	6071020	78	+
595	ST4.03ch11	PGSC0003DMG400015128	9470170	9475267	-	-
596	ST4.03ch11	PGSC0003DMG400027797	9730445	9736116	-	+
597	ST4.03ch11	RDC0001NLR0268	10399277	10401165	-	+
598	ST4.03ch11	PGSC0003DMG400000889	11188091	11188558	79	+
599	ST4.03ch11	PGSC0003DMG400000888	11191082	11199716	79	+
600	ST4.03ch11	RDC0001NLR0269	12806568	12810003	-	-
601	ST4.03ch11	RDC0001NLR0270	13573589	13576253	-	+
602	ST4.03ch11	PGSC0003DMG400006674	17007775	17008809	-	+
603	ST4.03ch11	PGSC0003DMG400031185	18089531	18093187	-	-
604	ST4.03ch11	RDC0001NLR0271	31383793	31384308	-	-
605	ST4.03ch11	RDC0001NLR0272	35554214	35558468	80	+
606	ST4.03ch11	RDC0001NLR0273	35562478	35565883	80	-
607	ST4.03ch11	RDC0001NLR0274	35569657	35572149	80	+
608	ST4.03ch11	PGSC0003DMG400009455	35582142	35585897	80	-
609	ST4.03ch11	RDC0001NLR0275	35592146	35593676	80	-
610	ST4.03ch11	RDC0001NLR0276	35596791	35599114	80	+
611	ST4.03ch11	PGSC0003DMG402029995	37014682	37015859	81	-
612	ST4.03ch11	RDC0001NLR0277	37017533	37018213	81	+
613	ST4.03ch11	PGSC0003DMG400033334	37644263	37650835	-	-
614	ST4.03ch11	PGSC0003DMG400007344	38087018	38091006	-	+
615	ST4.03ch11	PGSC0003DMG400019627	40871863	40875854	-	+
616	ST4.03ch11	RDC0001NLR0278	42039426	42043305	82	+
617	ST4.03ch11	RDC0001NLR0279	42056889	42059212	82	+
618	ST4.03ch11	RDC0001NLR0280	42064968	42068502	82	+
619	ST4.03ch11	RDC0001NLR0281	42148845	42152399	82	+
620	ST4.03ch11	RDC0001NLR0282	42202977	42206555	82	+
621	ST4.03ch11	PGSC0003DMG400019669	42227458	42231426	82	+
622	ST4.03ch11	PGSC0003DMG403019668	42240423	42242738	82	+
623	ST4.03ch11	RDC0001NLR0283	42320298	42324126	82	-
624	ST4.03ch11	RDC0001NLR0284	42342216	42345948	82	-
625	ST4.03ch11	PGSC0003DMG400018570	42715938	42719940	83	+
626	ST4.03ch11	RDC0001NLR0285	42724042	42724721	83	+
627	ST4.03ch11	PGSC0003DMG400018572	42728187	42733523	83	+
628	ST4.03ch11	PGSC0003DMG400018573	42734065	42734607	83	+
629	ST4.03ch11	PGSC0003DMG401018576	42745517	42751901	83	+
630	ST4.03ch11	PGSC0003DMG402018576	42750064	42757501	83	+
631	ST4.03ch11	RDC0001NLR0286	42763469	42769021	83	-
632	ST4.03ch11	PGSC0003DMG400018693	42774863	42776381	83	+
633	ST4.03ch11	RDC0001NLR0287	42789173	42792942	83	-
634	ST4.03ch11	RDC0001NLR0288	42806249	42810672	83	-
635	ST4.03ch11	RDC0001NLR0289	42817481	42821919	83	-
636	ST4.03ch11	RDC0001NLR0290	42832740	42836701	83	-
637	ST4.03ch11	PGSC0003DMG401018696	42849160	42851253	83	+
638	ST4.03ch11	PGSC0003DMG400002982	43423157	43430301	84	-
639	ST4.03ch11	PGSC0003DMG400003020	43470401	43472147	84	-
640	ST4.03ch11	RDC0001NLR0291	43506361	43507268	84	-
641	ST4.03ch11	PGSC0003DMG400002980	43510805	43514663	84	-
642	ST4.03ch11	RDC0001NLR0292	43578985	43586576	84	-
643	ST4.03ch11	PGSC0003DMG402027402	43598650	43602774	84	-
644	ST4.03ch11	RDC0001NLR0293	43946975	43950997	85	-
645	ST4.03ch11	PGSC0003DMG400027409	43961651	43965085	85	+
646	ST4.03ch11	PGSC0003DMG400027407	43970064	43974000	85	+
647	ST4.03ch11	PGSC0003DMG400027377	44002263	44005983	85	-
648	ST4.03ch11	PGSC0003DMG402027371	44111553	44113054	85	-
649	ST4.03ch11	RDC0001NLR0294	44128251	44132727	85	+
650	ST4.03ch11	RDC0001NLR0295	44135616	44139298	85	+
651	ST4.03ch11	PGSC0003DMG400030239	44145146	44151152	85	-
652	ST4.03ch11	PGSC0003DMG400030238	44155684	44157998	85	-
653	ST4.03ch11	PGSC0003DMG402030236	44173448	44176240	85	-
654	ST4.03ch11	PGSC0003DMG401030236	44178402	44186275	85	-
655	ST4.03ch11	PGSC0003DMG402030235	44214788	44219141	85	-
656	ST4.03ch11	RDC0001NLR0296	44280297	44285395	85	+
657	ST4.03ch12	PGSC0003DMG400007867	1684447	1687321	86	-
658	ST4.03ch12	PGSC0003DMG400007869	1723956	1725569	86	-
659	ST4.03ch12	PGSC0003DMG400007870	1727363	1731186	86	-
660	ST4.03ch12	PGSC0003DMG402007871	1744463	1747956	86	-
661	ST4.03ch12	PGSC0003DMG400007872	1749066	1758197	86	-
662	ST4.03ch12	PGSC0003DMG401007871	1758879	1764111	86	-
663	ST4.03ch12	RDC0001NLR0297	2955337	2962732	87	-
664	ST4.03ch12	PGSC0003DMG402002917	2966547	2967679	87	-
665	ST4.03ch12	PGSC0003DMG400002920	3002413	3006190	87	-
666	ST4.03ch12	PGSC0003DMG400024273	5771989	5774992	-	+
667	ST4.03ch12	PGSC0003DMG400004296	6342492	6346342	88	+
668	ST4.03ch12	PGSC0003DMG400004303	6348543	6349625	88	+
669	ST4.03ch12	PGSC0003DMG400004295	6353385	6356174	88	+
670	ST4.03ch12	PGSC0003DMG400013889	6357592	6366987	88	+
671	ST4.03ch12	PGSC0003DMG400013904	6367678	6370494	88	+
672	ST4.03ch12	PGSC0003DMG400013891	6415673	6418862	88	+
673	ST4.03ch12	PGSC0003DMG400013736	6955533	6960815	-	-
674	ST4.03ch12	PGSC0003DMG400034825	8560691	8561203	-	+
675	ST4.03ch12	PGSC0003DMG400027867	9135947	9138668	-	-
676	ST4.03ch12	PGSC0003DMG400018903	10614834	10622662	-	-
677	ST4.03ch12	PGSC0003DMG401002242	11469803	11470734	-	+
678	ST4.03ch12	RDC0001NLR0298	18991876	18994597	-	+
679	ST4.03ch12	RDC0001NLR0299	43454968	43457061	-	+
680	ST4.03ch12	PGSC0003DMG401007575	50558322	50566435	-	-
681	ST4.03ch12	PGSC0003DMG400029415	57289327	57294153	-	+
682	ST4.03ch12	PGSC0003DMG400029405	57474535	57477976	89	+
683	ST4.03ch12	PGSC0003DMG400029314	57489028	57492695	89	-
684	ST4.03ch12	PGSC0003DMG400029313	57509849	57513256	89	-
685	ST4.03ch12	PGSC0003DMG402029345	58535686	58537947	90	+
686	ST4.03ch12	PGSC0003DMG401029345a	58547306	58554094	90	+
687	ST4.03ch12	PGSC0003DMG401029345b	58547306	58554094	90	+
688	ST4.03ch12	PGSC0003DMG400029344	58562369	58567078	90	+
689	ST4.03ch12	RDC0001NLR0300	58620392	58624883	90	-
690	ST4.03ch12	RDC0001NLR0301	58625444	58629748	90	-
691	ST4.03ch12	RDC0001NLR0302	58630870	58633256	90	-
692	ST4.03ch12	RDC0001NLR0303	58635922	58638308	90	-
693	ST4.03ch12	PGSC0003DMG400045101	58646952	58647254	90	-
694	ST4.03ch12	RDC0001NLR0304	58670698	58673717	90	-
695	ST4.03ch12	RDC0001NLR0305	58832013	58837065	-	+
696	ST4.03ch12	RDC0001NLR0306	58848666	58849976	91	-
697	ST4.03ch12	RDC0001NLR0307	58854513	58856010	91	+
698	ST4.03ch12	RDC0001NLR0308	58861670	58862465	91	-
699	ST4.03ch12	RDC0001NLR0309	58864477	58867003	91	+
700	ST4.03ch12	RDC0001NLR0310	58869529	58872382	91	+
701	ST4.03ch12	PGSC0003DMG402004578	59433819	59437258	92	+
702	ST4.03ch12	RDC0001NLR0311	59447978	59451907	92	+
703	ST4.03ch12	PGSC0003DMG400004579	59455959	59458188	92	+
704	PGSC0003DMB000000064	RDC0001NLR0312	1286201	1291100		.
705	PGSC0003DMB000000428	PGSC0003DMG400027932	373431	374111		.
706	PGSC0003DMB000000428	RDC0001NLR0313	107751	109950		.
707	PGSC0003DMB000000428	RDC0001NLR0314	208851	212450		.
708	PGSC0003DMB000000428	RDC0001NLR0315	264301	267900		.
709	PGSC0003DMB000000428	RDC0001NLR0316	317301	319150		.
710	PGSC0003DMB000000428	RDC0001NLR0317	359051	360800		.
711	PGSC0003DMB000000428	RDC0001NLR0318	487740	491250		.
712	PGSC0003DMB000000622	PGSC0003DMG400021887	205655	212200		.
713	PGSC0003DMB000000661	RDC0001NLR0319	1	1150		.
714	PGSC0003DMB000000734	PGSC0003DMG400009631	81471	84384		.
715	PGSC0003DMB000000734	PGSC0003DMG400009633	94378	100107		.
716	PGSC0003DMB000000734	PGSC0003DMG400009635	159592	162138		.
717	PGSC0003DMB000000734	RDC0001NLR0320	114501	117800		.
718	PGSC0003DMB000000734	RDC0001NLR0321	150951	152600		.
719	PGSC0003DMB000000734	RDC0001NLR0322	23201	25950		.
720	PGSC0003DMB000000734	RDC0001NLR0323	4251	6900		.
721	PGSC0003DMB000000734	RDC0001NLR0324	60001	61400		.
722	PGSC0003DMB000000798	PGSC0003DMG400010886	20202	21935		.
723	PGSC0003DMB000000798	RDC0001NLR0325	27151	29550		.
724	PGSC0003DMB000000798	RDC0001NLR0326	55901	59300		.
725	PGSC0003DMB000000798	RDC0001NLR0327	94401	97550		.
726	PGSC0003DMB000000917	PGSC0003DMG400030267	6411	10549		.
727	PGSC0003DMB000000956	PGSC0003DMG400024429	7185	10979		.
728	PGSC0003DMB000000956	PGSC0003DMG400024430	13624	15240		.
729	PGSC0003DMB000000956	RDC0001NLR0328	40601	44250		.
730	PGSC0003DMB000000973	PGSC0003DMG400033160	14971	16856		.
731	PGSC0003DMB000000973	PGSC0003DMG400033161	23269	24842		.
732	PGSC0003DMB000000973	RDC0001NLR0329	39674	41050		.
733	PGSC0003DMB000000973	RDC0001NLR0330	32351	33750		.
734	PGSC0003DMB000000980	RDC0001NLR0331	25501	30000		.
735	PGSC0003DMB000001014	RDC0001NLR0332	17301	18900		.
736	PGSC0003DMB000001044	PGSC0003DMG401021043	8352	12158		.
737	PGSC0003DMB000001044	RDC0001NLR0333	301	1700		.
738	PGSC0003DMB000001060	PGSC0003DMG400002457	11661	15875		.
739	PGSC0003DMB000001060	PGSC0003DMG400004561	27232	32430		.
740	PGSC0003DMB000001063	RDC0001NLR0334	5051	7700		.
741	PGSC0003DMB000001123	PGSC0003DMG401009818	4	3395		.
742	PGSC0003DMB000001123	PGSC0003DMG402009818	7577	10872		.
743	PGSC0003DMB000001123	PGSC0003DMG401009819	14475	15878		.
744	PGSC0003DMB000001143	RDC0001NLR0335	15281	18500		.
745	PGSC0003DMB000001159	PGSC0003DMG400003445	7844	17514		.
746	PGSC0003DMB000001159	RDC0001NLR0336	12101	18000		.
747	PGSC0003DMB000001171	RDC0001NLR0337	11301	13800		.
748	PGSC0003DMB000001175	PGSC0003DMG400005600	1062	2820		.
749	PGSC0003DMB000001291	PGSC0003DMG400019083	3840	8178		.
750	PGSC0003DMB000001305	PGSC0003DMG400002478	13803	15774		.
751	PGSC0003DMB000001319	PGSC0003DMG400028081	4227	9995		.
752	PGSC0003DMB000001356	PGSC0003DMG400018050	1955	4257		.
753	PGSC0003DMB000001431	PGSC0003DMG400010953	2364	6016		.
754	PGSC0003DMB000001913	RDC0001NLR0338	1	2450		.
755	ST4.03ch12	RDC0001NLR0339	59447978	59451907	92	+
756	ST4.03ch05	RDC0001NLR0340	49568345	49573945	40	+

## Sheet: MAST result
supplementary Table S2b
MAST search result for the 755 DM NB-LRR sequences using the MEME motifs described in Jupe et al. (2012)
Jupe and Witek et al., 2013
Amino acid motifs specific for NB-LRR genes as defined in Jupe et al. (2012); These motifs are used in a MAST search
Motifa	Sequenceb	Domain	Group	similar to
motif 1	PIWGMGGVGKTTLARAVYNDP	NB-ARC	CNL/TNL	P-loop
motif 2	LKPCFLYCAIFPEDYMIDKNKLIWLWMAE	NB-ARC	CNL	RNBS-D
motif 3	CGGLPLAIKVWGGMLAGKQKT	NB-ARC	CNL/TNL	GLPL
motif 4	YLVVLDDVWDTDQWD	NB-ARC	CNL/TNL	Kin-2
motif 5	NGSRIIITTRNKHVANYMCT	NB-ARC	CNL/TNL	RNBS-B
motif 6	HFDCRAWVCVSQQYDMKKVLRDIIQQVGG	NB-ARC	CNL	RNBS-A
motif 7	CRMHDMMHDMCWYKAREQNFV	linker	CNL/TNL	MHDV
motif 8	MEDVGEYYFNELINRSMFQPI	linker	CNL/TNL	-
motif 9	LIHLRYLNLSGTNIKQLPASI	LRR1	CNL/TNL	Motif1 LDL
motif 10	LSHEESWQLFHQHAF	NB-ARC	CNL/TNL	RNBS-C
motif 11	MPNLETLDIHNCPNLEEIP	LRR	CNL/TNL	-
motif 12	IMPVLRLSYHHLPYH	NB-ARC	CNL/TNL	-
motif 13	QIVIPIFYDVDPSDVRHQTGSFGEAFWKHCSR	TIR	TNL	TIR-3
motif 14	AIKDIQEQLQKVADRRDRNKVFVPHPTRPIAIDPCLRALYAEATELVGIY	monocot	-	-
motif 15	KNYATSRWCLNELVKIMECKE	TIR	TNL	TIR-2
motif 16	DAAYDAEDVIDSFKYHA	pre-NB	CNL	EDVID
motif 17	FAIPKLGDFLTQEYYLHKGIKKEIEWLKRELEFMQA	pre-NB	CNL	-
motif 18	KYDVFLSFRGADTRRTFTSHLYEALKNRGINTF	TIR	TNL	TIR-1
motif 19	IKMVEITGYRGTRFPNWMGHPVYCNMVSISIRNCKNCSCLP	LRR	CNL/TNL	-
motif 20	ETSSFELMDLLGERWVPPVHLREFKSFMPSQLSALRGWIQRDPSHLSNLS	monocot	-	-
	chromosome_ID_start_stop_strand_frame	E-value	MAST result
	PGSC0003DMB000000064_RDC0001NLR0312_1286201_1291100_._(reversed)_2	4.4e-23	motif_16	motif_1	motif_6	motif_4
	PGSC0003DMB000000064_RDC0001NLR0312_1286201_1291100_._(reversed)_3	7.5e-75	motif_2	motif_3	motif_12	motif_2	motif_8	motif_7	motif_9	motif_9	motif_11	motif_9	motif_19	motif_11	motif_11	motif_11	motif_11	motif_11	motif_11	motif_11	motif_11	motif_11	motif_11	motif_11	motif_11	motif_11	motif_11	motif_11
	PGSC0003DMB000000428_PGSC0003DMG400027932_373431_374111_._1	6.3e-27	motif_4	motif_5	motif_10	motif_3	motif_12	motif_8	motif_7
	PGSC0003DMB000000428_RDC0001NLR0313_107751_109950_._5	0.00012	motif_18	motif_18
	PGSC0003DMB000000428_RDC0001NLR0313_107751_109950_._6	1.3e-38	motif_18	motif_15	motif_13	motif_18	motif_4	motif_5	motif_10
	PGSC0003DMB000000428_RDC0001NLR0314_208851_212450_._1	5.3	motif_8	motif_7	motif_11	motif_9
	PGSC0003DMB000000428_RDC0001NLR0314_208851_212450_._2	2.5e-24	motif_1	motif_7	motif_4	motif_5	motif_10	motif_3	motif_9	motif_11	motif_11	motif_11
	PGSC0003DMB000000428_RDC0001NLR0315_264301_267900_._1	3.2	motif_13	motif_11	motif_11	motif_11
	PGSC0003DMB000000428_RDC0001NLR0315_264301_267900_._2	5.1e-32	motif_1	motif_7	motif_4	motif_5	motif_10	motif_3	motif_12	motif_8	motif_7	motif_9	motif_11	motif_12	motif_9	motif_11
	PGSC0003DMB000000428_RDC0001NLR0316_317301_319150_._5	1.2e-28	motif_4	motif_5	motif_10	motif_3	motif_12	motif_7
	PGSC0003DMB000000428_RDC0001NLR0317_359051_360800_._3	2.2e-27	motif_18	motif_15	motif_13	motif_9	motif_1	motif_7
	PGSC0003DMB000000428_RDC0001NLR0318_487740_491250_._1	3.6e-14	motif_10	motif_3	motif_12	motif_8	motif_7	motif_11	motif_11	motif_9	motif_11
	PGSC0003DMB000000428_RDC0001NLR0318_487740_491250_._2	3.2e-14	motif_1	motif_7	motif_4	motif_5	motif_9	motif_11
	PGSC0003DMB000000428_RDC0001NLR0318_487740_491250_._3	4.3	motif_9	motif_9	motif_11	motif_8
	PGSC0003DMB000000622_PGSC0003DMG400021887_205655_212200_._1	2.1e-110	motif_18	motif_15	motif_13	motif_1	motif_4	motif_5	motif_10	motif_3	motif_12	motif_7	motif_9	motif_11	motif_11	motif_11	motif_11	motif_11	motif_11	motif_9	motif_11	motif_9	motif_11
	PGSC0003DMB000000661_RDC0001NLR0319_1_1150_._4	4.3e-45	motif_1	motif_6	motif_4	motif_5	motif_10	motif_3
	PGSC0003DMB000000734_PGSC0003DMG400009631_81471_84384_._1	4.3e-51	motif_18	motif_15	motif_13
	PGSC0003DMB000000734_PGSC0003DMG400009633_94378_100107_._1	5.1e-113	motif_18	motif_15	motif_13	motif_18	motif_4	motif_5	motif_10	motif_3	motif_12	motif_8	motif_7	motif_11	motif_11	motif_11	motif_11	motif_11	motif_9	motif_9	motif_11	motif_9	motif_11	motif_8	motif_11	motif_9	motif_11	motif_9	motif_11
	PGSC0003DMB000000734_PGSC0003DMG400009635_159592_162138_._1	3.2e-39	motif_13	motif_1	motif_4	motif_5	motif_10	motif_3
	PGSC0003DMB000000734_RDC0001NLR0320_114501_117800_._1	2.1e-46	motif_1	motif_4	motif_5	motif_10	motif_3	motif_12	motif_8	motif_7	motif_20
	PGSC0003DMB000000734_RDC0001NLR0320_114501_117800_._3	2.8e-49	motif_7	motif_18	motif_15	motif_13
	PGSC0003DMB000000734_RDC0001NLR0320_114501_117800_._6	0.55	motif_7	motif_19	motif_10	motif_3	motif_5	motif_12	motif_10
	PGSC0003DMB000000734_RDC0001NLR0321_150951_152600_._1	5.3e-14	motif_10	motif_5	motif_10	motif_3	motif_12	motif_15
	PGSC0003DMB000000734_RDC0001NLR0321_150951_152600_._3	7.8e-45	motif_10	motif_18	motif_15	motif_13	motif_10
	PGSC0003DMB000000734_RDC0001NLR0322_23201_25950_._1	3.8e-48	motif_18	motif_15	motif_13	motif_18
	PGSC0003DMB000000734_RDC0001NLR0322_23201_25950_._2	1.9e-44	motif_1	motif_4	motif_5	motif_10	motif_3	motif_12	motif_8	motif_7
	PGSC0003DMB000000734_RDC0001NLR0323_4251_6900_._1	8.4e-97	motif_7	motif_18	motif_15	motif_13	motif_18	motif_4	motif_5	motif_10	motif_3	motif_12	motif_8	motif_7
	PGSC0003DMB000000734_RDC0001NLR0323_4251_6900_._3	0.0021	motif_1	motif_7
	PGSC0003DMB000000734_RDC0001NLR0324_60001_61400_._2	3e-54	motif_18	motif_15	motif_13
	PGSC0003DMB000000798_PGSC0003DMG400010886_20202_21935_._1	6.1e-28	motif_9	motif_1	motif_6	motif_4	motif_5	motif_10	motif_3	motif_12	motif_2	motif_7	motif_9	motif_11	motif_11
	PGSC0003DMB000000798_RDC0001NLR0325_27151_29550_._4	3.8e-32	motif_9	motif_1	motif_6	motif_4	motif_5	motif_10	motif_3	motif_12	motif_2	motif_7
	PGSC0003DMB000000798_RDC0001NLR0326_55901_59300_._(reversed)_3	2.7e-30	motif_6	motif_4	motif_5	motif_10	motif_3	motif_12	motif_2	motif_7	motif_9	motif_8	motif_11
	PGSC0003DMB000000798_RDC0001NLR0327_94401_97550_._(reversed)_3	2.6e-35	motif_9	motif_1	motif_6	motif_4	motif_5	motif_10	motif_3	motif_12	motif_2	motif_7	motif_9	motif_11	motif_11	motif_11
	PGSC0003DMB000000917_PGSC0003DMG400030267_6411_10549_._1	2.8e-111	motif_18	motif_15	motif_13	motif_1	motif_4	motif_5	motif_10	motif_3	motif_12	motif_7	motif_9	motif_11	motif_11	motif_11	motif_11	motif_11	motif_9	motif_11	motif_9	motif_11
	PGSC0003DMB000000956_PGSC0003DMG400024429_7185_10979_._1	1.5e-79	motif_16	motif_1	motif_6	motif_4	motif_5	motif_10	motif_3	motif_12	motif_2	motif_8	motif_7	motif_11	motif_11	motif_11	motif_11
	PGSC0003DMB000000956_PGSC0003DMG400024430_13624_15240_._1	1e-48	motif_16	motif_1	motif_6	motif_4	motif_5	motif_10	motif_3	motif_11	motif_9	motif_11	motif_11
	PGSC0003DMB000000956_RDC0001NLR0328_40601_44250_._(reversed)_1	2.1e-12	motif_17	motif_1	motif_19	motif_4	motif_17	motif_11	motif_11	motif_11
	PGSC0003DMB000000956_RDC0001NLR0328_40601_44250_._(reversed)_2	3.6e-64	motif_1	motif_6	motif_4	motif_5	motif_10	motif_3	motif_10	motif_3	motif_12	motif_2	motif_8	motif_7
	PGSC0003DMB000000973_PGSC0003DMG400033160_14971_16856_._1	1.3e-100	motif_18	motif_15	motif_13	motif_16	motif_1	motif_4	motif_10	motif_3	motif_12	motif_8	motif_7
	PGSC0003DMB000000973_PGSC0003DMG400033161_23269_24842_._1	6.6e-87	motif_18	motif_15	motif_13	motif_1	motif_4	motif_5	motif_10	motif_3	motif_12
	PGSC0003DMB000000973_RDC0001NLR0329_39674_41050_._4	3.3e-42	motif_18	motif_15	motif_13
	PGSC0003DMB000000973_RDC0001NLR0329_39674_41050_._6	0.0004	motif_1
	PGSC0003DMB000000973_RDC0001NLR0330_32351_33750_._6	7.7e-35	motif_18	motif_15	motif_13
	PGSC0003DMB000000980_RDC0001NLR0331_25501_30000_._1	1.9e-07	motif_9	motif_7	motif_17	motif_17	motif_16	motif_4	motif_19	motif_12
	PGSC0003DMB000000980_RDC0001NLR0331_25501_30000_._2	2.6e-56	motif_6	motif_4	motif_5	motif_10	motif_3	motif_12	motif_2	motif_8	motif_7	motif_5
	PGSC0003DMB000000980_RDC0001NLR0331_25501_30000_._3	0.036	motif_1	motif_9	motif_11	motif_11
	PGSC0003DMB000001014_RDC0001NLR0332_17301_18900_._3	1.8e-24	motif_1	motif_7	motif_4	motif_5	motif_10	motif_3	motif_12
	PGSC0003DMB000001044_PGSC0003DMG401021043_8352_12158_._1	2.7e-150	motif_17	motif_16	motif_1	motif_6	motif_4	motif_5	motif_10	motif_3	motif_12	motif_2	motif_8	motif_7	motif_9	motif_11	motif_11	motif_11	motif_19	motif_11	motif_11	motif_11	motif_11	motif_11	motif_11	motif_11
	PGSC0003DMB000001044_RDC0001NLR0333_301_1700_._2	1.5e-07	motif_17	motif_16
	PGSC0003DMB000001044_RDC0001NLR0333_301_1700_._3	0.0048	motif_8	motif_7
	PGSC0003DMB000001060_PGSC0003DMG400002457_11661_15875_._1	1.1e-81	motif_16	motif_4	motif_17	motif_1	motif_6	motif_4	motif_5	motif_10	motif_3	motif_12	motif_2	motif_8	motif_7	motif_9
	PGSC0003DMB000001060_PGSC0003DMG400004561_27232_32430_._1	8.5e-77	motif_9	motif_9	motif_7	motif_17	motif_17	motif_16	motif_4	motif_1	motif_6	motif_4	motif_3	motif_12	motif_2	motif_8	motif_7	motif_9	motif_11	motif_2
	PGSC0003DMB000001063_RDC0001NLR0334_5051_7700_._1	8.1e-48	motif_7	motif_18	motif_15	motif_13	motif_12
	PGSC0003DMB000001063_RDC0001NLR0334_5051_7700_._2	6.6e-14	motif_4	motif_5	motif_10	motif_3
	PGSC0003DMB000001063_RDC0001NLR0334_5051_7700_._3	1.3e-15	motif_16	motif_1	motif_12	motif_8	motif_7	motif_2
	PGSC0003DMB000001123_PGSC0003DMG401009818_4_3395_._1	9.6e-91	motif_16	motif_1	motif_6	motif_4	motif_5	motif_10	motif_3	motif_12	motif_2	motif_8	motif_7	motif_9	motif_9	motif_11
	PGSC0003DMB000001123_PGSC0003DMG401009819_14475_15878_._1	3.7e-88	motif_13	motif_16	motif_1	motif_6	motif_4	motif_5	motif_10	motif_3	motif_12	motif_2	motif_8	motif_7	motif_9	motif_11	motif_17
	PGSC0003DMB000001123_PGSC0003DMG402009818_7577_10872_._1	2.4e-89	motif_17	motif_16	motif_1	motif_6	motif_4	motif_5	motif_10	motif_3	motif_12	motif_2	motif_8	motif_7	motif_9	motif_11	motif_11
	PGSC0003DMB000001143_RDC0001NLR0335_15281_18500_._2	3.3e-05	motif_17	motif_16
	PGSC0003DMB000001143_RDC0001NLR0335_15281_18500_._3	9.1e-16	motif_8	motif_7	motif_9	motif_9	motif_11	motif_11	motif_11	motif_4
	PGSC0003DMB000001159_PGSC0003DMG400003445_7844_17514_._1	6.6e-87	motif_18	motif_15	motif_13	motif_1	motif_4	motif_5	motif_10	motif_3	motif_12	motif_7	motif_11	motif_9	motif_11	motif_11	motif_11	motif_11	motif_11	motif_11	motif_11	motif_11	motif_11	motif_9	motif_11	motif_11	motif_9	motif_11	motif_9	motif_11	motif_11
	PGSC0003DMB000001159_RDC0001NLR0336_12101_18000_._(reversed)_1	1.4e-32	motif_18	motif_15	motif_13	motif_18
	PGSC0003DMB000001159_RDC0001NLR0336_12101_18000_._(reversed)_2	7.3e-37	motif_8	motif_7	motif_6	motif_1	motif_4	motif_5	motif_10	motif_3	motif_12	motif_7	motif_11	motif_9	motif_11	motif_11	motif_11	motif_11	motif_11	motif_11	motif_11	motif_11	motif_11	motif_9	motif_11	motif_11	motif_9	motif_11	motif_9	motif_11	motif_11
	PGSC0003DMB000001171_RDC0001NLR0337_11301_13800_._1	4.8e-32	motif_11	motif_1	motif_6	motif_4	motif_5	motif_10	motif_3	motif_12	motif_2	motif_7
	PGSC0003DMB000001175_PGSC0003DMG400005600_1062_2820_._1	6.8e-45	motif_8	motif_7	motif_9	motif_11	motif_11	motif_11	motif_19	motif_11	motif_11	motif_11	motif_11	motif_11
	PGSC0003DMB000001291_PGSC0003DMG400019083_3840_8178_._1	1.8e-42	motif_1	motif_6	motif_4	motif_5	motif_10	motif_3	motif_12	motif_2	motif_8	motif_7	motif_11	motif_9	motif_11	motif_9	motif_11	motif_11	motif_11	motif_11	motif_11
	PGSC0003DMB000001305_PGSC0003DMG400002478_13803_15774_._1	2.3e-59	motif_2	motif_8	motif_7	motif_9	motif_9	motif_11	motif_11	motif_19	motif_11	motif_11	motif_11	motif_11	motif_11	motif_11
	PGSC0003DMB000001319_PGSC0003DMG400028081_4227_9995_._1	2.7e-34	motif_9	motif_1	motif_6	motif_4	motif_5	motif_10	motif_3	motif_12	motif_2	motif_7	motif_11	motif_11	motif_11	motif_11	motif_11
	PGSC0003DMB000001356_PGSC0003DMG400018050_1955_4257_._1	1.7e-123	motif_17	motif_1	motif_6	motif_4	motif_3	motif_12	motif_2	motif_8	motif_7	motif_12	motif_11	motif_11	motif_9	motif_19	motif_11	motif_11	motif_11	motif_11
	PGSC0003DMB000001431_PGSC0003DMG400010953_2364_6016_._1	8e-34	motif_1	motif_6	motif_4	motif_5	motif_10	motif_3	motif_12	motif_2	motif_7	motif_11	motif_11	motif_11	motif_11	motif_11	motif_11	motif_11	motif_11	motif_11	motif_11	motif_19
	PGSC0003DMB000001913_RDC0001NLR0338_1_2450_._4	7.7e-13	motif_11	motif_12	motif_17	motif_16
	PGSC0003DMB000001913_RDC0001NLR0338_1_2450_._5	3.2e-07	motif_8	motif_7
	ST4.03ch01_PGSC0003DMG400002799_78211068_78215663_+_1	2e-57	motif_15	motif_13	motif_1	motif_4	motif_5	motif_10	motif_3	motif_12	motif_16	motif_7	motif_11	motif_11	motif_11	motif_11	motif_9	motif_11	motif_9	motif_11	motif_11	motif_11
	ST4.03ch01_PGSC0003DMG400003104_83472459_83476820_-_1	5.1e-105	motif_17	motif_16	motif_1	motif_6	motif_4	motif_5	motif_10	motif_3	motif_12	motif_2	motif_8	motif_7	motif_11	motif_9	motif_11	motif_11	motif_11	motif_11	motif_11	motif_11	motif_11	motif_11	motif_11	motif_11	motif_11	motif_11	motif_11	motif_11	motif_11
	ST4.03ch01_PGSC0003DMG400006296_60454304_60457857_-_1	1.1e-72	motif_6	motif_4	motif_5	motif_10	motif_3	motif_12	motif_2	motif_8	motif_7	motif_11	motif_11	motif_11
	ST4.03ch01_PGSC0003DMG400006316_66597399_66601144_-_1	2.5e-102	motif_17	motif_16	motif_1	motif_6	motif_11	motif_4	motif_5	motif_10	motif_3	motif_12	motif_2	motif_8	motif_7	motif_9	motif_9	motif_9	motif_11	motif_11
	ST4.03ch01_PGSC0003DMG400006769_64744652_64752048_+_1	2e-112	motif_17	motif_16	motif_1	motif_6	motif_4	motif_5	motif_10	motif_3	motif_12	motif_2	motif_8	motif_7	motif_9	motif_9	motif_11	motif_11	motif_19	motif_11	motif_11	motif_19	motif_11	motif_11	motif_11	motif_11	motif_11	motif_11
	ST4.03ch01_PGSC0003DMG400006785_65253347_65260522_+_1	1.4e-90	motif_17	motif_16	motif_1	motif_6	motif_4	motif_5	motif_10	motif_3	motif_12	motif_2	motif_8	motif_7	motif_8	motif_9	motif_9	motif_11	motif_11	motif_19	motif_11	motif_11	motif_11	motif_11	motif_9	motif_11	motif_11	motif_11	motif_11	motif_11
	ST4.03ch01_PGSC0003DMG400006800_65780453_65783901_+_1	1.9e-82	motif_16	motif_1	motif_6	motif_16	motif_4	motif_5	motif_10	motif_3	motif_12	motif_2	motif_8	motif_7	motif_9	motif_11	motif_4	motif_11	motif_11
	ST4.03ch01_PGSC0003DMG400013098_79592844_79598945_-_1	1e-65	motif_18	motif_15	motif_13	motif_1	motif_4	motif_5	motif_10	motif_3	motif_12	motif_16	motif_7	motif_11	motif_11	motif_11	motif_19	motif_9	motif_11	motif_11	motif_11
	ST4.03ch01_PGSC0003DMG400013165_50153110_50154668_+_1	1.1e-27	motif_1	motif_6	motif_4	motif_5	motif_10	motif_3	motif_12	motif_2	motif_7
	ST4.03ch01_PGSC0003DMG400016372_3589210_3593472_-_1	5.9e-73	motif_1	motif_6	motif_4	motif_5	motif_10	motif_3	motif_12	motif_2	motif_8	motif_7	motif_9	motif_11
	ST4.03ch01_PGSC0003DMG400016808_10580473_10588280_-_1	2.6e-127	motif_18	motif_15	motif_13	motif_1	motif_4	motif_5	motif_10	motif_3	motif_12	motif_8	motif_7	motif_9	motif_11	motif_11	motif_11	motif_11	motif_11	motif_9	motif_11	motif_9	motif_11	motif_11	motif_9	motif_11	motif_11	motif_9	motif_11	motif_4
	ST4.03ch01_PGSC0003DMG400018213_79532647_79533277_-_1	2.8e-63	motif_18	motif_15	motif_13	motif_1	motif_4	motif_5	motif_10	motif_3	motif_12	motif_7	motif_11	motif_11	motif_11	motif_9	motif_11	motif_11	motif_12
	ST4.03ch01_PGSC0003DMG400018216_79510283_79515294_-_1	5.8e-78	motif_18	motif_15	motif_13	motif_1	motif_4	motif_5	motif_10	motif_3	motif_12	motif_7	motif_9	motif_11	motif_11	motif_11	motif_11	motif_9	motif_11	motif_11
	ST4.03ch01_PGSC0003DMG400018256_79498625_79503206_+_1	3.3e-57	motif_18	motif_15	motif_13	motif_1	motif_4	motif_5	motif_10	motif_3	motif_12	motif_7	motif_11	motif_11	motif_11	motif_11	motif_9	motif_11	motif_11
	ST4.03ch01_PGSC0003DMG400019928_49487582_49488073_+_1	6.1e-127	motif_18	motif_15	motif_13	motif_1	motif_4	motif_5	motif_10	motif_3	motif_12	motif_8	motif_7	motif_11	motif_11	motif_11	motif_11	motif_9	motif_11	motif_9	motif_11	motif_11	motif_9	motif_11
	ST4.03ch01_PGSC0003DMG400019970_524773_526943_+_1	1.3e-48	motif_13	motif_16	motif_10	motif_3	motif_12	motif_2	motif_8	motif_7	motif_9	motif_11	motif_11
	ST4.03ch01_PGSC0003DMG400020722_79663363_79670255_+_1	1.7e-62	motif_18	motif_15	motif_13	motif_1	motif_4	motif_5	motif_10	motif_3	motif_12	motif_8	motif_7	motif_11	motif_11	motif_11	motif_11	motif_9	motif_9	motif_11	motif_1
	ST4.03ch01_PGSC0003DMG400020872_14181938_14184386_-_1	8e-83	motif_18	motif_17	motif_16	motif_1	motif_6	motif_4	motif_5	motif_10	motif_3	motif_12	motif_2	motif_8	motif_7	motif_9	motif_9	motif_11
	ST4.03ch01_PGSC0003DMG400022699_5088261_5094022_-_1	1.7e-119	motif_18	motif_15	motif_13	motif_1	motif_7	motif_4	motif_5	motif_10	motif_3	motif_12	motif_8	motif_7	motif_11	motif_11	motif_11	motif_9	motif_11	motif_11	motif_9	motif_9	motif_11	motif_11	motif_9	motif_11	motif_11	motif_11	motif_11
	ST4.03ch01_PGSC0003DMG400022785_519406_522921_+_1	1.2e-84	motif_17	motif_16	motif_1	motif_4	motif_5	motif_10	motif_1	motif_6	motif_4	motif_5	motif_10	motif_3	motif_12	motif_2	motif_8	motif_7	motif_9	motif_11	motif_11
	ST4.03ch01_PGSC0003DMG400024055_55163140_55169854_-_1	1.3e-95	motif_18	motif_15	motif_13	motif_1	motif_4	motif_5	motif_10	motif_3	motif_12	motif_7	motif_11	motif_11	motif_11	motif_11	motif_11	motif_11	motif_9	motif_11	motif_11	motif_9	motif_11
	ST4.03ch01_PGSC0003DMG400025259_66306351_66310538_+_1	3.8e-107	motif_17	motif_16	motif_1	motif_6	motif_11	motif_4	motif_5	motif_10	motif_3	motif_12	motif_2	motif_8	motif_7	motif_9	motif_9	motif_9	motif_11	motif_11	motif_11	motif_11
	ST4.03ch01_PGSC0003DMG401020721_79675409_79680161_+_1	1.6e-66	motif_18	motif_15	motif_13	motif_1	motif_4	motif_5	motif_10	motif_3	motif_12	motif_7	motif_11	motif_11	motif_11	motif_11	motif_9	motif_9	motif_11	motif_11	motif_19
	ST4.03ch01_PGSC0003DMG401022784_506323_508020_+_1	2e-54	motif_13	motif_16	motif_5	motif_10	motif_3	motif_12	motif_2	motif_8	motif_7	motif_9	motif_11
	ST4.03ch01_PGSC0003DMG401026043_69673834_69679058_+_1	3.1e-101	motif_17	motif_16	motif_1	motif_6	motif_4	motif_5	motif_10	motif_3	motif_12	motif_2	motif_8	motif_7	motif_9	motif_9	motif_11	motif_9
	ST4.03ch01_PGSC0003DMG402006288_60182949_60189236_-_1	5.7e-96	motif_16	motif_18	motif_6	motif_17	motif_16	motif_1	motif_6	motif_4	motif_5	motif_10	motif_3	motif_12	motif_2	motif_8	motif_7	motif_9	motif_11	motif_9	motif_11
	ST4.03ch01_PGSC0003DMG402018257_79482156_79487988_+_1	3.1e-63	motif_18	motif_15	motif_13	motif_1	motif_4	motif_5	motif_10	motif_3	motif_12	motif_8	motif_7
	ST4.03ch01_PGSC0003DMG402020874_14207078_14209141_-_1	2.5e-89	motif_17	motif_16	motif_1	motif_6	motif_4	motif_5	motif_10	motif_3	motif_12	motif_2	motif_8	motif_7	motif_9	motif_11	motif_1	motif_9	motif_11	motif_11
	ST4.03ch01_PGSC0003DMG404026043_69682241_69687450_+_1	3.4e-114	motif_17	motif_16	motif_1	motif_6	motif_4	motif_5	motif_10	motif_3	motif_12	motif_2	motif_8	motif_7	motif_9	motif_9	motif_11	motif_9
	ST4.03ch01_RDC0001NLR0001_510146_513527_-_(reversed)_2	1.6e-72	motif_1	motif_6	motif_4	motif_5	motif_10	motif_3	motif_12	motif_2	motif_7	motif_9	motif_9	motif_11	motif_11
	ST4.03ch01_RDC0001NLR0002_515499_517378_-_(reversed)_1	2.3e-24	motif_2	motif_8	motif_7	motif_11	motif_9	motif_9	motif_11
	ST4.03ch01_RDC0001NLR0002_515499_517378_-_(reversed)_3	3.6e-05	motif_3	motif_12
	ST4.03ch01_RDC0001NLR0003_12177542_12178293_-_2	0.06	motif_11
	ST4.03ch01_RDC0001NLR0004_12186651_12189000_-_1	0.0057	motif_4	motif_17	motif_16
	ST4.03ch01_RDC0001NLR0005_14218870_14220279_+_6	0.056	motif_11	motif_11
	ST4.03ch01_RDC0001NLR0006_14280856_14283203_-_4	1.8e-06	motif_2	motif_7	motif_2
	ST4.03ch01_RDC0001NLR0006_14280856_14283203_-_5	4.2e-07	motif_1	motif_10	motif_3	motif_8	motif_7	motif_9	motif_11
	ST4.03ch01_RDC0001NLR0006_14280856_14283203_-_6	2.7e-06	motif_2	motif_11
	ST4.03ch01_RDC0001NLR0007_75953282_75956514_+_5	8.8	motif_19	motif_11	motif_9	motif_11	motif_9	motif_11	motif_11	motif_11	motif_11	motif_11	motif_11	motif_11	motif_9	motif_9	motif_11	motif_12	motif_11	motif_11	motif_11	motif_11	motif_12	motif_12	motif_11
	ST4.03ch02_PGSC0003DMG400003527_40926472_40930241_-_1	2.8e-78	motif_17	motif_16	motif_1	motif_6	motif_4	motif_5	motif_10	motif_3	motif_12	motif_2	motif_8	motif_7	motif_9	motif_11	motif_11	motif_11	motif_9	motif_19	motif_11
	ST4.03ch02_PGSC0003DMG400004521_16783207_16784249_+_1	6.9e-34	motif_18	motif_15	motif_13
	ST4.03ch02_PGSC0003DMG400008292_29966569_29971740_+_1	1.1e-86	motif_7	motif_9	motif_17	motif_4	motif_1	motif_6	motif_4	motif_5	motif_10	motif_3	motif_12	motif_2	motif_8	motif_7	motif_11	motif_9	motif_11	motif_11	motif_11
	ST4.03ch02_PGSC0003DMG400008306_29910064_29912916_-_1	1.5e-97	motif_17	motif_16	motif_1	motif_6	motif_4	motif_5	motif_10	motif_3	motif_12	motif_2	motif_8	motif_7	motif_9	motif_11	motif_11
	ST4.03ch02_PGSC0003DMG400011809_13981159_13983455_+_1	2.7e-28	motif_1	motif_6	motif_4	motif_8	motif_7	motif_9	motif_9	motif_9	motif_9
	ST4.03ch02_PGSC0003DMG400012650_17339652_17342414_-_1	4.7e-31	motif_7	motif_1	motif_4	motif_5	motif_10	motif_3	motif_7	motif_10	motif_11	motif_11	motif_11	motif_9	motif_7	motif_11	motif_9	motif_11	motif_11
	ST4.03ch02_PGSC0003DMG400012918_14456377_14461418_-_1	2.7e-87	motif_17	motif_16	motif_1	motif_6	motif_4	motif_5	motif_10	motif_3	motif_12	motif_2	motif_8	motif_7	motif_9	motif_9	motif_11	motif_9	motif_11	motif_11	motif_11	motif_11	motif_11	motif_11	motif_11	motif_11	motif_11	motif_11	motif_11	motif_9	motif_11	motif_11
	ST4.03ch02_PGSC0003DMG400013090_15866849_15870093_+_1	8.2e-59	motif_18	motif_15	motif_13	motif_1	motif_4	motif_5	motif_10	motif_3	motif_12	motif_7	motif_11	motif_11	motif_11	motif_11	motif_9	motif_11	motif_11
	ST4.03ch02_PGSC0003DMG400013091_15896077_15899109_+_1	1.4e-72	motif_1	motif_6	motif_4	motif_5	motif_10	motif_3	motif_12	motif_2	motif_8	motif_7	motif_11	motif_11	motif_11
	ST4.03ch02_PGSC0003DMG400013094_15887638_15891240_-_1	5.6e-75	motif_18	motif_15	motif_13	motif_7	motif_1	motif_4	motif_5	motif_10	motif_3	motif_7	motif_11	motif_2	motif_11	motif_11	motif_11	motif_9	motif_9	motif_11	motif_11
	ST4.03ch02_PGSC0003DMG400013627_37802516_37808556_+_1	1.6e-95	motif_18	motif_15	motif_13	motif_1	motif_4	motif_5	motif_10	motif_3	motif_12	motif_7	motif_11	motif_11	motif_11	motif_11	motif_9	motif_11	motif_11	motif_9	motif_11	motif_11	motif_9	motif_11
	ST4.03ch02_PGSC0003DMG400019900_9112461_9117400_-_1	9e-112	motif_17	motif_16	motif_1	motif_6	motif_4	motif_5	motif_10	motif_3	motif_12	motif_2	motif_8	motif_7	motif_9	motif_9	motif_11	motif_9	motif_19	motif_11	motif_11	motif_11	motif_11	motif_11	motif_11	motif_11	motif_11
	ST4.03ch02_PGSC0003DMG400021098_29536749_29539812_-_1	7.4e-94	motif_17	motif_16	motif_14	motif_1	motif_6	motif_4	motif_5	motif_10	motif_3	motif_2	motif_8	motif_7	motif_9	motif_9	motif_9	motif_11	motif_11
	ST4.03ch02_PGSC0003DMG400021169_29562811_29565198_+_1	1.7e-60	motif_1	motif_4	motif_5	motif_10	motif_3	motif_12	motif_2	motif_8	motif_7	motif_9	motif_9	motif_11
	ST4.03ch02_PGSC0003DMG400021469_18236416_18239848_+_1	9.3e-46	motif_17	motif_1	motif_6	motif_4	motif_5	motif_10	motif_3	motif_12	motif_2	motif_8	motif_7	motif_11	motif_9	motif_11	motif_9	motif_11	motif_11	motif_11	motif_11	motif_11
	ST4.03ch02_PGSC0003DMG400021477_17659025_17664191_+_1	1.3e-31	motif_1	motif_6	motif_4	motif_3	motif_12	motif_2	motif_7	motif_19	motif_4	motif_11	motif_11	motif_11	motif_11	motif_11	motif_11	motif_11
	ST4.03ch02_RDC0001NLR0009_16705798_16708198_+_1	0.24	motif_12	motif_2	motif_8
	ST4.03ch02_RDC0001NLR0009_16705798_16708198_+_2	6e-20	motif_16	motif_1	motif_6	motif_4	motif_5	motif_10	motif_3	motif_7
	ST4.03ch02_RDC0001NLR0010_29904929_29908263_-_1	4.1e-88	motif_17	motif_16	motif_1	motif_6	motif_4	motif_5	motif_10	motif_3	motif_12	motif_2	motif_8	motif_7	motif_9	motif_11	motif_11	motif_11
	ST4.03ch02_RDC0001NLR0011_44374954_44379465_-_(reversed)_1	0.0088	motif_6	motif_1	motif_3	motif_2
	ST4.03ch02_RDC0001NLR0011_44374954_44379465_-_(reversed)_2	7.1e-06	motif_6	motif_4	motif_10	motif_11	motif_11	motif_11	motif_11	motif_11	motif_8
	ST4.03ch02_RDC0001NLR0012_44396136_44397705__6	0.00065	motif_6	motif_4	motif_10	motif_15	motif_17	motif_5
	ST4.03ch02_RDC0001NLR0013_44398882_44400843_-_5	0.019	motif_3	motif_2	motif_5
	ST4.03ch02_RDC0001NLR0013_44398882_44400843_-_6	1.3	motif_6	motif_4	motif_10
	ST4.03ch02_RDC0001NLR0015_44423104_44427026_-_5	0.0007	motif_10	motif_12	motif_6	motif_4	motif_10	motif_2	motif_7
	ST4.03ch02_RDC0001NLR0016_44438304_44443305_-_(reversed)_1	7e-13	motif_1	motif_6	motif_6	motif_4	motif_10	motif_10	motif_2	motif_18	motif_11	motif_11	motif_11	motif_11	motif_11	motif_11	motif_8
	ST4.03ch02_RDC0001NLR0016_44438304_44443305_-_(reversed)_3	0.38	motif_10	motif_1	motif_3
	ST4.03ch03_PGSC0003DMG400005046_2313388_2318149_+_1	1.6e-111	motif_16	motif_1	motif_6	motif_4	motif_5	motif_10	motif_3	motif_12	motif_2	motif_8	motif_7	motif_9	motif_9	motif_11	motif_9	motif_11	motif_19	motif_11	motif_11	motif_11	motif_11	motif_11	motif_9	motif_11	motif_11	motif_11	motif_11	motif_11	motif_11	motif_11	motif_11	motif_11	motif_11	motif_11	motif_9
	ST4.03ch03_PGSC0003DMG400005052_2502618_2512246_+_1	1.6e-120	motif_17	motif_16	motif_1	motif_6	motif_4	motif_5	motif_10	motif_3	motif_12	motif_2	motif_8	motif_7	motif_5	motif_9	motif_9	motif_11	motif_9	motif_19	motif_9	motif_11	motif_11	motif_9	motif_11	motif_11	motif_11	motif_11	motif_11
	ST4.03ch03_PGSC0003DMG400024337_21174996_21177833_+_1	6.9e-89	motif_11	motif_17	motif_16	motif_1	motif_6	motif_4	motif_5	motif_10	motif_3	motif_12	motif_2	motif_8	motif_7	motif_9	motif_11
	ST4.03ch03_PGSC0003DMG400043400_10462400_10466206_-_1	3.5e-46	motif_17	motif_1	motif_6	motif_4	motif_5	motif_10	motif_3	motif_12	motif_2	motif_7	motif_11	motif_9	motif_9	motif_11	motif_9	motif_11	motif_11	motif_11	motif_11	motif_11	motif_11	motif_11	motif_11	motif_11	motif_11
	ST4.03ch04_PGSC0003DMG400002217_31431348_31437204_-_1	9e-100	motif_12	motif_9	motif_17	motif_16	motif_1	motif_6	motif_4	motif_5	motif_10	motif_3	motif_12	motif_2	motif_8	motif_7	motif_4	motif_11	motif_11
	ST4.03ch04_PGSC0003DMG400002820_186279_192428_+_1	2.1e-41	motif_1	motif_6	motif_4	motif_5	motif_10	motif_3	motif_12	motif_2	motif_7	motif_18	motif_9	motif_19	motif_11	motif_11	motif_11	motif_11	motif_11	motif_11	motif_11	motif_11	motif_3	motif_11	motif_11	motif_11	motif_11	motif_11	motif_19	motif_11	motif_11	motif_11	motif_11	motif_11
	ST4.03ch04_PGSC0003DMG400002947_24976758_24981180_+_1	6.8e-38	motif_16	motif_1	motif_6	motif_12	motif_2	motif_8	motif_7	motif_19	motif_9	motif_14
	ST4.03ch04_PGSC0003DMG400002960_24957643_24960934_-_1	3.6e-71	motif_16	motif_1	motif_4	motif_5	motif_10	motif_3	motif_12	motif_2	motif_8	motif_7	motif_11	motif_11	motif_11	motif_11
	ST4.03ch04_PGSC0003DMG400005577_1016330_1019975_+_1	7.1e-70	motif_17	motif_16	motif_1	motif_6	motif_4	motif_5	motif_10	motif_3	motif_12	motif_2	motif_8	motif_7	motif_9
	ST4.03ch04_PGSC0003DMG400005970_1858431_1862567_-_1	7.2e-82	motif_17	motif_16	motif_1	motif_6	motif_4	motif_5	motif_10	motif_3	motif_12	motif_2	motif_8	motif_7	motif_9	motif_11	motif_9	motif_7	motif_11
	ST4.03ch04_PGSC0003DMG400006003_1670640_1675331_+_1	4.7e-103	motif_18	motif_15	motif_13	motif_1	motif_4	motif_5	motif_10	motif_3	motif_12	motif_7	motif_9	motif_9	motif_11	motif_11	motif_11	motif_11	motif_9	motif_11	motif_11	motif_9	motif_11	motif_9	motif_11	motif_1
	ST4.03ch04_PGSC0003DMG400006531_4244946_4247498_+_1	3.4e-119	motif_17	motif_16	motif_17	motif_1	motif_6	motif_4	motif_5	motif_10	motif_3	motif_12	motif_2	motif_8	motif_7	motif_11	motif_7	motif_9	motif_9	motif_11	motif_11	motif_11
	ST4.03ch04_PGSC0003DMG400006533_4235347_4237869_+_1	3.9e-123	motif_17	motif_16	motif_17	motif_1	motif_6	motif_4	motif_5	motif_10	motif_3	motif_12	motif_2	motif_8	motif_7	motif_6	motif_11	motif_20	motif_11	motif_11
	ST4.03ch04_PGSC0003DMG400007462_853100_859501_+_1	2.9e-73	motif_17	motif_16	motif_1	motif_6	motif_4	motif_5	motif_10	motif_3	motif_12	motif_2	motif_8	motif_7	motif_9	motif_11	motif_11
	ST4.03ch04_PGSC0003DMG400007469_778134_783951_-_1	3.9e-58	motif_17	motif_16	motif_1	motif_6	motif_4	motif_5	motif_10	motif_3	motif_12	motif_2	motif_8	motif_11	motif_11	motif_11
	ST4.03ch04_PGSC0003DMG400007999_68763274_68766986_+_1	1.3e-33	motif_15	motif_1	motif_6	motif_4	motif_5	motif_10	motif_3	motif_12	motif_2	motif_8	motif_7	motif_9	motif_11	motif_11	motif_11	motif_11	motif_11
	ST4.03ch04_PGSC0003DMG400010527_49661453_49669306_+_1	5.4e-101	motif_18	motif_15	motif_13	motif_1	motif_17	motif_4	motif_5	motif_10	motif_3	motif_12	motif_7	motif_9	motif_11	motif_11	motif_11	motif_11	motif_9	motif_11	motif_11	motif_9	motif_11	motif_11	motif_11
	ST4.03ch04_PGSC0003DMG400010612_66884436_66890076_-_1	7e-115	motif_17	motif_16	motif_15	motif_1	motif_6	motif_4	motif_5	motif_10	motif_3	motif_12	motif_2	motif_8	motif_7	motif_9	motif_11	motif_11	motif_11
	ST4.03ch04_PGSC0003DMG400010613_66882345_66883202_-_1	4e-116	motif_17	motif_16	motif_1	motif_6	motif_4	motif_5	motif_10	motif_3	motif_12	motif_2	motif_8	motif_7	motif_9	motif_11	motif_11	motif_11	motif_11
	ST4.03ch04_PGSC0003DMG400010946_6051699_6052625_+_1	6.9e-97	motif_17	motif_16	motif_1	motif_6	motif_4	motif_12	motif_2	motif_8	motif_7	motif_11	motif_20	motif_9	motif_11	motif_4	motif_11
	ST4.03ch04_PGSC0003DMG400011517_4715071_4717942_+_1	1.4e-122	motif_17	motif_16	motif_17	motif_1	motif_6	motif_4	motif_5	motif_10	motif_3	motif_12	motif_2	motif_8	motif_7	motif_9	motif_9	motif_11	motif_11	motif_11
	ST4.03ch04_PGSC0003DMG400011520_4688283_4690817_+_1	6.8e-124	motif_17	motif_16	motif_1	motif_6	motif_4	motif_5	motif_10	motif_3	motif_12	motif_2	motif_8	motif_7	motif_9	motif_11	motif_11	motif_11	motif_11	motif_11
	ST4.03ch04_PGSC0003DMG400011521_4675508_4681260_+_1	2.6e-104	motif_17	motif_16	motif_1	motif_6	motif_4	motif_5	motif_10	motif_3	motif_12	motif_2	motif_8	motif_7	motif_19	motif_9	motif_11	motif_11	motif_11
	ST4.03ch04_PGSC0003DMG400011523_4661781_4664969_+_1	1.9e-120	motif_17	motif_16	motif_17	motif_1	motif_6	motif_4	motif_5	motif_10	motif_3	motif_12	motif_2	motif_8	motif_7	motif_11	motif_11	motif_11
	ST4.03ch04_PGSC0003DMG400011524_4654153_4655118_+_1	6e-66	motif_4	motif_5	motif_10	motif_3	motif_12	motif_2	motif_8	motif_7
	ST4.03ch04_PGSC0003DMG400011525_4648570_4651089_+_1	1.8e-121	motif_17	motif_16	motif_17	motif_1	motif_6	motif_4	motif_5	motif_10	motif_3	motif_12	motif_2	motif_8	motif_7	motif_11	motif_11	motif_9	motif_11	motif_11	motif_11
	ST4.03ch04_PGSC0003DMG400011527_4638611_4641193_+_1	8.5e-127	motif_17	motif_16	motif_1	motif_6	motif_4	motif_5	motif_10	motif_3	motif_12	motif_2	motif_8	motif_7	motif_11	motif_9	motif_9	motif_11	motif_11	motif_11
	ST4.03ch04_PGSC0003DMG400011528_4632843_4635398_+_1	2.7e-100	motif_17	motif_16	motif_17	motif_1	motif_6	motif_4	motif_5	motif_10	motif_3	motif_12	motif_2	motif_8	motif_7	motif_9	motif_7	motif_9	motif_11	motif_4	motif_11
	ST4.03ch04_PGSC0003DMG400011529_4613730_4616260_+_1	1.7e-111	motif_17	motif_16	motif_17	motif_1	motif_6	motif_4	motif_5	motif_10	motif_3	motif_12	motif_2	motif_8	motif_7	motif_11	motif_11	motif_11
	ST4.03ch04_PGSC0003DMG400011920_5827812_5830496_+_1	4.9e-127	motif_17	motif_1	motif_6	motif_4	motif_5	motif_10	motif_3	motif_12	motif_2	motif_8	motif_7	motif_9	motif_11	motif_11	motif_11
	ST4.03ch04_PGSC0003DMG400011924_5922816_5929836_+_1	5.8e-131	motif_17	motif_16	motif_17	motif_1	motif_6	motif_4	motif_5	motif_10	motif_3	motif_12	motif_2	motif_8	motif_7	motif_9	motif_11	motif_9	motif_12	motif_11	motif_11	motif_11
	ST4.03ch04_PGSC0003DMG400011926_5964923_5968326_+_1	1.9e-120	motif_17	motif_16	motif_17	motif_1	motif_6	motif_4	motif_5	motif_10	motif_3	motif_12	motif_2	motif_8	motif_7	motif_9	motif_20	motif_12	motif_11	motif_11	motif_11
	ST4.03ch04_PGSC0003DMG400015872_1113740_1120367_+_1	5e-73	motif_17	motif_16	motif_1	motif_6	motif_4	motif_5	motif_10	motif_3	motif_12	motif_2	motif_8	motif_8	motif_9	motif_14	motif_11
	ST4.03ch04_PGSC0003DMG400016029_7760029_7760463_-_1	1.7e-63	motif_16	motif_1	motif_6	motif_4	motif_5	motif_10	motif_3	motif_12	motif_2	motif_8	motif_7	motif_9	motif_11	motif_11
	ST4.03ch04_PGSC0003DMG400017085_960683_961257_+_1	2.6e-72	motif_17	motif_16	motif_1	motif_6	motif_4	motif_5	motif_10	motif_3	motif_12	motif_2	motif_8	motif_7	motif_9	motif_11
	ST4.03ch04_PGSC0003DMG400017086_962467_965618_+_1	2.6e-73	motif_17	motif_16	motif_1	motif_6	motif_4	motif_5	motif_10	motif_3	motif_12	motif_2	motif_8	motif_7	motif_9	motif_11
	ST4.03ch04_PGSC0003DMG400019732_9431449_9435345_-_1	2.3e-71	motif_8	motif_16	motif_19	motif_1	motif_6	motif_4	motif_5	motif_10	motif_3	motif_12	motif_2	motif_8	motif_7	motif_9	motif_9	motif_9	motif_12	motif_11
	ST4.03ch04_PGSC0003DMG400019740_9475969_9478623_+_1	6.7e-69	motif_8	motif_16	motif_1	motif_6	motif_4	motif_5	motif_10	motif_3	motif_12	motif_2	motif_8	motif_7	motif_9	motif_11	motif_9	motif_11
	ST4.03ch04_PGSC0003DMG400019741_9447883_9453414_+_1	3.9e-77	motif_17	motif_16	motif_1	motif_6	motif_4	motif_5	motif_10	motif_3	motif_12	motif_2	motif_8	motif_7	motif_9	motif_11	motif_11
	ST4.03ch04_PGSC0003DMG400020935_21192456_21196161_+_1	2.5e-81	motif_18	motif_15	motif_13	motif_1	motif_4	motif_5	motif_10	motif_3	motif_12	motif_7	motif_11	motif_11	motif_11	motif_11	motif_9	motif_9	motif_11	motif_11	motif_11
	ST4.03ch04_PGSC0003DMG400023273_5708305_5710291_+_1	1.9e-101	motif_17	motif_16	motif_17	motif_1	motif_6	motif_4	motif_5	motif_10	motif_3	motif_12	motif_2	motif_8
	ST4.03ch04_PGSC0003DMG400023288_5751371_5758945_+_1	1.7e-123	motif_17	motif_16	motif_17	motif_1	motif_6	motif_4	motif_5	motif_10	motif_3	motif_12	motif_2	motif_8	motif_7	motif_11	motif_11	motif_9	motif_9	motif_9	motif_11
	ST4.03ch04_PGSC0003DMG400023645_7872577_7875159_+_1	1e-71	motif_10	motif_16	motif_1	motif_6	motif_4	motif_5	motif_10	motif_3	motif_12	motif_2	motif_8	motif_7	motif_12	motif_11	motif_11	motif_9	motif_11	motif_11	motif_11
	ST4.03ch04_PGSC0003DMG400023656_7864868_7865860_+_1	1.4e-73	motif_1	motif_6	motif_4	motif_5	motif_10	motif_3	motif_12	motif_2	motif_8	motif_7	motif_11	motif_11	motif_11	motif_11	motif_11
	ST4.03ch04_PGSC0003DMG400024231_22035625_22038557_+_1	2.5e-123	motif_17	motif_16	motif_17	motif_1	motif_6	motif_4	motif_5	motif_10	motif_3	motif_12	motif_2	motif_8	motif_7	motif_11	motif_11	motif_20	motif_11	motif_11	motif_11	motif_11
	ST4.03ch04_PGSC0003DMG400024234_21925509_21928034_-_1	9.5e-115	motif_17	motif_16	motif_1	motif_6	motif_4	motif_5	motif_10	motif_12	motif_2	motif_8	motif_7	motif_11	motif_11	motif_20	motif_11	motif_11	motif_11
	ST4.03ch04_PGSC0003DMG400029453_2995919_3000924_-_1	2.5e-100	motif_11	motif_17	motif_9	motif_17	motif_16	motif_1	motif_6	motif_4	motif_5	motif_10	motif_3	motif_12	motif_2	motif_8	motif_7	motif_9	motif_11	motif_11	motif_11	motif_16
	ST4.03ch04_PGSC0003DMG400029457_2898617_2904105_-_1	2.6e-107	motif_11	motif_17	motif_16	motif_1	motif_6	motif_4	motif_5	motif_10	motif_3	motif_12	motif_2	motif_8	motif_7	motif_9	motif_11	motif_11
	ST4.03ch04_PGSC0003DMG400029460_2834773_2838162_-_1	6.9e-81	motif_17	motif_17	motif_16	motif_1	motif_6	motif_3	motif_12	motif_2	motif_8	motif_7	motif_9	motif_11	motif_4	motif_11
	ST4.03ch04_PGSC0003DMG400029462_2813381_2817571_-_1	9.1e-113	motif_11	motif_17	motif_11	motif_17	motif_16	motif_1	motif_6	motif_4	motif_5	motif_10	motif_3	motif_12	motif_2	motif_8	motif_7	motif_9	motif_11	motif_11
	ST4.03ch04_PGSC0003DMG400029504_3034729_3039439_+_1	2.5e-106	motif_11	motif_17	motif_17	motif_16	motif_1	motif_6	motif_4	motif_5	motif_10	motif_3	motif_12	motif_2	motif_8	motif_7	motif_9	motif_11	motif_11
	ST4.03ch04_PGSC0003DMG400029505_2981078_2987474_+_1	1.8e-79	motif_17	motif_16	motif_1	motif_6	motif_4	motif_5	motif_10	motif_3	motif_12	motif_2	motif_8	motif_7	motif_20	motif_11	motif_11
	ST4.03ch04_PGSC0003DMG400029506_2943479_2947177_-_1	8.5e-100	motif_11	motif_17	motif_16	motif_1	motif_6	motif_4	motif_5	motif_10	motif_3	motif_12	motif_2	motif_8	motif_7	motif_11	motif_11
	ST4.03ch04_PGSC0003DMG400030044_21990422_21991288_+_1	4e-102	motif_17	motif_16	motif_1	motif_6	motif_5	motif_10	motif_3	motif_12	motif_2	motif_8	motif_7	motif_11	motif_11	motif_11	motif_11
	ST4.03ch04_PGSC0003DMG400030045_21991468_21992902_+_1	6.2e-102	motif_17	motif_16	motif_1	motif_6	motif_5	motif_10	motif_3	motif_12	motif_2	motif_8	motif_7	motif_11	motif_11	motif_11	motif_11
	ST4.03ch04_PGSC0003DMG400032572_4873071_4875861_-_1	6.2e-133	motif_17	motif_16	motif_17	motif_1	motif_6	motif_4	motif_5	motif_10	motif_3	motif_12	motif_2	motif_8	motif_7	motif_9	motif_11	motif_11	motif_9	motif_11	motif_11	motif_11	motif_11
	ST4.03ch04_PGSC0003DMG400032576_4836548_4839324_-_1	1.9e-128	motif_17	motif_16	motif_20	motif_7	motif_1	motif_6	motif_4	motif_5	motif_10	motif_3	motif_12	motif_2	motif_8	motif_7	motif_11	motif_9	motif_11	motif_11	motif_11
	ST4.03ch04_PGSC0003DMG400032578_4758163_4759403_+_1	1.9e-34	motif_17	motif_16	motif_1	motif_6	motif_4
	ST4.03ch04_PGSC0003DMG400032578_4758163_4759403_+_2	1.2e-61	motif_8	motif_5	motif_10	motif_3	motif_12	motif_2	motif_8	motif_7	motif_11	motif_11	motif_11	motif_11	motif_11
	ST4.03ch04_PGSC0003DMG400032581_4741723_4743110_+_1	3.8e-40	motif_10	motif_3	motif_12	motif_2	motif_5	motif_10	motif_3	motif_12	motif_2	motif_8
	ST4.03ch04_PGSC0003DMG400032582_4738697_4741385_+_1	8.3e-106	motif_17	motif_16	motif_17	motif_6	motif_4	motif_5	motif_10	motif_3	motif_12	motif_2	motif_8	motif_7	motif_11	motif_11	motif_11	motif_11	motif_11
	ST4.03ch04_PGSC0003DMG400032584_4725950_4728890_+_1	3.2e-120	motif_17	motif_16	motif_17	motif_1	motif_6	motif_4	motif_5	motif_10	motif_3	motif_12	motif_2	motif_8	motif_7	motif_19	motif_9	motif_11	motif_11	motif_11
	ST4.03ch04_PGSC0003DMG400037159_10033672_10036212_-_1	1.6e-77	motif_16	motif_16	motif_19	motif_1	motif_6	motif_4	motif_5	motif_10	motif_3	motif_12	motif_2	motif_8	motif_7	motif_12	motif_9	motif_11	motif_11	motif_9	motif_11	motif_11	motif_11	motif_11	motif_11	motif_11
	ST4.03ch04_PGSC0003DMG400041458_10009825_10012344_-_1	1.1e-73	motif_16	motif_16	motif_1	motif_6	motif_4	motif_5	motif_10	motif_3	motif_12	motif_2	motif_8	motif_7	motif_9	motif_11	motif_11	motif_11	motif_11	motif_11	motif_11	motif_11	motif_11
	ST4.03ch04_PGSC0003DMG400043376_52433353_52433736_-_1	6.2e-38	motif_15	motif_13	motif_1
	ST4.03ch04_PGSC0003DMG401007461_838994_846975_+_1	7.4e-54	motif_17	motif_16	motif_18	motif_1	motif_6	motif_4	motif_5	motif_10	motif_3	motif_12	motif_2	motif_8	motif_9	motif_11	motif_9
	ST4.03ch04_PGSC0003DMG401010614_66872728_66875726_-_1	4.3e-104	motif_17	motif_16	motif_1	motif_6	motif_4	motif_5	motif_10	motif_3	motif_12	motif_2	motif_8	motif_7	motif_9	motif_11	motif_11	motif_11
	ST4.03ch04_PGSC0003DMG401011522_4667521_4670172_+_1	2.8e-116	motif_17	motif_16	motif_17	motif_1	motif_6	motif_4	motif_5	motif_10	motif_3	motif_12	motif_2	motif_8	motif_7	motif_9	motif_11	motif_11	motif_11
	ST4.03ch04_PGSC0003DMG401011526_4643694_4644317_+_1	6.6e-104	motif_17	motif_16	motif_1	motif_6	motif_4	motif_5	motif_10	motif_3	motif_12	motif_2	motif_8	motif_7	motif_11	motif_11	motif_9	motif_11	motif_11	motif_11
	ST4.03ch04_PGSC0003DMG401015877_1269028_1272031_+_1	1.5e-74	motif_16	motif_1	motif_6	motif_4	motif_5	motif_10	motif_3	motif_12	motif_2	motif_8	motif_7	motif_9	motif_11	motif_11	motif_11
	ST4.03ch04_PGSC0003DMG401016933_49114172_49121650_+_1	3.9e-44	motif_9	motif_1	motif_6	motif_4	motif_5	motif_10	motif_3	motif_12	motif_2	motif_7	motif_9	motif_11	motif_11	motif_11	motif_11	motif_11	motif_11	motif_11	motif_11	motif_11	motif_11	motif_11	motif_11	motif_11	motif_11	motif_11	motif_11	motif_11	motif_11
	ST4.03ch04_PGSC0003DMG401026842_1336300_1338766_+_1	3.5e-26	motif_17	motif_16	motif_17	motif_1	motif_6	motif_4	motif_5
	ST4.03ch04_PGSC0003DMG402017089_951809_954122_-_1	1.5e-71	motif_16	motif_1	motif_6	motif_4	motif_5	motif_10	motif_12	motif_2	motif_8	motif_7	motif_12	motif_9	motif_11	motif_4	motif_11
	ST4.03ch04_PGSC0003DMG402032547_4762375_4765194_+_1	4.4e-115	motif_17	motif_16	motif_1	motif_6	motif_4	motif_5	motif_10	motif_3	motif_12	motif_2	motif_8	motif_7	motif_11	motif_11	motif_19	motif_11	motif_11	motif_11	motif_11
	ST4.03ch04_PGSC0003DMG403015877_1277914_1279604_+_1	1e-65	motif_16	motif_1	motif_4	motif_5	motif_10	motif_3	motif_12	motif_2	motif_8	motif_7	motif_9	motif_11	motif_11	motif_11	motif_11
	ST4.03ch04_PGSC0003DMG403026842_1339644_1347005_+_1	1.9e-70	motif_17	motif_16	motif_8	motif_1	motif_6	motif_4	motif_5	motif_10	motif_3	motif_12	motif_2	motif_8	motif_7	motif_9	motif_14	motif_11
	ST4.03ch04_RDC0001NLR0017_193532_198232_+_1	4.6e-43	motif_1	motif_6	motif_4	motif_5	motif_10	motif_3	motif_12	motif_2	motif_7	motif_9	motif_11
	ST4.03ch04_RDC0001NLR0018_862858_866008_+_1	4.8e-21	motif_1	motif_6	motif_4	motif_5	motif_10	motif_3	motif_11	motif_6
	ST4.03ch04_RDC0001NLR0018_862858_866008_+_2	9.6e-15	motif_13	motif_17	motif_12	motif_2	motif_8	motif_7
	ST4.03ch04_RDC0001NLR0019_868508_871808_+_(reversed)_1	2.9e-73	motif_1	motif_6	motif_4	motif_5	motif_10	motif_3	motif_12	motif_2	motif_8	motif_7	motif_9	motif_11
	ST4.03ch04_RDC0001NLR0020_941345_947895_-_(reversed)_1	5.7e-33	motif_16	motif_1	motif_6	motif_4	motif_5	motif_10	motif_3	motif_13
	ST4.03ch04_RDC0001NLR0020_941345_947895_-_(reversed)_2	6.9e-22	motif_11	motif_4	motif_2	motif_8	motif_7	motif_9
	ST4.03ch04_RDC0001NLR0021_1030321_1032898_-_2	7.7e-73	motif_1	motif_6	motif_4	motif_5	motif_10	motif_3	motif_12	motif_2	motif_8	motif_7	motif_9	motif_11
	ST4.03ch04_RDC0001NLR0022_1035445_1036082_+_1	0.00067	motif_17	motif_16
	ST4.03ch04_RDC0001NLR0023_1038508_1039115_+_1	0.00062	motif_17	motif_16
	ST4.03ch04_RDC0001NLR0024_1124002_1126943_-_(reversed)_3	1.7e-71	motif_16	motif_1	motif_6	motif_4	motif_5	motif_10	motif_3	motif_12	motif_2	motif_8	motif_7	motif_9	motif_9	motif_11	motif_11	motif_11	motif_11
	ST4.03ch04_RDC0001NLR0025_1128702_1130552_-_(reversed)_3	1.4e-66	motif_16	motif_1	motif_6	motif_4	motif_5	motif_10	motif_3	motif_12	motif_2	motif_8	motif_7	motif_12
	ST4.03ch04_RDC0001NLR0026_1354123_1356373_+_1	6.1e-55	motif_11	motif_16	motif_1	motif_4	motif_5	motif_10	motif_3	motif_12	motif_2	motif_8	motif_7
	ST4.03ch04_RDC0001NLR0027_2867149_2876125_-_2	9.6e-103	motif_17	motif_16	motif_1	motif_6	motif_4	motif_5	motif_10	motif_3	motif_12	motif_2	motif_8	motif_7	motif_9	motif_11	motif_11
	ST4.03ch04_RDC0001NLR0028_2920156_2927676_-_2	0.00021	motif_17	motif_16	motif_9	motif_5
	ST4.03ch04_RDC0001NLR0028_2920156_2927676_-_3	8.5e-75	motif_1	motif_6	motif_4	motif_5	motif_10	motif_3	motif_12	motif_2	motif_8	motif_7	motif_20
	ST4.03ch04_RDC0001NLR0029_2966734_2970737_-_1	5.5e-103	motif_17	motif_16	motif_1	motif_6	motif_4	motif_5	motif_10	motif_3	motif_12	motif_2	motif_8	motif_7	motif_9	motif_11	motif_11
	ST4.03ch04_RDC0001NLR0030_3006034_3008945_+_1	2.6e-17	motif_10	motif_3	motif_12	motif_2	motif_11	motif_9	motif_11
	ST4.03ch04_RDC0001NLR0030_3006034_3008945_+_2	0.099	motif_2	motif_7	motif_7	motif_10
	ST4.03ch04_RDC0001NLR0031_3023137_3024350_+_3	1.1e-16	motif_18	motif_1	motif_6	motif_4	motif_5
	ST4.03ch04_RDC0001NLR0032_4694265_4696812_+_2	3.1e-55	motif_17	motif_16	motif_10	motif_3	motif_12	motif_2	motif_8	motif_7	motif_11	motif_11
	ST4.03ch04_RDC0001NLR0032_4694265_4696812_+_3	3.7e-33	motif_1	motif_6	motif_4	motif_5	motif_11	motif_11
	ST4.03ch04_RDC0001NLR0033_4700330_4702513_+_1	2.7e-26	motif_1	motif_6	motif_11	motif_20	motif_7	motif_11	motif_11	motif_11
	ST4.03ch04_RDC0001NLR0033_4700330_4702513_+_2	2.6e-60	motif_4	motif_5	motif_10	motif_3	motif_12	motif_2	motif_8	motif_7
	ST4.03ch04_RDC0001NLR0034_4706516_4707365_+_1	4.1e-05	motif_5	motif_3	motif_12
	ST4.03ch04_RDC0001NLR0035_4719131_4720586_+_2	4.5e-15	motif_8	motif_7	motif_11	motif_17	motif_9
	ST4.03ch04_RDC0001NLR0036_4722042_4723983_-_(reversed)_1	1.2e-64	motif_5	motif_10	motif_3	motif_12	motif_2	motif_8	motif_7	motif_11
	ST4.03ch04_RDC0001NLR0038_4745452_4748363_+_1	1.1e-08	motif_17	motif_16	motif_12	motif_11
	ST4.03ch04_RDC0001NLR0038_4745452_4748363_+_2	1.1e-101	motif_1	motif_6	motif_4	motif_5	motif_10	motif_3	motif_12	motif_2	motif_8	motif_7	motif_4	motif_11	motif_11	motif_9	motif_11	motif_11	motif_11
	ST4.03ch04_RDC0001NLR0039_4846129_4848737_-_(reversed)_1	3.3e-64	motif_17	motif_16	motif_1	motif_6	motif_4	motif_5	motif_10
	ST4.03ch04_RDC0001NLR0040_4857895_4860503_-_(reversed)_1	7e-25	motif_17	motif_16	motif_17	motif_1	motif_6
	ST4.03ch04_RDC0001NLR0040_4857895_4860503_-_(reversed)_2	0.00021	motif_10	motif_3	motif_11
	ST4.03ch04_RDC0001NLR0040_4857895_4860503_-_(reversed)_3	7.1e-41	motif_12	motif_2	motif_7	motif_9	motif_11	motif_11	motif_11
	ST4.03ch04_RDC0001NLR0041_4863353_4866082_+_(reversed)_1	1.1e-117	motif_17	motif_16	motif_17	motif_1	motif_6	motif_4	motif_5	motif_10	motif_3	motif_2	motif_8	motif_7	motif_11	motif_9	motif_11	motif_11	motif_11
	ST4.03ch04_RDC0001NLR0042_5834792_5837942_+_2	1.1e-52	motif_16	motif_17	motif_1	motif_6	motif_4	motif_5	motif_10	motif_3
	ST4.03ch04_RDC0001NLR0042_5834792_5837942_+_3	2.8e-16	motif_8	motif_7	motif_11	motif_9	motif_11	motif_11
	ST4.03ch04_RDC0001NLR0043_7749465_7752286_-_(reversed)_1	1.3e-73	motif_16	motif_1	motif_6	motif_4	motif_5	motif_10	motif_3	motif_12	motif_2	motif_8	motif_7	motif_9	motif_11	motif_11
	ST4.03ch04_RDC0001NLR0044_7753802_7756501_-_4	1.7e-57	motif_1	motif_6	motif_4	motif_5	motif_10	motif_3	motif_12	motif_2	motif_8
	ST4.03ch04_RDC0001NLR0045_7764719_7767569_-_(reversed)_1	1.9e-11	motif_8	motif_7	motif_17	motif_11	motif_11	motif_11	motif_11
	ST4.03ch04_RDC0001NLR0045_7764719_7767569_-_(reversed)_2	7.7e-48	motif_1	motif_6	motif_4	motif_5	motif_10	motif_3	motif_12	motif_2	motif_6	motif_12
	ST4.03ch04_RDC0001NLR0046_7810539_7812267_+_3	3.2e-69	motif_10	motif_16	motif_1	motif_6	motif_4	motif_5	motif_10	motif_3	motif_12	motif_2	motif_8	motif_7
	ST4.03ch04_RDC0001NLR0047_7831917_7833979_+_3	3e-36	motif_1	motif_6	motif_4	motif_5	motif_10	motif_3	motif_12
	ST4.03ch04_RDC0001NLR0048_7834646_7836375_+_1	0.52	motif_11	motif_19	motif_11
	ST4.03ch04_RDC0001NLR0049_7855418_7859148_+_1	1.7e-64	motif_1	motif_6	motif_4	motif_5	motif_10	motif_3	motif_12	motif_2	motif_8	motif_7	motif_11	motif_11	motif_9	motif_11	motif_11
	ST4.03ch04_RDC0001NLR0050_7860058_7862636_+_1	1.3e-48	motif_1	motif_6	motif_4	motif_5	motif_10	motif_3	motif_12	motif_8	motif_7	motif_9
	ST4.03ch04_RDC0001NLR0050_7860058_7862636_+_2	3.1e-06	motif_2	motif_11	motif_9	motif_11	motif_11	motif_11
	ST4.03ch04_RDC0001NLR0051_9387723_9389452_-_5	1.3e-54	motif_1	motif_6	motif_4	motif_5	motif_10	motif_3	motif_12	motif_2	motif_8	motif_7
	ST4.03ch04_RDC0001NLR0052_10020409_10023320_-_1	1.1e-93	motif_17	motif_16	motif_1	motif_6	motif_4	motif_5	motif_10	motif_3	motif_12	motif_2	motif_8	motif_7	motif_9	motif_9	motif_11	motif_11	motif_11	motif_11	motif_11	motif_11	motif_11
	ST4.03ch04_RDC0001NLR0053_10041454_10044426_-_1	1.1e-93	motif_17	motif_16	motif_1	motif_6	motif_4	motif_5	motif_10	motif_3	motif_12	motif_2	motif_8	motif_7	motif_9	motif_9	motif_11	motif_11	motif_11	motif_11	motif_11	motif_11	motif_11
	ST4.03ch04_RDC0001NLR0055_21923841_21924629_-_3	1.4	motif_9	motif_11	motif_11	motif_11
	ST4.03ch04_RDC0001NLR0056_22032705_22033554_-_4	1.2e-05	motif_17	motif_9	motif_11	motif_11	motif_11
	ST4.03ch04_RDC0001NLR0058_24983137_24986169_+_3	3.7e-71	motif_1	motif_6	motif_4	motif_5	motif_10	motif_3	motif_12	motif_2	motif_8	motif_7	motif_9	motif_11	motif_9	motif_11	motif_11	motif_11
	ST4.03ch04_RDC0001NLR0059_25029108_25031777_+_(reversed)_3	7.2e-75	motif_16	motif_6	motif_1	motif_6	motif_4	motif_5	motif_10	motif_3	motif_12	motif_2	motif_8	motif_7	motif_9	motif_11	motif_11	motif_9	motif_11	motif_11	motif_11	motif_11	motif_11
	ST4.03ch04_RDC0001NLR0060_27497591_27498947_+_1	2.1e-06	motif_1	motif_5	motif_20
	ST4.03ch04_RDC0001NLR0060_27497591_27498947_+_3	0.02	motif_6	motif_4	motif_17
	ST4.03ch04_RDC0001NLR0061_27558218_27559103_+_1	1.1e-06	motif_1	motif_5
	ST4.03ch04_RDC0001NLR0061_27558218_27559103_+_3	1.1	motif_6	motif_4
	ST4.03ch04_RDC0001NLR0062_28224313_28225769_+_2	7.6e-07	motif_1	motif_6	motif_4	motif_5	motif_10
	ST4.03ch04_RDC0001NLR0063_28312436_28312982_+_1	8.6e-07	motif_6	motif_4
	ST4.03ch04_RDC0001NLR0063_28312436_28312982_+_2	0.04	motif_5	motif_10
	ST4.03ch04_RDC0001NLR0064_28381393_28383941_-_2	2.1	motif_8	motif_7
	ST4.03ch04_RDC0001NLR0064_28381393_28383941_-_3	2.1e-17	motif_16	motif_1	motif_6	motif_4	motif_5	motif_3
	ST4.03ch04_RDC0001NLR0065_28439654_28440715_+_1	1.6	motif_1	motif_5
	ST4.03ch04_RDC0001NLR0065_28439654_28440715_+_2	0.011	motif_6	motif_3
	ST4.03ch04_RDC0001NLR0066_28688119_28688886_+_2	4.5e-11	motif_1	motif_6	motif_4
	ST4.03ch04_RDC0001NLR0066_28688119_28688886_+_3	0.12	motif_5	motif_10
	ST4.03ch04_RDC0001NLR0067_28746801_28749101_-_2	1.3e-17	motif_2	motif_1	motif_6	motif_4	motif_5	motif_8
	ST4.03ch04_RDC0001NLR0067_28746801_28749101_-_3	0.023	motif_16	motif_3
	ST4.03ch04_RDC0001NLR0068_29159338_29161225_-_(reversed)_1	0.057	motif_2	motif_16	motif_11
	ST4.03ch04_RDC0001NLR0068_29159338_29161225_-_(reversed)_2	1.8e-06	motif_3	motif_12	motif_2	motif_8	motif_7	motif_11
	ST4.03ch04_RDC0001NLR0069_29187174_29187823_-_6	1.5e-22	motif_7	motif_1	motif_6	motif_4	motif_5	motif_10
	ST4.03ch04_RDC0001NLR0070_29234237_29236213_+_4	4.2e-12	motif_1	motif_5	motif_18	motif_8	motif_15	motif_11
	ST4.03ch04_RDC0001NLR0070_29234237_29236213_+_6	0.00054	motif_6	motif_3
	ST4.03ch04_RDC0001NLR0071_29345289_29347471_+_4	5.2	motif_16	motif_3
	ST4.03ch04_RDC0001NLR0071_29345289_29347471_+_6	1.4e-10	motif_1	motif_6	motif_4	motif_5	motif_7
	ST4.03ch04_RDC0001NLR0072_54327220_54329514_-_5	4.9e-20	motif_15	motif_13	motif_11
	ST4.03ch04_RDC0001NLR0072_54327220_54329514_-_6	3e-47	motif_18	motif_1	motif_10	motif_3	motif_12	motif_7
	ST4.03ch04_RDC0001NLR0073_54336968_54338688_+_6	0.0025	motif_11	motif_9	motif_11	motif_9	motif_11	motif_11	motif_3	motif_6
	ST4.03ch05_PGSC0003DMG400000813_2063328_2066456_+_1	3.3e-74	motif_1	motif_6	motif_4	motif_5	motif_10	motif_3	motif_12	motif_2	motif_8	motif_7	motif_9	motif_11	motif_11
	ST4.03ch05_PGSC0003DMG400000815_2068116_2068967_+_1	2.5e-44	motif_1	motif_6	motif_4	motif_5	motif_10	motif_3
	ST4.03ch05_PGSC0003DMG400000816_2069034_2074818_+_1	4.9e-79	motif_1	motif_6	motif_4	motif_5	motif_10	motif_3	motif_12	motif_2	motif_8	motif_7	motif_9	motif_9	motif_11
	ST4.03ch05_PGSC0003DMG400002357_16044827_16048908_-_1	1.3e-125	motif_18	motif_15	motif_13	motif_1	motif_4	motif_5	motif_10	motif_3	motif_12	motif_8	motif_7	motif_9	motif_11	motif_11	motif_11	motif_11	motif_11	motif_11	motif_9	motif_11	motif_9	motif_11
	ST4.03ch05_PGSC0003DMG400003353_41799142_41802553_+_1	5.2e-90	motif_12	motif_7	motif_9	motif_17	motif_16	motif_4	motif_1	motif_6	motif_4	motif_5	motif_10	motif_3	motif_12	motif_2	motif_8	motif_7	motif_9	motif_11	motif_18	motif_11
	ST4.03ch05_PGSC0003DMG400003380_5348227_5352952_+_1	4.4e-89	motif_17	motif_16	motif_1	motif_6	motif_4	motif_5	motif_10	motif_3	motif_12	motif_2	motif_8	motif_7	motif_11	motif_11	motif_11	motif_11
	ST4.03ch05_PGSC0003DMG400008449_49687693_49688942_-_1	1e-79	motif_17	motif_16	motif_4	motif_1	motif_6	motif_4	motif_5	motif_10	motif_3	motif_12	motif_2	motif_7	motif_11	motif_10	motif_9	motif_9	motif_11
	ST4.03ch05_PGSC0003DMG400013486_9020646_9026828_+_1	5.8e-73	motif_17	motif_10	motif_9	motif_10	motif_17	motif_7	motif_17	motif_16	motif_1	motif_6	motif_4	motif_5	motif_10	motif_3	motif_12	motif_2	motif_8	motif_7	motif_9	motif_11	motif_11
	ST4.03ch05_PGSC0003DMG400013490_9139914_9148796_+_1	4.3e-70	motif_2	motif_2	motif_3	motif_18	motif_17	motif_16	motif_1	motif_6	motif_4	motif_5	motif_10	motif_3	motif_12	motif_2	motif_8	motif_7	motif_11	motif_11	motif_11
	ST4.03ch05_PGSC0003DMG400013506_8619648_8627296_-_1	1.5e-81	motif_17	motif_16	motif_1	motif_6	motif_4	motif_5	motif_10	motif_3	motif_12	motif_2	motif_8	motif_7	motif_9	motif_11	motif_9	motif_11
	ST4.03ch05_PGSC0003DMG400018428_4589149_4595717_-_1	2.9e-128	motif_18	motif_15	motif_13	motif_1	motif_4	motif_5	motif_10	motif_3	motif_12	motif_8	motif_7	motif_9	motif_11	motif_11	motif_11	motif_11	motif_9	motif_11	motif_9	motif_9	motif_11	motif_8	motif_19
	ST4.03ch05_PGSC0003DMG400018429_4611906_4618405_-_1	1.3e-134	motif_18	motif_15	motif_13	motif_15	motif_15	motif_1	motif_4	motif_5	motif_10	motif_3	motif_12	motif_8	motif_7	motif_9	motif_11	motif_11	motif_11	motif_11	motif_11	motif_9	motif_9	motif_11	motif_8
	ST4.03ch05_PGSC0003DMG400018441_4799612_4804074_-_1	3.1e-62	motif_8	motif_17	motif_16	motif_1	motif_6	motif_4	motif_5	motif_10	motif_3	motif_12	motif_2	motif_8	motif_7	motif_9	motif_11	motif_11	motif_11	motif_12	motif_11	motif_11
	ST4.03ch05_PGSC0003DMG400018442_4839966_4843837_-_1	5.8e-75	motif_17	motif_16	motif_17	motif_1	motif_6	motif_4	motif_5	motif_10	motif_3	motif_12	motif_2	motif_8	motif_7	motif_9	motif_11	motif_11	motif_11
	ST4.03ch05_PGSC0003DMG400018619_10091268_10095994_+_1	9.6e-95	motif_17	motif_15	motif_17	motif_16	motif_1	motif_6	motif_4	motif_5	motif_10	motif_3	motif_12	motif_2	motif_8	motif_7	motif_18	motif_9	motif_11	motif_11
	ST4.03ch05_PGSC0003DMG400021779_19398087_19401425_+_1	5.6e-92	motif_1	motif_6	motif_4	motif_5	motif_10	motif_3	motif_12	motif_2	motif_8	motif_7	motif_9	motif_9	motif_11	motif_19	motif_11	motif_11	motif_11	motif_11	motif_11	motif_11	motif_11	motif_11	motif_9	motif_11	motif_11	motif_11	motif_11
	ST4.03ch05_PGSC0003DMG400023062_5469503_5473373_+_1	5.3e-80	motif_2	motif_16	motif_1	motif_6	motif_4	motif_5	motif_10	motif_3	motif_12	motif_2	motif_8	motif_7	motif_9	motif_9	motif_11
	ST4.03ch05_PGSC0003DMG400025099_1500545_1506500_+_1	4.7e-74	motif_15	motif_17	motif_10	motif_17	motif_17	motif_16	motif_1	motif_6	motif_4	motif_5	motif_10	motif_3	motif_12	motif_2	motif_8	motif_7	motif_9	motif_11	motif_11	motif_11
	ST4.03ch05_PGSC0003DMG400025545_5211402_5215554_+_1	8e-89	motif_8	motif_17	motif_16	motif_7	motif_1	motif_6	motif_4	motif_5	motif_10	motif_3	motif_12	motif_2	motif_8	motif_7	motif_11	motif_11	motif_9	motif_11	motif_11
	ST4.03ch05_PGSC0003DMG400025611_5723483_5731577_+_1	9.6e-80	motif_17	motif_16	motif_17	motif_17	motif_17	motif_6	motif_17	motif_17	motif_17	motif_17	motif_17	motif_7	motif_17	motif_16	motif_1	motif_6	motif_4	motif_5	motif_10	motif_3	motif_12	motif_2	motif_8	motif_7	motif_11	motif_9	motif_11
	ST4.03ch05_PGSC0003DMG400025615_5714878_5719113_-_1	3.2e-60	motif_4	motif_5	motif_10	motif_3	motif_12	motif_2	motif_8	motif_7	motif_11
	ST4.03ch05_PGSC0003DMG400028339_143384_148631_-_1	9.5e-93	motif_17	motif_2	motif_4	motif_17	motif_16	motif_1	motif_6	motif_4	motif_5	motif_10	motif_3	motif_12	motif_2	motif_8	motif_7	motif_9	motif_11	motif_11	motif_11
	ST4.03ch05_PGSC0003DMG400030497_4227604_4230353_-_1	3e-77	motif_2	motif_16	motif_1	motif_6	motif_4	motif_5	motif_10	motif_3	motif_12	motif_2	motif_8	motif_7	motif_9	motif_11	motif_11	motif_11	motif_11
	ST4.03ch05_PGSC0003DMG400030498_4223105_4227103_-_1	1.2e-73	motif_2	motif_16	motif_1	motif_6	motif_4	motif_5	motif_10	motif_3	motif_12	motif_2	motif_8	motif_7	motif_9	motif_11	motif_11	motif_11
	ST4.03ch05_PGSC0003DMG400046201_25670673_25674829_+_1	3.8e-34	motif_16	motif_1	motif_6	motif_4	motif_5
	ST4.03ch05_PGSC0003DMG401003025_24681193_24685207_+_1	8.4e-36	motif_1	motif_6	motif_4	motif_5	motif_10	motif_3	motif_12	motif_2	motif_7	motif_11	motif_9	motif_11	motif_11	motif_11	motif_11	motif_11	motif_11	motif_11
	ST4.03ch05_PGSC0003DMG401013522_9287263_9291478_-_1	9.3e-63	motif_15	motif_4	motif_18	motif_16	motif_8	motif_2	motif_17	motif_7	motif_1	motif_6	motif_4	motif_5	motif_10	motif_3	motif_12	motif_2	motif_8
	ST4.03ch05_PGSC0003DMG401022603_6528097_6537250_+_1	3e-74	motif_18	motif_13	motif_8	motif_1	motif_4	motif_5	motif_10	motif_3	motif_12	motif_7	motif_11	motif_11	motif_11	motif_11	motif_9	motif_11	motif_9	motif_11	motif_9	motif_11	motif_11	motif_11	motif_11	motif_9	motif_9	motif_11	motif_11
	ST4.03ch05_RDC0001NLR0074_2075262_2079628_+_1	2.9e-79	motif_1	motif_6	motif_4	motif_5	motif_10	motif_3	motif_12	motif_2	motif_8	motif_7	motif_11	motif_9	motif_11
	ST4.03ch05_RDC0001NLR0075_2185980_2190589_-_3	8.8e-80	motif_1	motif_6	motif_4	motif_5	motif_10	motif_3	motif_12	motif_2	motif_8	motif_7	motif_9	motif_9
	ST4.03ch05_RDC0001NLR0076_2201139_2204777_-_3	2.3e-100	motif_16	motif_1	motif_6	motif_4	motif_5	motif_10	motif_3	motif_12	motif_2	motif_8	motif_7	motif_9	motif_9	motif_11	motif_11
	ST4.03ch05_RDC0001NLR0077_4232244_4235519_+_(reversed)_1	2.8e-27	motif_2	motif_16	motif_12	motif_2	motif_8	motif_7	motif_11	motif_11	motif_11	motif_11
	ST4.03ch05_RDC0001NLR0077_4232244_4235519_+_(reversed)_3	3.5e-37	motif_1	motif_6	motif_4	motif_5	motif_10	motif_3
	ST4.03ch05_RDC0001NLR0078_4908113_4910054_-_1	1.8e-07	motif_1	motif_6	motif_5	motif_2
	ST4.03ch05_RDC0001NLR0080_5174638_5178882_+_1	0.21	motif_8	motif_17	motif_16	motif_16	motif_18
	ST4.03ch05_RDC0001NLR0080_5174638_5178882_+_2	8.1e-27	motif_9	motif_6	motif_4	motif_5	motif_10	motif_3	motif_11	motif_11
	ST4.03ch05_RDC0001NLR0080_5174638_5178882_+_3	9.8e-35	motif_3	motif_1	motif_12	motif_2	motif_8	motif_7
	ST4.03ch05_RDC0001NLR0081_5189190_5194647_+_2	1e-78	motif_17	motif_16	motif_1	motif_6	motif_4	motif_5	motif_10	motif_3	motif_12	motif_2	motif_8	motif_7	motif_2
	ST4.03ch05_RDC0001NLR0082_5226904_5231149_+_2	1.3e-66	motif_17	motif_16	motif_1	motif_6	motif_4	motif_5	motif_10	motif_3	motif_12	motif_2	motif_8
	ST4.03ch05_RDC0001NLR0082_5226904_5231149_+_3	0.13	motif_7	motif_10
	ST4.03ch05_RDC0001NLR0084_5298005_5303462_+_2	3.5e-48	motif_6	motif_4	motif_5	motif_10	motif_12	motif_2	motif_8	motif_7	motif_9
	ST4.03ch05_RDC0001NLR0084_5298005_5303462_+_3	8.8e-10	motif_3	motif_17	motif_16	motif_1	motif_3	motif_11	motif_11	motif_9	motif_11	motif_11	motif_6
	ST4.03ch05_RDC0001NLR0086_5326624_5330262_+_1	4.1e-85	motif_17	motif_16	motif_1	motif_6	motif_4	motif_5	motif_10	motif_3	motif_12	motif_2	motif_8	motif_7	motif_11	motif_9	motif_11
	ST4.03ch05_RDC0001NLR0087_5333658_5335841_+_3	2.1e-52	motif_17	motif_16	motif_1	motif_6	motif_4	motif_5	motif_10	motif_3	motif_12
	ST4.03ch05_RDC0001NLR0088_5337090_5339964_+_1	1.5e-74	motif_1	motif_6	motif_4	motif_5	motif_10	motif_3	motif_12	motif_2	motif_8	motif_7	motif_2
	ST4.03ch05_RDC0001NLR0088_5337090_5339964_+_3	2	motif_11	motif_9	motif_11	motif_11	motif_11	motif_11
	ST4.03ch05_RDC0001NLR0089_5341661_5343480_+_3	1.6	motif_11	motif_11	motif_9	motif_11	motif_11	motif_4
	ST4.03ch05_RDC0001NLR0090_6506321_6508868_-_4	0.0016	motif_11	motif_11	motif_11	motif_11	motif_9	motif_11	motif_9	motif_11	motif_9	motif_11	motif_9	motif_11	motif_9	motif_11	motif_9	motif_11	motif_9	motif_11	motif_11	motif_11
	ST4.03ch05_RDC0001NLR0091_6514325_6516871_-_4	2.5e-22	motif_1	motif_4	motif_5	motif_10	motif_3	motif_7	motif_20
	ST4.03ch05_RDC0001NLR0092_6521358_6522329_-_4	3.2e-27	motif_18	motif_15
	ST4.03ch05_RDC0001NLR0093_6938661_6944482_-_(reversed)_3	6.3e-90	motif_17	motif_16	motif_1	motif_6	motif_4	motif_5	motif_10	motif_3	motif_12	motif_2	motif_8	motif_7	motif_18	motif_9	motif_11	motif_11	motif_11	motif_11
	ST4.03ch05_RDC0001NLR0095_9163433_9165313_+_2	0.00059	motif_3	motif_12	motif_8
	ST4.03ch05_RDC0001NLR0098_9635954_9642604_-_(reversed)_1	9.1e-69	motif_15	motif_2	motif_17	motif_19	motif_17	motif_7	motif_17	motif_7	motif_1	motif_6	motif_4	motif_5	motif_10	motif_3	motif_12	motif_2	motif_8	motif_7
	ST4.03ch05_RDC0001NLR0099_16390443_16392201_-_(reversed)_1	3.1	motif_4	motif_5	motif_10	motif_11	motif_17
	ST4.03ch05_RDC0001NLR0099_16390443_16392201_-_(reversed)_3	3.1	motif_17	motif_1
	ST4.03ch05_RDC0001NLR0100_25709507_25710386_+_3	3.2e-20	motif_12	motif_2	motif_8	motif_7
	ST4.03ch05_RDC0001NLR0101_25717009_25719236_+_3	0.17	motif_11	motif_11	motif_7
	ST4.03ch05_RDC0001NLR0102_32512108_32515140_-_4	3.6e-05	motif_18	motif_9	motif_6	motif_17	motif_6
	ST4.03ch05_RDC0001NLR0102_32512108_32515140_-_5	2.2e-12	motif_12	motif_2	motif_8	motif_7
	ST4.03ch05_RDC0001NLR0103_34592186_34593736_+_1	2e-06	motif_4	motif_5	motif_10	motif_4
	ST4.03ch05_RDC0001NLR0103_34592186_34593736_+_3	0.00029	motif_3	motif_12	motif_12	motif_7
	ST4.03ch05_RDC0001NLR0104_36125112_36131441_+_1	2.5e-84	motif_6	motif_4	motif_5	motif_10	motif_3	motif_12	motif_2	motif_8	motif_7	motif_9	motif_9	motif_11	motif_11	motif_11	motif_11	motif_11	motif_11	motif_11	motif_11	motif_11	motif_11	motif_11	motif_11	motif_11	motif_11	motif_11
	ST4.03ch05_RDC0001NLR0104_36125112_36131441_+_3	1.6	motif_18	motif_17	motif_19	motif_11	motif_1	motif_11
	ST4.03ch05_RDC0001NLR0105_41733398_41735274_-_(reversed)_2	1.3e-12	motif_6	motif_4	motif_5	motif_20
	ST4.03ch05_RDC0001NLR0105_41733398_41735274_-_(reversed)_3	5.3e-06	motif_16	motif_1	motif_9
	ST4.03ch05_RDC0001NLR0106_41889754_41893505_+_(reversed)_1	2.3e-36	motif_15	motif_13	motif_8	motif_12	motif_8	motif_7
	ST4.03ch05_RDC0001NLR0106_41889754_41893505_+_(reversed)_2	1.4e-07	motif_2	motif_4	motif_5	motif_8	motif_10	motif_3
	ST4.03ch05_RDC0001NLR0106_41889754_41893505_+_(reversed)_3	4.9	motif_1	motif_4	motif_12
	ST4.03ch05_RDC0001NLR0107_43386456_43390206_-_2	1.9e-14	motif_9	motif_7	motif_15	motif_17	motif_16	motif_6	motif_11	motif_11
	ST4.03ch05_RDC0001NLR0107_43386456_43390206_-_3	9.5e-17	motif_12	motif_2	motif_8	motif_7	motif_9	motif_9
	ST4.03ch05_RDC0001NLR0108_45251872_45255036_-_2	5.3e-80	motif_9	motif_16	motif_1	motif_6	motif_4	motif_5	motif_10	motif_3	motif_12	motif_2	motif_8	motif_7	motif_11	motif_11	motif_11	motif_11
	ST4.03ch05_RDC0001NLR0109_45788920_45789799_+_1	6.8e-15	motif_17	motif_1	motif_6
	ST4.03ch05_RDC0001NLR0110_49481013_49484881_+_1	6.6e-62	motif_6	motif_4	motif_5	motif_10	motif_3	motif_12	motif_2	motif_8	motif_7	motif_9	motif_11	motif_7
	ST4.03ch05_RDC0001NLR0111_49485995_49488632_-_2	6.1e-62	motif_9	motif_9	motif_7	motif_17	motif_17	motif_16	motif_4	motif_1	motif_6	motif_4	motif_5	motif_10	motif_3	motif_12
	ST4.03ch05_RDC0001NLR0112_49568345_49573945_+_3	3.7e-75	motif_1	motif_6	motif_4	motif_5	motif_10	motif_3	motif_12	motif_2	motif_8	motif_7	motif_6	motif_9	motif_12
	ST4.03ch05_RDC0001NLR0113_49679531_49682575_-_(reversed)_2	6.6e-73	motif_4	motif_1	motif_6	motif_4	motif_5	motif_10	motif_3	motif_12	motif_2	motif_8	motif_7	motif_6	motif_11
	ST4.03ch05_RDC0001NLR0340_1	0.46	motif_17	motif_17	motif_11	motif_19
	ST4.03ch05_RDC0001NLR0340_3	7e-38	motif_4	motif_1	motif_6	motif_4	motif_5	motif_10	motif_3
	ST4.03ch06_PGSC0003DMG400002426_11413324_11418752_+_1	1.1e-137	motif_18	motif_15	motif_13	motif_1	motif_4	motif_5	motif_10	motif_3	motif_12	motif_8	motif_7	motif_11	motif_11	motif_11	motif_11	motif_11	motif_11	motif_9	motif_11	motif_9	motif_11	motif_9	motif_11	motif_9	motif_11	motif_9	motif_11	motif_9	motif_11
	ST4.03ch06_PGSC0003DMG400002426_11413324_11418752_+_3	3.5	motif_11
	ST4.03ch06_PGSC0003DMG400002427_11390359_11397114_+_1	2.2e-113	motif_18	motif_15	motif_13	motif_1	motif_4	motif_5	motif_10	motif_3	motif_12	motif_7	motif_11	motif_11	motif_11	motif_11	motif_19	motif_11	motif_9	motif_9	motif_11	motif_9	motif_11
	ST4.03ch06_PGSC0003DMG400004873_48982300_48984276_+_1	7.1e-80	motif_1	motif_1	motif_6	motif_4	motif_5	motif_10	motif_3	motif_12	motif_2	motif_8	motif_7	motif_9	motif_11	motif_11	motif_9	motif_11
	ST4.03ch06_PGSC0003DMG400004874_48974506_48977706_+_1	1.5e-82	motif_1	motif_1	motif_6	motif_4	motif_5	motif_10	motif_3	motif_12	motif_2	motif_8	motif_7	motif_9	motif_11	motif_11	motif_11
	ST4.03ch06_PGSC0003DMG400005170_47385673_47387644_-_1	1e-81	motif_1	motif_6	motif_4	motif_5	motif_10	motif_3	motif_12	motif_2	motif_8	motif_7	motif_9
	ST4.03ch06_PGSC0003DMG400005172_47336793_47339078_-_1	5e-47	motif_1	motif_6	motif_4	motif_5	motif_10	motif_3	motif_11	motif_9	motif_11	motif_11
	ST4.03ch06_PGSC0003DMG400005173_47331631_47334710_-_1	6.8e-78	motif_1	motif_6	motif_4	motif_5	motif_10	motif_3	motif_12	motif_2	motif_8	motif_7	motif_11	motif_11	motif_11
	ST4.03ch06_PGSC0003DMG400005174_47328471_47329736_-_1	1.4e-69	motif_1	motif_6	motif_4	motif_5	motif_10	motif_3	motif_12	motif_2	motif_8	motif_7	motif_11	motif_7	motif_11	motif_11	motif_2
	ST4.03ch06_PGSC0003DMG400005335_1174056_1180339_-_1	4.3e-31	motif_6	motif_4	motif_5	motif_3	motif_12	motif_2
	ST4.03ch06_PGSC0003DMG400009686_6553332_6555332_+_1	2.1e-113	motif_18	motif_15	motif_13	motif_1	motif_4	motif_5	motif_10	motif_3	motif_12	motif_8	motif_7
	ST4.03ch06_PGSC0003DMG400010895_1499244_1503069_+_1	4e-89	motif_17	motif_9	motif_1	motif_6	motif_4	motif_5	motif_10	motif_3	motif_12	motif_2	motif_8	motif_7	motif_9	motif_4	motif_11
	ST4.03ch06_PGSC0003DMG400016656_34299294_34301658_-_1	8.2e-45	motif_1	motif_6	motif_4	motif_5	motif_10	motif_3	motif_12	motif_2	motif_7	motif_9	motif_11	motif_9	motif_11	motif_9	motif_9	motif_9	motif_11	motif_11	motif_11	motif_11	motif_11	motif_11
	ST4.03ch06_PGSC0003DMG400020732_968329_972562_-_1	1.5e-96	motif_9	motif_17	motif_16	motif_1	motif_6	motif_4	motif_5	motif_10	motif_3	motif_12	motif_2	motif_8	motif_7	motif_10	motif_9	motif_11
	ST4.03ch06_PGSC0003DMG400020735_992198_995631_-_1	1.4e-95	motif_9	motif_17	motif_17	motif_1	motif_6	motif_4	motif_5	motif_10	motif_3	motif_12	motif_2	motif_8	motif_7	motif_9	motif_9	motif_10	motif_9	motif_11
	ST4.03ch06_PGSC0003DMG400020736_998608_1002369_-_1	1.3e-103	motif_17	motif_16	motif_1	motif_6	motif_4	motif_5	motif_10	motif_3	motif_12	motif_2	motif_8	motif_7	motif_9	motif_4	motif_11
	ST4.03ch06_PGSC0003DMG400020740_1041352_1043571_-_1	2.2e-89	motif_12	motif_9	motif_17	motif_17	motif_16	motif_1	motif_6	motif_4	motif_5	motif_10	motif_12	motif_2	motif_8	motif_7	motif_10
	ST4.03ch06_PGSC0003DMG400020741_1051067_1054778_-_1	5.3e-102	motif_16	motif_1	motif_6	motif_4	motif_5	motif_10	motif_3	motif_12	motif_2	motif_8	motif_7	motif_12	motif_9	motif_11
	ST4.03ch06_PGSC0003DMG400020749_1069335_1070714_-_1	9.8e-93	motif_12	motif_9	motif_17	motif_16	motif_1	motif_6	motif_5	motif_10	motif_3	motif_12	motif_2	motif_8	motif_7	motif_12	motif_4	motif_9	motif_11
	ST4.03ch06_PGSC0003DMG400020851_3986258_3991562_-_1	1.9e-76	motif_1	motif_6	motif_4	motif_5	motif_10	motif_3	motif_12	motif_2	motif_8	motif_7	motif_9	motif_11	motif_11	motif_11
	ST4.03ch06_PGSC0003DMG400021986_851351_856407_-_1	4.7e-109	motif_12	motif_9	motif_17	motif_17	motif_16	motif_17	motif_1	motif_6	motif_4	motif_5	motif_10	motif_3	motif_12	motif_2	motif_8	motif_7	motif_9	motif_10	motif_11
	ST4.03ch06_PGSC0003DMG400021987_839174_841945_-_1	3.5e-94	motif_16	motif_17	motif_1	motif_6	motif_4	motif_5	motif_3	motif_12	motif_2	motif_8	motif_7	motif_9	motif_12	motif_9	motif_11
	ST4.03ch06_PGSC0003DMG400023249_8420612_8422750_+_1	4.4e-104	motif_12	motif_16	motif_9	motif_17	motif_16	motif_1	motif_6	motif_4	motif_5	motif_10	motif_3	motif_12	motif_2	motif_8	motif_7	motif_4	motif_11	motif_11
	ST4.03ch06_PGSC0003DMG400023250_8393909_8398459_+_1	7.7e-83	motif_12	motif_17	motif_16	motif_1	motif_6	motif_4	motif_5	motif_10	motif_12	motif_2	motif_8	motif_7	motif_9	motif_4	motif_11
	ST4.03ch06_PGSC0003DMG400023253_8391419_8393378_+_1	2.4e-33	motif_6	motif_4	motif_5	motif_10	motif_3	motif_11
	ST4.03ch06_PGSC0003DMG400025511_1554558_1559912_+_1	2.6e-101	motif_12	motif_16	motif_9	motif_17	motif_16	motif_1	motif_6	motif_4	motif_5	motif_10	motif_3	motif_12	motif_2	motif_8	motif_7	motif_9	motif_4	motif_11	motif_11
	ST4.03ch06_PGSC0003DMG400025512_1547165_1550962_+_1	1.5e-97	motif_12	motif_7	motif_9	motif_17	motif_16	motif_17	motif_1	motif_6	motif_4	motif_5	motif_10	motif_3	motif_12	motif_2	motif_8	motif_7	motif_10	motif_11	motif_9	motif_11
	ST4.03ch06_PGSC0003DMG400026104_46731069_46738912_+_1	1.2e-39	motif_15	motif_13	motif_1	motif_4	motif_5	motif_10	motif_3	motif_12	motif_7
	ST4.03ch06_PGSC0003DMG400029220_31326650_31329138_-_1	3.1e-92	motif_17	motif_17	motif_4	motif_18	motif_17	motif_16	motif_1	motif_6	motif_4	motif_5	motif_10	motif_3	motif_12	motif_2	motif_8	motif_7	motif_18	motif_9	motif_9	motif_9	motif_11
	ST4.03ch06_PGSC0003DMG400031318_46918570_46923865_-_1	1.9e-71	motif_18	motif_15	motif_13	motif_1	motif_4	motif_5	motif_10	motif_3	motif_12	motif_7	motif_11	motif_11	motif_11	motif_9	motif_11	motif_11	motif_9	motif_11	motif_9	motif_11
	ST4.03ch06_PGSC0003DMG400031878_920425_927075_-_1	7.8e-101	motif_17	motif_9	motif_17	motif_16	motif_1	motif_6	motif_4	motif_5	motif_10	motif_3	motif_12	motif_2	motif_8	motif_7	motif_4	motif_9	motif_11
	ST4.03ch06_PGSC0003DMG400033131_47535000_47537661_-_1	3.8e-74	motif_1	motif_6	motif_4	motif_5	motif_10	motif_3	motif_12	motif_2	motif_8	motif_7	motif_9	motif_11
	ST4.03ch06_PGSC0003DMG400033151_47456297_47457103_-_1	5.2e-33	motif_1	motif_6	motif_4	motif_8	motif_7	motif_11	motif_9	motif_11
	ST4.03ch06_PGSC0003DMG400033153_47442768_47445315_-_1	2.6e-85	motif_1	motif_6	motif_4	motif_5	motif_10	motif_3	motif_12	motif_2	motif_8	motif_7	motif_15	motif_9	motif_11	motif_9	motif_11	motif_11
	ST4.03ch06_PGSC0003DMG401005337_1165928_1167783_-_1	2.7e-93	motif_12	motif_17	motif_17	motif_16	motif_1	motif_6	motif_4	motif_5	motif_10	motif_3	motif_12	motif_2	motif_8	motif_7	motif_11	motif_11
	ST4.03ch06_PGSC0003DMG401012062_6587099_6589365_+_1	2.4e-96	motif_18	motif_15	motif_13	motif_13	motif_4	motif_5	motif_10	motif_3	motif_12	motif_8	motif_7
	ST4.03ch06_PGSC0003DMG402002428_11364687_11367656_+_1	7.5e-114	motif_18	motif_15	motif_13	motif_1	motif_4	motif_5	motif_10	motif_3	motif_12	motif_7	motif_9
	ST4.03ch06_RCD0001NLR0122_2	1.3	motif_2	motif_9	motif_17
	ST4.03ch06_RDC0001NLR0118_874008_880010_-_1	2.1e-67	motif_9	motif_7	motif_17	motif_17	motif_16	motif_1	motif_6	motif_4	motif_5	motif_10	motif_3	motif_7	motif_10	motif_9	motif_11
	ST4.03ch06_RDC0001NLR0118_874008_880010_-_2	0.013	motif_2	motif_17	motif_9	motif_9	motif_11
	ST4.03ch06_RDC0001NLR0118_874008_880010_-_3	3.3e-17	motif_2	motif_8	motif_7	motif_11
	ST4.03ch06_RDC0001NLR0119_891794_903688_-_1	2.4e-06	motif_12	motif_2	motif_8	motif_7	motif_19
	ST4.03ch06_RDC0001NLR0119_891794_903688_-_2	8.7e-11	motif_13	motif_2	motif_20	motif_10	motif_3	motif_12	motif_2
	ST4.03ch06_RDC0001NLR0119_891794_903688_-_3	8e-36	motif_15	motif_1	motif_6	motif_4	motif_5	motif_10	motif_9	motif_5
	ST4.03ch06_RDC0001NLR0120_939043_940025_-_1	0.093	motif_20	motif_9	motif_11
	ST4.03ch06_RDC0001NLR0121_962504_965450_-_2	8.6e-59	motif_1	motif_6	motif_4	motif_5	motif_10	motif_3	motif_12	motif_2	motif_8
	ST4.03ch06_RDC0001NLR0123_1014336_1018155_-_1	3.5e-33	motif_9	motif_7	motif_17	motif_16	motif_1	motif_6	motif_9	motif_11	motif_9	motif_11
	ST4.03ch06_RDC0001NLR0123_1014336_1018155_-_2	1.4e-08	motif_2	motif_5	motif_10	motif_3
	ST4.03ch06_RDC0001NLR0123_1014336_1018155_-_3	3.6e-18	motif_2	motif_12	motif_2	motif_8	motif_7	motif_9
	ST4.03ch06_RDC0001NLR0124_1023065_1027321_-_1	6e-32	motif_17	motif_16	motif_7	motif_1	motif_6
	ST4.03ch06_RDC0001NLR0124_1023065_1027321_-_2	3.5e-71	motif_2	motif_20	motif_1	motif_6	motif_4	motif_5	motif_10	motif_3	motif_12	motif_2	motif_7
	ST4.03ch06_RDC0001NLR0124_1023065_1027321_-_3	9.6e-46	motif_7	motif_4	motif_5	motif_10	motif_3	motif_12	motif_2
	ST4.03ch06_RDC0001NLR0127_1513192_1517338_-_2	4.7e-33	motif_9	motif_17	motif_17	motif_16	motif_1	motif_6	motif_11
	ST4.03ch06_RDC0001NLR0130_2303329_2304979_-_2	0.031	motif_17	motif_16	motif_13	motif_10
	ST4.03ch06_RDC0001NLR0130_2303329_2304979_-_3	0.041	motif_6	motif_4	motif_6
	ST4.03ch06_RDC0001NLR0132_6475031_6481524_+_1	3.9e-45	motif_18	motif_13	motif_1	motif_4	motif_5	motif_10	motif_3	motif_12	motif_7	motif_6	motif_17	motif_6	motif_19	motif_11
	ST4.03ch06_RDC0001NLR0132_6475031_6481524_+_2	8.8e-11	motif_18	motif_9	motif_13	motif_1	motif_9	motif_11	motif_9
	ST4.03ch06_RDC0001NLR0132_6475031_6481524_+_3	3.4e-11	motif_15	motif_13	motif_11	motif_11	motif_11	motif_9	motif_19
	ST4.03ch06_RDC0001NLR0133_6568711_6573185_-_1	0.033	motif_11	motif_4	motif_18	motif_11	motif_9	motif_11	motif_11	motif_11	motif_11
	ST4.03ch06_RDC0001NLR0133_6568711_6573185_-_2	0.3	motif_12	motif_11	motif_11	motif_11	motif_11	motif_11	motif_9
	ST4.03ch06_RDC0001NLR0133_6568711_6573185_-_3	0.016	motif_11	motif_11	motif_11	motif_11	motif_11	motif_11	motif_9	motif_12	motif_9	motif_11	motif_13	motif_12	motif_11
	ST4.03ch06_RDC0001NLR0134_6593917_6595500_+_4	1.4e-05	motif_11	motif_11	motif_11	motif_11	motif_11	motif_9	motif_11	motif_9	motif_11	motif_11	motif_11	motif_11
	ST4.03ch06_RDC0001NLR0136_6738039_6741739_-_(reversed)_1	4.4	motif_11	motif_11	motif_9	motif_9	motif_11	motif_9	motif_11	motif_8
	ST4.03ch06_RDC0001NLR0136_6738039_6741739_-_(reversed)_2	3.2	motif_1	motif_11	motif_11
	ST4.03ch06_RDC0001NLR0136_6738039_6741739_-_(reversed)_3	6.2e-27	motif_19	motif_4	motif_5	motif_10	motif_3	motif_12	motif_8	motif_7
	ST4.03ch06_RDC0001NLR0137_6777339_6780139_+_1	4.7e-33	motif_15	motif_13	motif_1
	ST4.03ch06_RDC0001NLR0137_6777339_6780139_+_2	1	motif_8	motif_7
	ST4.03ch06_RDC0001NLR0137_6777339_6780139_+_3	1.7e-32	motif_18	motif_4	motif_5	motif_10	motif_3	motif_12
	ST4.03ch06_RDC0001NLR0138_6859739_6865489_-_1	1.6e-110	motif_18	motif_15	motif_13	motif_1	motif_7	motif_4	motif_5	motif_10	motif_3	motif_12	motif_8	motif_7	motif_9
	ST4.03ch06_RDC0001NLR0138_6859739_6865489_-_3	2.1	motif_9	motif_11	motif_11	motif_11	motif_9	motif_11	motif_9	motif_11	motif_9	motif_11
	ST4.03ch06_RDC0001NLR0139_6883139_6887639_+_1	3.1e-101	motif_17	motif_16	motif_1	motif_6	motif_4	motif_5	motif_10	motif_3	motif_12	motif_2	motif_8	motif_7	motif_9	motif_4	motif_11
	ST4.03ch06_RDC0001NLR0141_21966658_21970478_-_(reversed)_1	8.1e-24	motif_17	motif_1	motif_6
	ST4.03ch06_RDC0001NLR0141_21966658_21970478_-_(reversed)_2	8.2e-07	motif_8	motif_7	motif_4
	ST4.03ch06_RDC0001NLR0141_21966658_21970478_-_(reversed)_3	4e-23	motif_4	motif_5	motif_10	motif_3	motif_12	motif_2
	ST4.03ch06_RDC0001NLR0143_31361279_31363352_-_3	7.9e-38	motif_12	motif_4	motif_5	motif_10	motif_3	motif_12	motif_2	motif_7	motif_10	motif_16	motif_6	motif_11
	ST4.03ch06_RDC0001NLR0144_41310065_41312030_+_5	2.4e-28	motif_10	motif_3	motif_12	motif_2	motif_8	motif_7	motif_5	motif_5
	ST4.03ch06_RDC0001NLR0144_41310065_41312030_+_6	1.2e-12	motif_1	motif_6	motif_4
	ST4.03ch06_RDC0001NLR0145_46700667_46705086_-_3	0.045	motif_11	motif_11	motif_11	motif_11	motif_9	motif_11	motif_11	motif_9	motif_11	motif_11	motif_9	motif_11
	ST4.03ch06_RDC0001NLR0146_46705877_46708278_-_3	0.5	motif_11	motif_11	motif_11	motif_9	motif_11	motif_11	motif_9	motif_9	motif_9	motif_11
	ST4.03ch06_RDC0001NLR0147_46719790_46721454_-_2	9.4e-23	motif_1	motif_4	motif_5	motif_10	motif_3	motif_12
	ST4.03ch06_RDC0001NLR0148_46722682_46726910_-_1	3.1e-25	motif_1	motif_4	motif_5	motif_10	motif_3	motif_7
	ST4.03ch06_RDC0001NLR0148_46722682_46726910_-_2	1.8e-05	motif_18	motif_15
	ST4.03ch06_RDC0001NLR0149_46760464_46764011_-_2	1.7e-06	motif_15	motif_13	motif_9	motif_11	motif_11	motif_9
	ST4.03ch06_RDC0001NLR0149_46760464_46764011_-_3	8.1	motif_11	motif_9	motif_11
	ST4.03ch06_RDC0001NLR0150_46852108_46861275_-_1	4.2e-26	motif_6	motif_12	motif_15	motif_1	motif_4	motif_5	motif_10	motif_3	motif_12	motif_7
	ST4.03ch06_RDC0001NLR0150_46852108_46861275_-_3	4.2e-17	motif_18	motif_15	motif_13	motif_7	motif_12	motif_6
	ST4.03ch06_RDC0001NLR0151_46867276_46870768_-_1	6.5e-24	motif_11	motif_4	motif_1	motif_4	motif_5	motif_10	motif_3	motif_7
	ST4.03ch06_RDC0001NLR0151_46867276_46870768_-_2	1.9e-14	motif_18	motif_15	motif_13	motif_7	motif_1
	ST4.03ch06_RDC0001NLR0152_46878352_46884463_-_1	0.0019	motif_1	motif_19	motif_19	motif_17	motif_9	motif_11	motif_11	motif_11	motif_9	motif_11	motif_11	motif_9	motif_11
	ST4.03ch06_RDC0001NLR0152_46878352_46884463_-_3	2.9e-08	motif_4	motif_11	motif_10	motif_3	motif_12
	ST4.03ch06_RDC0001NLR0153_46889155_46894938_-_1	1.2e-31	motif_18	motif_15	motif_13	motif_4	motif_5	motif_10	motif_3	motif_12	motif_7	motif_11
	ST4.03ch06_RDC0001NLR0153_46889155_46894938_-_2	9.1e-27	motif_19	motif_6	motif_1	motif_18	motif_15	motif_13
	ST4.03ch06_RDC0001NLR0154_46898593_46900012_-_3	1.8e-17	motif_2	motif_18	motif_15	motif_13	motif_1
	ST4.03ch06_RDC0001NLR0155_46906450_46908796_-_3	1.2	motif_9	motif_11	motif_11	motif_11	motif_9	motif_11	motif_11	motif_9	motif_9	motif_11
	ST4.03ch06_RDC0001NLR0156_46913761_46914525_-_1	6.9	motif_7	motif_9
	ST4.03ch06_RDC0001NLR0157_46915289_46917689_-_3	0.33	motif_11	motif_11	motif_11	motif_9	motif_11	motif_11	motif_9	motif_11	motif_9	motif_11
	ST4.03ch06_RDC0001NLR0158_46926801_46933458_+_2	6.3e-23	motif_1	motif_4	motif_5	motif_10	motif_3	motif_12	motif_7
	ST4.03ch06_RDC0001NLR0158_46926801_46933458_+_3	3.2e-22	motif_18	motif_15	motif_13
	ST4.03ch06_RDC0001NLR0159_46935694_46937931_-_1	1.1	motif_11	motif_11	motif_11	motif_9	motif_11	motif_11	motif_9	motif_11	motif_19
	ST4.03ch06_RDC0001NLR0160_47343692_47346202_-_1	0.17	motif_8	motif_11	motif_11	motif_11
	ST4.03ch06_RDC0001NLR0160_47343692_47346202_-_2	6.7e-39	motif_1	motif_6	motif_4	motif_5	motif_10	motif_3	motif_18
	ST4.03ch06_RDC0001NLR0160_47343692_47346202_-_3	2.5e-13	motif_12	motif_2	motif_8	motif_7
	ST4.03ch06_RDC0001NLR0161_47407909_47410474_-_1	4.8e-20	motif_12	motif_2	motif_8	motif_7	motif_9	motif_11	motif_11
	ST4.03ch06_RDC0001NLR0161_47407909_47410474_-_2	3.7e-37	motif_1	motif_6	motif_4	motif_5	motif_10	motif_3	motif_11	motif_6
	ST4.03ch06_RDC0001NLR0162_47418003_47420458_-_1	5.2e-80	motif_1	motif_6	motif_4	motif_5	motif_10	motif_3	motif_12	motif_2	motif_8	motif_7	motif_9	motif_11	motif_11	motif_11
	ST4.03ch06_RDC0001NLR0163_47422695_47426023_-_1	0.077	motif_1
	ST4.03ch06_RDC0001NLR0163_47422695_47426023_-_3	9.3e-50	motif_12	motif_8	motif_6	motif_4	motif_5	motif_10	motif_3	motif_12	motif_2	motif_8	motif_7	motif_12	motif_11	motif_11
	ST4.03ch06_RDC0001NLR0164_47436417_47439036_-_1	3.5e-83	motif_1	motif_6	motif_4	motif_5	motif_10	motif_3	motif_12	motif_2	motif_8	motif_7	motif_11	motif_11
	ST4.03ch06_RDC0001NLR0165_47485521_47486994_-_1	3.5e-05	motif_8	motif_1	motif_6
	ST4.03ch06_RDC0001NLR0165_47485521_47486994_-_2	2.8e-44	motif_1	motif_4	motif_5	motif_10	motif_3	motif_12	motif_2	motif_8	motif_7
	ST4.03ch06_RDC0001NLR0166_47491959_47494523_-_1	3.3e-33	motif_1	motif_6	motif_4	motif_5	motif_10	motif_19
	ST4.03ch06_RDC0001NLR0166_47491959_47494523_-_2	1.1e-27	motif_8	motif_3	motif_12	motif_2	motif_8	motif_7
	ST4.03ch06_RDC0001NLR0167_47503116_47503962_-_3	6.3e-44	motif_1	motif_6	motif_4	motif_5	motif_10	motif_3	motif_12
	ST4.03ch06_RDC0001NLR0168_47522430_47524722_-_1	2.7e-73	motif_1	motif_6	motif_4	motif_5	motif_10	motif_3	motif_12	motif_2	motif_8	motif_7	motif_19
	ST4.03ch06_RDC0001NLR0169_47527668_47530069_-_1	0.00014	motif_8	motif_7	motif_19	motif_11	motif_11
	ST4.03ch06_RDC0001NLR0169_47527668_47530069_-_2	2.5e-51	motif_1	motif_6	motif_4	motif_5	motif_10	motif_3	motif_12	motif_2
	ST4.03ch06_RDC0001NLR0170_47539289_47541308_-_1	0.0076	motif_1
	ST4.03ch06_RDC0001NLR0170_47539289_47541308_-_2	1.7e-13	motif_6	motif_4	motif_5	motif_10	motif_11
	ST4.03ch06_RDC0001NLR0171_47549819_47552275_-_2	1.6e-76	motif_1	motif_6	motif_4	motif_5	motif_10	motif_3	motif_12	motif_2	motif_8	motif_7	motif_9	motif_11	motif_11
	ST4.03ch07_PGSC0003DMG400001081_45785197_45787766_-_1	5e-80	motif_2	motif_16	motif_1	motif_6	motif_4	motif_5	motif_10	motif_3	motif_12	motif_2	motif_8	motif_7	motif_9	motif_11	motif_11
	ST4.03ch07_PGSC0003DMG400011193_1049175_1051700_-_1	7.2e-69	motif_17	motif_16	motif_1	motif_6	motif_4	motif_5	motif_10	motif_3	motif_12	motif_2	motif_9	motif_11
	ST4.03ch07_PGSC0003DMG400013543_40799505_40808997_-_1	6.2e-111	motif_18	motif_15	motif_13	motif_1	motif_4	motif_5	motif_10	motif_3	motif_12	motif_7	motif_11	motif_11	motif_9	motif_11	motif_11	motif_9	motif_11	motif_9	motif_11	motif_11	motif_11	motif_11	motif_9	motif_11	motif_11	motif_9	motif_11	motif_9	motif_11	motif_11	motif_11	motif_11
	ST4.03ch07_PGSC0003DMG400017317_50464164_50468668_-_1	1.3e-105	motif_18	motif_15	motif_13	motif_1	motif_4	motif_5	motif_10	motif_3	motif_7	motif_11	motif_16	motif_9	motif_9	motif_11	motif_11	motif_11	motif_11	motif_9	motif_11	motif_11	motif_9	motif_11	motif_9	motif_11	motif_11	motif_7
	ST4.03ch07_PGSC0003DMG400022989_5942809_5945157_+_1	5.4e-45	motif_4	motif_5	motif_10	motif_3	motif_12	motif_7	motif_11	motif_11	motif_11	motif_11	motif_11	motif_11	motif_11
	ST4.03ch07_PGSC0003DMG400024202_7146504_7149035_-_1	1.5e-81	motif_16	motif_15	motif_1	motif_6	motif_4	motif_5	motif_10	motif_3	motif_12	motif_2	motif_8	motif_7	motif_9	motif_9	motif_11	motif_12	motif_11
	ST4.03ch07_PGSC0003DMG400024203_7141501_7144579_-_1	5.4e-81	motif_1	motif_6	motif_4	motif_5	motif_10	motif_3	motif_12	motif_2	motif_8	motif_7	motif_9	motif_9	motif_11	motif_9	motif_11
	ST4.03ch07_PGSC0003DMG400026161_47641291_47645024_-_1	1.5e-76	motif_17	motif_16	motif_1	motif_6	motif_4	motif_5	motif_10	motif_3	motif_12	motif_2	motif_8	motif_7	motif_11	motif_11	motif_11	motif_9	motif_11
	ST4.03ch07_PGSC0003DMG400026187_47653513_47657896_+_1	1.2e-71	motif_17	motif_16	motif_1	motif_4	motif_5	motif_10	motif_3	motif_12	motif_2	motif_8	motif_7	motif_9	motif_11	motif_11	motif_11	motif_9	motif_9	motif_11
	ST4.03ch07_PGSC0003DMG400038020_1023875_1026607_-_1	1.5e-75	motif_17	motif_1	motif_4	motif_5	motif_10	motif_3	motif_12	motif_2	motif_8	motif_7	motif_9	motif_11	motif_11
	ST4.03ch07_PGSC0003DMG401030700_3003656_3012655_-_1	2.1e-118	motif_18	motif_15	motif_13	motif_1	motif_4	motif_5	motif_10	motif_3	motif_12	motif_16	motif_7	motif_11	motif_11	motif_11	motif_11	motif_11	motif_11	motif_9	motif_11	motif_9	motif_11	motif_11	motif_11	motif_11
	ST4.03ch07_PGSC0003DMG402000927_42570566_42574256_-_1	1e-34	motif_1	motif_6	motif_4	motif_5	motif_10	motif_3	motif_12	motif_2	motif_7	motif_9	motif_11	motif_12	motif_11	motif_11	motif_11	motif_11	motif_11	motif_11
	ST4.03ch07_PGSC0003DMG402017416_43142516_43147055_+_1	1.6e-41	motif_7	motif_1	motif_6	motif_4	motif_5	motif_10	motif_3	motif_12	motif_2	motif_7	motif_12	motif_9	motif_11	motif_11	motif_11	motif_11	motif_11	motif_11
	ST4.03ch07_RDC0001NLR0172_5931088_5932407_+_4	1.7e-12	motif_4	motif_5	motif_10
	ST4.03ch07_RDC0001NLR0172_5931088_5932407_+_5	0.00012	motif_1	motif_3	motif_12	motif_2
	ST4.03ch07_RDC0001NLR0172_5931088_5932407_+_6	0.0084	motif_1
	ST4.03ch07_RDC0001NLR0173_7170478_7175096_-_(reversed)_1	2.6e-55	motif_18	motif_15	motif_13	motif_12	motif_8	motif_11	motif_9
	ST4.03ch07_RDC0001NLR0173_7170478_7175096_-_(reversed)_2	0.0032	motif_9	motif_8	motif_7	motif_9	motif_9	motif_19	motif_13
	ST4.03ch07_RDC0001NLR0173_7170478_7175096_-_(reversed)_3	2.9e-41	motif_7	motif_19	motif_1	motif_4	motif_5	motif_10	motif_3	motif_1	motif_11	motif_11	motif_11	motif_13	motif_11	motif_9	motif_11	motif_9	motif_11
	ST4.03ch07_RDC0001NLR0174_8543442_8546630_-_5	9.5e-09	motif_1	motif_6	motif_4	motif_10	motif_3	motif_2	motif_7
	ST4.03ch07_RDC0001NLR0175_43074420_43075959_-_4	3e-17	motif_20	motif_4	motif_5	motif_10	motif_3	motif_12	motif_2	motif_10
	ST4.03ch07_RDC0001NLR0176_46501492_46503492_+_2	3.5e-43	motif_1	motif_6	motif_4	motif_5	motif_10	motif_3
	ST4.03ch07_RDC0001NLR0177_50695710_50698349_-_2	8.9e-05	motif_9	motif_9	motif_11	motif_11	motif_11	motif_11	motif_9	motif_11	motif_11	motif_9	motif_11	motif_9	motif_11	motif_11	motif_19
	ST4.03ch08_PGSC0003DMG400002271_800032_804563_-_1	5.6e-39	motif_1	motif_4	motif_5	motif_10	motif_3	motif_12	motif_2	motif_8	motif_7	motif_11	motif_9	motif_11	motif_9	motif_11	motif_11	motif_11	motif_11	motif_11
	ST4.03ch08_PGSC0003DMG400002275_854338_862136_+_1	5.4e-42	motif_1	motif_6	motif_4	motif_5	motif_10	motif_3	motif_2	motif_8	motif_7	motif_11	motif_9	motif_11	motif_9	motif_11	motif_11	motif_11	motif_11	motif_11	motif_11
	ST4.03ch08_PGSC0003DMG400002276_825575_830164_+_1	2.4e-46	motif_1	motif_6	motif_4	motif_5	motif_10	motif_3	motif_16	motif_2	motif_8	motif_7	motif_11	motif_9	motif_11	motif_9	motif_11	motif_11	motif_11	motif_11	motif_11
	ST4.03ch08_PGSC0003DMG400002277_818558_823200_+_1	9.1e-42	motif_1	motif_6	motif_4	motif_5	motif_10	motif_3	motif_12	motif_2	motif_8	motif_7	motif_9	motif_9	motif_8	motif_11	motif_11	motif_11	motif_11	motif_11
	ST4.03ch08_PGSC0003DMG400002278_808397_810793_+_1	4.8e-47	motif_1	motif_6	motif_4	motif_5	motif_10	motif_3	motif_12	motif_2	motif_8	motif_7	motif_9	motif_11	motif_9	motif_11	motif_11	motif_11	motif_11	motif_11
	ST4.03ch08_PGSC0003DMG400004756_52396592_52400308_-_1	1.5e-81	motif_4	motif_16	motif_1	motif_6	motif_4	motif_5	motif_10	motif_3	motif_12	motif_2	motif_8	motif_7	motif_9	motif_9	motif_11	motif_11
	ST4.03ch08_PGSC0003DMG400007385_40893020_40896495_+_1	1.5e-36	motif_17	motif_1	motif_6	motif_4	motif_5	motif_10	motif_3	motif_12	motif_2	motif_7	motif_11	motif_9	motif_11	motif_9	motif_11	motif_19	motif_11	motif_11	motif_11	motif_11	motif_11	motif_11
	ST4.03ch08_PGSC0003DMG400009307_48553402_48561695_-_1	1.6e-60	motif_17	motif_16	motif_3	motif_12	motif_2	motif_8	motif_7	motif_9	motif_11	motif_11	motif_11
	ST4.03ch08_PGSC0003DMG400009324_48597717_48602017_+_1	3.2e-134	motif_17	motif_16	motif_14	motif_1	motif_6	motif_4	motif_5	motif_10	motif_3	motif_12	motif_2	motif_8	motif_7	motif_9	motif_9	motif_11	motif_9	motif_19	motif_11	motif_11	motif_11	motif_11	motif_11	motif_11
	ST4.03ch08_PGSC0003DMG400012466_773509_780723_-_1	1.3e-45	motif_1	motif_6	motif_4	motif_5	motif_10	motif_3	motif_12	motif_2	motif_8	motif_7	motif_11	motif_9	motif_11	motif_9	motif_11	motif_11	motif_11	motif_11	motif_11	motif_11
	ST4.03ch08_PGSC0003DMG400012470_720937_723973_-_1	1.5e-38	motif_2	motif_1	motif_6	motif_4	motif_5	motif_10	motif_3	motif_16	motif_2	motif_8	motif_7	motif_11	motif_9	motif_11	motif_9	motif_9
	ST4.03ch08_PGSC0003DMG400012471_713141_719726_-_1	1.6e-43	motif_1	motif_6	motif_4	motif_5	motif_10	motif_3	motif_12	motif_2	motif_8	motif_7	motif_9	motif_11	motif_9	motif_9	motif_11	motif_11	motif_11	motif_11	motif_11
	ST4.03ch08_PGSC0003DMG400012472_702201_712082_-_1	3.9e-44	motif_1	motif_6	motif_4	motif_5	motif_10	motif_3	motif_12	motif_2	motif_8	motif_7	motif_11	motif_9	motif_11	motif_9	motif_11	motif_11	motif_11	motif_11	motif_11
	ST4.03ch08_PGSC0003DMG400013721_8465002_8469048_-_1	3.2e-121	motif_16	motif_1	motif_6	motif_4	motif_5	motif_10	motif_3	motif_12	motif_2	motif_8	motif_7	motif_9	motif_9	motif_11	motif_9	motif_9	motif_19	motif_11	motif_11	motif_11	motif_11	motif_11	motif_11	motif_11	motif_11	motif_11	motif_11	motif_11	motif_11	motif_11	motif_9	motif_11	motif_11	motif_11	motif_11
	ST4.03ch08_PGSC0003DMG400017060_48525937_48529479_-_1	1e-144	motif_17	motif_16	motif_1	motif_6	motif_4	motif_5	motif_10	motif_3	motif_12	motif_2	motif_8	motif_7	motif_9	motif_9	motif_11	motif_9	motif_19	motif_11	motif_11	motif_11	motif_11	motif_11	motif_11
	ST4.03ch08_PGSC0003DMG400017061_48520297_48521175_-_1	1.1e-129	motif_17	motif_16	motif_1	motif_6	motif_4	motif_5	motif_10	motif_3	motif_12	motif_2	motif_8	motif_7	motif_9	motif_9	motif_11	motif_11	motif_19	motif_11	motif_11
	ST4.03ch08_PGSC0003DMG400017062_48498366_48504160_-_1	3.4e-144	motif_17	motif_16	motif_17	motif_7	motif_1	motif_6	motif_4	motif_5	motif_10	motif_3	motif_12	motif_2	motif_8	motif_7	motif_12	motif_9	motif_11	motif_11	motif_9	motif_19	motif_11	motif_11	motif_11	motif_11	motif_11
	ST4.03ch08_PGSC0003DMG400018461_3733192_3737741_+_1	1e-132	motif_18	motif_15	motif_13	motif_1	motif_4	motif_5	motif_10	motif_3	motif_12	motif_8	motif_7	motif_11	motif_11	motif_11	motif_11	motif_11	motif_11	motif_11	motif_9	motif_11	motif_11	motif_11	motif_11	motif_4
	ST4.03ch08_PGSC0003DMG400018462_3750498_3754617_+_1	2.4e-79	motif_16	motif_1	motif_6	motif_4	motif_5	motif_10	motif_3	motif_12	motif_2	motif_8	motif_7	motif_18	motif_9	motif_11	motif_9	motif_11	motif_11
	ST4.03ch08_PGSC0003DMG400018463_3754900_3757384_+_1	1.5e-58	motif_4	motif_5	motif_10	motif_3	motif_12	motif_2	motif_8	motif_7	motif_9	motif_11	motif_9
	ST4.03ch08_PGSC0003DMG400018464_3759084_3763667_+_1	5.3e-79	motif_16	motif_16	motif_16	motif_1	motif_6	motif_4	motif_5	motif_10	motif_3	motif_12	motif_2	motif_8	motif_7	motif_9	motif_2	motif_11	motif_11	motif_11
	ST4.03ch08_PGSC0003DMG400018490_3824072_3827992_-_1	1.9e-93	motif_17	motif_16	motif_1	motif_6	motif_4	motif_5	motif_10	motif_3	motif_12	motif_2	motif_8	motif_7	motif_9	motif_9	motif_9	motif_11	motif_11	motif_11
	ST4.03ch08_PGSC0003DMG400019799_47805787_47807698_+_1	4.6e-105	motif_17	motif_1	motif_6	motif_4	motif_5	motif_10	motif_3	motif_12	motif_2	motif_8	motif_7	motif_12	motif_11	motif_11	motif_9	motif_19	motif_11	motif_11	motif_11	motif_11	motif_11	motif_11
	ST4.03ch08_PGSC0003DMG400019803_47729715_47731584_-_1	2.7e-104	motif_1	motif_6	motif_4	motif_5	motif_10	motif_3	motif_12	motif_2	motif_8	motif_7	motif_9	motif_11	motif_11	motif_11	motif_19
	ST4.03ch08_PGSC0003DMG400019804_47745328_47750408_-_1	1.4e-131	motif_17	motif_16	motif_1	motif_6	motif_4	motif_5	motif_3	motif_12	motif_2	motif_8	motif_7	motif_9	motif_9	motif_11	motif_19	motif_11	motif_11	motif_11	motif_11	motif_11	motif_11	motif_11
	ST4.03ch08_PGSC0003DMG400022004_47894336_47895451_-_1	1.9e-111	motif_1	motif_6	motif_4	motif_5	motif_10	motif_3	motif_12	motif_2	motif_9	motif_11	motif_11	motif_19	motif_11	motif_11	motif_11
	ST4.03ch08_PGSC0003DMG400029586_45048300_45050959_-_1	3.5e-74	motif_16	motif_1	motif_6	motif_4	motif_5	motif_10	motif_3	motif_12	motif_2	motif_8	motif_7	motif_11	motif_11	motif_11
	ST4.03ch08_PGSC0003DMG400029588_45079118_45080024_-_1	2.3e-45	motif_17	motif_1	motif_6	motif_4	motif_5	motif_10	motif_3	motif_12
	ST4.03ch08_PGSC0003DMG400029588_45079118_45080024_-_3	0.65	motif_17	motif_16
	ST4.03ch08_PGSC0003DMG400029590_45109422_45112961_-_1	2.7e-127	motif_17	motif_16	motif_1	motif_6	motif_4	motif_5	motif_10	motif_3	motif_12	motif_2	motif_8	motif_7	motif_9	motif_9	motif_11	motif_9	motif_19	motif_11	motif_11	motif_11	motif_11	motif_11	motif_11
	ST4.03ch08_PGSC0003DMG400030855_48131776_48135560_+_1	2.7e-136	motif_17	motif_16	motif_1	motif_6	motif_4	motif_5	motif_10	motif_3	motif_12	motif_2	motif_8	motif_7	motif_9	motif_11	motif_11	motif_11	motif_19	motif_11	motif_11	motif_11	motif_11	motif_11	motif_11	motif_11	motif_11
	ST4.03ch08_PGSC0003DMG400030856_48138316_48143310_+_1	2e-137	motif_17	motif_16	motif_1	motif_6	motif_4	motif_5	motif_10	motif_3	motif_12	motif_2	motif_8	motif_7	motif_9	motif_11	motif_11	motif_11	motif_19	motif_11	motif_11	motif_19	motif_11	motif_11	motif_9	motif_11	motif_11	motif_11	motif_11	motif_11
	ST4.03ch08_PGSC0003DMG400042937_45039060_45041435_-_1	1.5e-76	motif_16	motif_1	motif_6	motif_4	motif_5	motif_10	motif_3	motif_12	motif_2	motif_8	motif_7	motif_11	motif_11	motif_11	motif_11	motif_11
	ST4.03ch08_PGSC0003DMG401007609_47546952_47549013_-_1	2e-110	motif_17	motif_16	motif_1	motif_6	motif_5	motif_10	motif_3	motif_12	motif_2	motif_8	motif_7	motif_12	motif_11	motif_11	motif_9	motif_19	motif_11	motif_11	motif_11	motif_11	motif_11	motif_11
	ST4.03ch08_PGSC0003DMG401007609_47546952_47549013_-_2	0.78	motif_2	motif_13
	ST4.03ch08_PGSC0003DMG401009305_48588512_48596268_-_1	6.2e-138	motif_17	motif_16	motif_1	motif_6	motif_4	motif_5	motif_10	motif_3	motif_12	motif_2	motif_8	motif_7	motif_9	motif_9	motif_11	motif_9	motif_19	motif_11	motif_11	motif_11	motif_10	motif_11	motif_11	motif_11
	ST4.03ch08_PGSC0003DMG402009305_48581279_48583858_-_1	3e-115	motif_17	motif_1	motif_6	motif_4	motif_5	motif_10	motif_3	motif_12	motif_2	motif_8	motif_7	motif_9	motif_11	motif_11	motif_11	motif_15	motif_19	motif_11	motif_11	motif_11	motif_11	motif_11	motif_11
	ST4.03ch08_PGSC0003DMG402030883a_48375484_48386675_-_1	7.8e-113	motif_17	motif_16	motif_1	motif_6	motif_4	motif_5	motif_3	motif_12	motif_2	motif_8	motif_7	motif_9	motif_9	motif_19	motif_11	motif_19	motif_11	motif_11	motif_11
	ST4.03ch08_PGSC0003DMG402030883b_48375484_48386675_-_1	1.3e-113	motif_17	motif_16	motif_1	motif_6	motif_4	motif_5	motif_10	motif_3	motif_8	motif_7	motif_9	motif_9	motif_11	motif_9	motif_19	motif_11	motif_11	motif_11	motif_11	motif_11
	ST4.03ch08_RDC0001NLR0178_743877_749806_+_(reversed)_1	2.5e-37	motif_1	motif_6	motif_4	motif_5	motif_10	motif_3	motif_12	motif_2	motif_7	motif_11	motif_9	motif_11	motif_9	motif_9	motif_11	motif_11	motif_11	motif_11
	ST4.03ch08_RDC0001NLR0179_754837_757532_+_(reversed)_1	2.1e-53	motif_1	motif_6	motif_4	motif_5	motif_10	motif_3	motif_12	motif_2	motif_8	motif_7	motif_11	motif_9	motif_11	motif_9	motif_19	motif_11	motif_11	motif_11	motif_11	motif_11
	ST4.03ch08_RDC0001NLR0180_45062871_45063589_+_3	8.5e-09	motif_17	motif_16
	ST4.03ch08_RDC0001NLR0181_45070776_45072752_+_2	5e-14	motif_10	motif_3	motif_11	motif_11	motif_11
	ST4.03ch08_RDC0001NLR0181_45070776_45072752_+_3	1.3e-25	motif_1	motif_6	motif_4	motif_5	motif_19	motif_11	motif_11	motif_11
	ST4.03ch08_RDC0001NLR0182_45104777_45108101_-_2	2.2e-51	motif_18	motif_1	motif_10	motif_3	motif_12	motif_2	motif_8	motif_11	motif_11	motif_11	motif_11	motif_11
	ST4.03ch08_RDC0001NLR0182_45104777_45108101_-_3	2e-08	motif_7	motif_9	motif_9	motif_11	motif_9	motif_19
	ST4.03ch08_RDC0001NLR0183_45113536_45115333_+_5	2.1e-29	motif_12	motif_2	motif_8	motif_7	motif_9	motif_11	motif_11	motif_11	motif_11	motif_11
	ST4.03ch08_RDC0001NLR0184_47577848_47583448_-_1	2.1e-08	motif_17	motif_16	motif_19	motif_20
	ST4.03ch08_RDC0001NLR0184_47577848_47583448_-_3	9.4e-126	motif_1	motif_6	motif_4	motif_5	motif_10	motif_3	motif_12	motif_2	motif_8	motif_7	motif_9	motif_9	motif_11	motif_11	motif_19	motif_11	motif_11	motif_11	motif_11	motif_11	motif_11	motif_11
	ST4.03ch08_RDC0001NLR0185_47583848_47587898_+_1	2.5e-13	motif_8	motif_7	motif_12	motif_8	motif_8	motif_11	motif_11	motif_11	motif_11	motif_11
	ST4.03ch08_RDC0001NLR0185_47583848_47587898_+_2	2.1e-14	motif_16	motif_12	motif_2
	ST4.03ch08_RDC0001NLR0185_47583848_47587898_+_3	1.1e-81	motif_2	motif_1	motif_6	motif_4	motif_5	motif_10	motif_3	motif_9	motif_11	motif_11	motif_11	motif_19	motif_11	motif_11	motif_11
	ST4.03ch08_RDC0001NLR0186_47598298_47601248_+_1	2.8e-80	motif_1	motif_6	motif_4	motif_5	motif_10	motif_3	motif_12	motif_2	motif_8	motif_9	motif_9	motif_11	motif_11	motif_11	motif_11	motif_11	motif_11
	ST4.03ch08_RDC0001NLR0187_47603598_47608098_+_1	2.6e-35	motif_17	motif_16	motif_1	motif_6	motif_2
	ST4.03ch08_RDC0001NLR0187_47603598_47608098_+_2	2.4e-18	motif_19	motif_11	motif_11	motif_11	motif_11	motif_11	motif_11	motif_11
	ST4.03ch08_RDC0001NLR0187_47603598_47608098_+_3	2e-77	motif_4	motif_5	motif_10	motif_3	motif_12	motif_2	motif_8	motif_7	motif_9	motif_9	motif_11	motif_15
	ST4.03ch08_RDC0001NLR0188_47612748_47615298_-_1	0.76	motif_17	motif_16
	ST4.03ch08_RDC0001NLR0188_47612748_47615298_-_3	8.3e-44	motif_1	motif_6	motif_4	motif_5	motif_10	motif_3
	ST4.03ch08_RDC0001NLR0189_47622198_47626398_+_1	0.018	motif_17	motif_11
	ST4.03ch08_RDC0001NLR0189_47622198_47626398_+_2	1.6e-34	motif_4	motif_5	motif_9	motif_19	motif_11	motif_11	motif_11	motif_11	motif_11	motif_11
	ST4.03ch08_RDC0001NLR0189_47622198_47626398_+_3	3.4e-17	motif_16	motif_7	motif_1	motif_6	motif_8
	ST4.03ch08_RDC0001NLR0190_47646298_47650548_+_1	1.7e-64	motif_17	motif_16	motif_12	motif_2	motif_8	motif_7	motif_19
	ST4.03ch08_RDC0001NLR0190_47646298_47650548_+_2	9.5e-44	motif_1	motif_6	motif_4	motif_5	motif_10	motif_3	motif_11	motif_11
	ST4.03ch08_RDC0001NLR0190_47646298_47650548_+_3	0.0022	motif_9	motif_9	motif_9	motif_11	motif_19	motif_8	motif_11	motif_11	motif_9	motif_11	motif_11
	ST4.03ch08_RDC0001NLR0191_47757853_47761353_+_4	2.4	motif_9	motif_9	motif_11	motif_9	motif_9
	ST4.03ch08_RDC0001NLR0191_47757853_47761353_+_5	1.1e-76	motif_17	motif_16	motif_14	motif_4	motif_5	motif_10	motif_3	motif_12	motif_2	motif_8	motif_7
	ST4.03ch08_RDC0001NLR0191_47757853_47761353_+_6	1.8e-09	motif_1	motif_6	motif_7
	ST4.03ch08_RDC0001NLR0192_47761403_47765853_+_(reversed)_1	3.1e-125	motif_17	motif_16	motif_1	motif_6	motif_4	motif_5	motif_10	motif_3	motif_12	motif_2	motif_8	motif_7	motif_9	motif_9	motif_11	motif_9	motif_19	motif_11	motif_11	motif_11	motif_11	motif_11	motif_11	motif_11
	ST4.03ch08_RDC0001NLR0193_47928103_47929453_-_6	1.9e-38	motif_12	motif_2	motif_8	motif_7	motif_9	motif_11	motif_11
	ST4.03ch08_RDC0001NLR0194_47991668_47993735_-_1	1.3e-08	motif_19
	ST4.03ch08_RDC0001NLR0194_47991668_47993735_-_2	0.14	motif_3	motif_8	motif_7
	ST4.03ch08_RDC0001NLR0194_47991668_47993735_-_3	0.0022	motif_9	motif_11	motif_11	motif_9	motif_9	motif_10	motif_11	motif_11	motif_11
	ST4.03ch08_RDC0001NLR0195_48459606_48461403_-_2	0.14	motif_19	motif_11	motif_11	motif_11	motif_11	motif_11	motif_11
	ST4.03ch08_RDC0001NLR0195_48459606_48461403_-_3	1.8e-11	motif_9	motif_9	motif_9	motif_11	motif_9	motif_19
	ST4.03ch08_RDC0001NLR0196_48486062_48486960_-_2	2.2e-09	motif_12	motif_17	motif_16
	ST4.03ch08_RDC0001NLR0197_48534526_48536233_-_3	0.045	motif_17	motif_16
	ST4.03ch08_RDC0001NLR0198_48557119_48558646_-_2	4e-05	motif_17	motif_16	motif_14	motif_8
	ST4.03ch08_RDC0001NLR0199_48575624_48578544_-_1	2.7e-18	motif_11	motif_11	motif_19	motif_11	motif_11
	ST4.03ch08_RDC0001NLR0199_48575624_48578544_-_2	1.3e-11	motif_1	motif_6
	ST4.03ch08_RDC0001NLR0200_48579128_48580026_-_1	9.3e-10	motif_17	motif_16
	ST4.03ch08_RDC0001NLR0201_48586853_48587617_-_3	1.5e-09	motif_17	motif_16
	ST4.03ch08_RDC0001NLR0202_53721216_53722743_-_3	1e-29	motif_10	motif_3	motif_12	motif_2	motif_8	motif_7
	ST4.03ch09_PGSC0003DMG400001756_6015358_6015882_-_1	3.8e-41	motif_18	motif_15	motif_13
	ST4.03ch09_PGSC0003DMG400004413_15685146_15687556_-_1	3.2e-102	motif_17	motif_16	motif_1	motif_6	motif_4	motif_5	motif_10	motif_3	motif_12	motif_2	motif_9	motif_9	motif_9	motif_11	motif_11
	ST4.03ch09_PGSC0003DMG400006570_60806225_60810690_-_1	7.3e-98	motif_4	motif_18	motif_16	motif_17	motif_16	motif_1	motif_6	motif_4	motif_5	motif_10	motif_3	motif_12	motif_2	motif_8	motif_7	motif_9	motif_9	motif_9	motif_9	motif_11
	ST4.03ch09_PGSC0003DMG400006572_60780699_60783329_-_1	1.6e-91	motif_1	motif_6	motif_4	motif_5	motif_10	motif_3	motif_12	motif_2	motif_8	motif_7	motif_9	motif_11
	ST4.03ch09_PGSC0003DMG400006573_60750584_60755160_-_1	2.3e-96	motif_17	motif_16	motif_1	motif_6	motif_4	motif_5	motif_10	motif_3	motif_12	motif_2	motif_8	motif_7	motif_18	motif_9	motif_11
	ST4.03ch09_PGSC0003DMG400006576_60863949_60866144_+_1	3e-80	motif_17	motif_16	motif_1	motif_6	motif_4	motif_10	motif_3	motif_12	motif_2	motif_7	motif_9	motif_11
	ST4.03ch09_PGSC0003DMG400006581_60876592_60877381_+_1	2.8e-46	motif_3	motif_12	motif_2	motif_8	motif_7	motif_9	motif_11	motif_11	motif_11
	ST4.03ch09_PGSC0003DMG400007743a_59441573_59449149_-_1	3.1e-96	motif_18	motif_15	motif_13	motif_1	motif_4	motif_5	motif_10	motif_3	motif_12	motif_7	motif_9	motif_9	motif_11	motif_11	motif_11
	ST4.03ch09_PGSC0003DMG400007743b_59441573_59449149_-_1	3.2e-37	motif_1	motif_4	motif_5	motif_10	motif_3	motif_12	motif_7	motif_9	motif_9	motif_11	motif_11	motif_11	motif_11	motif_9	motif_9	motif_11	motif_11	motif_11
	ST4.03ch09_PGSC0003DMG400008588_46312335_46316463_-_1	9.4e-143	motif_17	motif_16	motif_9	motif_1	motif_6	motif_4	motif_5	motif_10	motif_3	motif_12	motif_2	motif_8	motif_7	motif_9	motif_9	motif_11	motif_9	motif_19	motif_11	motif_11	motif_11	motif_11	motif_11	motif_11	motif_11	motif_11
	ST4.03ch09_PGSC0003DMG400010287_49910733_49917963_+_1	8.4e-96	motif_17	motif_16	motif_1	motif_6	motif_4	motif_5	motif_10	motif_3	motif_12	motif_2	motif_8	motif_7	motif_9	motif_9	motif_9	motif_6	motif_11
	ST4.03ch09_PGSC0003DMG400011898_60891029_60896708_+_1	6.7e-84	motif_4	motif_17	motif_16	motif_1	motif_6	motif_4	motif_3	motif_12	motif_2	motif_8	motif_7	motif_9	motif_9	motif_11
	ST4.03ch09_PGSC0003DMG400011900_60903394_60906055_+_1	1.2e-98	motif_17	motif_16	motif_1	motif_6	motif_4	motif_5	motif_10	motif_3	motif_12	motif_2	motif_8	motif_7	motif_9	motif_9	motif_11
	ST4.03ch09_PGSC0003DMG400011906_60965191_60967756_+_1	1.3e-70	motif_1	motif_6	motif_4	motif_5	motif_10	motif_3	motif_12	motif_2	motif_8	motif_7	motif_9
	ST4.03ch09_PGSC0003DMG400016599_60664498_60666578_-_1	6.6e-86	motif_16	motif_1	motif_6	motif_4	motif_5	motif_10	motif_3	motif_12	motif_2	motif_8	motif_7	motif_11	motif_9	motif_11
	ST4.03ch09_PGSC0003DMG400016600_60653047_60657750_-_1	7.8e-93	motif_4	motif_17	motif_16	motif_1	motif_6	motif_4	motif_5	motif_10	motif_3	motif_12	motif_2	motif_8	motif_7	motif_9	motif_9	motif_9	motif_11
	ST4.03ch09_PGSC0003DMG400016601a_60622644_60631553_-_1	2.4e-98	motif_17	motif_16	motif_17	motif_16	motif_1	motif_6	motif_4	motif_5	motif_10	motif_3	motif_12	motif_2	motif_8	motif_7	motif_11	motif_9	motif_11	motif_9	motif_11
	ST4.03ch09_PGSC0003DMG400016601b_60622644_60631553_-_1	9.5e-89	motif_18	motif_4	motif_16	motif_17	motif_16	motif_1	motif_6	motif_4	motif_5	motif_10	motif_12	motif_2	motif_8	motif_7	motif_18	motif_9	motif_9	motif_11	motif_11
	ST4.03ch09_PGSC0003DMG400017146_56983606_56993036_-_1	1.8e-100	motif_17	motif_16	motif_1	motif_6	motif_15	motif_4	motif_5	motif_10	motif_3	motif_12	motif_2	motif_8	motif_7	motif_9	motif_9	motif_11	motif_11	motif_11	motif_11	motif_11	motif_11	motif_11	motif_11	motif_11	motif_11
	ST4.03ch09_PGSC0003DMG400017666_43630906_43638982_+_1	6.5e-124	motif_16	motif_1	motif_6	motif_4	motif_5	motif_10	motif_3	motif_12	motif_2	motif_8	motif_7	motif_9	motif_9	motif_11	motif_9	motif_19	motif_11	motif_11	motif_11	motif_11	motif_11	motif_11	motif_11	motif_11	motif_11	motif_11	motif_11	motif_11	motif_11
	ST4.03ch09_PGSC0003DMG400018907_29500310_29500945_+_1	7.9e-26	motif_1	motif_6	motif_4	motif_5	motif_10	motif_3
	ST4.03ch09_PGSC0003DMG400018954_45529847_45536832_-_1	8.4e-78	motif_7	motif_9	motif_17	motif_16	motif_4	motif_1	motif_6	motif_5	motif_10	motif_3	motif_12	motif_2	motif_8	motif_7	motif_9
	ST4.03ch09_PGSC0003DMG400019913_15392682_15395701_+_1	3.4e-115	motif_17	motif_16	motif_1	motif_6	motif_4	motif_5	motif_10	motif_3	motif_12	motif_2	motif_8	motif_7	motif_9	motif_9	motif_2	motif_11	motif_11
	ST4.03ch09_PGSC0003DMG400019915_15451999_15453009_+_1	7.9e-39	motif_12	motif_2	motif_8	motif_7	motif_9	motif_9	motif_9
	ST4.03ch09_PGSC0003DMG400020580_59712402_59712980_+_1	2.6e-82	motif_18	motif_15	motif_13	motif_1	motif_4	motif_5	motif_10	motif_3	motif_12	motif_7	motif_11	motif_11	motif_11	motif_11	motif_9	motif_9	motif_11	motif_11	motif_11
	ST4.03ch09_PGSC0003DMG400020584_59740321_59742918_+_1	3.9e-117	motif_17	motif_16	motif_14	motif_1	motif_6	motif_4	motif_5	motif_10	motif_3	motif_12	motif_2	motif_8	motif_7	motif_9	motif_9	motif_19	motif_9	motif_19	motif_11
	ST4.03ch09_PGSC0003DMG400020586_59547255_59548142_-_1	2e-47	motif_17	motif_16	motif_1	motif_6	motif_4	motif_5
	ST4.03ch09_PGSC0003DMG400020587_59558444_59561423_-_1	3.1e-116	motif_17	motif_16	motif_1	motif_6	motif_4	motif_5	motif_10	motif_3	motif_12	motif_2	motif_8	motif_7	motif_9	motif_19	motif_11	motif_11
	ST4.03ch09_PGSC0003DMG400024363_59504961_59507939_-_1	1.7e-118	motif_17	motif_16	motif_1	motif_6	motif_4	motif_5	motif_10	motif_3	motif_12	motif_2	motif_8	motif_7	motif_9	motif_9	motif_9	motif_11	motif_11
	ST4.03ch09_PGSC0003DMG400024365_59513087_59514739_-_1	1.1e-113	motif_17	motif_16	motif_14	motif_1	motif_6	motif_4	motif_5	motif_10	motif_3	motif_12	motif_2	motif_8	motif_7
	ST4.03ch09_PGSC0003DMG400024366_59518316_59519194_-_1	4.1e-41	motif_12	motif_2	motif_8	motif_7	motif_9
	ST4.03ch09_PGSC0003DMG400026433_59404802_59409103_-_1	4.1e-102	motif_18	motif_15	motif_13	motif_1	motif_4	motif_5	motif_10	motif_3	motif_12	motif_7	motif_9	motif_9	motif_11	motif_11	motif_11	motif_11	motif_9	motif_9	motif_11	motif_11	motif_11
	ST4.03ch09_PGSC0003DMG400026573_13312950_13314454_+_1	2.5e-92	motif_16	motif_17	motif_1	motif_6	motif_4	motif_5	motif_10	motif_3	motif_12	motif_2	motif_8
	ST4.03ch09_PGSC0003DMG400031521_60086974_60090937_+_1	1.9e-89	motif_15	motif_17	motif_16	motif_1	motif_6	motif_4	motif_5	motif_10	motif_3	motif_12	motif_2	motif_8	motif_7	motif_11	motif_9	motif_11
	ST4.03ch09_PGSC0003DMG400042556_2075540_2075947_-_1	4.4e-73	motif_16	motif_1	motif_6	motif_4	motif_5	motif_10	motif_3	motif_12	motif_2	motif_8	motif_7	motif_11
	ST4.03ch09_PGSC0003DMG400043186_27731864_27733156_+_1	1.4e-73	motif_19	motif_17	motif_16	motif_1	motif_6	motif_5	motif_10	motif_3	motif_12	motif_2	motif_8	motif_7	motif_9	motif_11	motif_11
	ST4.03ch09_PGSC0003DMG401011899_60897648_60898377_+_1	3.5e-92	motif_12	motif_18	motif_17	motif_16	motif_1	motif_6	motif_4	motif_5	motif_10	motif_3	motif_12	motif_2	motif_8	motif_7	motif_9	motif_9	motif_11	motif_11	motif_11	motif_11
	ST4.03ch09_PGSC0003DMG401020581_59721273_59722508_+_1	9.4e-72	motif_18	motif_13	motif_1	motif_4	motif_5	motif_10	motif_3	motif_12	motif_7
	ST4.03ch09_PGSC0003DMG401020581_59721273_59722508_+_3	0.0068	motif_15	motif_3
	ST4.03ch09_PGSC0003DMG401020585_59566017_59567897_-_1	1.6e-124	motif_17	motif_16	motif_14	motif_1	motif_6	motif_4	motif_5	motif_10	motif_3	motif_12	motif_2	motif_8	motif_7	motif_9	motif_9	motif_6	motif_10	motif_11	motif_11
	ST4.03ch09_PGSC0003DMG401026432_59398259_59402540_-_1	1.7e-100	motif_18	motif_15	motif_13	motif_15	motif_1	motif_4	motif_5	motif_10	motif_3	motif_12	motif_7	motif_11	motif_9	motif_9	motif_11	motif_11	motif_11	motif_19
	ST4.03ch09_PGSC0003DMG402016602_60607803_60612056_-_1	2.7e-96	motif_9	motif_17	motif_16	motif_17	motif_16	motif_1	motif_6	motif_4	motif_5	motif_10	motif_3	motif_12	motif_2	motif_8	motif_7	motif_11	motif_9	motif_11	motif_11
	ST4.03ch09_PGSC0003DMG402020585_59551709_59554297_-_1	1.5e-112	motif_17	motif_16	motif_1	motif_6	motif_4	motif_5	motif_10	motif_3	motif_12	motif_2	motif_8	motif_7	motif_9	motif_9	motif_19	motif_11
	ST4.03ch09_PGSC0003DMG402026432_59395174_59399658_-_1	1.6e-84	motif_18	motif_15	motif_13	motif_6	motif_1	motif_4	motif_5	motif_10	motif_3	motif_12
	ST4.03ch09_PGSC0003DMG403020585_59541619_59544402_-_1	1.2e-115	motif_17	motif_16	motif_1	motif_6	motif_4	motif_5	motif_10	motif_3	motif_12	motif_2	motif_8	motif_7	motif_4	motif_9	motif_9	motif_11	motif_11	motif_11
	ST4.03ch09_PGSC0003DMG404026432_59385823_59386293_-_1	7.8e-92	motif_18	motif_15	motif_13	motif_1	motif_4	motif_5	motif_10	motif_3	motif_12	motif_7	motif_11	motif_11	motif_11	motif_9	motif_9	motif_11	motif_11
	ST4.03ch09_RDC0001NLR0203_5880045_5884395_+_(reversed)_1	0.73	motif_19	motif_11	motif_11	motif_11	motif_11	motif_9	motif_9	motif_9	motif_11	motif_11	motif_9
	ST4.03ch09_RDC0001NLR0203_5880045_5884395_+_(reversed)_2	1.6e-18	motif_1	motif_4	motif_5	motif_10	motif_3	motif_12	motif_12
	ST4.03ch09_RDC0001NLR0204_5886695_5887795_-_4	1.1e-34	motif_17	motif_18	motif_15	motif_13
	ST4.03ch09_RDC0001NLR0205_5888045_5889295_+_6	3.2e-29	motif_18	motif_15	motif_13
	ST4.03ch09_RDC0001NLR0206_5912795_5917445_+_(reversed)_2	3.1e-31	motif_1	motif_4	motif_5	motif_10	motif_3	motif_12	motif_7	motif_9
	ST4.03ch09_RDC0001NLR0206_5912795_5917445_+_(reversed)_3	0.43	motif_19	motif_11	motif_11	motif_11	motif_11	motif_9	motif_9	motif_9	motif_11	motif_11	motif_11
	ST4.03ch09_RDC0001NLR0207_5918645_5920045_+_5	1e-38	motif_18	motif_15	motif_13
	ST4.03ch09_RDC0001NLR0208_5922895_5924695_+_4	2.2e-40	motif_18	motif_15	motif_13
	ST4.03ch09_RDC0001NLR0209_5943145_5947795_-_(reversed)_1	2.1e-31	motif_1	motif_4	motif_5	motif_10	motif_3	motif_12	motif_7	motif_9	motif_11	motif_11	motif_11	motif_9
	ST4.03ch09_RDC0001NLR0210_5953595_5954845_-_5	9.5e-32	motif_8	motif_18	motif_15	motif_13
	ST4.03ch09_RDC0001NLR0211_20270040_20271365_+_1	0.00016	motif_4	motif_5
	ST4.03ch09_RDC0001NLR0211_20270040_20271365_+_2	3.1e-20	motif_12	motif_1	motif_6	motif_12	motif_2	motif_8
	ST4.03ch09_RDC0001NLR0212_35461259_35467442_+_1	0.011	motif_7	motif_1
	ST4.03ch09_RDC0001NLR0212_35461259_35467442_+_2	3.8e-14	motif_17	motif_16	motif_6	motif_4	motif_5	motif_10
	ST4.03ch09_RDC0001NLR0212_35461259_35467442_+_3	5.4e-16	motif_3	motif_12	motif_2	motif_8	motif_7	motif_11
	ST4.03ch09_RDC0001NLR0213_46458710_46462684_-_3	4.4e-99	motif_17	motif_16	motif_1	motif_6	motif_4	motif_5	motif_10	motif_3	motif_12	motif_2	motif_8	motif_7	motif_9	motif_9	motif_11	motif_9	motif_11
	ST4.03ch09_RDC0001NLR0214_47147352_47150352_+_4	5.7e-22	motif_17	motif_4	motif_17	motif_16	motif_1	motif_6	motif_4
	ST4.03ch09_RDC0001NLR0215_49173508_49176574_+_4	3.6e-06	motif_18	motif_12	motif_7	motif_7	motif_11	motif_11	motif_9	motif_11	motif_11	motif_11
	ST4.03ch09_RDC0001NLR0215_49173508_49176574_+_5	0.012	motif_1	motif_10	motif_3	motif_12	motif_9	motif_13
	ST4.03ch09_RDC0001NLR0216_49566633_49567954_-_1	4.2e-06	motif_8	motif_7	motif_9
	ST4.03ch09_RDC0001NLR0216_49566633_49567954_-_2	6.3e-06	motif_10	motif_12	motif_2
	ST4.03ch09_RDC0001NLR0217_50917293_50920993_+_1	0.45	motif_10	motif_3	motif_15
	ST4.03ch09_RDC0001NLR0217_50917293_50920993_+_2	4e-07	motif_12	motif_2	motif_8	motif_9	motif_12	motif_9
	ST4.03ch09_RDC0001NLR0217_50917293_50920993_+_3	1.4e-29	motif_1	motif_6	motif_4	motif_5	motif_11
	ST4.03ch09_RDC0001NLR0218_51064616_51067470_+_2	0.73	motif_4	motif_5	motif_10
	ST4.03ch09_RDC0001NLR0218_51064616_51067470_+_3	3.6e-18	motif_1	motif_6
	ST4.03ch09_RDC0001NLR0219_59375661_59379995_-_2	3e-29	motif_1	motif_4	motif_5	motif_10	motif_3	motif_12	motif_7
	ST4.03ch09_RDC0001NLR0219_59375661_59379995_-_3	0.38	motif_8	motif_17	motif_8	motif_9	motif_18	motif_11	motif_11	motif_11	motif_11	motif_9	motif_9	motif_11	motif_11	motif_11
	ST4.03ch09_RDC0001NLR0220_59415148_59422337_-_1	1.1e-77	motif_1	motif_4	motif_5	motif_10	motif_3	motif_7	motif_10	motif_11	motif_9	motif_8	motif_18	motif_15	motif_13	motif_12	motif_12
	ST4.03ch09_RDC0001NLR0220_59415148_59422337_-_3	2.8e-41	motif_15	motif_9	motif_19	motif_11	motif_1	motif_4	motif_5	motif_10	motif_3	motif_12	motif_7	motif_2	motif_9	motif_9	motif_11	motif_11	motif_11	motif_11	motif_9	motif_9	motif_11	motif_11	motif_11	motif_19
	ST4.03ch09_RDC0001NLR0221_59428574_59430689_-_1	1.9e-38	motif_12	motif_18	motif_15	motif_13	motif_8
	ST4.03ch09_RDC0001NLR0221_59428574_59430689_-_2	3.9e-17	motif_10	motif_4	motif_5	motif_10	motif_3	motif_12	motif_7
	ST4.03ch09_RDC0001NLR0221_59428574_59430689_-_3	0.36	motif_1	motif_17	motif_8
	ST4.03ch09_RDC0001NLR0222_59450326_59454238_-_1	0.022	motif_7	motif_15	motif_3	motif_7	motif_9
	ST4.03ch09_RDC0001NLR0222_59450326_59454238_-_2	1e-17	motif_1	motif_4	motif_5	motif_10	motif_19	motif_11	motif_11	motif_11	motif_14
	ST4.03ch09_RDC0001NLR0222_59450326_59454238_-_3	7.4	motif_8	motif_11	motif_9	motif_2
	ST4.03ch09_RDC0001NLR0223_59673213_59678764_+_(reversed)_3	2e-92	motif_18	motif_15	motif_13	motif_1	motif_4	motif_5	motif_10	motif_3	motif_12	motif_7	motif_9	motif_9	motif_11	motif_11	motif_11	motif_11	motif_9	motif_9	motif_11	motif_11	motif_11
	ST4.03ch09_RDC0001NLR0224_59681037_59685847_-_(reversed)_1	6.7e-25	motif_15	motif_13	motif_3	motif_8
	ST4.03ch09_RDC0001NLR0224_59681037_59685847_-_(reversed)_2	1.6e-27	motif_1	motif_4	motif_5	motif_10	motif_3	motif_12	motif_7
	ST4.03ch09_RDC0001NLR0224_59681037_59685847_-_(reversed)_3	0.34	motif_12	motif_9	motif_11	motif_11	motif_11	motif_11	motif_9	motif_9	motif_11	motif_11	motif_11
	ST4.03ch09_RDC0001NLR0225_59688332_59694358_+_(reversed)_1	1.1e-42	motif_18	motif_15	motif_13	motif_4	motif_11
	ST4.03ch09_RDC0001NLR0225_59688332_59694358_+_(reversed)_2	1.7e-29	motif_1	motif_4	motif_5	motif_10	motif_3	motif_12	motif_7	motif_9
	ST4.03ch09_RDC0001NLR0225_59688332_59694358_+_(reversed)_3	0.0043	motif_12	motif_11	motif_11	motif_11	motif_11	motif_9	motif_9	motif_11	motif_11	motif_11	motif_6
	ST4.03ch09_RDC0001NLR0226_59697054_59701335_+_(reversed)_1	2.1e-75	motif_18	motif_15	motif_1	motif_4	motif_5	motif_10	motif_3	motif_12	motif_7	motif_11	motif_11	motif_11	motif_11	motif_9	motif_9	motif_11	motif_11	motif_11
	ST4.03ch09_RDC0001NLR0226_59697054_59701335_+_(reversed)_2	7.7e-11	motif_13	motif_9	motif_5	motif_20
	ST4.03ch09_RDC0001NLR0228_60840821_60846477_-_(reversed)_1	6.4e-86	motif_17	motif_16	motif_1	motif_6	motif_4	motif_5	motif_10	motif_3	motif_12	motif_12	motif_2	motif_8	motif_7
	ST4.03ch09_RDC0001NLR0228_60840821_60846477_-_(reversed)_2	0.42	motif_17	motif_4	motif_11
	ST4.03ch09_RDC0001NLR0229_60850653_60855464_-_(reversed)_1	5.2e-26	motif_4	motif_1	motif_6	motif_4	motif_4	motif_9	motif_10
	ST4.03ch09_RDC0001NLR0229_60850653_60855464_-_(reversed)_3	3e-49	motif_10	motif_3	motif_12	motif_2	motif_8	motif_7	motif_9	motif_11	motif_11	motif_11
	ST4.03ch09_RDC0001NLR0230_60956586_60959599_-_(reversed)_1	1.3e-80	motif_1	motif_6	motif_4	motif_5	motif_10	motif_3	motif_12	motif_2	motif_8	motif_7	motif_15	motif_11	motif_11	motif_11
	ST4.03ch09_RDC0001NLR0231_60972814_60974453_-_4	2.5e-15	motif_1	motif_6	motif_4
	ST4.03ch09_RDC0001NLR0232_61025884_61028633_-_5	2.7e-43	motif_5	motif_10	motif_3	motif_12	motif_2	motif_8	motif_7	motif_13
	ST4.03ch10_PGSC0003DMG400008257_43296414_43298672_-_1	2e-80	motif_17	motif_16	motif_1	motif_6	motif_4	motif_5	motif_10	motif_3	motif_12	motif_2	motif_8	motif_7	motif_9	motif_9	motif_11	motif_19	motif_11	motif_11	motif_11	motif_11	motif_11	motif_11	motif_11	motif_11
	ST4.03ch10_PGSC0003DMG400008393_53150158_53155517_-_1	1e-92	motif_17	motif_16	motif_19	motif_1	motif_6	motif_4	motif_5	motif_10	motif_3	motif_12	motif_2	motif_8	motif_7	motif_9	motif_9	motif_11	motif_19	motif_11	motif_11	motif_11	motif_11	motif_11	motif_11	motif_11	motif_11	motif_9	motif_11	motif_11	motif_11
	ST4.03ch10_PGSC0003DMG400008394_53127163_53132747_-_1	1.5e-91	motif_17	motif_16	motif_1	motif_6	motif_4	motif_5	motif_10	motif_3	motif_12	motif_2	motif_8	motif_7	motif_9	motif_9	motif_11	motif_19	motif_11	motif_11	motif_11	motif_11	motif_11	motif_11	motif_11	motif_11	motif_9	motif_11	motif_11	motif_11	motif_11
	ST4.03ch10_PGSC0003DMG400008595_52690613_52695919_+_1	3.9e-94	motif_17	motif_16	motif_19	motif_1	motif_6	motif_4	motif_5	motif_10	motif_3	motif_12	motif_2	motif_8	motif_7	motif_9	motif_9	motif_11	motif_19	motif_11	motif_11	motif_11	motif_11	motif_11	motif_11	motif_11	motif_11	motif_11	motif_11	motif_11	motif_9
	ST4.03ch10_PGSC0003DMG400008596_52682205_52688781_+_1	6.9e-92	motif_17	motif_16	motif_4	motif_1	motif_6	motif_4	motif_5	motif_10	motif_3	motif_12	motif_2	motif_8	motif_7	motif_9	motif_9	motif_11	motif_9	motif_19	motif_11	motif_11	motif_11	motif_11	motif_11	motif_11	motif_11	motif_9	motif_11	motif_11	motif_11	motif_11
	ST4.03ch10_PGSC0003DMG400010944_52798040_52799228_-_1	4.4e-74	motif_1	motif_6	motif_4	motif_5	motif_10	motif_3	motif_12	motif_2	motif_8	motif_7	motif_9
	ST4.03ch10_PGSC0003DMG400011045_53376980_53380852_-_1	6e-95	motif_17	motif_16	motif_1	motif_6	motif_4	motif_5	motif_10	motif_3	motif_12	motif_2	motif_8	motif_7	motif_9	motif_9	motif_11	motif_19	motif_11	motif_11	motif_11	motif_11	motif_11	motif_11	motif_11	motif_11	motif_11	motif_11	motif_11	motif_11	motif_11
	ST4.03ch10_PGSC0003DMG400011109_53614606_53615847_+_1	1e-32	motif_17	motif_16	motif_1	motif_6	motif_4	motif_5	motif_10	motif_3
	ST4.03ch10_PGSC0003DMG400011111_53582695_53588282_+_1	1.7e-87	motif_17	motif_16	motif_1	motif_6	motif_4	motif_5	motif_10	motif_3	motif_12	motif_2	motif_8	motif_7	motif_9	motif_9	motif_11	motif_19	motif_11	motif_11	motif_11	motif_11	motif_11	motif_11
	ST4.03ch10_PGSC0003DMG400011114_53530227_53531335_+_1	1.6e-94	motif_17	motif_16	motif_1	motif_6	motif_4	motif_5	motif_10	motif_3	motif_12	motif_2	motif_8	motif_7	motif_9	motif_11	motif_19	motif_11	motif_11
	ST4.03ch10_PGSC0003DMG400014047_41996050_41999112_+_1	1.7e-127	motif_16	motif_1	motif_6	motif_4	motif_5	motif_10	motif_3	motif_12	motif_2	motif_8	motif_7	motif_9	motif_9	motif_11	motif_9	motif_19	motif_11	motif_11	motif_11	motif_11
	ST4.03ch10_PGSC0003DMG400016823_48198175_48201992_+_1	1.4e-41	motif_17	motif_1	motif_6	motif_4	motif_5	motif_10	motif_3	motif_12	motif_2	motif_2	motif_7	motif_15	motif_9	motif_11	motif_10	motif_11	motif_11	motif_11	motif_11	motif_11
	ST4.03ch10_PGSC0003DMG400019418_6739778_6745647_-_1	6.5e-81	motif_17	motif_16	motif_1	motif_6	motif_4	motif_5	motif_10	motif_3	motif_12	motif_2	motif_8	motif_7	motif_9	motif_9	motif_11	motif_11	motif_11	motif_11	motif_11	motif_11	motif_11	motif_11	motif_11	motif_11	motif_9	motif_11	motif_11	motif_11	motif_11
	ST4.03ch10_PGSC0003DMG400021861_3595232_3599181_+_1	6.7e-108	motif_17	motif_16	motif_1	motif_6	motif_4	motif_5	motif_10	motif_3	motif_12	motif_2	motif_8	motif_7	motif_9	motif_9	motif_11	motif_9	motif_11
	ST4.03ch10_PGSC0003DMG400021862_3601523_3604150_+_1	6.9e-75	motif_16	motif_1	motif_6	motif_4	motif_5	motif_10	motif_3	motif_12	motif_2	motif_8	motif_7	motif_9	motif_9	motif_11	motif_9	motif_11
	ST4.03ch10_PGSC0003DMG400021863_3607427_3611298_+_1	6.2e-76	motif_17	motif_1	motif_6	motif_4	motif_5	motif_10	motif_3	motif_12	motif_2	motif_8	motif_7	motif_9	motif_11
	ST4.03ch10_PGSC0003DMG400021948_46667539_46672082_-_1	1.3e-36	motif_14	motif_1	motif_6	motif_4	motif_5	motif_10	motif_3	motif_12	motif_2	motif_7	motif_9	motif_11	motif_11	motif_12	motif_11	motif_11	motif_11	motif_11
	ST4.03ch10_PGSC0003DMG400025683_13624148_13628555_-_1	2e-64	motif_4	motif_5	motif_10	motif_3	motif_12	motif_2	motif_8	motif_7	motif_9	motif_9	motif_11	motif_19	motif_11	motif_11	motif_11	motif_11	motif_11	motif_11	motif_11	motif_9	motif_11	motif_11	motif_11
	ST4.03ch10_PGSC0003DMG400026666_45892383_45899734_+_1	8.5e-90	motif_17	motif_16	motif_1	motif_6	motif_4	motif_5	motif_10	motif_3	motif_12	motif_2	motif_8	motif_9	motif_9	motif_11	motif_19	motif_11	motif_11	motif_11	motif_11	motif_11	motif_11	motif_11	motif_11	motif_9	motif_11	motif_11	motif_11	motif_11
	ST4.03ch10_PGSC0003DMG400028001_52869154_52874129_-_1	1.4e-90	motif_17	motif_16	motif_1	motif_6	motif_4	motif_5	motif_10	motif_3	motif_12	motif_2	motif_8	motif_7	motif_9	motif_9	motif_19	motif_11	motif_11	motif_11	motif_11	motif_11	motif_11	motif_11	motif_11	motif_11	motif_9	motif_11	motif_11	motif_11	motif_11	motif_9
	ST4.03ch10_PGSC0003DMG400031405_30093738_30097792_-_1	3.4e-101	motif_17	motif_16	motif_1	motif_6	motif_4	motif_5	motif_10	motif_3	motif_12	motif_2	motif_8	motif_7	motif_7	motif_9	motif_9	motif_11
	ST4.03ch10_PGSC0003DMG401004423_46024581_46030865_-_1	1.4e-94	motif_17	motif_16	motif_4	motif_1	motif_6	motif_4	motif_5	motif_10	motif_3	motif_12	motif_2	motif_8	motif_7	motif_9	motif_9	motif_11	motif_9	motif_19	motif_11	motif_11	motif_11	motif_11	motif_11	motif_11	motif_11	motif_11	motif_11	motif_4	motif_9	motif_11	motif_11	motif_11	motif_11
	ST4.03ch10_PGSC0003DMG401008349_59084230_59086942_+_1	3.5e-38	motif_17	motif_1	motif_6	motif_4	motif_5	motif_10	motif_3	motif_12	motif_2	motif_7	motif_9	motif_11	motif_11
	ST4.03ch10_PGSC0003DMG401010943_52785969_52791381_-_1	8.9e-81	motif_17	motif_16	motif_1	motif_6	motif_4	motif_5	motif_10	motif_3	motif_12	motif_2	motif_8	motif_7	motif_9	motif_9	motif_11	motif_19	motif_11	motif_11	motif_11	motif_11	motif_11	motif_11	motif_11	motif_11	motif_9	motif_11	motif_11	motif_11	motif_11
	ST4.03ch10_PGSC0003DMG401011427_59057671_59062958_+_1	1.8e-42	motif_7	motif_1	motif_6	motif_4	motif_5	motif_10	motif_3	motif_12	motif_2	motif_7	motif_9	motif_9	motif_11	motif_11	motif_12	motif_11	motif_11	motif_11	motif_11
	ST4.03ch10_PGSC0003DMG401019148_50930815_50935415_+_1	7e-89	motif_17	motif_16	motif_1	motif_6	motif_4	motif_5	motif_10	motif_3	motif_12	motif_2	motif_8	motif_7	motif_9	motif_9	motif_11	motif_19	motif_11	motif_11	motif_9	motif_11	motif_11	motif_11	motif_11	motif_11	motif_11	motif_11	motif_11	motif_11	motif_11	motif_9	motif_11
	ST4.03ch10_PGSC0003DMG402004425_46099444_46103892_+_1	5.2e-85	motif_17	motif_1	motif_6	motif_4	motif_5	motif_10	motif_3	motif_12	motif_2	motif_8	motif_7	motif_9	motif_9	motif_11	motif_19	motif_11	motif_11	motif_11	motif_11	motif_11	motif_9	motif_11	motif_11
	ST4.03ch10_PGSC0003DMG402008383_53365621_53370110_-_1	5.4e-85	motif_17	motif_16	motif_1	motif_6	motif_5	motif_10	motif_3	motif_12	motif_2	motif_8	motif_7	motif_9	motif_9	motif_11	motif_19	motif_11	motif_11
	ST4.03ch10_PGSC0003DMG402011117a_53478929_53482605_+_1	6.3e-83	motif_17	motif_16	motif_1	motif_6	motif_18	motif_5	motif_10	motif_3	motif_12	motif_2	motif_8	motif_7	motif_9	motif_9	motif_11	motif_19	motif_11	motif_11	motif_11	motif_11	motif_11	motif_11	motif_11	motif_11	motif_9	motif_11	motif_11	motif_11	motif_11
	ST4.03ch10_PGSC0003DMG402011117b_53486662_53489571_+_1	6.3e-83	motif_17	motif_16	motif_1	motif_6	motif_18	motif_5	motif_10	motif_3	motif_12	motif_2	motif_8	motif_7	motif_9	motif_9	motif_11	motif_19	motif_11	motif_11	motif_11	motif_11	motif_11	motif_11	motif_11	motif_11	motif_9	motif_11	motif_11	motif_11	motif_11
	ST4.03ch10_PGSC0003DMG402011427_59031411_59036081_+_1	3.4e-39	motif_17	motif_1	motif_6	motif_4	motif_5	motif_10	motif_3	motif_12	motif_2	motif_7	motif_9	motif_9	motif_11
	ST4.03ch10_RDC0001NLR0233_13675487_13678301_-_1	2.5e-13	motif_1	motif_2	motif_9	motif_11	motif_9	motif_11
	ST4.03ch10_RDC0001NLR0233_13675487_13678301_-_2	2.3e-08	motif_6	motif_12	motif_2	motif_7	motif_9
	ST4.03ch10_RDC0001NLR0233_13675487_13678301_-_3	3.3e-09	motif_4	motif_5	motif_10	motif_3
	ST4.03ch10_RDC0001NLR0234_16390808_16392095_-_4	7.2e-07	motif_9	motif_4	motif_5	motif_12	motif_8	motif_7	motif_7
	ST4.03ch10_RDC0001NLR0234_16390808_16392095_-_5	3.4e-06	motif_1	motif_3	motif_12
	ST4.03ch10_RDC0001NLR0235_28071929_28072572_+_2	8.7e-11	motif_5	motif_10	motif_8
	ST4.03ch10_RDC0001NLR0235_28071929_28072572_+_3	3.6e-14	motif_3	motif_12	motif_2
	ST4.03ch10_RDC0001NLR0236_42008904_42010860_+_2	0.00015	motif_11	motif_9	motif_19	motif_11
	ST4.03ch10_RDC0001NLR0236_42008904_42010860_+_3	1.3	motif_19	motif_11	motif_11	motif_9	motif_11
	ST4.03ch10_RDC0001NLR0237_44648080_44649260_+_6	1.1e-11	motif_7	motif_6	motif_4	motif_5	motif_10	motif_3
	ST4.03ch10_RDC0001NLR0238_46018303_46023453_-_2	8.8e-20	motif_8	motif_7	motif_9	motif_9	motif_11	motif_19	motif_11	motif_11	motif_11	motif_11	motif_11	motif_11	motif_11	motif_11	motif_11	motif_11	motif_9	motif_11	motif_11	motif_11	motif_11	motif_11	motif_11
	ST4.03ch10_RDC0001NLR0238_46018303_46023453_-_3	3.1e-49	motif_1	motif_6	motif_4	motif_5	motif_10	motif_3	motif_12	motif_2	motif_9
	ST4.03ch10_RDC0001NLR0239_50894422_50895709_+_1	2.4	motif_2	motif_1	motif_6	motif_7
	ST4.03ch10_RDC0001NLR0239_50894422_50895709_+_2	9.9e-06	motif_5	motif_10	motif_3
	ST4.03ch10_RDC0001NLR0240_50899408_50902678_+_1	2.9e-15	motif_12	motif_2	motif_11	motif_11	motif_11	motif_11	motif_11	motif_11	motif_11	motif_11	motif_11	motif_11	motif_9	motif_11	motif_11	motif_11
	ST4.03ch10_RDC0001NLR0240_50899408_50902678_+_2	1e-07	motif_8	motif_7	motif_9	motif_18	motif_11	motif_9	motif_11	motif_1
	ST4.03ch10_RDC0001NLR0240_50899408_50902678_+_3	2.6e-14	motif_9	motif_11	motif_19	motif_11	motif_11	motif_9
	ST4.03ch10_RDC0001NLR0241_50913506_50916294_+_1	5.4e-29	motif_4	motif_5	motif_10	motif_12	motif_2	motif_8	motif_7	motif_9	motif_11	motif_11	motif_11
	ST4.03ch10_RDC0001NLR0241_50913506_50916294_+_2	3e-09	motif_3	motif_18	motif_19	motif_11	motif_11	motif_8
	ST4.03ch10_RDC0001NLR0241_50913506_50916294_+_3	1.1e-05	motif_15	motif_9	motif_11	motif_11	motif_11	motif_9
	ST4.03ch10_RDC0001NLR0242_52861560_52866260_-_1	1.4e-60	motif_17	motif_16	motif_1	motif_6	motif_4	motif_5	motif_10	motif_3	motif_12	motif_9	motif_9	motif_11	motif_19	motif_11	motif_11	motif_11	motif_11	motif_11	motif_11	motif_11	motif_11	motif_9	motif_11	motif_11	motif_11	motif_11
	ST4.03ch10_RDC0001NLR0242_52861560_52866260_-_3	0.041	motif_2	motif_8	motif_7	motif_12
	ST4.03ch10_RDC0001NLR0243_52883160_52888310_+_1	1.3e-82	motif_8	motif_16	motif_19	motif_1	motif_6	motif_4	motif_5	motif_10	motif_3	motif_12	motif_2	motif_8	motif_7	motif_9	motif_9	motif_11	motif_19	motif_11	motif_11	motif_11	motif_11	motif_11	motif_11	motif_11	motif_11	motif_11	motif_11	motif_11	motif_9
	ST4.03ch10_RDC0001NLR0243_52883160_52888310_+_2	9.6	motif_11	motif_11	motif_11	motif_7	motif_17
	ST4.03ch10_RDC0001NLR0244_53499227_53503408_+_1	4.3e-80	motif_17	motif_16	motif_1	motif_6	motif_4	motif_5	motif_10	motif_3	motif_12	motif_2	motif_8	motif_7	motif_9	motif_9	motif_11	motif_19	motif_11	motif_11	motif_11	motif_11	motif_11	motif_11	motif_11	motif_11	motif_11	motif_11	motif_11	motif_11	motif_11	motif_6
	ST4.03ch10_RDC0001NLR0245_53516917_53520777_-_1	4.3e-12	motif_17	motif_7	motif_9	motif_9	motif_11	motif_11	motif_11	motif_11	motif_11	motif_11	motif_11	motif_11	motif_9	motif_11	motif_11	motif_11	motif_11
	ST4.03ch10_RDC0001NLR0245_53516917_53520777_-_3	4.1e-55	motif_16	motif_1	motif_6	motif_4	motif_5	motif_10	motif_3	motif_12	motif_2	motif_8	motif_9	motif_19	motif_11
	ST4.03ch10_RDC0001NLR0246_53553129_53557498_-_1	1.1e-91	motif_17	motif_16	motif_1	motif_6	motif_4	motif_5	motif_10	motif_3	motif_12	motif_2	motif_8	motif_7	motif_9	motif_9	motif_11	motif_18	motif_19	motif_11	motif_11	motif_11	motif_11	motif_11	motif_11	motif_11	motif_11	motif_9	motif_11	motif_11	motif_11	motif_11
	ST4.03ch10_RDC0001NLR0247_53599097_53605315_+_1	4.7e-12	motif_17	motif_16	motif_1	motif_12
	ST4.03ch10_RDC0001NLR0247_53599097_53605315_+_2	6.3e-60	motif_15	motif_4	motif_5	motif_10	motif_3	motif_12	motif_2	motif_8	motif_7	motif_9	motif_9	motif_11	motif_19	motif_11	motif_11	motif_19	motif_11	motif_11	motif_11	motif_11	motif_11	motif_11	motif_11	motif_11	motif_11
	ST4.03ch10_RDC0001NLR0248_58742784_58744767_-_4	2.4e-24	motif_4	motif_5	motif_10	motif_3	motif_12	motif_2	motif_7	motif_9	motif_9	motif_11	motif_11	motif_11	motif_11
	ST4.03ch10_RDC0001NLR0249_59016661_59019235_+_3	4.1e-23	motif_4	motif_5	motif_10	motif_3	motif_12	motif_2	motif_7	motif_9	motif_11
	ST4.03ch10_RDC0001NLR0250_59042527_59045328_+_1	1.9e-43	motif_1	motif_6	motif_4	motif_5	motif_10	motif_3	motif_12	motif_2	motif_7	motif_9	motif_11
	ST4.03ch11_PGSC0003DMG400000888_11191082_11199716_+_1	5.6e-118	motif_18	motif_15	motif_13	motif_1	motif_4	motif_5	motif_10	motif_3	motif_12	motif_8	motif_7
	ST4.03ch11_PGSC0003DMG400000889_11188091_11188558_+_1	4.7e-46	motif_18	motif_15	motif_13
	ST4.03ch11_PGSC0003DMG400001981_6044767_6047706_+_1	9.8e-79	motif_2	motif_16	motif_1	motif_6	motif_4	motif_5	motif_10	motif_3	motif_12	motif_2	motif_8	motif_7	motif_11	motif_11	motif_11
	ST4.03ch11_PGSC0003DMG400001982_6049825_6052130_+_1	7.2e-70	motif_16	motif_1	motif_6	motif_4	motif_5	motif_10	motif_3	motif_12	motif_2	motif_8	motif_7	motif_7
	ST4.03ch11_PGSC0003DMG400001983_6053514_6056533_+_1	2.8e-81	motif_16	motif_1	motif_6	motif_4	motif_5	motif_10	motif_3	motif_12	motif_2	motif_8	motif_7	motif_2	motif_9	motif_11	motif_11
	ST4.03ch11_PGSC0003DMG400001989_5842698_5844699_-_1	6.9e-59	motif_6	motif_4	motif_5	motif_10	motif_3	motif_12	motif_2	motif_8	motif_7	motif_11	motif_11	motif_11
	ST4.03ch11_PGSC0003DMG400001990_5863768_5865086_-_1	1.2e-56	motif_16	motif_1	motif_6	motif_4	motif_5	motif_10	motif_3	motif_12	motif_2
	ST4.03ch11_PGSC0003DMG400001992_5886118_5889498_-_1	3.6e-70	motif_16	motif_1	motif_6	motif_4	motif_10	motif_3	motif_12	motif_2	motif_8	motif_7	motif_9	motif_11	motif_11	motif_11	motif_11
	ST4.03ch11_PGSC0003DMG400001993_5908267_5910087_-_1	1.1e-67	motif_7	motif_16	motif_1	motif_4	motif_5	motif_10	motif_3	motif_12	motif_2	motif_8	motif_7	motif_11	motif_11	motif_11	motif_11	motif_11
	ST4.03ch11_PGSC0003DMG400001996_5929636_5932883_-_1	7.3e-78	motif_16	motif_1	motif_6	motif_4	motif_5	motif_10	motif_3	motif_12	motif_2	motif_8	motif_7	motif_11	motif_11	motif_11	motif_11	motif_11
	ST4.03ch11_PGSC0003DMG400002980_43510805_43514663_-_1	2.8e-115	motif_16	motif_1	motif_6	motif_4	motif_5	motif_10	motif_3	motif_12	motif_2	motif_8	motif_7	motif_9	motif_9	motif_11	motif_9	motif_19	motif_11	motif_11	motif_11	motif_11	motif_11	motif_11	motif_11	motif_11	motif_11	motif_11	motif_19	motif_11	motif_11	motif_11	motif_11
	ST4.03ch11_PGSC0003DMG400002982_43423157_43430301_-_1	9.2e-132	motif_1	motif_6	motif_4	motif_5	motif_10	motif_3	motif_12	motif_2	motif_8	motif_7	motif_9	motif_9	motif_11	motif_9	motif_9	motif_11	motif_9	motif_19	motif_11	motif_11	motif_11	motif_11	motif_11	motif_11	motif_11	motif_11	motif_11	motif_11	motif_11	motif_11	motif_11
	ST4.03ch11_PGSC0003DMG400003020_43470401_43472147_-_1	3.7e-133	motif_1	motif_6	motif_4	motif_5	motif_10	motif_3	motif_12	motif_2	motif_8	motif_7	motif_9	motif_9	motif_11	motif_9	motif_19	motif_11
	ST4.03ch11_PGSC0003DMG400006674_17007775_17008809_+_1	8.6e-32	motif_8	motif_1	motif_4	motif_5	motif_10	motif_3	motif_12	motif_7	motif_17	motif_9
	ST4.03ch11_PGSC0003DMG400007344_38087018_38091006_+_1	2.6e-115	motif_16	motif_8	motif_1	motif_6	motif_4	motif_5	motif_10	motif_3	motif_12	motif_2	motif_8	motif_7	motif_11	motif_9	motif_9	motif_11	motif_9	motif_19	motif_11	motif_11	motif_11	motif_11	motif_11	motif_11	motif_11	motif_11	motif_11	motif_11	motif_11	motif_11	motif_11	motif_11	motif_11
	ST4.03ch11_PGSC0003DMG400007605_5762513_5767391_-_1	2e-30	motif_16	motif_1	motif_6	motif_4	motif_5	motif_11
	ST4.03ch11_PGSC0003DMG400007606_5774170_5775654_-_1	5.1e-28	motif_12	motif_2	motif_8	motif_7	motif_11	motif_9	motif_11	motif_11
	ST4.03ch11_PGSC0003DMG400009455_35582142_35585897_-_1	1.1e-124	motif_16	motif_1	motif_6	motif_4	motif_5	motif_10	motif_3	motif_12	motif_2	motif_8	motif_7	motif_9	motif_9	motif_11	motif_9	motif_19	motif_11	motif_11	motif_11	motif_11	motif_15	motif_11	motif_11	motif_11	motif_11	motif_11	motif_11	motif_11	motif_11	motif_11
	ST4.03ch11_PGSC0003DMG400013308_1198844_1200994_+_1	1e-46	motif_1	motif_6	motif_4	motif_5	motif_10	motif_3	motif_12	motif_2	motif_8	motif_7	motif_9	motif_9	motif_9	motif_11	motif_11
	ST4.03ch11_PGSC0003DMG400015128_9470170_9475267_-_1	5.4e-44	motif_15	motif_13	motif_1	motif_4	motif_5	motif_10	motif_3	motif_12	motif_7	motif_11	motif_11	motif_11	motif_11	motif_11	motif_9	motif_11	motif_11
	ST4.03ch11_PGSC0003DMG400015681_1844035_1849454_+_1	4.8e-108	motif_18	motif_15	motif_13	motif_19	motif_1	motif_4	motif_5	motif_10	motif_3	motif_12	motif_8	motif_7	motif_11	motif_11	motif_11	motif_11	motif_11	motif_11	motif_9	motif_11	motif_11	motif_9	motif_11
	ST4.03ch11_PGSC0003DMG400015693_1584803_1589104_+_1	2e-101	motif_18	motif_15	motif_13	motif_1	motif_4	motif_5	motif_10	motif_3	motif_12	motif_7
	ST4.03ch11_PGSC0003DMG400016983_1412719_1417722_+_1	1.9e-108	motif_18	motif_15	motif_13	motif_1	motif_4	motif_5	motif_10	motif_3	motif_12	motif_7	motif_11	motif_11	motif_11	motif_11	motif_11	motif_11
	ST4.03ch11_PGSC0003DMG400018570_42715938_42719940_+_1	6e-129	motif_16	motif_1	motif_6	motif_4	motif_5	motif_10	motif_3	motif_12	motif_2	motif_8	motif_7	motif_9	motif_9	motif_11	motif_9	motif_19	motif_11	motif_11	motif_11	motif_11	motif_11	motif_11	motif_11	motif_11	motif_11	motif_11
	ST4.03ch11_PGSC0003DMG400018572_42728187_42733523_+_1	4.9e-128	motif_16	motif_1	motif_6	motif_4	motif_5	motif_10	motif_3	motif_12	motif_2	motif_8	motif_7	motif_9	motif_9	motif_11	motif_9	motif_19	motif_11	motif_11	motif_11	motif_11	motif_11	motif_11	motif_11	motif_11	motif_11	motif_11	motif_11	motif_11	motif_11	motif_11	motif_11	motif_11
	ST4.03ch11_PGSC0003DMG400018573_42734065_42734607_+_1	2.1e-50	motif_5	motif_10	motif_3	motif_12	motif_2	motif_8
	ST4.03ch11_PGSC0003DMG400018693_42774863_42776381_+_1	1.6e-26	motif_16	motif_1	motif_6	motif_4	motif_1	motif_6	motif_4
	ST4.03ch11_PGSC0003DMG400019627_40871863_40875854_+_1	6.7e-81	motif_16	motif_1	motif_6	motif_4	motif_5	motif_10	motif_3	motif_12	motif_2	motif_8	motif_7	motif_12	motif_9	motif_11
	ST4.03ch11_PGSC0003DMG400019669_42227458_42231426_+_1	4e-128	motif_16	motif_1	motif_6	motif_4	motif_5	motif_10	motif_3	motif_12	motif_2	motif_8	motif_7	motif_9	motif_9	motif_11	motif_9	motif_19	motif_11	motif_11	motif_11	motif_11	motif_11	motif_11	motif_11	motif_11	motif_11	motif_11	motif_11	motif_11	motif_11	motif_11	motif_11
	ST4.03ch11_PGSC0003DMG400027325_4368459_4371158_-_1	1.3e-37	motif_1	motif_6	motif_4	motif_5	motif_10	motif_3	motif_12	motif_2	motif_8	motif_7	motif_11	motif_9	motif_11	motif_9	motif_11	motif_11	motif_11	motif_11	motif_11	motif_11	motif_11
	ST4.03ch11_PGSC0003DMG400027377_44002263_44005983_-_1	9.4e-106	motif_16	motif_1	motif_6	motif_4	motif_5	motif_10	motif_3	motif_12	motif_2	motif_8	motif_7	motif_9	motif_9	motif_11	motif_9	motif_19	motif_11	motif_11	motif_11	motif_11	motif_19	motif_11	motif_11	motif_11	motif_11	motif_11	motif_11
	ST4.03ch11_PGSC0003DMG400027407_43970064_43974000_+_1	7.7e-135	motif_16	motif_1	motif_6	motif_4	motif_5	motif_10	motif_3	motif_12	motif_2	motif_8	motif_7	motif_9	motif_9	motif_11	motif_9	motif_19	motif_11	motif_11	motif_11	motif_11	motif_11	motif_11	motif_11	motif_11	motif_11	motif_11	motif_11	motif_11	motif_11	motif_11	motif_11	motif_11
	ST4.03ch11_PGSC0003DMG400027409_43961651_43965085_+_1	1.6e-88	motif_4	motif_5	motif_10	motif_3	motif_12	motif_2	motif_8	motif_7	motif_9	motif_9	motif_11	motif_19	motif_11	motif_11	motif_11	motif_11	motif_11	motif_7	motif_11	motif_11	motif_11	motif_11	motif_11	motif_11	motif_11	motif_11	motif_11
	ST4.03ch11_PGSC0003DMG400027797_9730445_9736116_+_1	1.6e-93	motif_18	motif_15	motif_13	motif_19	motif_9	motif_1	motif_6	motif_4	motif_5	motif_10	motif_3	motif_12	motif_7	motif_9	motif_11	motif_11	motif_11	motif_11	motif_9	motif_9	motif_11	motif_11	motif_11	motif_9
	ST4.03ch11_PGSC0003DMG400030238_44155684_44157998_-_1	1.1e-113	motif_16	motif_1	motif_6	motif_4	motif_5	motif_10	motif_3	motif_12	motif_2	motif_8	motif_7	motif_9	motif_9	motif_11	motif_9	motif_19	motif_11	motif_11	motif_11	motif_11	motif_11	motif_11	motif_11	motif_11	motif_11	motif_11
	ST4.03ch11_PGSC0003DMG400030239_44145146_44151152_-_1	2.6e-124	motif_16	motif_1	motif_6	motif_4	motif_5	motif_10	motif_3	motif_12	motif_2	motif_8	motif_7	motif_9	motif_9	motif_11	motif_9	motif_19	motif_11	motif_11	motif_11	motif_11	motif_11	motif_11	motif_11	motif_11	motif_11
	ST4.03ch11_PGSC0003DMG400031185_18089531_18093187_-_1	1.5e-70	motif_15	motif_17	motif_16	motif_1	motif_6	motif_4	motif_5	motif_10	motif_3	motif_12	motif_2	motif_9	motif_11	motif_11
	ST4.03ch11_PGSC0003DMG400031477_1506272_1506867_+_1	1.6e-62	motif_18	motif_15	motif_13
	ST4.03ch11_PGSC0003DMG400033334_37644263_37650835_-_1	8.5e-102	motif_18	motif_15	motif_13	motif_1	motif_4	motif_5	motif_10	motif_3	motif_12	motif_7	motif_11	motif_11	motif_11	motif_11	motif_11	motif_11	motif_11	motif_9	motif_11
	ST4.03ch11_PGSC0003DMG400044423_2710623_2713343_-_1	4.1e-67	motif_17	motif_16	motif_1	motif_6	motif_4	motif_5	motif_10	motif_3	motif_12	motif_2	motif_8	motif_7	motif_9	motif_9	motif_9	motif_11	motif_11
	ST4.03ch11_PGSC0003DMG401001984_6067833_6071020_+_1	7.7e-79	motif_16	motif_1	motif_6	motif_4	motif_5	motif_10	motif_3	motif_12	motif_2	motif_8	motif_7	motif_11	motif_9	motif_11	motif_11
	ST4.03ch11_PGSC0003DMG401015682_1804775_1808184_+_1	1.3e-128	motif_18	motif_15	motif_13	motif_1	motif_4	motif_5	motif_10	motif_3	motif_12	motif_8	motif_7	motif_11	motif_11	motif_11	motif_11	motif_11	motif_9	motif_17	motif_9	motif_11	motif_4	motif_18	motif_15	motif_13
	ST4.03ch11_PGSC0003DMG401016981_1390274_1390807_+_1	6.7e-49	motif_18	motif_15	motif_13
	ST4.03ch11_PGSC0003DMG401018576_42745517_42751901_+_1	3.7e-136	motif_16	motif_1	motif_6	motif_4	motif_5	motif_10	motif_3	motif_12	motif_2	motif_8	motif_7	motif_9	motif_9	motif_11	motif_9	motif_19	motif_11	motif_11	motif_11	motif_11	motif_11	motif_11	motif_11	motif_11	motif_11	motif_11	motif_11	motif_11	motif_11
	ST4.03ch11_PGSC0003DMG401018696_42849160_42851253_+_1	3.3e-125	motif_16	motif_1	motif_6	motif_4	motif_5	motif_10	motif_3	motif_12	motif_2	motif_8	motif_7	motif_9	motif_9	motif_11	motif_9	motif_19	motif_11	motif_11	motif_11	motif_11	motif_11	motif_11	motif_9	motif_11	motif_11
	ST4.03ch11_PGSC0003DMG401030236_44178402_44186275_-_1	3.1e-123	motif_16	motif_1	motif_6	motif_4	motif_5	motif_10	motif_3	motif_12	motif_2	motif_8	motif_7	motif_9	motif_9	motif_11	motif_9	motif_19	motif_11	motif_11	motif_11	motif_11	motif_11	motif_11	motif_11	motif_11	motif_11	motif_11	motif_11	motif_11	motif_11
	ST4.03ch11_PGSC0003DMG402001979_6025475_6029238_+_1	7.3e-79	motif_7	motif_16	motif_1	motif_6	motif_4	motif_5	motif_10	motif_3	motif_12	motif_2	motif_8	motif_7	motif_9	motif_11	motif_12	motif_11
	ST4.03ch11_PGSC0003DMG402016979_1333729_1339223_+_1	7e-127	motif_18	motif_15	motif_13	motif_1	motif_4	motif_5	motif_10	motif_3	motif_12	motif_7	motif_9	motif_11	motif_11	motif_11	motif_11	motif_11	motif_11	motif_9	motif_12	motif_9	motif_11	motif_11	motif_9	motif_11	motif_11	motif_9	motif_11
	ST4.03ch11_PGSC0003DMG402016981_1407371_1411692_+_1	2.1e-120	motif_18	motif_15	motif_13	motif_1	motif_4	motif_5	motif_10	motif_3	motif_12	motif_8	motif_7	motif_9	motif_11	motif_11	motif_11	motif_11	motif_11	motif_9	motif_11	motif_9	motif_11
	ST4.03ch11_PGSC0003DMG402018576_42750064_42757501_+_1	8.5e-115	motif_16	motif_17	motif_1	motif_6	motif_4	motif_5	motif_2	motif_8	motif_7	motif_9	motif_9	motif_11	motif_9	motif_19	motif_11	motif_11	motif_11	motif_11	motif_11	motif_11	motif_11	motif_11	motif_11	motif_11	motif_11	motif_11	motif_11	motif_11	motif_11	motif_11
	ST4.03ch11_PGSC0003DMG402027371_44111553_44113054_-_1	2.2e-64	motif_16	motif_1	motif_6	motif_4	motif_5	motif_10	motif_3	motif_12	motif_2	motif_8	motif_7	motif_11
	ST4.03ch11_PGSC0003DMG402027402_43598650_43602774_-_1	1.4e-112	motif_16	motif_1	motif_6	motif_4	motif_5	motif_10	motif_3	motif_12	motif_2	motif_8	motif_7	motif_9	motif_9	motif_11	motif_9	motif_19	motif_11	motif_11	motif_11	motif_11	motif_11	motif_11	motif_11	motif_11	motif_11	motif_11	motif_11	motif_11	motif_11	motif_11
	ST4.03ch11_PGSC0003DMG402029995_37014682_37015859_-_1	4.1e-96	motif_18	motif_15	motif_4	motif_1	motif_4	motif_5	motif_10	motif_3	motif_12	motif_8	motif_7	motif_11	motif_11	motif_11	motif_11	motif_9	motif_11	motif_9	motif_12	motif_9	motif_11	motif_11	motif_9	motif_11	motif_4
	ST4.03ch11_PGSC0003DMG402030235_44214788_44219141_-_1	6.8e-120	motif_16	motif_1	motif_6	motif_4	motif_5	motif_10	motif_3	motif_12	motif_2	motif_8	motif_7	motif_9	motif_9	motif_11	motif_9	motif_19	motif_11	motif_11	motif_11	motif_11	motif_11	motif_11	motif_11	motif_11	motif_11	motif_11	motif_11	motif_11	motif_11	motif_11
	ST4.03ch11_PGSC0003DMG402030236_44173448_44176240_-_1	3e-112	motif_16	motif_1	motif_6	motif_4	motif_5	motif_10	motif_12	motif_2	motif_8	motif_7	motif_9	motif_9	motif_11	motif_9	motif_19	motif_11	motif_11	motif_11	motif_11	motif_11	motif_11	motif_11	motif_11	motif_11	motif_11	motif_11	motif_11	motif_11	motif_11	motif_11	motif_11
	ST4.03ch11_PGSC0003DMG403016979_1340332_1347110_+_1	1.6e-117	motif_18	motif_15	motif_13	motif_1	motif_11	motif_4	motif_5	motif_10	motif_3	motif_12	motif_8	motif_7	motif_9	motif_11	motif_11	motif_11	motif_11	motif_11	motif_9	motif_11
	ST4.03ch11_PGSC0003DMG403016981_1425397_1430902_+_1	3.3e-116	motif_18	motif_15	motif_13	motif_16	motif_1	motif_4	motif_5	motif_10	motif_3	motif_12	motif_7	motif_11	motif_11	motif_11	motif_11	motif_9	motif_11	motif_11	motif_9	motif_11	motif_9	motif_11	motif_8
	ST4.03ch11_PGSC0003DMG403019668_42240423_42242738_+_1	8.1e-124	motif_16	motif_7	motif_1	motif_6	motif_4	motif_5	motif_10	motif_3	motif_12	motif_2	motif_8	motif_7	motif_9	motif_9	motif_11	motif_9	motif_19	motif_11	motif_11	motif_11	motif_11	motif_11	motif_11	motif_11	motif_11	motif_11	motif_11	motif_11	motif_11
	ST4.03ch11_RDC0001NLR0251_1362777_1364837_+_1	9.5e-05	motif_10	motif_1
	ST4.03ch11_RDC0001NLR0251_1362777_1364837_+_2	3.7e-57	motif_7	motif_18	motif_15	motif_13
	ST4.03ch11_RDC0001NLR0251_1362777_1364837_+_3	1.3e-26	motif_4	motif_5	motif_10	motif_3	motif_12	motif_7
	ST4.03ch11_RDC0001NLR0252_1381724_1383591_+_3	0.00046	motif_11	motif_11	motif_11	motif_11	motif_9	motif_11	motif_9	motif_12	motif_9	motif_11
	ST4.03ch11_RDC0001NLR0253_1397324_1398354_-_2	2.1e-13	motif_3	motif_12	motif_8	motif_7
	ST4.03ch11_RDC0001NLR0254_1402281_1404663_+_1	0.32	motif_9	motif_11	motif_9	motif_11	motif_9	motif_11	motif_12
	ST4.03ch11_RDC0001NLR0254_1402281_1404663_+_2	0.66	motif_11	motif_11	motif_11	motif_11	motif_9	motif_11
	ST4.03ch11_RDC0001NLR0255_1422494_1424146_+_3	0.0089	motif_9	motif_11	motif_11	motif_9	motif_11	motif_9	motif_11	motif_11	motif_9	motif_11
	ST4.03ch11_RDC0001NLR0256_1807612_1812140_+_2	2.4e-107	motif_11	motif_11	motif_11	motif_11	motif_11	motif_9	motif_17	motif_9	motif_11	motif_4	motif_18	motif_15	motif_13	motif_15	motif_1	motif_4	motif_5	motif_10	motif_3	motif_12	motif_7
	ST4.03ch11_RDC0001NLR0257_1815788_1819264_-_4	0.001	motif_11	motif_11	motif_11	motif_11	motif_11	motif_11	motif_9	motif_9	motif_11	motif_9	motif_11	motif_11	motif_11	motif_11	motif_11	motif_9	motif_11	motif_9
	ST4.03ch11_RDC0001NLR0257_1815788_1819264_-_6	0.038	motif_3	motif_11	motif_11	motif_11	motif_11	motif_11	motif_9	motif_11	motif_9	motif_11	motif_11	motif_11	motif_11
	ST4.03ch11_RDC0001NLR0259_1824950_1828147_-_4	2.7e-51	motif_18	motif_15	motif_13	motif_8
	ST4.03ch11_RDC0001NLR0259_1824950_1828147_-_5	6.4e-38	motif_12	motif_1	motif_4	motif_5	motif_10	motif_3	motif_12	motif_16	motif_7	motif_7
	ST4.03ch11_RDC0001NLR0260_1828963_1833598_+_5	7.2e-71	motif_11	motif_11	motif_11	motif_11	motif_9	motif_11	motif_9	motif_12	motif_9	motif_11	motif_18	motif_15	motif_13	motif_7	motif_4	motif_12	motif_7	motif_11
	ST4.03ch11_RDC0001NLR0260_1828963_1833598_+_6	1.9e-33	motif_15	motif_1	motif_4	motif_5	motif_10	motif_3	motif_8	motif_7
	ST4.03ch11_RDC0001NLR0261_1835156_1838668_-_4	0.0049	motif_11	motif_11	motif_11	motif_11	motif_11	motif_9	motif_9	motif_11	motif_9	motif_11	motif_11	motif_11	motif_11	motif_11	motif_9	motif_11	motif_9	motif_11	motif_11	motif_11	motif_11	motif_11	motif_11	motif_9	motif_11	motif_9	motif_11	motif_11	motif_11	motif_11	motif_11
	ST4.03ch11_RDC0001NLR0262_5773704_5779054_-_1	8.3e-79	motif_16	motif_1	motif_6	motif_4	motif_5	motif_10	motif_3	motif_12	motif_2	motif_8	motif_7	motif_11	motif_9	motif_11	motif_11
	ST4.03ch11_RDC0001NLR0262_5773704_5779054_-_2	1.9e-43	motif_12	motif_5	motif_10	motif_3	motif_12	motif_2	motif_8	motif_7	motif_11	motif_9	motif_11	motif_11
	ST4.03ch11_RDC0001NLR0263_5856193_5857717_-_1	0.00078	motif_7	motif_11	motif_11	motif_9	motif_11	motif_11
	ST4.03ch11_RDC0001NLR0264_5878059_5881256_-_2	3e-83	motif_16	motif_1	motif_1	motif_6	motif_4	motif_5	motif_10	motif_3	motif_12	motif_2	motif_8	motif_7	motif_9	motif_11	motif_11
	ST4.03ch11_RDC0001NLR0265_5890934_5891577_-_1	2.6e-05	motif_8	motif_7
	ST4.03ch11_RDC0001NLR0265_5890934_5891577_-_2	0.19	motif_2
	ST4.03ch11_RDC0001NLR0266_6020003_6023994_-_(reversed)_1	3.1e-75	motif_16	motif_1	motif_6	motif_4	motif_5	motif_10	motif_3	motif_12	motif_2	motif_8	motif_7	motif_2	motif_9	motif_11	motif_11	motif_8
	ST4.03ch11_RDC0001NLR0267_6030281_6033393_+_(reversed)_1	2.2e-33	motif_16	motif_1	motif_6	motif_4	motif_5	motif_10
	ST4.03ch11_RDC0001NLR0267_6030281_6033393_+_(reversed)_3	8.7e-32	motif_3	motif_12	motif_2	motif_8	motif_7	motif_9	motif_11	motif_11	motif_11	motif_15	motif_11
	ST4.03ch11_RDC0001NLR0268_10399277_10401165_+_2	8.4	motif_4
	ST4.03ch11_RDC0001NLR0268_10399277_10401165_+_3	0.055	motif_5	motif_12	motif_11
	ST4.03ch11_RDC0001NLR0269_12806078_12810478_-_1	1.4e-51	motif_17	motif_10	motif_3	motif_12	motif_2	motif_8	motif_7	motif_9	motif_11
	ST4.03ch11_RDC0001NLR0269_12806078_12810478_-_2	1.4e-30	motif_1	motif_6	motif_4	motif_5
	ST4.03ch11_RDC0001NLR0270_13573479_13576311_+_1	0.14	motif_12	motif_7	motif_5	motif_8
	ST4.03ch11_RDC0001NLR0270_13573479_13576311_+_2	1.2e-06	motif_4	motif_5	motif_10	motif_3	motif_9	motif_9
	ST4.03ch11_RDC0001NLR0271_31383793_31384308_-_5	3.2e-29	motif_18	motif_13
	ST4.03ch11_RDC0001NLR0272_35554135_35558780_+_1	1.5e-83	motif_16	motif_7	motif_1	motif_6	motif_4	motif_5	motif_10	motif_3	motif_12	motif_2	motif_8	motif_7	motif_11	motif_11	motif_11
	ST4.03ch11_RDC0001NLR0272_35554135_35558780_+_3	5.7e-25	motif_9	motif_9	motif_11	motif_9	motif_19	motif_11	motif_11	motif_11	motif_11	motif_11	motif_11	motif_11	motif_11	motif_11	motif_11
	ST4.03ch11_RDC0001NLR0273_35562292_35566031_-_1	9.3e-124	motif_16	motif_1	motif_6	motif_4	motif_5	motif_10	motif_3	motif_12	motif_2	motif_8	motif_7	motif_9	motif_9	motif_11	motif_9	motif_19	motif_11	motif_11	motif_11	motif_11	motif_11	motif_11	motif_11	motif_11	motif_11	motif_11
	ST4.03ch11_RDC0001NLR0274_35569657_35572149_+_1	5.7e-24	motif_12	motif_2	motif_8	motif_7	motif_9
	ST4.03ch11_RDC0001NLR0274_35569657_35572149_+_2	0.003	motif_9	motif_11	motif_9	motif_9	motif_11	motif_11	motif_11	motif_11	motif_11	motif_11	motif_11	motif_11	motif_11	motif_11	motif_11	motif_9
	ST4.03ch11_RDC0001NLR0274_35569657_35572149_+_3	4.3e-16	motif_19	motif_11	motif_14
	ST4.03ch11_RDC0001NLR0275_35592146_35593676_-_1	4.3e-20	motif_16	motif_12	motif_2	motif_8	motif_7
	ST4.03ch11_RDC0001NLR0275_35592146_35593676_-_2	5.3e-18	motif_1	motif_6	motif_4
	ST4.03ch11_RDC0001NLR0275_35592146_35593676_-_3	1.2e-12	motif_5	motif_10	motif_3
	ST4.03ch11_RDC0001NLR0276_35596791_35599114_+_1	9.4e-38	motif_12	motif_2	motif_8	motif_7	motif_9	motif_9	motif_11	motif_9	motif_11	motif_11	motif_11	motif_11	motif_11	motif_11	motif_11	motif_11	motif_11	motif_11
	ST4.03ch11_RDC0001NLR0277_37017533_37018213_+_4	2.7e-32	motif_18	motif_15
	ST4.03ch11_RDC0001NLR0277_37017533_37018213_+_5	3.8e-08	motif_13
	ST4.03ch11_RDC0001NLR0278_42039215_42043463_+_1	1.7e-118	motif_16	motif_1	motif_6	motif_4	motif_5	motif_10	motif_3	motif_12	motif_2	motif_8	motif_7	motif_9	motif_9	motif_11	motif_9	motif_19	motif_11	motif_11	motif_11	motif_11	motif_11	motif_11	motif_11	motif_11	motif_11	motif_11	motif_11	motif_11	motif_11	motif_11
	ST4.03ch11_RDC0001NLR0279_42056889_42059212_+_3	2.3e-22	motif_9	motif_9	motif_11	motif_9	motif_19	motif_11	motif_11	motif_11	motif_11
	ST4.03ch11_RDC0001NLR0280_42064933_42068502_+_1	1.1e-126	motif_16	motif_1	motif_6	motif_4	motif_5	motif_10	motif_3	motif_12	motif_2	motif_8	motif_7	motif_9	motif_9	motif_11	motif_9	motif_19	motif_11	motif_11	motif_11	motif_11	motif_11	motif_11	motif_11	motif_11	motif_11	motif_11	motif_9
	ST4.03ch11_RDC0001NLR0281_42148717_42152399_+_1	5.9e-15	motif_16	motif_17	motif_1	motif_6
	ST4.03ch11_RDC0001NLR0281_42148717_42152399_+_2	5.5e-73	motif_10	motif_3	motif_12	motif_2	motif_8	motif_7	motif_9	motif_9	motif_11	motif_9	motif_19	motif_11	motif_11	motif_11	motif_11	motif_11	motif_11	motif_11	motif_11	motif_11	motif_11	motif_11	motif_11	motif_11
	ST4.03ch11_RDC0001NLR0282_42202760_42206555_+_1	5.7e-18	motif_16	motif_6	motif_1	motif_9	motif_9	motif_11	motif_9	motif_13	motif_8
	ST4.03ch11_RDC0001NLR0282_42202760_42206555_+_2	0.034	motif_1	motif_19
	ST4.03ch11_RDC0001NLR0282_42202760_42206555_+_3	4.4e-60	motif_1	motif_4	motif_5	motif_10	motif_3	motif_12	motif_2	motif_8	motif_7	motif_11	motif_11	motif_9	motif_11	motif_11	motif_11	motif_11	motif_11	motif_11	motif_11	motif_11
	ST4.03ch11_RDC0001NLR0283_42320136_42324271_-_(reversed)_1	1.7e-127	motif_16	motif_1	motif_6	motif_4	motif_5	motif_10	motif_3	motif_12	motif_2	motif_8	motif_7	motif_9	motif_9	motif_11	motif_9	motif_19	motif_11	motif_11	motif_11	motif_11	motif_11	motif_11	motif_11	motif_11	motif_11	motif_11	motif_11	motif_11	motif_11	motif_11
	ST4.03ch11_RDC0001NLR0284_42342116_42346081_-_(reversed)_3	3e-134	motif_16	motif_1	motif_6	motif_4	motif_5	motif_10	motif_3	motif_12	motif_2	motif_8	motif_7	motif_9	motif_9	motif_11	motif_9	motif_19	motif_11	motif_11	motif_11	motif_11	motif_11	motif_11	motif_11	motif_11	motif_11	motif_11	motif_11	motif_11	motif_11	motif_11
	ST4.03ch11_RDC0001NLR0286_42763469_42769021_-_2	1.5e-11	motif_10	motif_9	motif_9	motif_11	motif_9	motif_11	motif_11	motif_11	motif_11
	ST4.03ch11_RDC0001NLR0286_42763469_42769021_-_3	5.4e-110	motif_16	motif_1	motif_6	motif_4	motif_5	motif_3	motif_12	motif_2	motif_8	motif_7	motif_19	motif_11	motif_11	motif_6
	ST4.03ch11_RDC0001NLR0287_42788961_42794513_-_2	5.4e-84	motif_16	motif_1	motif_6	motif_4	motif_5	motif_10	motif_3	motif_19	motif_11	motif_11	motif_11	motif_11	motif_11	motif_11	motif_11	motif_11	motif_11	motif_11	motif_11	motif_11	motif_11	motif_11	motif_11
	ST4.03ch11_RDC0001NLR0287_42788961_42794513_-_3	4.8e-40	motif_12	motif_2	motif_8	motif_7	motif_9	motif_9	motif_11	motif_9
	ST4.03ch11_RDC0001NLR0288_42806069_42810941_-_1	1.7e-109	motif_16	motif_17	motif_1	motif_6	motif_4	motif_5	motif_10	motif_3	motif_12	motif_2	motif_8	motif_7	motif_9	motif_9	motif_11	motif_9
	ST4.03ch11_RDC0001NLR0288_42806069_42810941_-_2	1.6e-11	motif_14	motif_19	motif_11	motif_11	motif_11	motif_11	motif_11	motif_11	motif_11	motif_11	motif_11	motif_11	motif_11	motif_19	motif_11	motif_11	motif_11
	ST4.03ch11_RDC0001NLR0289_42817399_42822611_-_1	5.2e-58	motif_16	motif_1	motif_6	motif_9	motif_9	motif_11	motif_9	motif_19	motif_11	motif_11	motif_11	motif_11	motif_11	motif_11	motif_11	motif_11	motif_11	motif_11	motif_11	motif_11	motif_2
	ST4.03ch11_RDC0001NLR0290_42832581_42837622_-_2	2e-144	motif_16	motif_1	motif_6	motif_4	motif_5	motif_10	motif_3	motif_12	motif_2	motif_8	motif_7	motif_9	motif_11	motif_9	motif_19	motif_11	motif_11	motif_11	motif_11	motif_19	motif_11	motif_11	motif_11	motif_11	motif_11	motif_19	motif_11	motif_11	motif_11	motif_11
	ST4.03ch11_RDC0001NLR0292_43578985_43586576_-_extraction_(reversed)_1	2.6e-74	motif_16	motif_1	motif_6	motif_10	motif_3	motif_12	motif_2	motif_8	motif_7	motif_11
	ST4.03ch11_RDC0001NLR0292_43578985_43586576_-_extraction_(reversed)_3	1.1e-21	motif_14	motif_9	motif_9	motif_11	motif_9	motif_19	motif_11	motif_11	motif_11	motif_11	motif_11	motif_11	motif_11	motif_11	motif_11	motif_11	motif_11	motif_11
	ST4.03ch11_RDC0001NLR0293_43946975_43950997_-_1	1.2e-105	motif_16	motif_1	motif_6	motif_4	motif_5	motif_10	motif_3	motif_12	motif_2	motif_8	motif_7	motif_9	motif_9	motif_11	motif_9	motif_19	motif_11	motif_19
	ST4.03ch11_RDC0001NLR0293_43946975_43950997_-_3	0.013	motif_19	motif_11	motif_11	motif_11	motif_11	motif_11	motif_11	motif_11	motif_11	motif_11	motif_11	motif_11	motif_11
	ST4.03ch11_RDC0001NLR0294_44128251_44132727_+_(reversed)_1	7.8e-119	motif_16	motif_1	motif_6	motif_4	motif_5	motif_10	motif_3	motif_12	motif_2	motif_8	motif_7	motif_9	motif_9	motif_11	motif_11	motif_19	motif_11	motif_11	motif_11	motif_11	motif_11	motif_11	motif_11	motif_11	motif_9	motif_11	motif_11	motif_11	motif_11	motif_11	motif_11	motif_11	motif_11
	ST4.03ch11_RDC0001NLR0295_44135616_44139298_+_6	1.5e-71	motif_19	motif_11	motif_11	motif_11	motif_11	motif_11	motif_11	motif_11	motif_11	motif_11	motif_11	motif_11	motif_11	motif_11	motif_10	motif_3	motif_12	motif_2	motif_8	motif_7	motif_9	motif_9	motif_11	motif_9	motif_19
	ST4.03ch11_RDC0001NLR0296_44280297_44285395_+_(reversed)_1	1.3e-114	motif_16	motif_1	motif_6	motif_4	motif_5	motif_10	motif_3	motif_12	motif_2	motif_8	motif_7	motif_9	motif_9	motif_11	motif_11	motif_19	motif_11	motif_9	motif_4
	ST4.03ch11_RDC0001NLR0296_44280297_44285395_+_(reversed)_3	1e-21	motif_9	motif_9	motif_11	motif_11	motif_19	motif_11	motif_11	motif_11	motif_11	motif_11	motif_11	motif_11	motif_11	motif_11	motif_11	motif_11	motif_11	motif_11	motif_11	motif_11	motif_11
	ST4.03ch12_PGSC0003DMG400002920_3002413_3006190_-_1	2.2e-108	motif_16	motif_1	motif_6	motif_4	motif_5	motif_10	motif_3	motif_12	motif_2	motif_8	motif_7	motif_9	motif_9	motif_11	motif_11
	ST4.03ch12_PGSC0003DMG400004295_6353385_6356174_+_3	2.9e-105	motif_1	motif_6	motif_4	motif_5	motif_10	motif_3	motif_12	motif_2	motif_8	motif_7	motif_9	motif_9	motif_11
	ST4.03ch12_PGSC0003DMG400004296_6342492_6346342_+_1	4e-96	motif_19	motif_16	motif_2	motif_1	motif_6	motif_4	motif_5	motif_10	motif_3	motif_12	motif_2	motif_8	motif_7	motif_9	motif_11	motif_9	motif_11
	ST4.03ch12_PGSC0003DMG400004303_6348543_6349625_+_1	1.5e-51	motif_17	motif_16	motif_17	motif_1	motif_6	motif_4	motif_5	motif_12	motif_2
	ST4.03ch12_PGSC0003DMG400004579_59455959_59458188_+_1	7.7e-64	motif_17	motif_11	motif_11	motif_16	motif_1	motif_6	motif_4	motif_5	motif_10	motif_3	motif_2	motif_8	motif_7	motif_9	motif_11	motif_11	motif_19	motif_9	motif_11
	ST4.03ch12_PGSC0003DMG400007867_1684447_1687321_-_1	4.9e-129	motif_19	motif_16	motif_17	motif_1	motif_6	motif_4	motif_5	motif_10	motif_3	motif_12	motif_2	motif_8	motif_7	motif_9	motif_9	motif_11	motif_9	motif_11
	ST4.03ch12_PGSC0003DMG400007869_1723956_1725569_-_1	1.7e-71	motif_19	motif_16	motif_17	motif_10	motif_3	motif_12	motif_2	motif_8	motif_7	motif_9	motif_12
	ST4.03ch12_PGSC0003DMG400007870_1727363_1731186_-_1	1.2e-108	motif_19	motif_16	motif_1	motif_6	motif_4	motif_5	motif_10	motif_3	motif_12	motif_2	motif_8	motif_7	motif_9	motif_9	motif_11
	ST4.03ch12_PGSC0003DMG400007872_1749066_1758197_-_1	1.7e-108	motif_19	motif_16	motif_1	motif_6	motif_4	motif_5	motif_10	motif_3	motif_12	motif_2	motif_8	motif_7	motif_9	motif_9	motif_11
	ST4.03ch12_PGSC0003DMG400013736_6955533_6960815_-_1	2.9e-58	motif_1	motif_6	motif_4	motif_5	motif_10	motif_3	motif_12	motif_2	motif_8	motif_7	motif_11	motif_9	motif_11	motif_9	motif_9	motif_2	motif_11	motif_11	motif_11	motif_11	motif_11	motif_11
	ST4.03ch12_PGSC0003DMG400013889_6357592_6366987_+_1	3e-98	motif_16	motif_1	motif_6	motif_4	motif_5	motif_10	motif_3	motif_12	motif_2	motif_8	motif_7
	ST4.03ch12_PGSC0003DMG400013891_6415673_6418862_+_1	1.8e-88	motif_16	motif_1	motif_6	motif_4	motif_5	motif_10	motif_3	motif_12	motif_2	motif_8	motif_7	motif_9	motif_9	motif_11	motif_11	motif_12	motif_11
	ST4.03ch12_PGSC0003DMG400013904_6367678_6370494_+_1	2.4e-89	motif_1	motif_6	motif_4	motif_5	motif_10	motif_3	motif_12	motif_2	motif_8	motif_7	motif_9	motif_12	motif_12	motif_11
	ST4.03ch12_PGSC0003DMG400018903_10614834_10622662_-_1	5.6e-41	motif_1	motif_6	motif_4	motif_5	motif_10	motif_3	motif_12	motif_2	motif_7	motif_9	motif_2	motif_9
	ST4.03ch12_PGSC0003DMG400024273_5771989_5774992_+_1	5.5e-110	motif_19	motif_16	motif_1	motif_6	motif_4	motif_5	motif_10	motif_3	motif_12	motif_2	motif_8	motif_7	motif_9	motif_9	motif_12	motif_11	motif_11
	ST4.03ch12_PGSC0003DMG400027867_9135947_9138668_-_1	1.4e-78	motif_17	motif_16	motif_1	motif_6	motif_5	motif_10	motif_3	motif_12	motif_2	motif_8	motif_7	motif_9	motif_11
	ST4.03ch12_PGSC0003DMG400029313_57509849_57513256_-_1	8.2e-46	motif_17	motif_7	motif_7	motif_1	motif_6	motif_4	motif_10	motif_3	motif_2	motif_8	motif_9	motif_9	motif_9	motif_19	motif_12	motif_11	motif_11
	ST4.03ch12_PGSC0003DMG400029314_57489028_57492695_-_1	1.3e-48	motif_17	motif_7	motif_7	motif_1	motif_6	motif_4	motif_10	motif_3	motif_12	motif_2	motif_8	motif_9	motif_9	motif_9	motif_19	motif_12	motif_11	motif_11
	ST4.03ch12_PGSC0003DMG400029344_58562369_58567078_+_1	1.1e-88	motif_17	motif_16	motif_12	motif_1	motif_6	motif_4	motif_5	motif_10	motif_3	motif_12	motif_2	motif_8	motif_7	motif_9	motif_11	motif_11
	ST4.03ch12_PGSC0003DMG400029405_57474535_57477976_+_1	1.4e-43	motif_7	motif_1	motif_6	motif_4	motif_10	motif_3	motif_12	motif_2	motif_8	motif_9	motif_9	motif_9	motif_19	motif_12	motif_11	motif_11
	ST4.03ch12_PGSC0003DMG400029415_57289327_57294153_+_1	2e-87	motif_18	motif_15	motif_13	motif_12	motif_16	motif_1	motif_5	motif_4	motif_5	motif_10	motif_3	motif_16	motif_7	motif_11	motif_11	motif_11	motif_11	motif_11	motif_11	motif_11	motif_11	motif_11	motif_9	motif_11	motif_11
	ST4.03ch12_PGSC0003DMG400034825_8560691_8561203_+_1	2.5e-36	motif_16	motif_1	motif_6	motif_4	motif_5	motif_8	motif_19	motif_11
	ST4.03ch12_PGSC0003DMG400045101_58646952_58647254_-_1	4.8e-26	motif_18	motif_15
	ST4.03ch12_PGSC0003DMG401002242_11469803_11470734_+_1	2.9e-72	motif_16	motif_1	motif_6	motif_4	motif_5	motif_10	motif_3	motif_12	motif_2	motif_8	motif_7	motif_11	motif_11	motif_11
	ST4.03ch12_PGSC0003DMG401007575_50558322_50566435_-_1	4.2e-41	motif_1	motif_6	motif_4	motif_5	motif_10	motif_3	motif_12	motif_2	motif_7	motif_9	motif_11	motif_11	motif_11	motif_11	motif_11	motif_11	motif_11	motif_12	motif_11	motif_11	motif_11	motif_11	motif_11	motif_11	motif_11	motif_11	motif_11	motif_4
	ST4.03ch12_PGSC0003DMG401007871_1758879_1764111_-_1	7e-111	motif_16	motif_17	motif_1	motif_6	motif_4	motif_10	motif_3	motif_12	motif_2	motif_8	motif_7	motif_9	motif_9	motif_12	motif_11	motif_11
	ST4.03ch12_PGSC0003DMG401029345a_58547306_58554094_+_1	1e-39	motif_18	motif_15	motif_13
	ST4.03ch12_PGSC0003DMG401029345b_58547306_58554094_+_1	7e-42	motif_18	motif_15	motif_13
	ST4.03ch12_PGSC0003DMG402002917_2966547_2967679_-_1	3.1e-89	motif_16	motif_1	motif_6	motif_4	motif_5	motif_3	motif_12	motif_2	motif_8	motif_7	motif_3	motif_9	motif_11	motif_10
	ST4.03ch12_PGSC0003DMG402004578_59433819_59437258_+_1	5.3e-82	motif_17	motif_16	motif_1	motif_6	motif_4	motif_5	motif_10	motif_3	motif_12	motif_2	motif_8	motif_7	motif_9	motif_11	motif_9	motif_11
	ST4.03ch12_PGSC0003DMG402007871_1744463_1747956_-_1	1.1e-129	motif_19	motif_16	motif_17	motif_1	motif_6	motif_4	motif_5	motif_10	motif_3	motif_12	motif_2	motif_8	motif_7	motif_9	motif_9	motif_12	motif_11	motif_9	motif_11
	ST4.03ch12_PGSC0003DMG402029345_58535686_58537947_+_1	4.4e-41	motif_18	motif_15	motif_13
	ST4.03ch12_RDC0001NLR0297_2955337_2962732_-_2	1.1e-94	motif_16	motif_17	motif_1	motif_6	motif_4	motif_5	motif_10	motif_3	motif_12	motif_2	motif_8	motif_7	motif_17	motif_1	motif_6	motif_4	motif_5	motif_10	motif_3	motif_12	motif_2	motif_8	motif_7	motif_9	motif_9	motif_9	motif_11	motif_8
	ST4.03ch12_RDC0001NLR0297_2955337_2962732_-_3	1.2	motif_9	motif_9	motif_9	motif_11	motif_1
	ST4.03ch12_RDC0001NLR0298_18991876_18994597_+_1	1.2e-34	motif_1	motif_6	motif_4	motif_5	motif_10	motif_8	motif_7
	ST4.03ch12_RDC0001NLR0298_18991876_18994597_+_3	7.8e-14	motif_3	motif_12	motif_2
	ST4.03ch12_RDC0001NLR0299_43454968_43457061_+_4	1.2e-10	motif_13	motif_4	motif_5	motif_3
	ST4.03ch12_RDC0001NLR0299_43454968_43457061_+_5	6.5	motif_1	motif_10	motif_11
	ST4.03ch12_RDC0001NLR0299_43454968_43457061_+_6	0.032	motif_12	motif_12	motif_7
	ST4.03ch12_RDC0001NLR0300_58620392_58624883_-_4	1.1e-71	motif_2	motif_18	motif_15	motif_13	motif_1	motif_4	motif_5	motif_10	motif_3	motif_12	motif_7	motif_6	motif_10
	ST4.03ch12_RDC0001NLR0300_58620392_58624883_-_6	1.6	motif_18	motif_11	motif_2	motif_11
	ST4.03ch12_RDC0001NLR0301_58625444_58629748_-_(reversed)_1	8.9e-33	motif_18	motif_15	motif_13	motif_18
	ST4.03ch12_RDC0001NLR0301_58625444_58629748_-_(reversed)_2	4.1	motif_11	motif_11	motif_11	motif_11	motif_11	motif_11	motif_11	motif_11	motif_9
	ST4.03ch12_RDC0001NLR0301_58625444_58629748_-_(reversed)_3	1e-30	motif_7	motif_1	motif_4	motif_5	motif_10	motif_3	motif_12	motif_11	motif_11	motif_11	motif_9	motif_9
	ST4.03ch12_RDC0001NLR0302_58630870_58633256_-_6	0.00038	motif_11	motif_11	motif_11	motif_11	motif_11	motif_11	motif_11	motif_11	motif_11	motif_9	motif_11	motif_11	motif_9	motif_9	motif_11	motif_11
	ST4.03ch12_RDC0001NLR0303_58635922_58638308_-_4	1.6e-14	motif_13	motif_1	motif_18	motif_12	motif_7	motif_9
	ST4.03ch12_RDC0001NLR0303_58635922_58638308_-_6	8.3e-41	motif_18	motif_15	motif_4	motif_5	motif_10	motif_3	motif_6	motif_2	motif_9
	ST4.03ch12_RDC0001NLR0304_58670698_58673717_-_4	1.2e-68	motif_18	motif_11	motif_18	motif_15	motif_13	motif_1	motif_4	motif_5	motif_10	motif_3
	ST4.03ch12_RDC0001NLR0305_58832013_58837065_+_1	3e-39	motif_18	motif_15	motif_13	motif_2	motif_9	motif_2	motif_10	motif_13
	ST4.03ch12_RDC0001NLR0305_58832013_58837065_+_3	1.4e-41	motif_1	motif_4	motif_5	motif_10	motif_3	motif_12	motif_7	motif_11	motif_11	motif_11	motif_11	motif_11	motif_11	motif_11	motif_11	motif_11	motif_9	motif_11	motif_11	motif_9	motif_9	motif_11
	ST4.03ch12_RDC0001NLR0306_58848666_58849976_-_1	5.8e-41	motif_18	motif_18	motif_15	motif_13
	ST4.03ch12_RDC0001NLR0307_58854513_58856010_+_3	2.8e-10	motif_5	motif_10	motif_3	motif_12
	ST4.03ch12_RDC0001NLR0308_58861670_58862465_-_1	1.5e-12	motif_18	motif_15
	ST4.03ch12_RDC0001NLR0309_58864477_58867003_+_1	1.7e-32	motif_18	motif_5	motif_10	motif_3	motif_12	motif_7	motif_7	motif_10	motif_6
	ST4.03ch12_RDC0001NLR0309_58864477_58867003_+_3	9.4e-09	motif_10	motif_13	motif_1
	ST4.03ch12_RDC0001NLR0310_58869529_58872382_+_2	4.6e-07	motif_12	motif_7	motif_11	motif_11	motif_11	motif_11	motif_11	motif_11	motif_11	motif_11	motif_11	motif_9
	ST4.03ch12_RDC0001NLR0310_58869529_58872382_+_3	1.2	motif_11	motif_9	motif_9	motif_11
	ST4.03ch12_RDC0001NLR0311_59447978_59451907_+_-_ORF_2_(frame_1)_1	1.4e-72	motif_8	motif_17	motif_16	motif_1	motif_6	motif_4	motif_5	motif_10	motif_3	motif_12	motif_2	motif_8	motif_7
	ST4.03ch12_RDC0001NLR0339_59447978_59451907_+_-_ORF_8_(frame_3)_1	3.5e-06	motif_9	motif_11	motif_9	motif_11
