# Supplementary material for: Resistance gene enrichment sequencing (RenSeq) enables reannotation of the NB-LRR gene family from sequenced plant genomes and rapid mapping of resistance loci in segregating populations
Source: Plant J. 2013 Oct 8;76(3):530–44. doi: 10.1111/tpj.12307 (PMC3935411; doi:10.1111/tpj.12307)
Supplement: Table S3 — Number of clustered NB-LRR loci and number of clusters per chromosome. [file tpj0076-0530-sd6.xlsx]

## Sheet: Sheet1
supplementary_table_3
Jupe and Witek et al. 2013
Number of clustered NB-LRR loci and number of clusters per chromosome.
	clustered	number of clusters
ST4.03ch01	19	5
ST4.03ch02	18	6
ST4.03ch03	0	0
ST4.03ch04	119	18
ST4.03ch05	49	12
ST4.03ch06	82	10
ST4.03ch07	11	5
ST4.03ch08	58	5
ST4.03ch09	56	5
ST4.03ch10	39	9
ST4.03ch11	89	10
ST4.03ch12	37	7
	577 (76%)
