# Supplementary material for: Resistance gene enrichment sequencing (RenSeq) enables reannotation of the NB-LRR gene family from sequenced plant genomes and rapid mapping of resistance loci in segregating populations
Source: Plant J. 2013 Oct 8;76(3):530–44. doi: 10.1111/tpj.12307 (PMC3935411; doi:10.1111/tpj.12307)
Supplement: Table S4 — List of identified tomato NB-LRR loci. [file tpj0076-0530-sd7.xlsx]

## Sheet: Sheet1
supplementary_table_4
Jupe and Witek et al., 2013
List of identified tomato NB-LRR loci. The Table presents chromosome, identifier, start and stop on the chromosome. Last column provides the NB-LRR cluster ID.
Statistics
			of which annotated NB-LRR
		regions>8			wrong
chromosome	mapping baits	>200nt		novel	annotated	NB-LRR
Solyc00	9581	8	4	3	0	7
Solyc01	28202	28	28	10	0	38
Solyc02	21301	39	19	0	1	19
Solyc03	21897	12	9	3	2	12
Solyc04	33012	93	55	14	1	69
Solyc05	32817	68	44	6	1	50
Solyc06	24855	36	20	3	5	23
Solyc07	26475	33	18	1	4	19
Solyc08	28084	34	11	5	2	16
Solyc09	28160	49	22	7	0	29
Solyc10	27571	39	28	9	4	37
Solyc11	25120	56	35	5	6	40
Solyc12	27859	37	27	8	5	35
		532		71	31	394
chromosome	start	end	strand	ID
SL2.40ch00	21123898	21124904	-	Solyc00g294230.1.1;Tir-nbs%2C resistance protein fragment
SL2.40ch00	17132320	17133214	-	Solyc00g141360.1.1;Lrr%2C resistance protein fragment
SL2.40ch00	15829191	15832286	+	Solyc00g102400.2.1;Cc-nbs-lrr%2C resistance protein
SL2.40ch00	6935594	6938269	-	Solyc00g007300.2.1;Lrr%2C resistance protein fragment
SL2.40ch00	4546267	4547256	+	RDC0002NLR0001
SL2.40ch00	4600636	4601578	+	RDC0002NLR0002
SL2.40ch00	19421852	19422961	-	RDC0002NLR0003
SL2.40ch01	465032	467636	+	Solyc01g005670.2.1;Disease resistance protein (AHRD V1 ***- D1GEG2_BRARP)
SL2.40ch01	737473	738211	+	Solyc01g006060.2.1;Disease resistance response protein (AHRD V1 ***- IPR004265 Plant disease resistance response protein
SL2.40ch01	903793	904590	+	Solyc01g006320.2.1;Non-race specific disease resistance protein 1-like protein b
SL2.40ch01	2149842	2152519	+	Solyc01g007960.2.1;RLK%2C Receptor like protein%2C putative resistance protein with an antifungal domain
SL2.40ch01	2153668	2157136	+	Solyc01g007970.1.1;RLK%2C Receptor like protein%2C putative resistance protein with an antifungal domain
SL2.40ch01	2161571	2164368	+	Solyc01g007980.2.1;RLK%2C Receptor like protein%2C putative resistance protein with an antifungal domain
SL2.40ch01	2170706	2173712	+	Solyc01g007990.2.1;RLK%2C Receptor like protein%2C putative resistance protein with an antifungal domain
SL2.40ch01	2831445	2836597	-	Solyc01g008800.1.1;Tir-nbs-lrr%2C resistance protein
SL2.40ch01	11899146	11901440	+	RDC0002NLR0004
SL2.40ch01	11915176	11915424	+	Solyc01g014240.1.1;TMV resistance protein N (AHRD V1 ***- TMVRN_NICGU)
SL2.40ch01	11933415	11934342	+	RDC0002NLR0005
SL2.40ch01	15577916	15583605	-	Solyc01g014840.2.1;Tir-nbs-lrr%2C resistance protein
SL2.40ch01	23177802	23178931	-	Solyc01g016960.1.1;Nbs%2C resistance protein fragment
SL2.40ch01	24866020	24866313	+	Solyc01g017690.1.1;Nbs%2C resistance protein fragment
SL2.40ch01	24866536	24866760	+	Solyc01g017700.1.1;Resistance protein PSH-RGH7 (AHRD V1 ***- B0FWN8_SOLTU)
SL2.40ch01	32100477	32101246	+	Solyc01g021600.2.1;Disease resistance response protein
SL2.40ch01	52340199	52342257	+	RDC0002NLR0006
SL2.40ch01	52364714	52365436	+	RDC0002NLR0007
SL2.40ch01	56367499	56369586	+	RDC0002NLR0008
SL2.40ch01	64131499	64133274	+	RDC0002NLR0009
SL2.40ch01	65280557	65284003	-	Solyc01g066020.1.1;Tir-nbs-lrr%2C resistance protein
SL2.40ch01	67947262	67948769	-	RDC0002NLR0010
SL2.40ch01	67958711	67965012	+	RDC0002NLR0011
SL2.40ch01	72352276	72354050	+	RDC0002NLR0012
SL2.40ch01	73512780	73515962	-	Solyc01g086810.2.1;Cc-nbs-lrr%2C resistance protein
SL2.40ch01	73888976	73892212	-	Solyc01g087200.2.1;Cc-nbs-lrr%2C resistance protein
SL2.40ch01	74665132	74670971	-	Solyc01g088060.2.1;Nbs-lrr%2C resistance protein
SL2.40ch01	74671157	74671734	-	Solyc01g088070.2.1;Nbs-lrr resistance protein (AHRD V1 *-*- B9GV80_POPTR)
SL2.40ch01	75881820	75886628	+	Solyc01g090430.2.1;Cc-nbs-lrr%2C resistance protein
SL2.40ch01	82315767	82320596	+	Solyc01g113620.1.1;NBS-LRR resistance protein (Fragment)
SL2.40ch01	83291991	83297153	+	Solyc01g102840.2.1;Tir-nbs%2C resistance protein fragment
SL2.40ch01	83299072	83303254	+	Solyc01g102850.1.1;Tir-nbs-lrr%2C resistance protein
SL2.40ch01	83313053	83324485	-	Solyc01g102880.1.1;Tir-nbs-lrr%2C resistance protein
SL2.40ch01	83339739	83340921	+	Solyc01g102920.2.1;Tir-nbs%2C resistance protein fragment + Solyc01g102930.1.1;Lrr%2C resistance protein fragment
SL2.40ch01	83940119	83942752	-	Solyc01g103610.2.1;Nbs-lrr%2C resistance protein
SL2.40ch01	84338978	84340264	+	RDC0002NLR0013
SL2.40ch01	86071844	86075400	-	Solyc01g106410.1.1;Cc-nbs-lrr%2C resistance protein
SL2.40ch01	89313649	89314591	+	Solyc01g111230.2.1;Disease resistance response like protein
SL2.40ch02	6851180	6852047	-	ID=Solyc02g014240.2.1;NBS-LRR resistance protein (AHRD V1 ***- B6E013_SOLBU)
SL2.40ch02	6859655	6859861	-	ID=Solyc02g014250.1.1;Blight resistance protein (AHRD V1 ***- D2Y392_CAPAN)
SL2.40ch02	15697192	15700519	+	ID=Solyc02g027080.1.1;Cc-nbs-lrr%2C resistance protein
SL2.40ch02	16182278	16183491	-	ID=Solyc02g030290.1.1;Nbs%2C resistance protein fragment
SL2.40ch02	18711443	18715788	+	ID=Solyc02g032200.2.1;Tir-lrr%2C resistance protein fragment
SL2.40ch02	18748158	18749543	-	ID=Solyc02g032240.1.1;Nbs%2C resistance protein fragment + Solyc02g032250.1.1;Tir%2C resistance protein fragment
SL2.40ch02	18766749	18767075	+	ID=Solyc02g032260.1.1;Nbs%2C resistance protein fragment
SL2.40ch02	19610722	19611252	+	ID=Solyc02g032640.1.1;Tir%2C resistance protein fragment + Solyc02g032650.2.1;Nbs-lrr%2C resistance protein
SL2.40ch02	21186128	21188706	+	ID=Solyc02g036270.2.1;Cc-nbs-lrr%2C resistance protein
SL2.40ch02	21788403	21791477	+	ID=Solyc02g037540.1.1;Cc-nbs-lrr%2C resistance protein
SL2.40ch02	34693304	34696556	-	ID=Solyc02g070370.2.1;Nbs-lrr%2C resistance protein + Solyc02g070380.1.1;Cc-nbs-lrr resistance protein
SL2.40ch02	34716709	34719108	+	ID=Solyc02g070410.1.1;Nbs-lrr%2C resistance protein
SL2.40ch02	34947488	34948712	-	ID=Solyc02g070730.1.1;Cc-nbs%2C resistance protein fragment
SL2.40ch02	34952100	34953371	-	ID=Solyc02g070750.1.1;Cc-nbs%2C resistance protein fragment
SL2.40ch02	37924783	37926195	+	ID=Solyc02g078680.1.1;Tir%2C resistance protein fragment
SL2.40ch02	40368266	40374062	+	ID=Solyc02g082050.2.1;Tir-nbs-lrr%2C resistance protein
SL2.40ch02	42119897	42122641	+	ID=Solyc02g084450.2.1;Cc-nbs-lrr%2C resistance protein
SL2.40ch02	42528612	42531164	-	ID=Solyc02g084890.1.1;Cc-nbs-lrr%2C resistance protein
SL2.40ch02	46515185	46519334	+	ID=Solyc02g090380.2.1;Nbs-lrr%2C resistance protein
SL2.40ch03	465276	467974	-	Solyc03g005650.1.1;Cc-nbs-lrr%2C resistance protein
SL2.40ch03	469690	474293	+	Solyc03g005660.2.1;Cc-nbs-lrr%2C resistance protein
SL2.40ch03	481129	483926	+	Solyc03g005670.2.1;Cc-nbs-lrr%2C resistance protein
SL2.40ch03	1290412	1290828	+	Solyc03g006740.1.1;Cc-nbs-lrr resistance protein (AHRD V1 ***- B9N450_POPTR)
SL2.40ch03	1291007	1291699	+	Solyc03g006750.1.1;Nbs%2C resistance protein fragment
SL2.40ch03	1291744	1294287	+	Solyc03g006760.2.1;Lrr%2C resistance protein fragment
SL2.40ch03	19973808	19974210	+	Solyc03g053070.1.1;Nbs%2C resistance protein fragment
SL2.40ch03	43887767	43891792	+	Solyc03g078300.1.1;Cc-nbs-lrr%2C resistance protein
SL2.40ch03	49276708	49277867	+	Solyc03g094100.1.1;Nbs%2C resistance protein fragment
SL2.40ch03	15926460	15930096	+	RDC0002NLR0014
SL2.40ch03	26153289	26156001	+	RDC0002NLR0015
SL2.40ch03	49282729	49284875	-	RDC0002NLR0016
SL2.40ch04	355454	361509	+	Solyc04g005540.2.1;Cc-nbs-lrr%2C resistance protein
SL2.40ch04	362573	366873	+	Solyc04g005550.1.1;Cc-nbs-lrr%2C resistance protein
SL2.40ch04	742844	747712	-	Solyc04g007030.2.1;Cc-nbs-lrr%2C resistance protein
SL2.40ch04	764313	768859	+	Solyc04g007050.2.1;Cc-nbs-lrr%2C resistance protein
SL2.40ch04	773650	778371	+	Solyc04g007060.2.1;Cc-nbs-lrr%2C resistance protein
SL2.40ch04	791050	796086	+	Solyc04g007070.2.1;Cc-nbs-lrr%2C resistance protein
SL2.40ch04	796636	797953	-	Solyc04g007080.2.1;Lrr%2C resistance protein fragment
SL2.40ch04	801121	804548	-	Solyc04g007090.1.1;Lrr%2C resistance protein fragment
SL2.40ch04	1035526	1040396	+	Solyc04g007320.1.1;Tir-nbs-lrr%2C resistance protein
SL2.40ch04	1161752	1165461	-	Solyc04g007490.2.1;Cc-nbs-lrr%2C resistance protein with an R1 specific domain
SL2.40ch04	1795425	1799656	-	Solyc04g008120.1.1;Cc-nbs-lrr%2C resistance protein
SL2.40ch04	1811153	1814408	-	Solyc04g008130.1.1;Cc-nbs-lrr%2C resistance protein
SL2.40ch04	1818191	1822298	-	Solyc04g008140.1.1;Cc-nbs-lrr%2C resistance protein
SL2.40ch04	1830125	1830454	-	Solyc04g008150.1.1;NBS-LRR type resistance protein (AHRD V1 ***- A0FD16_BETVU)
SL2.40ch04	1839540	1841462	+	Solyc04g008160.1.1;Cc-nbs%2C resistance protein fragment
SL2.40ch04	1849355	1850809	+	Solyc04g008170.1.1;Nbs-lrr%2C resistance protein
SL2.40ch04	1853350	1855116	+	Solyc04g008180.1.1;Cc-nbs%2C resistance protein fragment
SL2.40ch04	1856281	1858201	+	Solyc04g008190.1.1;Nbs-lrr%2C resistance protein
SL2.40ch04	1871785	1876714	+	Solyc04g008200.2.1;Cc-nbs-lrr%2C resistance protein
SL2.40ch04	2629302	2629574	+	Solyc04g009070.1.1;Nbs%2C resistance protein fragment + Solyc04g009080.1.1;Nbs%2C resistance protein fragment
SL2.40ch04	2630935	2632218	+	Solyc04g009090.1.1;Nbs-lrr%2C resistance protein
SL2.40ch04	2632841	2633663	+	Solyc04g009100.1.1;Nbs%2C resistance protein fragment
SL2.40ch04	2637079	2639610	+	Solyc04g009110.1.1;Cc-nbs-lrr%2C resistance protein
SL2.40ch04	2641913	2644352	+	Solyc04g009120.1.1;Cc-nbs-lrr%2C resistance protein
SL2.40ch04	2646823	2649379	+	Solyc04g009130.2.1;Cc-nbs-lrr%2C resistance protein
SL2.40ch04	2655518	2658052	+	Solyc04g009150.1.1;Cc-nbs-lrr%2C resistance protein
SL2.40ch04	2713465	2716002	-	Solyc04g009240.1.1;Cc-nbs-lrr%2C resistance protein
SL2.40ch04	2719885	2722407	-	Solyc04g009250.1.1;Cc-nbs-lrr%2C resistance protein
SL2.40ch04	2728030	2730579	-	Solyc04g009260.1.1;Cc-nbs-lrr%2C resistance protein
SL2.40ch04	2735950	2738484	-	Solyc04g009290.1.1;Cc-nbs-lrr%2C resistance protein
SL2.40ch04	3028988	3031950	-	Solyc04g009660.2.1;Cc-nbs-lrr%2C resistance protein
SL2.40ch04	3041461	3044007	-	Solyc04g009690.1.1;Cc-nbs-lrr%2C resistance protein
SL2.40ch04	4283805	4284548	-	Solyc04g011890.1.1;Nbs%2C resistance protein fragment
SL2.40ch04	4319129	4321795	+	Solyc04g011960.1.1;Cc-nbs-lrr%2C resistance protein
SL2.40ch04	4339129	4341774	+	Solyc04g011980.1.1;Cc-nbs-lrr%2C resistance protein
SL2.40ch04	4343284	4346090	+	Solyc04g011990.1.1;Cc-nbs-lrr%2C resistance protein
SL2.40ch04	4347438	4347893	+	Solyc04g012000.1.1;Nbs%2C resistance protein fragment
SL2.40ch04	4349137	4352103	+	Solyc04g012010.2.1;Cc-nbs-lrr%2C resistance protein
SL2.40ch04	5390900	5396168	-	Solyc04g015210.2.1;Cc-nbs-lrr%2C resistance protein
SL2.40ch04	5406762	5409516	-	Solyc04g015220.2.1;Nbs-lrr%2C resistance protein
SL2.40ch04	5454627	5455500	+	Solyc04g015240.1.1;Nbs%2C resistance protein fragment
SL2.40ch04	5927164	5929199	-	Solyc04g015630.2.1;Nbs-lrr%2C resistance protein
SL2.40ch04	5929168	5929871	-	Solyc04g015640.1.1;Cc-nbs%2C resistance protein fragment
SL2.40ch04	21740315	21741434	-	Solyc04g025580.1.1;Nbs-lrr%2C resistance protein
SL2.40ch04	21741995	21742420	-	Solyc04g025590.1.1;Tir%2C resistance protein fragment
SL2.40ch04	22648734	22651664	+	Solyc04g025820.1.1;Nbs%2C resistance protein fragment
SL2.40ch04	22700285	22700950	+	Solyc04g025840.1.1+ Solyc04g025850.1.1+ Solyc04g025860.1.1;
SL2.40ch04	24629880	24631775	-	Solyc04g026110.2.1;Cc-nbs%2C resistance protein fragment
SL2.40ch04	30736508	30737760	-	Solyc04g039980.2.1;Lrr%2C resistance protein fragment
SL2.40ch04	30737307	30739154	-	Solyc04g039990.2.1;Cc-nbs%2C resistance protein fragment
SL2.40ch04	37753008	37755225	-	Solyc04g048910.1.1;Nbs%2C resistance protein fragment + Solyc04g048920.1.1;Nbs%2C resistance protein fragment
SL2.40ch04	49281176	49283049	-	Solyc04g051210.1.1;Nbs%2C resistance protein fragment
SL2.40ch04	53684808	53688726	-	Solyc04g056570.2.1;Tir-nbs-lrr%2C resistance protein
SL2.40ch04	54087152	54088457	-	Solyc04g057840.1.1;Cc-nbs-lrr resistance protein (AHRD V1 *-*- B9NCG6_POPTR)
SL2.40ch04	61521424	61524959	+	Solyc04g079420.2.1;Nbs-lrr%2C resistance protein
SL2.40ch04	16992946	16994082	+	RDC0002NLR0017
SL2.40ch04	17018908	17019687	-	RDC0002NLR0018
SL2.40ch04	17241624	17245190	-	RDC0002NLR0019
SL2.40ch04	17304936	17306294	-	RDC0002NLR0020
SL2.40ch04	17500955	17504140	+	RDC0002NLR0021
SL2.40ch04	17585927	17588467	+	RDC0002NLR0022
SL2.40ch04	17753822	17757431	-	RDC0002NLR0023
SL2.40ch04	17774391	17775616	-	RDC0002NLR0024
SL2.40ch04	17916101	17916903	-	RDC0002NLR0025
SL2.40ch04	37354422	37355597	-	RDC0002NLR0026
SL2.40ch04	37418603	37419832	+	RDC0002NLR0027
SL2.40ch04	37428872	37431438	-	RDC0002NLR0028
SL2.40ch04	48219604	48220783	-	RDC0002NLR0029
SL2.40ch04	49273992	49275435	+	RDC0002NLR0030
SL2.40ch05	118314	124329	-	Solyc05g005130.1.1;Cc-nbs-lrr%2C resistance protein with an R1 specific domain
SL2.40ch05	262592	266801	+	Solyc05g005330.2.1;Cc-nbs-lrr%2C resistance protein with an R1 specific domain
SL2.40ch05	1267542	1277499	-	Solyc05g006620.2.1;Tir-nbs-lrr%2C resistance protein
SL2.40ch05	1281455	1291211	+	Solyc05g006630.2.1;Tir-nbs-lrr%2C resistance protein
SL2.40ch05	1779356	1787568	+	Solyc05g007170.2.1;Cc-nbs-lrr%2C resistance protein with an R1 specific domain
SL2.40ch05	1970981	1974797	-	Solyc05g007350.1.1;Cc-nbs-lrr%2C resistance protein with an R1 specific domain
SL2.40ch05	2136050	2142660	+	Solyc05g007610.2.1;Cc-nbs-lrr%2C resistance protein with an R1 specific domain
SL2.40ch05	2145078	2149204	-	Solyc05g007630.2.1;Cc-nbs-lrr%2C resistance protein with an R1 specific domain
SL2.40ch05	2149733	2153957	+	Solyc05g007640.2.1;Cc-nbs-lrr%2C resistance protein with an R1 specific domain
SL2.40ch05	2291533	2295531	+	Solyc05g007850.1.1;Tir-nbs-lrr%2C resistance protein
SL2.40ch05	2500501	2503179	+	Solyc05g008070.2.1;Cc-nbs-lrr%2C resistance protein
SL2.40ch05	2952599	2954119	-	Solyc05g008650.1.1;Cc-nbs%2C resistance protein fragment
SL2.40ch05	2968251	2969951	+	Solyc05g008690.1.1;Nbs-lrr%2C resistance protein
SL2.40ch05	3822524	3827283	-	Solyc05g009630.2.1;Disease resistance protein (AHRD V1 -**- D1GEE5_BRARP)
SL2.40ch05	3947234	3949477	-	Solyc05g009740.1.1;Nbs-lrr%2C resistance protein
SL2.40ch05	3951492	3953619	-	Solyc05g009750.1.1;Nbs-lrr%2C resistance protein
SL2.40ch05	3955304	3957469	-	Solyc05g009760.1.1;Nbs-lrr%2C resistance protein
SL2.40ch05	5910570	5914278	-	Solyc05g012740.1.1;Cc-nbs-lrr%2C resistance protein with an R1 specific domain + Solyc05g012750.1.1;Lrr%2C
SL2.40ch05	6033094	6036868	+	Solyc05g012890.1.1;Cc-nbs-lrr%2C resistance protein with an R1 specific domain + Solyc05g012900.2.1;Lrr%2C
SL2.40ch05	6039234	6043657	+	Solyc05g012910.2.1;Cc-nbs-lrr%2C resistance protein with an R1 specific domain
SL2.40ch05	6338816	6342410	-	Solyc05g013260.1.1;Cc-nbs%2C resistance protein fragment + Solyc05g013250.1.1;Lrr%2C resistance protein fragment
SL2.40ch05	6379863	6386810	+	Solyc05g013280.2.1;Cc-nbs-lrr%2C resistance protein with an R1 specific domain
SL2.40ch05	9583677	9586030	-	RDC0002NLR0031
SL2.40ch05	19455020	19456317	+	Solyc05g018010.1.1;Nbs-lrr%2C resistance protein
SL2.40ch05	19725903	19727479	+	RDC0002NLR0032
SL2.40ch05	19768748	19770793	+	RDC0002NLR0033
SL2.40ch05	22842185	22844359	-	Solyc05g018710.1.1;Nbs%2C resistance protein fragment
SL2.40ch05	22863711	22865412	-	Solyc05g018720.1.1;NBS-coding resistance gene protein (Fragment) (AHRD V1 ***- B3VNX0_TOBAC)
SL2.40ch05	26456528	26458776	+	RDC0002NLR0034
SL2.40ch05	26468499	26468882	-	Solyc05g021140.1.1;Nbs%2C resistance protein fragment
SL2.40ch05	29142806	29143828	+	RDC0002NLR0035
SL2.40ch05	30196162	30198217	+	Solyc05g024000.1.1;Prf (AHRD V1 *-*- Q9LLD4_SOLPI)
SL2.40ch05	31051730	31052650	-	RDC0002NLR0036
SL2.40ch05	31063199	31063906	+	Solyc05g024300.1.1;TMV resistance protein N (AHRD V1 ***- TMVRN_NICGU)
SL2.40ch05	31235308	31235538	+	Solyc05g024350.1.1;NBS-containing resistance-like protein (Fragment) (AHRD V1 ***- C7A7C9_CORAV)
SL2.40ch05	31363986	31364180	+	Solyc05g024360.1.1;Tir%2C resistance protein fragment
SL2.40ch05	31364522	31365193	+	Solyc05g024370.1.1;Nbs%2C resistance protein fragment
SL2.40ch05	38162143	38162334	-	Solyc05g025930.1.1;NBS-coding resistance gene analog (Fragment) (AHRD V1 ***- B3V7X0_TOBAC)
SL2.40ch05	54023947	54024555	+	Solyc05g042090.1.1;Nbs%2C resistance protein fragment + Solyc05g042100.1.1;Lrr%2C resistance protein fragment
SL2.40ch05	54027542	54027745	+	Solyc05g042110.1.1;NBS-LRR resistance protein-like protein (AHRD V1 ***- A1Y9Q6_9SOLN)
SL2.40ch05	55463046	55467606	-	Solyc05g043420.1.1;Cc-nbs-lrr%2C resistance protein
SL2.40ch05	55767048	55771482	+	Solyc05g044490.2.1;Cc-nbs-lrr%2C resistance protein
SL2.40ch05	58330521	58335186	+	Solyc05g047700.1.1;Cc-nbs-lrr%2C resistance protein
SL2.40ch05	59751165	59755585	+	Solyc05g050430.1.1;Cc-nbs-lrr%2C resistance protein
SL2.40ch05	63124718	63125086	-	Solyc05g053980.1.1;NBS-LRR resistance protein-like protein (AHRD V1 ***- A1Y9Q9_SOLLC)
SL2.40ch05	63124981	63127903	-	Solyc05g053990.2.1;Cc-nbs-lrr%2C resistance protein
SL2.40ch05	63127954	63129059	-	Solyc05g054000.2.1;Late blight resistance protein Rpi-blb2 (AHRD V1 ***- Q38QB6_SOLBU)
SL2.40ch05	63132655	63137053	-	Solyc05g054010.2.1;Cc-nbs-lrr%2C resistance protein
SL2.40ch05	63138387	63142845	+	Solyc05g054020.1.1;Cc-nbs-lrr%2C resistance protein
SL2.40ch05	63416819	63420699	+	Solyc05g054340.2.1;Cc-nbs-lrr%2C resistance protein
SL2.40ch06	2318596	2320688	-	Solyc06g008380.1.1;Cc-nbs-lrr%2C resistance protein + Solyc06g008390.2.1;NBS-LRR resistance protein-like protein
SL2.40ch06	2327468	2331298	-	Solyc06g008400.1.1;Cc-nbs-lrr%2C resistance protein
SL2.40ch06	2340501	2340773	-	Solyc06g008410.1.1;NBS-LRR resistance protein-like protein (AHRD V1 ***- A1Y9Q6_9SOLN)
SL2.40ch06	2352561	2353276	-	Solyc06g008430.1.1;NBS-LRR resistance protein-like protein + Solyc06g008450.2.1;Cc-nbs-lrr%2C resistance protein
SL2.40ch06	2374198	2377556	-	Solyc06g008480.1.1;Cc-nbs-lrr%2C resistance protein
SL2.40ch06	2703086	2706897	+	Solyc06g008770.1.1;Cc-nbs-lrr%2C resistance protein
SL2.40ch06	2722296	2726237	+	Solyc06g008790.2.1;Cc-nbs-lrr%2C resistance protein
SL2.40ch06	2746749	2750582	+	Solyc06g008800.1.1;Cc-nbs-lrr%2C resistance protein
SL2.40ch06	28429688	28434693	+	Solyc06g048910.1.1;Cc-nbs-lrr%2C resistance protein
SL2.40ch06	35780427	35784240	-	Solyc06g062440.2.1;Cc-nbs-lrr%2C resistance protein
SL2.40ch06	36704723	36707008	+	Solyc06g064680.1.1;Nbs-lrr%2C resistance protein
SL2.40ch06	36715264	36715953	+	Solyc06g064690.1.1;Nbs%2C resistance protein fragment
SL2.40ch06	36721924	36722298	+	Solyc06g064710.1.1;NBS-LRR resistance protein-like protein (AHRD V1 ***- A1Y9R0_SOLLC)
SL2.40ch06	36725787	36728042	+	Solyc06g064720.1.1;Nbs-lrr%2C resistance protein
SL2.40ch06	36739600	36741891	+	Solyc06g064750.1.1;Nbs-lrr%2C resistance protein
SL2.40ch06	36753875	36756163	+	Solyc06g064760.1.1;Nbs-lrr%2C resistance protein
SL2.40ch06	36765822	36766100	+	Solyc06g064780.1.1;Nbs%2C resistance protein fragment + Solyc06g064790.1.1;NBS-LRR resistance protein-like protein
SL2.40ch06	36924187	36925986	-	Solyc06g065000.1.1;Cc-nbs%2C resistance protein fragment
SL2.40ch06	37013715	37014377	-	Solyc06g065120.1.1;Lrr%2C resistance protein fragment
SL2.40ch06	37018235	37019163	+	Solyc06g065140.1.1;Lrr%2C resistance protein fragment + Solyc06g065150.1.1;Lrr%2C resistance protein fragment
SL2.40ch06	28769137	28771715	-	RDC0002NLR0037
SL2.40ch06	36747898	36749933	-	RDC0002NLR0038
SL2.40ch06	37013515	37016500	+	RDC0002NLR0039
SL2.40ch07	625770	628788	-	Solyc07g005770.2.1;Cc-nbs-lrr%2C resistance protein
SL2.40ch07	4234636	4237344	-	Solyc07g009180.1.1;Cc-nbs-lrr%2C resistance protein
SL2.40ch07	4243154	4244749	-	Solyc07g009190.1.1;Nbs-lrr%2C resistance protein
SL2.40ch07	5678915	5681141	+	Solyc07g015900.1.1;Disease resistance protein (AHRD V1 *-*- D1GEC3_BRARP)
SL2.40ch07	44735487	44737148	-	Solyc07g039390.1.1;Nbs-lrr%2C resistance protein
SL2.40ch07	44737348	44737994	-	Solyc07g039400.1.1;Nbs%2C resistance protein fragment
SL2.40ch07	44751193	44752502	-	Solyc07g039410.2.1;Nbs-lrr%2C resistance protein
SL2.40ch07	44752554	44753525	-	Solyc07g039420.1.1;Cc-nbs%2C resistance protein fragment
SL2.40ch07	44790937	44791890	-	Solyc07g039440.1.1;Nbs%2C resistance protein fragment
SL2.40ch07	55156961	55160458	-	Solyc07g044790.2.1;Lrr%2C resistance protein fragment + Solyc07g044800.2.1
SL2.40ch07	57376615	57379665	+	RDC0002NLR0040
SL2.40ch07	57376807	57379383	-	Solyc07g049700.1.1;Cc-nbs-lrr%2C resistance protein
SL2.40ch07	58542010	58545879	+	Solyc07g052770.2.1;Tir-nbs-lrr%2C resistance protein + Solyc07g052780.2.1
SL2.40ch07	58560010	58563287	+	Solyc07g052790.1.1;Nbs-lrr%2C resistance protein
SL2.40ch07	58572434	58572982	+	Solyc07g052800.1.1;Nbs%2C resistance protein fragment
SL2.40ch07	58750255	58752894	-	Solyc07g053010.1.1;Cc-nbs-lrr%2C resistance protein
SL2.40ch07	58763610	58766168	+	Solyc07g053020.1.1;Cc-nbs-lrr%2C resistance protein
SL2.40ch07	60757923	60760984	-	Solyc07g055380.1.1;Nbs-lrr%2C resistance protein + Solyc07g055390.1.1
SL2.40ch07	60913415	60914479	+	Solyc07g055610.1.1;Nbs%2C resistance protein fragment + Solyc07g055620.1.1
SL2.40ch08	324852	328029	+	Solyc08g005440.2.1;Cc-nbs-lrr%2C resistance protein
SL2.40ch08	374428	377459	-	Solyc08g005500.2.1;Cc-nbs-lrr%2C resistance protein
SL2.40ch08	379040	383990	-	Solyc08g005510.1.1;Tir-nbs-lrr%2C resistance protein
SL2.40ch08	1830376	1835999	-	Solyc08g007250.1.1;Cc-nbs-lrr%2C resistance protein
SL2.40ch08	2164226	2165170	+	Solyc08g007640.1.1;Lrr%2C resistance protein fragment + Solyc08g007630.1.1;Cc-nbs-lrr%2C resistance protein
SL2.40ch08	3370576	3373318	+	Solyc08g013970.1.1;Nbs-lrr%2C resistance protein
SL2.40ch08	48377924	48381712	-	RDC0002NLR0041
SL2.40ch08	48401342	48404498	-	RDC0002NLR0042
SL2.40ch08	48560974	48562157	-	RDC0002NLR0043
SL2.40ch08	50074957	50077061	-	RDC0002NLR0044
SL2.40ch08	53627977	53629331	+	Solyc08g067380.1.1;Lrr%2C resistance protein fragment
SL2.40ch08	55526270	55528885	-	Solyc08g074250.1.1;Cc-nbs-lrr%2C resistance protein
SL2.40ch08	56932274	56935571	+	Solyc08g075630.2.1;Cc-nbs-lrr%2C resistance protein
SL2.40ch08	56943109	56946421	+	Solyc08g075640.2.1;Cc-nbs-lrr%2C resistance protein
SL2.40ch08	57228860	57232981	+	Solyc08g076000.2.1;Cc-nbs-lrr%2C resistance protein
SL2.40ch08	58261693	58264674	+	RDC0002NLR0045
SL2.40ch09	220544	223354	+	Solyc09g005290.1.1;Cc-nbs-lrr%2C resistance protein
SL2.40ch09	1257638	1262613	+	Solyc09g007710.2.1;Tir-nbs-lrr%2C resistance protein
SL2.40ch09	13621396	13623981	-	Solyc09g018220.1.1;Cc-nbs-lrr%2C resistance protein
SL2.40ch09	14471268	14473763	+	RDC0002NLR0046
SL2.40ch09	49010251	49011153	-	RDC0002NLR0047
SL2.40ch09	49060622	49061023	+	Solyc09g059140.1.1;NBS-LRR resistance protein (AHRD V1 ***- B6E013_SOLBU)
SL2.40ch09	51754926	51756160	+	Solyc09g059830.1.1;Nbs-lrr%2C resistance protein
SL2.40ch09	51761528	51762073	+	Solyc09g059840.1.1;NBS-LRR resistance protein
SL2.40ch09	53325483	53326906	+	RDC0002NLR0048
SL2.40ch09	53385352	53387196	-	RDC0002NLR0049
SL2.40ch09	56643366	56645707	-	Solyc09g063040.1.1;Nbs-lrr%2C resistance protein
SL2.40ch09	57523808	57524886	-	Solyc09g064600.2.1;Lrr%2C resistance protein fragment
SL2.40ch09	57524309	57527786	-	Solyc09g064610.2.1;Cc-nbs-lrr%2C resistance protein
SL2.40ch09	57622457	57624959	-	Solyc09g064680.1.1;Nbs-lrr%2C resistance protein
SL2.40ch09	57632929	57634389	-	Solyc09g064690.1.1;Cc-nbs%2C resistance protein fragment
SL2.40ch09	59974293	59975648	-	RDC0002NLR0050
SL2.40ch09	60415650	60417382	+	RDC0002NLR0051
SL2.40ch09	61114615	61117469	-	Solyc09g072940.1.1;Nbs-lrr resistance protein (Fragment)
SL2.40ch09	65425945	65426544	+	Solyc09g090620.1.1;CC-NBS-LRR class disease resistance protein (AHRD V1 ***- C6FF62_SOYBN)
SL2.40ch09	65871090	65872575	+	Solyc09g091210.2.1;Disease resistance response/ dirigent-like protein
SL2.40ch09	66762154	66764694	-	Solyc09g092280.1.1;Cc-nbs-lrr%2C resistance protein
SL2.40ch09	66771956	66774502	-	Solyc09g092290.1.1;Cc-nbs-lrr%2C resistance protein
SL2.40ch09	66781495	66784256	-	Solyc09g092300.2.1;Cc-nbs%2C resistance protein fragment
SL2.40ch09	66792551	66795103	-	Solyc09g092310.1.1;Cc-nbs-lrr%2C resistance protein
SL2.40ch09	66860728	66864834	+	Solyc09g092410.2.1;Tir-nbs-lrr%2C resistance protein
SL2.40ch09	67264398	67269017	+	RDC0002NLR0052
SL2.40ch09	67264594	67276224	-	Solyc09g098100.2.1;Cc-nbs-lrr%2C resistance protein
SL2.40ch09	67301675	67305412	+	Solyc09g098130.1.1;Cc-nbs-lrr%2C resistance protein
SL2.40ch09	67341278	67344165	+	Solyc09g098210.1.1;Nbs-lrr%2C resistance protein
SL2.40ch10	2335367	2338246	+	Solyc10g008220.2.1;Cc-nbs-lrr%2C resistance protein
SL2.40ch10	2340383	2343211	+	Solyc10g008230.1.1;Cc-nbs-lrr%2C resistance protein
SL2.40ch10	2346611	2349504	+	Solyc10g008240.2.1;Cc-nbs-lrr%2C resistance protein
SL2.40ch10	4854812	4854979	-	Solyc10g012300.1.1;Cc-nbs-lrr resistance protein + Solyc10g012290.1.1;Lrr%2C + Solyc10g012280.1.1;Lrr%2C
SL2.40ch10	4976793	4977962	-	Solyc10g012350.1.1;Nbs-lrr resistance protein + Solyc10g012340.1.1;Cc-nbs-lrr+ Solyc10g012330.1.1;Lrr%2C
SL2.40ch10	6902356	6904407	-	RDC0002NLR0053
SL2.40ch10	34333435	34334808	-	RDC0002NLR0054
SL2.40ch10	34365414	34368435	-	RDC0002NLR0055
SL2.40ch10	36037309	36040424	-	Solyc10g047320.1.1;Cc-nbs-lrr%2C resistance protein
SL2.40ch10	40060745	40062502	+	RDC0002NLR0056
SL2.40ch10	40111954	40115909	+	RDC0002NLR0057
SL2.40ch10	43111984	43112862	-	RDC0002NLR0058
SL2.40ch10	43123658	43124477	-	Solyc10g050050.1.1;Cc-nbs-lrr resistance protein (AHRD V1 *-*- B9H475_POPTR)
SL2.40ch10	45936305	45937879	-	Solyc10g050740.1.1;Nbs-lrr%2C resistance protein
SL2.40ch10	46933295	46934956	+	Solyc10g051050.1.1;Nbs-lrr%2C resistance protein
SL2.40ch10	47169847	47171562	+	Solyc10g051170.1.1;R1 (Fragment) (AHRD V1 *-*- Q5YEJ8_SOLTU)
SL2.40ch10	47173892	47174465	+	Solyc10g051180.1.1;Late blight resistance protein R1 (AHRD V1 **-- A4UV39_SOLTU)
SL2.40ch10	50735328	50737004	+	Solyc10g054350.1.1;Cc-nbs-lrr resistance protein (AHRD V1 ***- B9NED8_POPTR)
SL2.40ch10	50742670	50742930	+	Solyc10g054370.1.1;Cc-nbs-lrr resistance protein + Solyc10g054360.1.1;Lrr%2C resistance protein fragment
SL2.40ch10	51153725	51154245	+	Solyc10g054610.1.1;Lrr%2C resistance protein fragment + Solyc10g054600.1.1;Nbs%2C resistance protein fragment
SL2.40ch10	51159197	51161175	-	RDC0002NLR0059
SL2.40ch10	51614940	51615311	+	Solyc10g054940.1.1;Nbs%2C resistance protein fragment
SL2.40ch10	51638538	51640734	-	RDC0002NLR0060
SL2.40ch10	51645689	51646552	+	Solyc10g054970.1.1;Cc-nbs%2C resistance protein fragment
SL2.40ch10	51672384	51674581	-	RDC0002NLR0061
SL2.40ch10	51686758	51687261	+	Solyc10g054990.1.1;Cc-nbs-lrr resistance protein (AHRD V1 ***- B9I7H9_POPTR)
SL2.40ch10	51761035	51763437	+	Solyc10g055060.1.1;Resistance protein RGC2 + Solyc10g055050.1.1;Nbs%2C resistance protein fragment
SL2.40ch10	51790651	51794318	+	Solyc10g055080.1.1;Cc-nbs-lrr%2C resistance protein
SL2.40ch10	51839991	51843050	+	Solyc10g055120.1.1;Nbs-lrr%2C resistance protein
SL2.40ch10	51868079	51869012	+	Solyc10g055140.1.1;Nbs%2C resistance protein fragment
SL2.40ch10	51907221	51907742	+	Solyc10g055170.1.1;Nbs%2C resistance protein fragment
SL2.40ch10	57514311	57518352	+	Solyc10g074640.1.1;Nbs%2C resistance protein fragment
SL2.40ch10	58743943	58746960	+	Solyc10g076440.1.1;Cc-nbs-lrr%2C resistance protein
SL2.40ch10	59993691	59994193	+	Solyc10g079020.1.1;Cc-nbs-lrr resistance protein (AHRD V1 ***- B9NCL4_POPTR)
SL2.40ch10	63950789	63954634	-	Solyc10g085460.1.1;Cc-nbs-lrr%2C resistance protein
SL2.40ch10	64187729	64188592	-	Solyc10g085780.1.1;Nbs%2C resistance protein fragment
SL2.40ch10	64693910	64695283	-	Solyc10g086590.1.1;Nbs%2C resistance protein fragment
SL2.40ch11	1181636	1184459	-	Solyc11g006520.1.1;Cc-nbs-lrr%2C resistance protein
SL2.40ch11	1186571	1189847	-	Solyc11g006530.1.1;Cc-nbs-lrr%2C resistance protein
SL2.40ch11	1237304	1240179	+	Solyc11g006630.1.1;Cc-nbs-lrr%2C resistance protein
SL2.40ch11	1242256	1245275	+	Solyc11g006640.1.1;Cc-nbs-lrr%2C resistance protein
SL2.40ch11	2028383	2031076	+	Solyc11g007790.1.1;Nbs-lrr%2C resistance protein
SL2.40ch11	3254831	3257554	+	Solyc11g010160.1.1;Cc-nbs-lrr%2C resistance protein
SL2.40ch11	4161883	4167302	-	Solyc11g011080.1.1;Tir-nbs-lrr%2C resistance protein
SL2.40ch11	4170675	4183040	-	Solyc11g011090.1.1;Tir-nbs-lrr%2C resistance protein
SL2.40ch11	4391578	4397668	-	Solyc11g011350.1.1;Tir-nbs-lrr%2C resistance protein
SL2.40ch11	7100971	7105587	+	Solyc11g013750.1.1;Tir-lrr%2C resistance protein fragment
SL2.40ch11	10133610	10133990	-	Solyc11g020080.1.1;Nbs%2C resistance protein fragment + Solyc11g020090.1.1;Nbs%2C resistance protein fragment
SL2.40ch11	10137088	10139788	-	Solyc11g020100.1.1;Cc-nbs-lrr%2C resistance protein
SL2.40ch11	11186772	11188194	-	RDC0002NLR0062
SL2.40ch11	11192777	11194720	-	RDC0002NLR0063
SL2.40ch11	13868983	13870439	+	RDC0002NLR0064
SL2.40ch11	30834587	30835138	-	Solyc11g040410.1.1;Cc-nbs resistance protein (Fragment) (AHRD V1 ***- B9NH38_POPTR)
SL2.40ch11	30860826	30865685	+	RDC0002NLR0065
SL2.40ch11	33659658	33659819	-	Solyc11g042730.1.1;Disease resistance protein R3a-like protein (Fragment) + Solyc11g042720.1.1
SL2.40ch11	33704133	33704549	-	Solyc11g042770.1.1;Disease resistance protein (AHRD V1 ***- B3IYJ6_CAPCH)
SL2.40ch11	34716475	34717376	-	Solyc11g043060.1.1;Lrr%2C resistance protein fragment + Solyc11g043070.1.1;Cc-nbs-lrr%2C resistance protein
SL2.40ch11	34772674	34772964	-	Solyc11g043090.1.1;Disease resistance protein + Solyc11g043100.1.1;Nbs%2C resistance protein fragment
SL2.40ch11	36601090	36602768	+	RDC0002NLR0066
SL2.40ch11	46093186	46095961	+	Solyc11g062150.1.1;Tir-nbs%2C resistance protein fragment
SL2.40ch11	46115221	46115796	+	Solyc11g062180.1.1;Lrr%2C resistance protein fragment
SL2.40ch11	46991154	46991381	-	Solyc11g064760.1.1;Disease resistance protein R3a-like protein (Fragment) + Solyc11g064770.1.1;Cc-nbs-lrr%2C
SL2.40ch11	48467535	48468035	+	Solyc11g065780.1.1;Cc-nbs%2C resistance protein fragment Solyc11g065790.1.1 Solyc11g065800.1.1 Solyc11g065810.1.1
SL2.40ch11	50191390	50194872	+	Solyc11g068360.1.1;Cc-nbs-lrr%2C resistance protein
SL2.40ch11	50663855	50666665	+	Solyc11g069020.1.1;Cc-nbs-lrr%2C resistance protein
SL2.40ch11	51346017	51349831	+	Solyc11g069620.1.1;Cc-nbs-lrr%2C resistance protein
SL2.40ch11	51371454	51374081	-	Solyc11g069660.1.1;Nbs-lrr%2C resistance protein
SL2.40ch11	51610237	51610882	+	Solyc11g069920.1.1;Nbs%2C resistance protein fragment
SL2.40ch11	51612577	51616365	+	Solyc11g069930.1.1;Disease resistance protein R3a-like protein (AHRD V1 ***- B3F572_SOLDE)
SL2.40ch11	51661763	51664081	-	Solyc11g069990.1.1;Nbs-lrr%2C resistance protein + Solyc11g070000.1.1;Nbs%2C resistance protein fragment
SL2.40ch11	51965311	51966576	+	Solyc11g071390.1.1;Disease resistance protein I2
SL2.40ch11	51979611	51983582	+	Solyc11g071410.1.1;Disease resistance protein R3a-like protein (Fragment) (AHRD V1 ***- B3F576_SOLDE)
SL2.40ch11	51985618	51989247	+	Solyc11g071420.1.1;Cc-nbs-lrr%2C resistance protein
SL2.40ch11	51993677	51997466	+	Solyc11g071430.1.1;Cc-nbs-lrr%2C resistance protein
SL2.40ch11	52380107	52383979	-	Solyc11g072000.1.1;Disease resistance protein R3a-like protein (Fragment) (AHRD V1 ***- B3F576_SOLDE)
SL2.40ch11	52638780	52639178	+	Solyc11g072350.1.1;Cc-nbs-lrr resistance protein (AHRD V1 ***- B9GWL8_POPTR)
SL2.40ch11	52642033	52642359	+	Solyc11g072360.1.1;Cc-nbs-lrr resistance protein + Solyc11g072370.1.1;Disease resistance protein
SL2.40ch12	299025	299309	+	Solyc12g005520.1.1 + Solyc12g005530.1.1 + Solyc12g005540.1.1
SL2.40ch12	594201	596670	-	Solyc12g005970.1.1;Cc-nbs-lrr%2C resistance protein
SL2.40ch12	624835	629343	-	RDC0002NLR0067
SL2.40ch12	633525	634647	-	Solyc12g006040.1.1;Nbs%2C resistance protein fragment
SL2.40ch12	1441552	1445760	+	RDC0002NLR0068
SL2.40ch12	2691878	2697588	-	RDC0002NLR0069
SL2.40ch12	2714559	2719247	+	Solyc12g009450.1.1;Cc-nbs-lrr%2C resistance protein
SL2.40ch12	2723092	2725815	+	Solyc12g009460.1.1;Cc-nbs-lrr%2C resistance protein
SL2.40ch12	3608095	3608844	+	Solyc12g010660.1.1;Nbs%2C resistance protein fragment
SL2.40ch12	6401184	6406098	+	Solyc12g016220.1.1;Cc-nbs-lrr%2C resistance protein
SL2.40ch12	6413466	6416964	-	RDC0002NLR0070
SL2.40ch12	6759518	6763974	+	Solyc12g017480.1.1;Lrr%2C resistance protein fragment
SL2.40ch12	7336983	7337219	+	Solyc12g017730.1.1;Nbs%2C resistance protein fragment
SL2.40ch12	7412896	7415774	+	Solyc12g017800.1.1;Cc-nbs-lrr%2C resistance protein
SL2.40ch12	7420178	7421380	+	RDC0002NLR0071
SL2.40ch12	7429143	7429892	+	Solyc12g017810.1.1;Disease resistance protein
SL2.40ch12	7436306	7437344	+	RDC0002NLR0072
SL2.40ch12	36848434	36849579	-	Solyc12g038890.1.1;Tospovirus resistance protein C (AHRD V1 *-*- Q941Q7_SOLLC) + Solyc12g038900.1.1
SL2.40ch12	36856408	36856566	-	Solyc12g038910.1.1;Tospovirus resistance protein A (AHRD V1 ***- Q941Q9_SOLLC)
SL2.40ch12	38767584	38778283	-	Solyc12g040320.1.1;Lrr%2C resistance protein fragment
SL2.40ch12	44355703	44362481	-	RDC0002NLR0073
SL2.40ch12	44397592	44401454	-	Solyc12g044180.1.1;Cc-nbs-lrr%2C resistance protein
SL2.40ch12	44434035	44437619	-	Solyc12g044190.1.1;Nbs-lrr%2C resistance protein
SL2.40ch12	44488887	44494577	-	Solyc12g044200.1.1;Cc-nbs-lrr%2C resistance protein
SL2.40ch12	60985221	60987844	+	RDC0002NLR0074
SL2.40ch12	63160675	63163791	-	Solyc12g094660.1.1;Cc-nbs-lrr%2C resistance protein
SL2.40ch12	63969253	63970587	+	Solyc12g096880.1.1;Tir%2C resistance protein fragment
SL2.40ch12	63974111	63976557	+	Solyc12g096900.1.1;Tir%2C resistance protein fragment
SL2.40ch12	63982696	63986146	+	Solyc12g096920.1.1;Cc-nbs-lrr%2C resistance protein
SL2.40ch12	64025764	64026610	-	Solyc12g097000.1.1;Tir%2C resistance protein fragment
SL2.40ch12	64027833	64031052	-	Solyc12g097010.1.1;Lrr%2C resistance protein fragment
SL2.40ch12	64031400	64032613	-	Solyc12g097020.1.1;Tir-nbs%2C resistance protein fragment
SL2.40ch12	64684139	64686182	+	Solyc12g099040.1.1;Lrr%2C resistance protein fragment
SL2.40ch12	64690247	64691429	+	Solyc12g099060.1.1;NBS-type resistance protein RGC2 (AHRD V1 ***- C3RVU3_MUSAC)
SL2.40ch12	65177355	65177678	-	Solyc12g099880.1.1;Lrr%2C resistance protein fragment
