# Supplementary material for: Resistance gene enrichment sequencing (RenSeq) enables reannotation of the NB-LRR gene family from sequenced plant genomes and rapid mapping of resistance loci in segregating populations
Source: Plant J. 2013 Oct 8;76(3):530–44. doi: 10.1111/tpj.12307 (PMC3935411; doi:10.1111/tpj.12307)
Supplement: Table S5 — Statistics of Velvet de novo assembly of RenSeq reads. [file tpj0076-0530-sd8.xlsx]

## Sheet: Sheet1
supplementary_table_5.xlsx
Jupe and Witek et al. 2013
Statistics of Velvet de novo assembly of NB-LRR enriched sequence reads.
Parameter	Rpi-ber2	Rpi-rzc1
Min contig length:	137	137
Max contig length:	69336	9723
Mean contig length:	381	294.72
Standard deviation of contig length:	1153	258.62
Median contig length:	312	245
N50 contig length:	429	290
Number of contigs:	4368	4762
Number of contigs >=1kb:	139	42
Number of contigs in N50:	1007	1502
Number of bases in all contigs:	1665699	1403446
Number of bases in contigs >=1kb:	301234	75158
GC Content of contigs:	0.3887	0.391
