# Supplementary material for: Resistance gene enrichment sequencing (RenSeq) enables reannotation of the NB-LRR gene family from sequenced plant genomes and rapid mapping of resistance loci in segregating populations
Source: Plant J. 2013 Oct 8;76(3):530–44. doi: 10.1111/tpj.12307 (PMC3935411; doi:10.1111/tpj.12307)
Supplement: Table S6 — Primer list and Sanger sequencing results for markers designed over potential polymorphisms that co-segregate with resistance. [file tpj0076-0530-sd9.xlsx]

## Sheet: Sheet1
supplementary_table_6.xlsx
Jupe and Witek et al. 2013
Primer list and sequence result for marker regions designed over potential polymorphisms segregating with resistance.
Rpi-ber2
NODE_1087	Fw	GGATTTCAGCAGGGGTGTTATC	mixed sequences
	Rv	GAGTGTACCGTGTCAACCTGG
NODE_1097	Fw	GTAGCCTTATTGAGTGGAAGGG	readable sequence, no polymorphism
	Rv	CCGATAGGTGTTGAAGAGAAACGTTG
NODE_1274	Fw	AATGAGATGCTACGCAACAACG	polymorphism as predicted
	Rv	CCCTGAGGGTAAAGGGAAGGGA
NODE_1324	Fw	GAGGCTCTTCCTCATAGATTTGG	readable sequence, no polymorphism
	Rv	TGGTGAGGCATCGCATGGCATC
NODE_1393	Fw	GGTATGGGGGGTTTAGGGAAAAC	readable sequence, no polymorphism
	Rv	GCAAATGCTCTTTGTTTGAAAATG
NODE_1502	Fw	CTTGAAAACATTTGAAGTGAAG	polymorphism as predicted
	Rv	TAGAAGTTCTTTCAATGACGGG
NODE_162	Fw	TTTGCAAACATTTAGAGTCAATG	mixed sequences
	Rv	TGAAGACCATCCAACACATGCTC
NODE_1638	Fw	GCGTAGCCTTATTGAGTGGAAGG	readable sequence, no polymorphism
	Rv	CCGAAAACTTTGGAGGGAAGTC
NODE_171	Fw	GCTACCGTTCAAGTTTTGCTTG	polymorphism as predicted
	Rv	AACACATATTCAGCATTTTCAGC
NODE_1880	Fw	GCGCTGGAGAAGTTGAGGATTA	polymorphism as predicted
	Rv	GTTCAAGAGAAACATTGTTATG
NODE_207	Fw	GTTCGGATCAGGCATCGAGG	mixed sequences
	Rv	CTAATTGGTAATGATATTTGC
NODE_419	Fw	CGGTTGTGCACACTGTTTTGGAG	polymorphism as predicted
	Rv	GCACGATCCATTATCATTAACC
NODE_50	Fw	GACGAATTCACATATGAATCTC	readable sequence, no polymorphism
	Rv	CATCTAAGACAAGCAAAAACC
NODE_862	Fw	AACTTGATGTCTCCATCAGTGAC	mixed sequences
	Rv	TGTCAGAAAGAAATGCCCCAG
NODE_904	Fw	CCAGCTTATCCAACTCTGGATGG	polymorphism as predicted
	Rv	TTCAGATATAATTCTTTTCCAG
NODE_979	Fw	GCTGATAGGATTCCTTGAATTGG	polymorphism as predicted
	Rv	AATAAGCTTTACCAGAGATGTC
Rpi-rzc1
NODE_1710	Fw	ACCAAACAAGTTGAAGTTCTAGTTTCTT	mixed sequences
	Rv	GTCAATTATGAAGCTTTGAAGCTTAAG
NODE_1812	Fw	CCAACGCGTCCATCCATACACCTCC	polymorphism as predicted
	Rv	TGGTAAAGCTTACTGTGAATGATGTG
NODE_1910	Fw	CTTTTCCTATTGAAACATTGGAGCTA	polymorphism as predicted
	Rv	GAAAGCTAAAGAGAAACAGAAACTTACG
NODE_1959	Fw	CTAAGCTATGACCACTTGAGCGAGA	polymorphism as predicted
	Rv	TCATGCATTTTCACATGATTTTTTT
NODE_2128	Fw	CCGAATCAATTTGAAATCCTCCGTG	readable sequence, no polymorphism
	Rv	TCAAAGTTTCCAGAGACCGACAATG
NODE_2150	Fw	TCTCATGTAAATATGTTATTCGAGCCTC	mixed sequences
	Rv	CTTCCAGAAGAAATGGAAAATATGATAA
NODE_2219	Fw	GTTGGTCCTTTTCAAACTTATAATCTTT	mixed sequences
	Rv	ACACTTTGAAAAGAGAGTTTGGTTG
NODE_2244	Fw	GTGAGGTTCATGATCTGTTGCATGA	polymorphism as predicted
	Rv	ACAGGATCCAGGAGTTCCATCTCTT
NODE_2267	Fw	TAGAGACCGGCATTGATCTAGCATT	mixed sequences
	Rv	ATGCCATTGTTGAACTTGTGCAGCA
NODE_2283	Fw	TTGTTGAATTTGAAACAACTACTCCTTTA	polymorphism as predicted
	Rv	ACCTTCACCTTGATTGATTCAATTT
NODE_2324	Fw	TTAGAGGTGAATTGACGATCTATAGTCTC	polymorphism as predicted
	Rv	CGGAAGCAACTACTACGGAATCTGT
NODE_2410	Fw	CCAAACATCTGCAAGCTGGCATATT	mixed sequences
	Rv	CTTCCACTCAATAAGGCTACGCATA
NODE_2553	Fw	TGTGCAGCAACTTGACATCTCTGGT	mixed sequences
	Rv	AATTTGGGACATTTTGATATATTCA
NODE_255	Fw	AAGTTCCTTAGGCATCTTGAGCTGA	mixed sequences
	Rv	CAGAAAGATCCACAAGACATGTTAAG
NODE_3011	Fw	GTTGATTTTTCGAGACATTTTGTACTT	mixed sequences
	Rv	TCATGATGCTGAAAGACGACAAGTT
NODE_3019	Fw	TGAAGATGCTGAAAATGTGTTCGAT	polymorphism as predicted
	Rv	TTCTCGAATTGGTAATATTTGCCAG
NODE_3262	Fw	TAAATGAGCCAGGACGTTTGTGCAC	polymorphism as predicted
	Rv	AAGCATTTACTAACTCTCAAAGTTTGC
NODE_358	Fw	TCAGTTACTTTATTGTGATGGATTGACC	mixed sequences
	Rv	TCCAATTTCCAGATTCTGTAATTTAGT
NODE_3644	Fw	ACAATCATTGATCAGCAGATGTTGT	polymorphism as predicted
	Rv	GGAATCTCTGAATGTCAACAAATGT
NODE_3799	Fw	CTTAAAATCTAAACTATTTGATCTGAAGGG	mixed sequences
	Rv	AGCTTCCCGATTTTGGCTGACAACT
NODE_3876	Fw	CTTTACGAGCGATGTCAAGTTGCTG	readable sequence, no polymorphism
	Rv	TTGGAGAATATGCGTAGCCTTATTG
NODE_3952	Fw	TACTATGGAATCTGTTTCTCGAATTG	mixed sequences
	Rv	TCAAGGGACTGCAACAAAGATCTTG
NODE_5449	Fw	AATGGCATTCAGCAGCTGTTGTCCC	mixed sequences
	Rv	GCCCATCCGACAGAGCTTCTAACAA
NODE_5612	Fw	TAGCATTAATGTTTCAAGAGAAGAACC	polymorphism as predicted
	Rv	GTGGAAGGAAATGCAATTGTTATCA
NODE_6028	Fw	TTCTCAAGTTCGATACTTTGGATGT	mixed sequences
	Rv	CTTGATTCCTGAACTGGACAAATTT
