# Supplementary material for: Resistance gene enrichment sequencing (RenSeq) enables reannotation of the NB-LRR gene family from sequenced plant genomes and rapid mapping of resistance loci in segregating populations
Source: Plant J. 2013 Oct 8;76(3):530–44. doi: 10.1111/tpj.12307 (PMC3935411; doi:10.1111/tpj.12307)
Supplement: Table S7 — Primer sequences used in a qPCR to study the enrichment efficiency of NB-LRR sequences. [file tpj0076-0530-sd10.xlsx]

## Sheet: Sheet1
supplementary table S7
Jupe and Witek et al. 2013
Primer sequences used in a qPCR to study the enrichment efficiency of NB-LRR sequences.
Target	Sequence
NB-ARC forward	ACGAATTCGTTGTTGGTAGAGACAAAGATG
NB-ARC reverse	ACGGATCCGCTCTTAGTTTCTGACATTTCAGG
R3a NB-ARC forward	ACGAATTCAGAGCAGTCTTGAAGGTTGGAGC
R3a NB-ARC reverse	ACGGATCCATCTCCTTTCCGATTGCCACAAGG
R2 NB-ARC forward	ACGAATTCCAGCAGAGTCATTATTACCACG
R2 NB-ARC reverse	ACGGATCCAAGTAGTCCGCTCAATACAACAATTGC
18S forward	AACTTAAAGGAATTGACGGAAGG
18S reverse	AAGTTTCCCCGTGTTGAGTC
