# Supplementary material for: Resistance gene enrichment sequencing (RenSeq) enables reannotation of the NB-LRR gene family from sequenced plant genomes and rapid mapping of resistance loci in segregating populations
Source: Plant J. 2013 Oct 8;76(3):530–44. doi: 10.1111/tpj.12307 (PMC3935411; doi:10.1111/tpj.12307)
Supplement: Data S1 — The bait-library sequences. [file tpj0076-0530-sd11.fasta]

>A418249475
ATGGCATCTTCTTCTTCTTCTTCTGCAAGTAATTCAAAGTATTATCCTCGATGGAAGTACGTTGTTTTTCTA
AGTTTCAGAGGTGAAGACACTCGAAAAACATTTACAGGTCACTTATAC
>A473181530
GTTGTTTTTCTAAGTTTCAGAGGTGAAGACACTCGAAAAACATTTACAGGTCACTTATACGAAGGTTTGAGA
AATAGAGGAATAAACACATTTCAAGATGATAAAAGACTAGAGCATGGA
>A2116003738
GAAGGTTTGAGAAATAGAGGAATAAACACATTTCAAGATGATAAAAGACTAGAGCATGGAGATTCAATTCCA
AAAGAACTCTTGAGAGCTATAGAAGATTCTCAAGTTGCACTTATCATT
>A152678423
GATTCAATTCCAAAAGAACTCTTGAGAGCTATAGAAGATTCTCAAGTTGCACTTATCATTTTCTCAAAGAAT
TATGCTACATCTAGGTGGTGCTTGAATGAACTAGTGAAGATCATGGAA
>A1643445736
TTCTCAAAGAATTATGCTACATCTAGGTGGTGCTTGAATGAACTAGTGAAGATCATGGAATGCAAAGAGGAA
GAAAATGGACAAACAGTCATACCGATCTTTTATAATGTGGATCCATCA
>A1515088651
TGCAAAGAGGAAGAAAATGGACAAACAGTCATACCGATCTTTTATAATGTGGATCCATCACATGTTCGATAC
CAAACTGAAAGCTTTGGAGCAGCATTTGCCAAACACGAATCAAAGTAT
>A1183440725
CATGTTCGATACCAAACTGAAAGCTTTGGAGCAGCATTTGCCAAACACGAATCAAAGTATAAGGATGATGTT
GAGGGGATGCAGAAGGTGCAAAGATGGAGAACTGCCCTAACTGCTGCC
>A1268580868
AAGGATGATGTTGAGGGGATGCAGAAGGTGCAAAGATGGAGAACTGCCCTAACTGCTGCCGCAAATCTAAAA
GGATATGATATCCGTAACGGGATTGAATCAGAGAATATTCAGCAGATC
>A1208752947
GCAAATCTAAAAGGATATGATATCCGTAACGGGATTGAATCAGAGAATATTCAGCAGATCGTAGATTGCATC
TCTTCCAAATTTTGTACGAATGCTTATTCTTTATCTTTTTTGCAAGAT
>A1103902912
GTAGATTGCATCTCTTCCAAATTTTGTACGAATGCTTATTCTTTATCTTTTTTGCAAGATATTGTGGGAATA
AATGCTCACTTAGAGAAACTAAAATCGAAACTTCAAATAGAAATCAAT
>AA1103902912
GTAGATTGCATCTCTTCCAAATTTTGTACGAATGCTTATTCTTTATCTTTTTTGCAAGATATTGTGGGAATA
AATGCTCACTTAGAGAAACTAAAATCGAAACTTCAAATAGAAATCAAT
>A1848530546
ATTGTGGGAATAAATGCTCACTTAGAGAAACTAAAATCGAAACTTCAAATAGAAATCAATGATGTTCGGATT
TTAGGGATCTGGGGAATAGGCGGAGTCGGTAAAACAAGAATAGCAAAA
>A2087267349
GATGTTCGGATTTTAGGGATCTGGGGAATAGGCGGAGTCGGTAAAACAAGAATAGCAAAAGCCATTTTTGAT
ACTCTATCTTATCAATTTGAAGCTTCTTGTTTTCTTGCTGATGTTAAA
>A1504218224
GCCATTTTTGATACTCTATCTTATCAATTTGAAGCTTCTTGTTTTCTTGCTGATGTTAAAGAATTTGCAAAA
AAGAATAAACTGCATTCTTTACAAAATATTCTTCTCTCTGAACTGTTA
>AA1504218224
GCCATTTTTGATACTCTATCTTATCAATTTGAAGCTTCTTGTTTTCTTGCTGATGTTAAAGAATTTGCAAAA
AAGAATAAACTGCATTCTTTACAAAATATTCTTCTCTCTGAACTGTTA
>A602530990
GAATTTGCAAAAAAGAATAAACTGCATTCTTTACAAAATATTCTTCTCTCTGAACTGTTAAGGAAAAAAAAT
GATTACGTCTACAACAAGTATGATGGAAAGTGTATGATTCCAAACAGA
>A1272457953
AGGAAAAAAAATGATTACGTCTACAACAAGTATGATGGAAAGTGTATGATTCCAAACAGACTTTGTTCTTTG
AAGGTTCTAATTGTGCTTGATGATATAGATCATGGTGATCAGATGGAG
>AA1272457953
AGGAAAAAAAATGATTACGTCTACAACAAGTATGATGGAAAGTGTATGATTCCAAACAGACTTTGTTCTTTG
AAGGTTCTAATTGTGCTTGATGATATAGATCATGGTGATCAGATGGAG
>A533076367
CTTTGTTCTTTGAAGGTTCTAATTGTGCTTGATGATATAGATCATGGTGATCAGATGGAGTATTTAGCAGGT
GATATTTGTTGGTTTGGTAATGGCAGCAGAGTTATTGTAACAACTAGA
>AA533076367
CTTTGTTCTTTGAAGGTTCTAATTGTGCTTGATGATATAGATCATGGTGATCAGATGGAGTATTTAGCAGGT
GATATTTGTTGGTTTGGTAATGGCAGCAGAGTTATTGTAACAACTAGA
>A64774187
TATTTAGCAGGTGATATTTGTTGGTTTGGTAATGGCAGCAGAGTTATTGTAACAACTAGAAACAAACATTTG
ATAGAGAAAGATGATGCGATATACGAAGTGTCTACACTGCCTGATCAT
>A1212734435
AACAAACATTTGATAGAGAAAGATGATGCGATATACGAAGTGTCTACACTGCCTGATCATGAAGCTATGCAA
TTATTCAATATGCATGCTTTTAAAAAAGAAGTTCCAAATGAGGATTTT
>A1274016526
GAAGCTATGCAATTATTCAATATGCATGCTTTTAAAAAAGAAGTTCCAAATGAGGATTTTAAGGAGTTGGCG
TTAGAGATAGTAAATCACGCTAAAGGCCTCCCTTTAGCCCTCAAGGTG
>A380048516
AAGGAGTTGGCGTTAGAGATAGTAAATCACGCTAAAGGCCTCCCTTTAGCCCTCAAGGTGTGGGGCTGTTTA
TTGCATAAAAAAAATCTCTCTTTATGGAAAATAACAGTAGAGCAAATA
>A1235646076
TGGGGCTGTTTATTGCATAAAAAAAATCTCTCTTTATGGAAAATAACAGTAGAGCAAATAAAGAAAGACTCT
AATTCAGAAATTGTTGAACAACTCAAAATAAGTTATGATGGGTTGGAG
>A1375010104
AAGAAAGACTCTAATTCAGAAATTGTTGAACAACTCAAAATAAGTTATGATGGGTTGGAGTCCGAAGAGCAG
GAAATATTTTTAGATATAGCATGTTTCTTCCGCGGAGAGAAAAGAAAA
>A741682822
TCCGAAGAGCAGGAAATATTTTTAGATATAGCATGTTTCTTCCGCGGAGAGAAAAGAAAAGAGGTCATGCAA
ATTCTTAAGAGTTGTGACTTTGGAGCTGAATACGGATTGGATGTTCTG
>A600171185
GAGGTCATGCAAATTCTTAAGAGTTGTGACTTTGGAGCTGAATACGGATTGGATGTTCTGATTAATAAATCT
CTTGTGTTCATATCTGAAAATGACAGGATTGAAATGCATGATTTGATT
>A133821828
ATTAATAAATCTCTTGTGTTCATATCTGAAAATGACAGGATTGAAATGCATGATTTGATTAGAGATATGGGT
AGATATGTGGTGAAAATGCAAAAGCTTCAGAAAAAACGTAGCAGAATA
>A1240385848
AGAGATATGGGTAGATATGTGGTGAAAATGCAAAAGCTTCAGAAAAAACGTAGCAGAATATGGGATGTTGAA
GATTTCAAAGAAGTGATGATAGACTATACGGGGACCATGACAGTGGAA
>A1451941051
TGGGATGTTGAAGATTTCAAAGAAGTGATGATAGACTATACGGGGACCATGACAGTGGAAGCAATCTGGTTT
AGTTGCTTTGAAGAAGTACGTTTTAATAAGGAGGCAATGAAAAAAATG
>A862191994
GCAATCTGGTTTAGTTGCTTTGAAGAAGTACGTTTTAATAAGGAGGCAATGAAAAAAATGAAAAGGCTTAGG
ATTTACACATATTTGATGGTTTTGTCAAATTCTTCTCTTCGCCTCCCT
>A2084103031
AAAAGGCTTAGGATTTACACATATTTGATGGTTTTGTCAAATTCTTCTCTTCGCCTCCCTCTTCCAATTCCA
ATGATTCAGAAGAAGAAGATGATTCCTACGACTTAGTCGTAGATCACC
>A2142562236
CTTCCAATTCCAATGATTCAGAAGAAGAAGATGATTCCTACGACTTAGTCGTAGATCACCATGATGACTCTA
TTGAGTACCTGTCCAATAACTTGCGTTGGTTAGTCTGGAATCACTATT
>A1788596639
ATGATGACTCTATTGAGTACCTGTCCAATAACTTGCGTTGGTTAGTCTGGAATCACTATTCTTGGAAGTCAT
TGCCAGAAAATTTTAAACCAGAAAAGCTTGTTCATCTTGAACTCCGTT
>A824239157
CTTGGAAGTCATTGCCAGAAAATTTTAAACCAGAAAAGCTTGTTCATCTTGAACTCCGTTGGAGTTCGCTTC
ATTATTTATGGAAGAAAACAGAGCATTTGCCGTCTCTACGAAAGCTAG
>A373289539
GGAGTTCGCTTCATTATTTATGGAAGAAAACAGAGCATTTGCCGTCTCTACGAAAGCTAGATCTCAGCTTAT
CTAAAAGTCTGGTGCAAACACCAGATTTCACGGGGATGCCAAATTTGG
>A76349747
ATCTCAGCTTATCTAAAAGTCTGGTGCAAACACCAGATTTCACGGGGATGCCAAATTTGGAGTATTTGAATC
TGGAGTACTGTAGTAAGCTTGAAGAGGTTCACTATTCCCTAGCATATT
>A1066583239
AGTATTTGAATCTGGAGTACTGTAGTAAGCTTGAAGAGGTTCACTATTCCCTAGCATATTGCGAAAAACTCA
TTGAGTTAAATTTGAGTTGGTGTACAAAGCTTAGGAGATTTCCATATA
>A677464573
GCGAAAAACTCATTGAGTTAAATTTGAGTTGGTGTACAAAGCTTAGGAGATTTCCATATATTAACATGGAAT
CTCTTGAATCTCTGGATCTACAATATTGCTATGGTATAATGGTGTTTC
>A242453312
TTAACATGGAATCTCTTGAATCTCTGGATCTACAATATTGCTATGGTATAATGGTGTTTCCAGAAATCATCG
GAACGATGAAGCCGGAGTTAATGATTCTCTCAGCAAACACTATGATAA
>A1487959083
CAGAAATCATCGGAACGATGAAGCCGGAGTTAATGATTCTCTCAGCAAACACTATGATAACTGAACTACCAT
CATCTCTTCAGTACCCAACTCATCTCACAGAGCTAGATTTGAGTGGCA
>A442626710
CTGAACTACCATCATCTCTTCAGTACCCAACTCATCTCACAGAGCTAGATTTGAGTGGCATGGAAAACCTTG
AAGCTCTTCCAAGCAGCATTGTCAAGTTGAAAGATTTGGTGAAGCTAA
>A1327794384
TGGAAAACCTTGAAGCTCTTCCAAGCAGCATTGTCAAGTTGAAAGATTTGGTGAAGCTAAATGTGTCGTACT
GCTTAACGCTTAAAAGCTTGCCTGAAGAGATTGGTGATTTAGAAAACT
>A1376410314
ATGTGTCGTACTGCTTAACGCTTAAAAGCTTGCCTGAAGAGATTGGTGATTTAGAAAACTTGGAGGAACTTG
ATGCTTCGCGTACTCTAATTTCACAGCCTCCATCTTCCATTGTCCGCT
>A1363964821
TGGAGGAACTTGATGCTTCGCGTACTCTAATTTCACAGCCTCCATCTTCCATTGTCCGCTTGAACAAGCTTA
AATCCTTGAAGTTAATGAAACGAAACACATTAACAGATGATGTGTGCT
>A1796090281
TGAACAAGCTTAAATCCTTGAAGTTAATGAAACGAAACACATTAACAGATGATGTGTGCTTTGTGTTTCCTC
CTGTGAATAACGGGTTACTCTCATTGGAAATTCTGGAGCTCGGTTCCT
>A1276172790
TTGTGTTTCCTCCTGTGAATAACGGGTTACTCTCATTGGAAATTCTGGAGCTCGGTTCCTCCAATTTCGAAG
ATGGAAGAATTCCGGAAGATATTGGATGTTTATCCTCTTTGAAAGAGT
>A443896216
CCAATTTCGAAGATGGAAGAATTCCGGAAGATATTGGATGTTTATCCTCTTTGAAAGAGTTACGTCTCGAGG
GAGATAATTTCAATCATTTGCCTCAAAGCATAGCCCAACTTGGTGCAC
>A1383017347
TACGTCTCGAGGGAGATAATTTCAATCATTTGCCTCAAAGCATAGCCCAACTTGGTGCACTTCGATTCTTAT
ACATAAAAGATTGCAGGAGTCTTACAAGTCTGCCAGAATTTCCACCGC
>A1066500165
TTCGATTCTTATACATAAAAGATTGCAGGAGTCTTACAAGTCTGCCAGAATTTCCACCGCAATTAGATACAA
TATTTGCAGATTGGAGCAATGATTTGATCTGTAAGTCACTGTTTCTAA
>A287383543
AATTAGATACAATATTTGCAGATTGGAGCAATGATTTGATCTGTAAGTCACTGTTTCTAAATATCTCATCAT
TCCAACATAACATCTCTGCTTCAGATTCGTTGTCGTTAAGAGTGTTTA
>A1716117390
ATATCTCATCATTCCAACATAACATCTCTGCTTCAGATTCGTTGTCGTTAAGAGTGTTTACGAGTTTGGGGA
GTAGTATCCCAATCTGGTTCCACCATCAGGGAACAGATACAAGTGTTT
>A1929344448
CGAGTTTGGGGAGTAGTATCCCAATCTGGTTCCACCATCAGGGAACAGATACAAGTGTTTCAGTCAATTTGC
CTGAAAACTGGTATGTATCAGATAACTTCTTGGGATTCGCTGTATGTT
>A451613456
CAGTCAATTTGCCTGAAAACTGGTATGTATCAGATAACTTCTTGGGATTCGCTGTATGTTACTATGGCAATT
TAACTGAGAACACAGCTGAATTGATTATGAGTTCTGCAGGGATGCCAT
>A2012744175
ACTATGGCAATTTAACTGAGAACACAGCTGAATTGATTATGAGTTCTGCAGGGATGCCATGTATCACCTGGA
AACTTTTGTTATCGAATCATTCAGAATGTACATATATTAGGATTCATT
>A368643106
GTATCACCTGGAAACTTTTGTTATCGAATCATTCAGAATGTACATATATTAGGATTCATTTTTTCTTGGTAC
CTTTTGCTGGCTTATGGGATACATCTAACGCCAATGGTAAAACACCAA
>A224392009
TTTTCTTGGTACCTTTTGCTGGCTTATGGGATACATCTAACGCCAATGGTAAAACACCAAATGACTATAAGC
ACATTATGTTATCTTTTCCTCAAGAATTGAAGGAGTGTGGAGTTCGTT
>A1400753043
ATGACTATAAGCACATTATGTTATCTTTTCCTCAAGAATTGAAGGAGTGTGGAGTTCGTTTGTTCTATGAAG
ATGAATCTGTGCTTGAGACCACCAATGATGAACTTACCATTGGGGTAA
>A1114284559
TGTTCTATGAAGATGAATCTGTGCTTGAGACCACCAATGATGAACTTACCATTGGGGTAAGGAGGATCAGAT
ACGACGACGACGATAGTGAACATTATGAGGAGGCTGGTTGTTCCTCTT
>A2135939876
GTGCTTGAGACCACCAATGATGAACTTACCATTGGGGTAAGGAGGATCAGATACGACGACGACGATAGTGAA
CATTATGAGGAGGCTGGTTGTTCCTCTTCTAAGAAACAAAGATCATAA
>A1417184498
ATGGCTGAAATTCTTCTTACATCAGTAATCAATAAATCTGTAGAAATAGCTGGAAATTTACTGATTCAAGAA
GGAAAGCGTTTATATTGGTTGAAAGAGGATATCGATTGGCTCCAGAGA
>A33295180
CTGATTCAAGAAGGAAAGCGTTTATATTGGTTGAAAGAGGATATCGATTGGCTCCAGAGAGAAATGAGACAC
ATTCGATCTTATGTTGACAACGCAAAGGCCAAGGAAGCTGGAGGTGAT
>A2103371877
GAAATGAGACACATTCGATCTTATGTTGACAACGCAAAGGCCAAGGAAGCTGGAGGTGATTCAAGGGTCAAA
AACTTATTGAAAGATATTCAAGAATTGGCAGGTGATGTGGAGGATCTC
>A157432663
TCAAGGGTCAAAAACTTATTGAAAGATATTCAAGAATTGGCAGGTGATGTGGAGGATCTCTTAGATGACTTC
CTTCCAAAAATTCAACAATCCAATAAGTTCAATTATTGCCTTAAGAGG
>A1131895070
TTAGATGACTTCCTTCCAAAAATTCAACAATCCAATAAGTTCAATTATTGCCTTAAGAGGAGTTCTTTTGCA
GATGAGTTTGCTATGGAGATTGAGAAGATAAAGAGAAGGGTTGTTGAC
>A482296012
AGTTCTTTTGCAGATGAGTTTGCTATGGAGATTGAGAAGATAAAGAGAAGGGTTGTTGACATTGACCGAATA
AGGAAAACTTACAACATCATAGATACAGATAACAATAATGATGATTGT
>A3297026
ATTGACCGAATAAGGAAAACTTACAACATCATAGATACAGATAACAATAATGATGATTGTGTTCTGCTGGAT
CGGAGAAGATTATTCCTACATGCTGATGAAACAGAGATCATCGGTTTG
>AA3297026
ATTGACCGAATAAGGAAAACTTACAACATCATAGATACAGATAACAATAATGATGATTGTGTTCTGCTGGAT
CGGAGAAGATTATTCCTACATGCTGATGAAACAGAGATCATCGGTTTG
>A1964122898
GTTCTGCTGGATCGGAGAAGATTATTCCTACATGCTGATGAAACAGAGATCATCGGTTTGGATGATGACTTC
AATATGCTACAAGCCAAATTACTTAATCAAGATTTGCATTATGGAGTT
>AA1964122898
GTTCTGCTGGATCGGAGAAGATTATTCCTACATGCTGATGAAACAGAGATCATCGGTTTGGATGATGACTTC
AATATGCTACAAGCCAAATTACTTAATCAAGATTTGCATTATGGAGTT
>A193480749
GATGATGACTTCAATATGCTACAAGCCAAATTACTTAATCAAGATTTGCATTATGGAGTTGTTTCCATAGTT
GGCATGCCCGGTCTGGGGAAAACAACTCTTGCCAAGAAACTTTATAGG
>AA193480749
GATGATGACTTCAATATGCTACAAGCCAAATTACTTAATCAAGATTTGCATTATGGAGTTGTTTCCATAGTT
GGCATGCCCGGTCTGGGGAAAACAACTCTTGCCAAGAAACTTTATAGG
>A264854774
GTTTCCATAGTTGGCATGCCCGGTCTGGGGAAAACAACTCTTGCCAAGAAACTTTATAGGCTCATTCGTGAT
CAATTTGAGTGTTCTGGACTGGTCTACGTTTCACAACAGCCAAGAGCG
>AA264854774
GTTTCCATAGTTGGCATGCCCGGTCTGGGGAAAACAACTCTTGCCAAGAAACTTTATAGGCTCATTCGTGAT
CAATTTGAGTGTTCTGGACTGGTCTACGTTTCACAACAGCCAAGAGCG
>A1054031319
CTCATTCGTGATCAATTTGAGTGTTCTGGACTGGTCTACGTTTCACAACAGCCAAGAGCGAGTGAAATCTTA
CTTGACATTGCCAAACAAATTGGACTGACGGAACAGAAAATGAAGGAA
>AA1054031319
CTCATTCGTGATCAATTTGAGTGTTCTGGACTGGTCTACGTTTCACAACAGCCAAGAGCGAGTGAAATCTTA
CTTGACATTGCCAAACAAATTGGACTGACGGAACAGAAAATGAAGGAA
>A543975400
AGTGAAATCTTACTTGACATTGCCAAACAAATTGGACTGACGGAACAGAAAATGAAGGAAAATTTGGAGGAC
AACCTGCGATCACTCTTGAAAATAAAAAGGTATGTTATCCTCCTAGAT
>AA543975400
AGTGAAATCTTACTTGACATTGCCAAACAAATTGGACTGACGGAACAGAAAATGAAGGAAAATTTGGAGGAC
AACCTGCGATCACTCTTGAAAATAAAAAGGTATGTTATCCTCCTAGAT
>A2045671052
AATTTGGAGGACAACCTGCGATCACTCTTGAAAATAAAAAGGTATGTTATCCTCCTAGATGACATTTGGGAT
GTGGAAATTTGGGATGATCTGAAACTTGTCCTTCCTGAATGTGATTCA
>AA2045671052
AATTTGGAGGACAACCTGCGATCACTCTTGAAAATAAAAAGGTATGTTATCCTCCTAGATGACATTTGGGAT
GTGGAAATTTGGGATGATCTGAAACTTGTCCTTCCTGAATGTGATTCA
>A2015669885
GACATTTGGGATGTGGAAATTTGGGATGATCTGAAACTTGTCCTTCCTGAATGTGATTCAAAAGTCGGCAGT
AGAATGATAATCACGTCTCGAAATAGTAATGTAGGCAGATACATAGGA
>AA2015669885
GACATTTGGGATGTGGAAATTTGGGATGATCTGAAACTTGTCCTTCCTGAATGTGATTCAAAAGTCGGCAGT
AGAATGATAATCACGTCTCGAAATAGTAATGTAGGCAGATACATAGGA
>A1162275383
AAAGTCGGCAGTAGAATGATAATCACGTCTCGAAATAGTAATGTAGGCAGATACATAGGAGGGGAATCCTCC
CTCCATGCATTGCAACCCCTAGAATCCGAGAAAAGCTTTGAACTCTTT
>AA1162275383
AAAGTCGGCAGTAGAATGATAATCACGTCTCGAAATAGTAATGTAGGCAGATACATAGGAGGGGAATCCTCC
CTCCATGCATTGCAACCCCTAGAATCCGAGAAAAGCTTTGAACTCTTT
>A367249100
GGGGAATCCTCCCTCCATGCATTGCAACCCCTAGAATCCGAGAAAAGCTTTGAACTCTTTACCAAGAAAATC
TTTAATTTTGATGATAATAATAGTTGGGCCAATGCTTCACCTGACTTG
>AA367249100
GGGGAATCCTCCCTCCATGCATTGCAACCCCTAGAATCCGAGAAAAGCTTTGAACTCTTTACCAAGAAAATC
TTTAATTTTGATGATAATAATAGTTGGGCCAATGCTTCACCTGACTTG
>A124978059
ACCAAGAAAATCTTTAATTTTGATGATAATAATAGTTGGGCCAATGCTTCACCTGACTTGGTGAATATTGGT
AGAAATATAGTTGGGAGATGTGGAGGTATACCGCTAGCCATAGTGGTG
>AA124978059
ACCAAGAAAATCTTTAATTTTGATGATAATAATAGTTGGGCCAATGCTTCACCTGACTTGGTGAATATTGGT
AGAAATATAGTTGGGAGATGTGGAGGTATACCGCTAGCCATAGTGGTG
>A1156232854
GTGAATATTGGTAGAAATATAGTTGGGAGATGTGGAGGTATACCGCTAGCCATAGTGGTGACTGCAGGCATG
TTAAGGGCAAGAGAAAGAACAGAACATGCGTGGAACAGAGTACTTGAG
>AA1156232854
GTGAATATTGGTAGAAATATAGTTGGGAGATGTGGAGGTATACCGCTAGCCATAGTGGTGACTGCAGGCATG
TTAAGGGCAAGAGAAAGAACAGAACATGCGTGGAACAGAGTACTTGAG
>A1587268753
ACTGCAGGCATGTTAAGGGCAAGAGAAAGAACAGAACATGCGTGGAACAGAGTACTTGAGAGTATGGGCCAT
AAAGTTCAAGATGGATGTGCTAAGGTATTGGCTCTCAGTTACAATGAT
>AA1587268753
ACTGCAGGCATGTTAAGGGCAAGAGAAAGAACAGAACATGCGTGGAACAGAGTACTTGAGAGTATGGGCCAT
AAAGTTCAAGATGGATGTGCTAAGGTATTGGCTCTCAGTTACAATGAT
>A1733892497
AGTATGGGCCATAAAGTTCAAGATGGATGTGCTAAGGTATTGGCTCTCAGTTACAATGATTTACCTATTGCC
TCAAGGCCATGTTTCTTGTACTTTGGCCTTTACCCCGAGGACCATGAA
>AA1733892497
AGTATGGGCCATAAAGTTCAAGATGGATGTGCTAAGGTATTGGCTCTCAGTTACAATGATTTACCTATTGCC
TCAAGGCCATGTTTCTTGTACTTTGGCCTTTACCCCGAGGACCATGAA
>A1051658230
TTACCTATTGCCTCAAGGCCATGTTTCTTGTACTTTGGCCTTTACCCCGAGGACCATGAAATTCGTGCTTTT
GATTTGATAAATATGTGGATTGCTGAGAAGTTTATAGTAGTAAATAGT
>AA1051658230
TTACCTATTGCCTCAAGGCCATGTTTCTTGTACTTTGGCCTTTACCCCGAGGACCATGAAATTCGTGCTTTT
GATTTGATAAATATGTGGATTGCTGAGAAGTTTATAGTAGTAAATAGT
>A1774916827
ATTCGTGCTTTTGATTTGATAAATATGTGGATTGCTGAGAAGTTTATAGTAGTAAATAGTGGTAATAGGCGA
GAGGCTGAGGATTTGGCGGAGGACGTCCTAAATGATTTGGTTTCTAGA
>AA1774916827
ATTCGTGCTTTTGATTTGATAAATATGTGGATTGCTGAGAAGTTTATAGTAGTAAATAGTGGTAATAGGCGA
GAGGCTGAGGATTTGGCGGAGGACGTCCTAAATGATTTGGTTTCTAGA
>A1287852077
GGTAATAGGCGAGAGGCTGAGGATTTGGCGGAGGACGTCCTAAATGATTTGGTTTCTAGAAACTTGATTCAA
CTTGCCAAAAGGACATATAATGGAAGAATTTCAAGTTGTCGCATACAT
>AA1287852077
GGTAATAGGCGAGAGGCTGAGGATTTGGCGGAGGACGTCCTAAATGATTTGGTTTCTAGAAACTTGATTCAA
CTTGCCAAAAGGACATATAATGGAAGAATTTCAAGTTGTCGCATACAT
>A375086178
AACTTGATTCAACTTGCCAAAAGGACATATAATGGAAGAATTTCAAGTTGTCGCATACATGACTTGTTACAT
AGTTTGTGTGTGGACTTGGCTAAGGAAAGTAACTTCTTTCACACCGCG
>A438956668
GACTTGTTACATAGTTTGTGTGTGGACTTGGCTAAGGAAAGTAACTTCTTTCACACCGCGCATGATGCATTT
GGTGATCCCGGCAATGTTGCTAGGCTCCGAAGGATTACATTCTACTCT
>A1747296875
CATGATGCATTTGGTGATCCCGGCAATGTTGCTAGGCTCCGAAGGATTACATTCTACTCTGACAATGTCATG
ATTGAGTTCTTCCGTTCAAATCCTAAGCTTGAGAAGCTTCGTGTACTT
>A403819408
GACAATGTCATGATTGAGTTCTTCCGTTCAAATCCTAAGCTTGAGAAGCTTCGTGTACTTTTCTGTTTCGCA
AAAGACCCTTCCATATTTTCTCATATGGCTTATTTTGACTTCAAATTG
>A1628767784
TTCTGTTTCGCAAAAGACCCTTCCATATTTTCTCATATGGCTTATTTTGACTTCAAATTGTTGCACACATTG
GTTGTAGTCATGTCTCAAAGTTTTCAAGCATATGTCACTATCCCAAGC
>A1845569547
TTGCACACATTGGTTGTAGTCATGTCTCAAAGTTTTCAAGCATATGTCACTATCCCAAGCAAATTTGGGAAC
ATGACTTGCTTACGCTATCTGAGATTGGAGGGGAATATTTGTGGAAAA
>A1146207474
AAATTTGGGAACATGACTTGCTTACGCTATCTGAGATTGGAGGGGAATATTTGTGGAAAACTGCCAAATAGT
ATTGTCAAGCTCACACGTCTAGAGACCATAGACATTGATCGACGTAGC
>A307586204
CTGCCAAATAGTATTGTCAAGCTCACACGTCTAGAGACCATAGACATTGATCGACGTAGCCTCATTCAACCT
CCTTCTGGTGTTTGGGAGTCTAAACATTTGAGACATCTTTGTTATAGA
>A1860531016
CTCATTCAACCTCCTTCTGGTGTTTGGGAGTCTAAACATTTGAGACATCTTTGTTATAGAGATTATGGACAA
GCATGTAACAGTTGCTTTTCTATAAGCTCATTTTACCCAAATATTTAC
>A1926916410
GATTATGGACAAGCATGTAACAGTTGCTTTTCTATAAGCTCATTTTACCCAAATATTTACTCATTGCATCCT
AACAATCTACAAACCTTGATGTGGATACCTGATAAATTTTTTGAACCG
>A1223985042
TCATTGCATCCTAACAATCTACAAACCTTGATGTGGATACCTGATAAATTTTTTGAACCGAGGTTGTTGCAC
CGATTGATCAATTTAAGAAAACTGGGTATACTGGGAGTGTCCAATTCT
>A450362203
AGGTTGTTGCACCGATTGATCAATTTAAGAAAACTGGGTATACTGGGAGTGTCCAATTCTACCGTTAAGATG
TTATCAATATTTAGCCCTGTGCTTAAGGCGCTGGAGGTTCTGAAGCTC
>A257755833
ACCGTTAAGATGTTATCAATATTTAGCCCTGTGCTTAAGGCGCTGGAGGTTCTGAAGCTCAGTTTTTCCAGT
GACCCGAGTGAACAAATAAAGTTGTCATCGTATCCACATATTGCTAAG
>A985084929
AGTTTTTCCAGTGACCCGAGTGAACAAATAAAGTTGTCATCGTATCCACATATTGCTAAGTTGCATTTGAAT
GTTAACAGAACAATGGCCTTGAACTCTCAATCATTTCCTCCAAATCTC
>A953170905
TTGCATTTGAATGTTAACAGAACAATGGCCTTGAACTCTCAATCATTTCCTCCAAATCTCATCAAGCTTACT
CTAGCCTACTTTAGTGTAGACCGTTATATACTGGCAGTACTTAAGACA
>A1198589667
ATCAAGCTTACTCTAGCCTACTTTAGTGTAGACCGTTATATACTGGCAGTACTTAAGACATTTCCCAAATTA
AGAAAACTTAAAATGTTCATCTGCAAGTATAATGAAGAAAAGATGGAT
>A1592505794
TTTCCCAAATTAAGAAAACTTAAAATGTTCATCTGCAAGTATAATGAAGAAAAGATGGATCTCTCGGGCGAG
GCAAATGGTTATAGCTTTCCGCAACTTGAAGTTTTGCATATTCATAGC
>A961393590
CTCTCGGGCGAGGCAAATGGTTATAGCTTTCCGCAACTTGAAGTTTTGCATATTCATAGCCCGAATGGGTTG
TCTGAAGTAACGTGCACGGATGATGTCAGTATGCCCAAATTGAAAAAG
>A1524879144
CCGAATGGGTTGTCTGAAGTAACGTGCACGGATGATGTCAGTATGCCCAAATTGAAAAAGCTGTTACTTACA
GGATTCCATTGCCGAATCAGTTTATCGGAACGGCTTAAAAAGCTGAGT
>A423593976
GGGTTGTCTGAAGTAACGTGCACGGATGATGTCAGTATGCCCAAATTGAAAAAGCTGTTACTTACAGGATTC
CATTGCCGAATCAGTTTATCGGAACGGCTTAAAAAGCTGAGTAAATGA
>A1890710027
ATGGAGATTGGCTTAGCAGTTGGTGGTGCATTTCTCTCCTCAGCTTTGAATGTTCTGTTTGATAGGCTTGCT
CCTAACGGTGATCTGCTCAACATGTTTCGGAAGCATAAGGATCATGTT
>A923907721
GATAGGCTTGCTCCTAACGGTGATCTGCTCAACATGTTTCGGAAGCATAAGGATCATGTTAAGCTCTTAAAG
AAGCTGAAAATGACTTTGCGTGGTATTCAGATTGTGCTAAGTGATGCA
>A2051212790
AAGCTCTTAAAGAAGCTGAAAATGACTTTGCGTGGTATTCAGATTGTGCTAAGTGATGCAGAGAATAAGCAA
GCATCAAATCCATCTGTGAGAGACTGGCTTAATGAGCTTCGAGATGCT
>A1790176973
GAGAATAAGCAAGCATCAAATCCATCTGTGAGAGACTGGCTTAATGAGCTTCGAGATGCTGTCGACTCTGCT
GAAAATTTAATAGAAGAAGTCAATTATGAAGCTTTGAGGCTTAAGGTG
>A1956042786
GTCGACTCTGCTGAAAATTTAATAGAAGAAGTCAATTATGAAGCTTTGAGGCTTAAGGTGGAAGGTCAGCAT
CAGAATTTTTCAGAAACAAGCAACCAGCAAGTAAGTGATGATTTTTTC
>A392179889
GAAGGTCAGCATCAGAATTTTTCAGAAACAAGCAACCAGCAAGTAAGTGATGATTTTTTCCTTAACATAAAG
GACAAGCTGGAAGACACTATTGAAACATTAAAGGATTTGCAAGAGCAA
>A721481741
CTTAACATAAAGGACAAGCTGGAAGACACTATTGAAACATTAAAGGATTTGCAAGAGCAAATTGGTCTCCTT
GGCTTAAAGGAGTATTTTGATTCCACGAAACTAGAAACTAGAAGACCT
>A2038129423
ATTGGTCTCCTTGGCTTAAAGGAGTATTTTGATTCCACGAAACTAGAAACTAGAAGACCTTCAACTTCTGTG
GATGATGAATCTGATATCTTTGGTAGGCAGAGCGAAATAGAGGATTTG
>AA2038129423
ATTGGTCTCCTTGGCTTAAAGGAGTATTTTGATTCCACGAAACTAGAAACTAGAAGACCTTCAACTTCTGTG
GATGATGAATCTGATATCTTTGGTAGGCAGAGCGAAATAGAGGATTTG
>A1566093469
TCAACTTCTGTGGATGATGAATCTGATATCTTTGGTAGGCAGAGCGAAATAGAGGATTTGATTGACCGTCTA
TTGTCTGAAGGTGCAAGTGGGAAAAAGCTGACAGTAGTTCCTATCGTT
>AA1566093469
TCAACTTCTGTGGATGATGAATCTGATATCTTTGGTAGGCAGAGCGAAATAGAGGATTTGATTGACCGTCTA
TTGTCTGAAGGTGCAAGTGGGAAAAAGCTGACAGTAGTTCCTATCGTT
>A285225079
ATTGACCGTCTATTGTCTGAAGGTGCAAGTGGGAAAAAGCTGACAGTAGTTCCTATCGTTGGAATGGGCGGC
CAGGGCAAGACAACACTTGCTAAAGCCGTATACAATGATGAGAGGGTG
>AA285225079
ATTGACCGTCTATTGTCTGAAGGTGCAAGTGGGAAAAAGCTGACAGTAGTTCCTATCGTTGGAATGGGCGGC
CAGGGCAAGACAACACTTGCTAAAGCCGTATACAATGATGAGAGGGTG
>A662542622
GGAATGGGCGGCCAGGGCAAGACAACACTTGCTAAAGCCGTATACAATGATGAGAGGGTGAAGAATCATTTT
GATTTGAAAGCGTGGTATTGCGTTTCTGAAGGATTTGATGCTTTGAGA
>AA662542622
GGAATGGGCGGCCAGGGCAAGACAACACTTGCTAAAGCCGTATACAATGATGAGAGGGTGAAGAATCATTTT
GATTTGAAAGCGTGGTATTGCGTTTCTGAAGGATTTGATGCTTTGAGA
>A562135420
AAGAATCATTTTGATTTGAAAGCGTGGTATTGCGTTTCTGAAGGATTTGATGCTTTGAGAATAACAAAAGAA
TTACTCCAAGAAATTGGCAAATTTGACTCGAAGGATGTCCACAACAAT
>AA562135420
AAGAATCATTTTGATTTGAAAGCGTGGTATTGCGTTTCTGAAGGATTTGATGCTTTGAGAATAACAAAAGAA
TTACTCCAAGAAATTGGCAAATTTGACTCGAAGGATGTCCACAACAAT
>A2142870261
ATAACAAAAGAATTACTCCAAGAAATTGGCAAATTTGACTCGAAGGATGTCCACAACAATCTTAACCAGCTT
CAAGTCAAATTGAAGGAAAGTTTGAAGGGAAAGAAGTTCCTTATTGTT
>AA2142870261
ATAACAAAAGAATTACTCCAAGAAATTGGCAAATTTGACTCGAAGGATGTCCACAACAATCTTAACCAGCTT
CAAGTCAAATTGAAGGAAAGTTTGAAGGGAAAGAAGTTCCTTATTGTT
>A543111598
CTTAACCAGCTTCAAGTCAAATTGAAGGAAAGTTTGAAGGGAAAGAAGTTCCTTATTGTTTTGGATGATGTG
TGGAATGAAAATTACAACGAGTGGAATGACTTGAGAAATATTTTTGCA
>AA543111598
CTTAACCAGCTTCAAGTCAAATTGAAGGAAAGTTTGAAGGGAAAGAAGTTCCTTATTGTTTTGGATGATGTG
TGGAATGAAAATTACAACGAGTGGAATGACTTGAGAAATATTTTTGCA
>A428542445
TTGGATGATGTGTGGAATGAAAATTACAACGAGTGGAATGACTTGAGAAATATTTTTGCACAAGGAGATATA
GGAAGTAAGATCATTGTGACGACACGCAAAGACAGTGTTGCCTTGATG
>AA428542445
TTGGATGATGTGTGGAATGAAAATTACAACGAGTGGAATGACTTGAGAAATATTTTTGCACAAGGAGATATA
GGAAGTAAGATCATTGTGACGACACGCAAAGACAGTGTTGCCTTGATG
>A2036848343
CAAGGAGATATAGGAAGTAAGATCATTGTGACGACACGCAAAGACAGTGTTGCCTTGATGATGGGAAATGAG
CAAATTCGCATGGGCAATTTGTCTACCGAAGCCTCTTGGTCTTTATTT
>AA2036848343
CAAGGAGATATAGGAAGTAAGATCATTGTGACGACACGCAAAGACAGTGTTGCCTTGATGATGGGAAATGAG
CAAATTCGCATGGGCAATTTGTCTACCGAAGCCTCTTGGTCTTTATTT
>A1846502922
ATGGGAAATGAGCAAATTCGCATGGGCAATTTGTCTACCGAAGCCTCTTGGTCTTTATTTCAAAGACATGCA
TTTGAAAACATGGATCCTATGGGACATCCGGAACTTGAAGAGGTCGGA
>AA1846502922
ATGGGAAATGAGCAAATTCGCATGGGCAATTTGTCTACCGAAGCCTCTTGGTCTTTATTTCAAAGACATGCA
TTTGAAAACATGGATCCTATGGGACATCCGGAACTTGAAGAGGTCGGA
>A1434841768
CAAAGACATGCATTTGAAAACATGGATCCTATGGGACATCCGGAACTTGAAGAGGTCGGAAGACAAATTGCA
GCCAAGTGCAAAGGACTGCCCTTAGCTCTGAAGACGCTCGCTGGCATG
>AA1434841768
CAAAGACATGCATTTGAAAACATGGATCCTATGGGACATCCGGAACTTGAAGAGGTCGGAAGACAAATTGCA
GCCAAGTGCAAAGGACTGCCCTTAGCTCTGAAGACGCTCGCTGGCATG
>A617211384
AGACAAATTGCAGCCAAGTGCAAAGGACTGCCCTTAGCTCTGAAGACGCTCGCTGGCATGTTACGCTCCAAA
TCAGAGGTTGAAGAGTGGAAACGTATTTTGAGAAGTGAAATATGGGAG
>AA617211384
AGACAAATTGCAGCCAAGTGCAAAGGACTGCCCTTAGCTCTGAAGACGCTCGCTGGCATGTTACGCTCCAAA
TCAGAGGTTGAAGAGTGGAAACGTATTTTGAGAAGTGAAATATGGGAG
>A1359745384
TTACGCTCCAAATCAGAGGTTGAAGAGTGGAAACGTATTTTGAGAAGTGAAATATGGGAGCTGCCACACAAT
GACATATTACCAGCGTTGATGTTGAGCTACAATGATCTTCCCGCACAT
>AA1359745384
TTACGCTCCAAATCAGAGGTTGAAGAGTGGAAACGTATTTTGAGAAGTGAAATATGGGAGCTGCCACACAAT
GACATATTACCAGCGTTGATGTTGAGCTACAATGATCTTCCCGCACAT
>A1423636174
CTGCCACACAATGACATATTACCAGCGTTGATGTTGAGCTACAATGATCTTCCCGCACATTTAAAGCGATGC
TTTTCTTTTTGTGCAATATTTCCTAAAGATTATCCATTTAGGAAAGAA
>AA1423636174
CTGCCACACAATGACATATTACCAGCGTTGATGTTGAGCTACAATGATCTTCCCGCACATTTAAAGCGATGC
TTTTCTTTTTGTGCAATATTTCCTAAAGATTATCCATTTAGGAAAGAA
>A1550438948
TTAAAGCGATGCTTTTCTTTTTGTGCAATATTTCCTAAAGATTATCCATTTAGGAAAGAACAAGTTATTCAT
CTATGGATTGCCAATGGTCTCGTACCAGTGAAAGATGAAATAAATCAA
>AA1550438948
TTAAAGCGATGCTTTTCTTTTTGTGCAATATTTCCTAAAGATTATCCATTTAGGAAAGAACAAGTTATTCAT
CTATGGATTGCCAATGGTCTCGTACCAGTGAAAGATGAAATAAATCAA
>A409063191
CAAGTTATTCATCTATGGATTGCCAATGGTCTCGTACCAGTGAAAGATGAAATAAATCAAGATTTAGGCAAC
CAATACTTTCTAGAGTTGAGATCAAGATCATTATTTGAAAAGGTCCCA
>AA409063191
CAAGTTATTCATCTATGGATTGCCAATGGTCTCGTACCAGTGAAAGATGAAATAAATCAAGATTTAGGCAAC
CAATACTTTCTAGAGTTGAGATCAAGATCATTATTTGAAAAGGTCCCA
>A198346909
GATTTAGGCAACCAATACTTTCTAGAGTTGAGATCAAGATCATTATTTGAAAAGGTCCCAAATCCTTCTAAA
AGGAACATAGAGGAATTATTCCTTATGCATGACCTTGTCAATGATTTA
>AA198346909
GATTTAGGCAACCAATACTTTCTAGAGTTGAGATCAAGATCATTATTTGAAAAGGTCCCAAATCCTTCTAAA
AGGAACATAGAGGAATTATTCCTTATGCATGACCTTGTCAATGATTTA
>A1438135415
AATCCTTCTAAAAGGAACATAGAGGAATTATTCCTTATGCATGACCTTGTCAATGATTTAGCCCAACTTGCA
TCTTCAAAACTTTGTATCAGGTTAGAAGAGAGCCAAGGATCTCATATG
>A1567113903
GCCCAACTTGCATCTTCAAAACTTTGTATCAGGTTAGAAGAGAGCCAAGGATCTCATATGTTGGAACAATGT
CGGCACTTATCTTATTCAATAGGATTTAATGGTGAGTTTAAGAAATTG
>A885980168
TTGGAACAATGTCGGCACTTATCTTATTCAATAGGATTTAATGGTGAGTTTAAGAAATTGACACCCCTCTAC
AAATTGGAGCAGTTGAGGACATTGCTTCCGATACGTATTGAATTCAGA
>A1143303951
ACACCCCTCTACAAATTGGAGCAGTTGAGGACATTGCTTCCGATACGTATTGAATTCAGATTGCACAATCTA
AGCAAGAGGGTGTTGCATAACATACTGCCTACACTAAGATCCTTGAGG
>A396094149
TTGCACAATCTAAGCAAGAGGGTGTTGCATAACATACTGCCTACACTAAGATCCTTGAGGGCCCTATCATTC
TCTCAATACAAGATTAAGGAGTTGCCAAATGACTTGTTTACCAAATTA
>A347249733
GCCCTATCATTCTCTCAATACAAGATTAAGGAGTTGCCAAATGACTTGTTTACCAAATTAAAGCTCCTCAGA
TTTTTGGATATTTCTCGGACATGGATTACAAAGTTGCCGGATTCCATT
>A253891192
AAGCTCCTCAGATTTTTGGATATTTCTCGGACATGGATTACAAAGTTGCCGGATTCCATTTGTGGATTATAT
AACTTGGAGACACTTCTCCTGTCATCTTGTGCTGATCTTGAGGAGCTA
>A734758097
TGTGGATTATATAACTTGGAGACACTTCTCCTGTCATCTTGTGCTGATCTTGAGGAGCTACCGCTGCAGATG
GAGAAGTTGATTAACTTGCGTCATCTTGACGTAAGCAACACTCGGCGC
>A1087072579
CCGCTGCAGATGGAGAAGTTGATTAACTTGCGTCATCTTGACGTAAGCAACACTCGGCGCTTGAAGATGCCA
CTACATCTGAGCAGGTTGAAAAGCCTCCAAGTGTTGGTGGGACCCAAG
>A1200860325
TTGAAGATGCCACTACATCTGAGCAGGTTGAAAAGCCTCCAAGTGTTGGTGGGACCCAAGTTTTTTGTAGAT
GGTTGGAGAATGGAAGATTTGGGTGAAGCACAAAACTTACATGGATCT
>A56152115
TTTTTTGTAGATGGTTGGAGAATGGAAGATTTGGGTGAAGCACAAAACTTACATGGATCTCTATCAGTTGTG
AAGTTGGAAAATGTGGTTGATAGAAGGGAAGCTGTGAAGGCAAAGATG
>AA56152115
TTTTTTGTAGATGGTTGGAGAATGGAAGATTTGGGTGAAGCACAAAACTTACATGGATCTCTATCAGTTGTG
AAGTTGGAAAATGTGGTTGATAGAAGGGAAGCTGTGAAGGCAAAGATG
>A897192829
CTATCAGTTGTGAAGTTGGAAAATGTGGTTGATAGAAGGGAAGCTGTGAAGGCAAAGATGAGGGAGAAGAAT
CATGTTGAGCAATTATCATTGGAGTGGAGTGAAAGTAGTATTGCCGAC
>AA897192829
CTATCAGTTGTGAAGTTGGAAAATGTGGTTGATAGAAGGGAAGCTGTGAAGGCAAAGATGAGGGAGAAGAAT
CATGTTGAGCAATTATCATTGGAGTGGAGTGAAAGTAGTATTGCCGAC
>A1063192229
AGGGAGAAGAATCATGTTGAGCAATTATCATTGGAGTGGAGTGAAAGTAGTATTGCCGACAATTCACAAACA
GAAAGTGACATACTTGATGAGCTATGCCCACATAAAAACATCAAAAAA
>A203186305
AATTCACAAACAGAAAGTGACATACTTGATGAGCTATGCCCACATAAAAACATCAAAAAAGTCGAAATCAGT
GGATATAGAGGGACAAACTTTCCCAATTGGGTAGCTGATCCTTTGTTT
>A15975826
GTCGAAATCAGTGGATATAGAGGGACAAACTTTCCCAATTGGGTAGCTGATCCTTTGTTTCTTAAGCTGGTG
AATTTGTCTCTAAGAAACTGCAAGGACTGTTACTCCTTGCCAGCACTA
>A1661686691
CTTAAGCTGGTGAATTTGTCTCTAAGAAACTGCAAGGACTGTTACTCCTTGCCAGCACTAGGACAACTCCCT
TGTTTGAAATTCCTTTCCGTTAAAGGGATGCATGGAATAAGAGTGGTG
>A420046674
GGACAACTCCCTTGTTTGAAATTCCTTTCCGTTAAAGGGATGCATGGAATAAGAGTGGTGACGGAAGAATTC
TATGGCAGATTGTCCTCCAAAAAGCCTTTTAACTCTCTAGAGAAGCTT
>A1723785208
ACGGAAGAATTCTATGGCAGATTGTCCTCCAAAAAGCCTTTTAACTCTCTAGAGAAGCTTGAATTTGAAGAT
ATGACGGAGTGGAAGCAATGGCACGCACTAGGAATTGGAGAGTTCCCT
>A690681762
GAATTTGAAGATATGACGGAGTGGAAGCAATGGCACGCACTAGGAATTGGAGAGTTCCCTACACTTGAGAAC
CTTTCAATTAAAAATTGCCCTGAGCTCAGTTTGGAGATACCCATCCAA
>A1635236300
ACACTTGAGAACCTTTCAATTAAAAATTGCCCTGAGCTCAGTTTGGAGATACCCATCCAATTTTCAAGTTTA
AAAAGGTTAGAAGTTAGTGATTGTCCAGTTGTTTTTGATGATGCCCAA
>A1339170077
TTTTCAAGTTTAAAAAGGTTAGAAGTTAGTGATTGTCCAGTTGTTTTTGATGATGCCCAACTGTTTAGATCC
CAACTTGAGGCAATGAAGCAGATTGAGGAAATAGATATATGTGATTGT
>A1113541300
CTGTTTAGATCCCAACTTGAGGCAATGAAGCAGATTGAGGAAATAGATATATGTGATTGTAACTCTGTTACC
TCCTTTCCTTTTAGCATACTGCCAACTACCTTGAAGAGAATACAGATA
>A1193979227
AACTCTGTTACCTCCTTTCCTTTTAGCATACTGCCAACTACCTTGAAGAGAATACAGATATCTCGTTGCCCA
AAATTGAAATTGGAGGCGCCAGTTGGTGAGATGTTTGTGGAGTATTTG
>A2049209045
TCTCGTTGCCCAAAATTGAAATTGGAGGCGCCAGTTGGTGAGATGTTTGTGGAGTATTTGAGAGTGAATGAT
TGTGGTTGTGTAGATGATATATCACCTGAGTTTCTCCCAACAGCACGT
>A114445236
AGAGTGAATGATTGTGGTTGTGTAGATGATATATCACCTGAGTTTCTCCCAACAGCACGTCAATTGAGTATT
GAAAATTGCCAGAACGTTACTAGGTTTTTGATTCCTACTGCCACTGAA
>A1768909326
CAATTGAGTATTGAAAATTGCCAGAACGTTACTAGGTTTTTGATTCCTACTGCCACTGAAACTCTCCGTATT
TCGAATTGTGAGAATGTTGAAAAACTATCGGTGGCATGTGGAGGAGCG
>A1384260991
ACTCTCCGTATTTCGAATTGTGAGAATGTTGAAAAACTATCGGTGGCATGTGGAGGAGCGGCCCAGATGACG
TCACTGAATATTTGGGGATGTAAGAAGCTCAAGTGTCTTCCAGAACTC
>A354887708
GCCCAGATGACGTCACTGAATATTTGGGGATGTAAGAAGCTCAAGTGTCTTCCAGAACTCCTTCCATCTCTC
AAGGAACTGCGTCTGTCTGATTGTCCAGAAATAGAAGGAGAATTGCCC
>A772393853
CTTCCATCTCTCAAGGAACTGCGTCTGTCTGATTGTCCAGAAATAGAAGGAGAATTGCCCTTCAATTTAGAA
ATACTCCGTATCATATATTGCAAGAAACTGGTGAATGGCCGAAAGGAG
>A996623111
TTCAATTTAGAAATACTCCGTATCATATATTGCAAGAAACTGGTGAATGGCCGAAAGGAGTGGCATTTACAG
AGACTCACAGAGTTATGGATCGATCATGATGGGAGTGACGAAGATATT
>A1032866701
TGGCATTTACAGAGACTCACAGAGTTATGGATCGATCATGATGGGAGTGACGAAGATATTGAACATTGGGAG
TTGCCTTGTTCTATTCAGAGACTTACCATAAAGAATCTTAAAACATTA
>A429708155
GAACATTGGGAGTTGCCTTGTTCTATTCAGAGACTTACCATAAAGAATCTTAAAACATTAAGCAGCCAACAT
CTCAAAAGCCTCACCTCTCTTCAATATCTATGTATTGAGGGTTATTTA
>A712065736
AGCAGCCAACATCTCAAAAGCCTCACCTCTCTTCAATATCTATGTATTGAGGGTTATTTATCTCAGATTCAG
TCACAAGGCCAGCTTTCCTCCTTTTCTCACCTCACTTCGCTTCAAACT
>A1588144184
TCTCAGATTCAGTCACAAGGCCAGCTTTCCTCCTTTTCTCACCTCACTTCGCTTCAAACTCTACAAATCTGG
AATTTCCTTAATCTCCAATCACTTGCTGAATCAGCACTGCCCTCCTCC
>A1123629320
CTACAAATCTGGAATTTCCTTAATCTCCAATCACTTGCTGAATCAGCACTGCCCTCCTCCCTCTCTCACCTG
GAGATAGATGATTGCCCTAATCTCCAATCACTCTTCGAATCAGCACTG
>A672141619
CTCTCTCACCTGGAGATAGATGATTGCCCTAATCTCCAATCACTCTTCGAATCAGCACTGCCCTCCTCCCTC
TCTCAGCTGTTCATCCAGGATTGCCCTAATCTCCAATCCCTTCCATTT
>A1158072682
CCCTCCTCCCTCTCTCAGCTGTTCATCCAGGATTGCCCTAATCTCCAATCCCTTCCATTTAAAGGGATGCCC
TCTTCCCTCTCTAAACTATCTATTTTCAATTGCCCATTGCTCACACCA
>A1279631579
AAAGGGATGCCCTCTTCCCTCTCTAAACTATCTATTTTCAATTGCCCATTGCTCACACCACTACTAGAATTT
GACAAGGGGGAATACTGGCCACAAATTGCTCATATTCCCATCATAAAT
>A1617984287
TCTAAACTATCTATTTTCAATTGCCCATTGCTCACACCACTACTAGAATTTGACAAGGGGGAATACTGGCCA
CAAATTGCTCATATTCCCATCATAAATATCGATTGGAAATATATTTAA
>A393468284
ATGGCATCTTCTTCTTCTTCTTCTAGATGGAGCTATGATGTTTTCCTAAGTTTTAGAGGCGAAGATACTCGA
AAAACGTTTACAAGTCACTTATATGAAGTCTTGAATGATAGGGGAATA
>A1358922261
GAAGATACTCGAAAAACGTTTACAAGTCACTTATATGAAGTCTTGAATGATAGGGGAATAAAAACCTTTCAA
GATGAAAAAAGGCTAGAGTACGGTGCAACCATCCCAGAAGAAATCTGT
>A1003199548
AAAACCTTTCAAGATGAAAAAAGGCTAGAGTACGGTGCAACCATCCCAGAAGAAATCTGTAAAGCCATAGAA
GAGTCTCAATTTTCCATCGTCGTTTTCTCAGAGAATTATGCAACATCG
>A2072616568
AAAGCCATAGAAGAGTCTCAATTTTCCATCGTCGTTTTCTCAGAGAATTATGCAACATCGAGGTGGTGTTTG
AATGAACTAGTGAAGATCATGGAATGCAAGAATCAATTTAAACAAACT
>A475224593
AGGTGGTGTTTGAATGAACTAGTGAAGATCATGGAATGCAAGAATCAATTTAAACAAACTGTTATACCGATA
TTCTATGATGTGGATCCATCACATGTTCGAAGCCAAAAGGAGAGTTTT
>A2003856426
GTTATACCGATATTCTATGATGTGGATCCATCACATGTTCGAAGCCAAAAGGAGAGTTTTGCAAAAGCCTTT
GAAGAACATGAAACAAAGTATAAGAATGATGCTGAGAGAATACAAATA
>A329538935
GCAAAAGCCTTTGAAGAACATGAAACAAAGTATAAGAATGATGCTGAGAGAATACAAATATGGAGGATTGCT
TTAAATGCAGCGGCCAATCTCAAAGGCTCATGTGATAATCGTGACAAG
>A1898274565
TGGAGGATTGCTTTAAATGCAGCGGCCAATCTCAAAGGCTCATGTGATAATCGTGACAAGACTGATGCAGAC
TGTATTCGGCAGATTGTTGACCAAGTCTCGTCCAAATTATGCAAAATT
>A257865192
ACTGATGCAGACTGTATTCGGCAGATTGTTGACCAAGTCTCGTCCAAATTATGCAAAATTTCTTTATCTTAT
TTGCAAAACATTGTCGGAATAGATACTCATTTAGAGAAAATAGAATCC
>A979988856
TCTTTATCTTATTTGCAAAACATTGTCGGAATAGATACTCATTTAGAGAAAATAGAATCCTTACTAGGGTTA
GAAATCAATGATGTTCGGATTATGGGGATCTGGGGCATGGGGGGAGTC
>AA979988856
TCTTTATCTTATTTGCAAAACATTGTCGGAATAGATACTCATTTAGAGAAAATAGAATCCTTACTAGGGTTA
GAAATCAATGATGTTCGGATTATGGGGATCTGGGGCATGGGGGGAGTC
>A1270358060
TTACTAGGGTTAGAAATCAATGATGTTCGGATTATGGGGATCTGGGGCATGGGGGGAGTCGGTAAAACGACA
ATAGCAAGGGGTATGTTTGATACTCTTTTAGGAAGAAGGGATAGTTCC
>AA1270358060
TTACTAGGGTTAGAAATCAATGATGTTCGGATTATGGGGATCTGGGGCATGGGGGGAGTCGGTAAAACGACA
ATAGCAAGGGGTATGTTTGATACTCTTTTAGGAAGAAGGGATAGTTCC
>A2049124972
GGTAAAACGACAATAGCAAGGGGTATGTTTGATACTCTTTTAGGAAGAAGGGATAGTTCCTATCAATTTGAT
GGTGCTTGTTTCCTTAAGGATATTAAAGAAAACAAACATGGAATGCAT
>AA2049124972
GGTAAAACGACAATAGCAAGGGGTATGTTTGATACTCTTTTAGGAAGAAGGGATAGTTCCTATCAATTTGAT
GGTGCTTGTTTCCTTAAGGATATTAAAGAAAACAAACATGGAATGCAT
>A602653012
TATCAATTTGATGGTGCTTGTTTCCTTAAGGATATTAAAGAAAACAAACATGGAATGCATTCTCTGCAAAAT
ATCCTTCTCTCTAATCTTTTAAGAGAAAAAGCTAATTATAATAATGAG
>AA602653012
TATCAATTTGATGGTGCTTGTTTCCTTAAGGATATTAAAGAAAACAAACATGGAATGCATTCTCTGCAAAAT
ATCCTTCTCTCTAATCTTTTAAGAGAAAAAGCTAATTATAATAATGAG
>A1637020901
TCTCTGCAAAATATCCTTCTCTCTAATCTTTTAAGAGAAAAAGCTAATTATAATAATGAGGAGGAAGGAAAG
CACCAAATGGCTAGTAGACTGCGTTCTAAGAAGGTCCTAATTGTGCTT
>A1500383300
GAGGAAGGAAAGCACCAAATGGCTAGTAGACTGCGTTCTAAGAAGGTCCTAATTGTGCTTGATGACATAGAT
GATAAAGATCATTATTTGGAGTATTTAGCAGGTGATCTTGATTGGTTT
>AA1500383300
GAGGAAGGAAAGCACCAAATGGCTAGTAGACTGCGTTCTAAGAAGGTCCTAATTGTGCTTGATGACATAGAT
GATAAAGATCATTATTTGGAGTATTTAGCAGGTGATCTTGATTGGTTT
>A447581713
GATGACATAGATGATAAAGATCATTATTTGGAGTATTTAGCAGGTGATCTTGATTGGTTTGGTGATGGAAGT
AGAATTATTGTAACAACTAGAGACAAGAATTTGATAGAGAAGAATGAT
>AA447581713
GATGACATAGATGATAAAGATCATTATTTGGAGTATTTAGCAGGTGATCTTGATTGGTTTGGTGATGGAAGT
AGAATTATTGTAACAACTAGAGACAAGAATTTGATAGAGAAGAATGAT
>A1566841929
GGTGATGGAAGTAGAATTATTGTAACAACTAGAGACAAGAATTTGATAGAGAAGAATGATGTAATATATGAA
GTGAGTGCACTACCTGTTCATGAATCCATTCAATTGCTCAATCAGTAT
>AA1566841929
GGTGATGGAAGTAGAATTATTGTAACAACTAGAGACAAGAATTTGATAGAGAAGAATGATGTAATATATGAA
GTGAGTGCACTACCTGTTCATGAATCCATTCAATTGCTCAATCAGTAT
>A1236245542
GTAATATATGAAGTGAGTGCACTACCTGTTCATGAATCCATTCAATTGCTCAATCAGTATGCTTTTGGAAAA
AAAGTTCCAGATGAGCATTTTAAGAAGCTTTCATTGGAGGTAGTAAAT
>A1077327623
GCTTTTGGAAAAAAAGTTCCAGATGAGCATTTTAAGAAGCTTTCATTGGAGGTAGTAAATTATGCTAAAGGC
CTTCCTTTAGCCCTCAAAGTGTGGGGTTCTTTGTTGCATAACCTACGA
>AA1077327623
GCTTTTGGAAAAAAAGTTCCAGATGAGCATTTTAAGAAGCTTTCATTGGAGGTAGTAAATTATGCTAAAGGC
CTTCCTTTAGCCCTCAAAGTGTGGGGTTCTTTGTTGCATAACCTACGA
>A1884397767
TATGCTAAAGGCCTTCCTTTAGCCCTCAAAGTGTGGGGTTCTTTGTTGCATAACCTACGACTGACTGAATGG
AGAAGTGCTATGGAGCAAATGAAAAATAACTCTAATTCGGAAATTGTT
>AA1884397767
TATGCTAAAGGCCTTCCTTTAGCCCTCAAAGTGTGGGGTTCTTTGTTGCATAACCTACGACTGACTGAATGG
AGAAGTGCTATGGAGCAAATGAAAAATAACTCTAATTCGGAAATTGTT
>A2054473460
CTGACTGAATGGAGAAGTGCTATGGAGCAAATGAAAAATAACTCTAATTCGGAAATTGTTGAAAAGCTCAAA
ATCAGTTATGATGGATTGGAGCCCATCCAACAAGAGATGTTTCTAGAT
>AA2054473460
CTGACTGAATGGAGAAGTGCTATGGAGCAAATGAAAAATAACTCTAATTCGGAAATTGTTGAAAAGCTCAAA
ATCAGTTATGATGGATTGGAGCCCATCCAACAAGAGATGTTTCTAGAT
>A1592259656
GAAAAGCTCAAAATCAGTTATGATGGATTGGAGCCCATCCAACAAGAGATGTTTCTAGATATAGCATGCTTC
TTGCGAGGGGAAGAAAAAGATTACATCCTACAAATTCTTGAGAGTTGT
>AA1592259656
GAAAAGCTCAAAATCAGTTATGATGGATTGGAGCCCATCCAACAAGAGATGTTTCTAGATATAGCATGCTTC
TTGCGAGGGGAAGAAAAAGATTACATCCTACAAATTCTTGAGAGTTGT
>A1868293966
ATAGCATGCTTCTTGCGAGGGGAAGAAAAAGATTACATCCTACAAATTCTTGAGAGTTGTCATATTGGAGTT
GAATACGGGTTGCGTATTTTAATTGACAAATCTCTTGTGTTCATCTCT
>A1807872612
CATATTGGAGTTGAATACGGGTTGCGTATTTTAATTGACAAATCTCTTGTGTTCATCTCTGAATATAATCAG
GTTCAAATGCATGACTTAATACAGGATATGGCTAAATATATAGTGAAT
>A955151293
GAATATAATCAGGTTCAAATGCATGACTTAATACAGGATATGGCTAAATATATAGTGAATTTTCAAAAAGAT
CCCGGAGAACGTAGCAGACTATGGCTCGCCGAGGAAGTCGAAGAAGTG
>A1677552371
TTTCAAAAAGATCCCGGAGAACGTAGCAGACTATGGCTCGCCGAGGAAGTCGAAGAAGTGATGAGCAACAGC
ACAGGGACCATGGCAATGGAAGCAATTTGGGTTTCTTCTTATTCTAGT
>A997908826
ATGAGCAACAGCACAGGGACCATGGCAATGGAAGCAATTTGGGTTTCTTCTTATTCTAGTACATTACGCTTT
AGCAACGAGGCCATGAAAAATATGAAAAGGCTTAGAATATTTAACATA
>A1542142360
ACATTACGCTTTAGCAACGAGGCCATGAAAAATATGAAAAGGCTTAGAATATTTAACATAGGGATGTCATCG
ACCCATGATGCCATTGAGTATCTGCCCCACAACTTGTGTTGTTTTGTT
>A1404385634
GGGATGTCATCGACCCATGATGCCATTGAGTATCTGCCCCACAACTTGTGTTGTTTTGTTTGCAATAACTAT
CCATGGGAGTCATTTCCATCTATATTTGAACTCAAAATGCTTGTTCAC
>A1876372064
TGCAATAACTATCCATGGGAGTCATTTCCATCTATATTTGAACTCAAAATGCTTGTTCACCTTCAACTCCGA
CACAATTCACTGCCTCATTTATGGACGGAAACAAAGCATTTGCCGTCT
>A1191275658
CTTCAACTCCGACACAATTCACTGCCTCATTTATGGACGGAAACAAAGCATTTGCCGTCTCTACGGAGGTTA
GATCTCAGCTGGTCTAAAAGACTAATGCGAACACCAGATTTCACGGGG
>A48958310
CTACGGAGGTTAGATCTCAGCTGGTCTAAAAGACTAATGCGAACACCAGATTTCACGGGGATGCCAAATTTG
GAGTATGTGGATTTGTATCAATGTAGTAATCTTGAAGAAGTTCACCAT
>A1239288711
ATGCCAAATTTGGAGTATGTGGATTTGTATCAATGTAGTAATCTTGAAGAAGTTCACCATTCCCTGGGATGT
TGCAGCAAACTCATTCAGTTAATTTTGAATGGTTGTAAAAGCCTTAAG
>A929688189
TCCCTGGGATGTTGCAGCAAACTCATTCAGTTAATTTTGAATGGTTGTAAAAGCCTTAAGAAGTTTCCACGT
GTTAACGTGGAATCTCTTAAATATCTGACTGTCCAAGGTTGCTCTAGG
>A711323044
AAGTTTCCACGTGTTAACGTGGAATCTCTTAAATATCTGACTGTCCAAGGTTGCTCTAGGTTAGAGAAAATT
CCAGAAATCCACGGGAGAATGAAGCCGGAGATACAGATTCACATGCTA
>A1166951230
TTAGAGAAAATTCCAGAAATCCACGGGAGAATGAAGCCGGAGATACAGATTCACATGCTAGGCTCTGGGATA
AGGGAACTACCATCATCTATTACTCAGTACCAAACTCACATTACCAAG
>A1388002843
GGCTCTGGGATAAGGGAACTACCATCATCTATTACTCAGTACCAAACTCACATTACCAAGCTATTGTCGTGG
AATATGAAAAACCTTGTAGCTCTTCCAAGCAGCATATGTAGGTTGAAA
>A1447402411
CTATTGTCGTGGAATATGAAAAACCTTGTAGCTCTTCCAAGCAGCATATGTAGGTTGAAAAGTTTGGTTAGT
CTGAGTGTGCCGGGTTGCTCAAAACTTGAAAGCTTGCCAGAAGAGATA
>A797916207
AGTTTGGTTAGTCTGAGTGTGCCGGGTTGCTCAAAACTTGAAAGCTTGCCAGAAGAGATAGGGGATTTAGAC
AACTTGCGGGTGCTTGATGCCAGGGATACTCTAATTTTACGACCTCCC
>A1649905670
GGGGATTTAGACAACTTGCGGGTGCTTGATGCCAGGGATACTCTAATTTTACGACCTCCCTCTTCCATCGTA
CGCTTGAACAAACTTATAATCTTGATGTTTGGAGGCTTCAAAGATGTA
>A1806682523
TCTTCCATCGTACGCTTGAACAAACTTATAATCTTGATGTTTGGAGGCTTCAAAGATGTAGTGAACTTTGAG
TTCCCTCCTGTGGCTGAAGGATTACGCTCATTGGAACATCTGGATCTC
>A1589314274
GTGAACTTTGAGTTCCCTCCTGTGGCTGAAGGATTACGCTCATTGGAACATCTGGATCTCACCTGTTGCAAT
CTAATAGATGGAGGACTTCCGGAAGATATTGGATCCTTATCCTCTTTG
>A2011793458
ACCTGTTGCAATCTAATAGATGGAGGACTTCCGGAAGATATTGGATCCTTATCCTCTTTGAAAAAGTTGGAT
CTCAGTAGAAATAATTTTGAGCATTTGCCTCCAAGTATAGCCCAACTT
>A959856966
AAAAAGTTGGATCTCAGTAGAAATAATTTTGAGCATTTGCCTCCAAGTATAGCCCAACTTGGTGCTCTTCGA
TCCTTAGACTTAAAAGATTGCCAGAGGCTTACACAGCTACCAGAACTT
>A302119557
GGTGCTCTTCGATCCTTAGACTTAAAAGATTGCCAGAGGCTTACACAGCTACCAGAACTTCCCCCAGAATTA
AGCGAATTGCGTGTAGATTGTCATATGGCTCTGAAATTTATCCATGAT
>A1039893857
CCCCCAGAATTAAGCGAATTGCGTGTAGATTGTCATATGGCTCTGAAATTTATCCATGATTTAGTAACAAAG
AGGAAGAAACTAGGGAGGTTGAAACTTGATGATGCACACAATGATACT
>A807167274
TTAGTAACAAAGAGGAAGAAACTAGGGAGGTTGAAACTTGATGATGCACACAATGATACTATATATAATTTG
TTTGCACATGCCCTGTTTCAGAATATCTCTTCCATGAGGCATGACATC
>A1475118881
ATATATAATTTGTTTGCACATGCCCTGTTTCAGAATATCTCTTCCATGAGGCATGACATCTCCGCTTCAGAT
TCCTTGTCACTAAGAGTATTTACCGGTCAACTGTATCTTGTAAAGATC
>A57348291
TCCGCTTCAGATTCCTTGTCACTAAGAGTATTTACCGGTCAACTGTATCTTGTAAAGATCCCGAGTTGGTTC
CACCATCAGGGTTGGGATAGTAGTGTATTAGTCAATTTGCCTGGAAAT
>A1718516879
CCGAGTTGGTTCCACCATCAGGGTTGGGATAGTAGTGTATTAGTCAATTTGCCTGGAAATTGGTATATACCT
GATAAATTCTTGGGATTTGCTGTATGTTACTCTCGTAGCTTAATTGAC
>A1914413027
TGGTATATACCTGATAAATTCTTGGGATTTGCTGTATGTTACTCTCGTAGCTTAATTGACACCACAGCTCAC
TTGATTCCCGTATATGATGACGGGATGTCGTGCATGACTCGGAAACTT
>A28653368
ACCACAGCTCACTTGATTCCCGTATATGATGACGGGATGTCGTGCATGACTCGGAAACTTGCCTTATCAGAA
TGTGATACAGAATCATCCGACAATTCAGAATGTGATATACATTTTTTC
>A430509476
GCCTTATCAGAATGTGATACAGAATCATCCGACAATTCAGAATGTGATATACATTTTTTCTTTGTACCTTTT
GCTGCCTTATGGGATACATCTAAGGCAAATGGAAAAACACCAAGTGAC
>A259923158
TTTGTACCTTTTGCTGCCTTATGGGATACATCTAAGGCAAATGGAAAAACACCAAGTGACTATGGGATTATT
AGGCTTTCTTTTTCTGGAGAAGAGAAGATGTATGGACCTCGTTTGTTG
>A85453295
TATGGGATTATTAGGCTTTCTTTTTCTGGAGAAGAGAAGATGTATGGACCTCGTTTGTTGTATAAACAAGGA
CCAGAGGTTGAGGCCTTGTTACAAATGAGGGAAAATAACACAGAACAT
>A1224113257
TATAAACAAGGACCAGAGGTTGAGGCCTTGTTACAAATGAGGGAAAATAACACAGAACATTTCACTGGGATA
CGGAGGACTCGATATAACAACAGAACACCCTTTTATGAGCTCATCAAT
>A2111685625
CAAGGACCAGAGGTTGAGGCCTTGTTACAAATGAGGGAAAATAACACAGAACATTTCACTGGGATACGGAGG
ACTCGATATAACAACAGAACACCCTTTTATGAGCTCATCAATGGGTGA
>A514364856
ATGGAAAAAGGAGAAAAACCATTGCTACTATTTGAGGAACAAAAAAAAAGAATCACGAATCTTATTGATGAT
TTCTTGAATGGTTTGAAGCAAATAATGAACGAAGAAGAAGAATTCATT
>A15461912
CTTATTGATGATTTCTTGAATGGTTTGAAGCAAATAATGAACGAAGAAGAAGAATTCATTGCTTCAAAATTG
GATGTGATTCAAAAGCTAAGAATGGATCTAAGATTACTTAGAACATTT
>A68494347
GCTTCAAAATTGGATGTGATTCAAAAGCTAAGAATGGATCTAAGATTACTTAGAACATTTGTCTTGTTTGGG
AATTCGACGAATTTGGATGACTTTTATTACAGGATGAATATTCATATA
>A563641107
GTCTTGTTTGGGAATTCGACGAATTTGGATGACTTTTATTACAGGATGAATATTCATATAAACAAATTCAAT
ATACTTACTGAGACCCTTTTCTGTAAAGATGATTTAATCCTAGAGAAA
>A1808767812
AACAAATTCAATATACTTACTGAGACCCTTTTCTGTAAAGATGATTTAATCCTAGAGAAATACCACATGGAA
TGTGTTGCCCCTCTGCTGCTGAAAGAGATAAGAAATTATTTGAGTTTG
>A50604466
TACCACATGGAATGTGTTGCCCCTCTGCTGCTGAAAGAGATAAGAAATTATTTGAGTTTGAAGAATGATTAT
GTAGCCACGGCGATAGAGATGAAGAAGTTTGAATACCTCATCAGAAAT
>A221164304
AAGAATGATTATGTAGCCACGGCGATAGAGATGAAGAAGTTTGAATACCTCATCAGAAATCTCCATGATCTA
CCAAAGTATTGTTATGATTTGCTTCAACCCCTCATGAGTGAATACAAG
>A1604763849
CTCCATGATCTACCAAAGTATTGTTATGATTTGCTTCAACCCCTCATGAGTGAATACAAGATTCTTCGGCAA
GTATGCACACATCTCAGAGATTTCTATCAGTTGGAATGCAACAAAACA
>A871932836
ATTCTTCGGCAAGTATGCACACATCTCAGAGATTTCTATCAGTTGGAATGCAACAAAACAACAAAAACAGAA
TTTCTCTATACTCGGTATCAAGTGACAGTTGATAGAGTAACACAATTC
>A1015559268
ACAAAAACAGAATTTCTCTATACTCGGTATCAAGTGACAGTTGATAGAGTAACACAATTCTGTTTTGATCTT
TGGACTGGAAAGTACAGAAACTATAGATACGAGTATGCCTTCTCTAAA
>A364969313
TGTTTTGATCTTTGGACTGGAAAGTACAGAAACTATAGATACGAGTATGCCTTCTCTAAATGCTCTTCCAAG
ATCACTTCTCTACTCATCGACATAATCCCTCTTGAGCTGGAGGTTCTA
>A370652573
TGCTCTTCCAAGATCACTTCTCTACTCATCGACATAATCCCTCTTGAGCTGGAGGTTCTACACATTTCTACT
TCTAACCTCATCAAAGAATCAAGGTCAAAAGAACTAGAAGGATTTGTT
>A1898767247
CACATTTCTACTTCTAACCTCATCAAAGAATCAAGGTCAAAAGAACTAGAAGGATTTGTTAAGCAAATCCTA
AAAGCATCTCCAAGGATTCTTCAAAAGCATCTCATTCATCTCCAAGGA
>A1772493736
AAGCAAATCCTAAAAGCATCTCCAAGGATTCTTCAAAAGCATCTCATTCATCTCCAAGGACGCATGGTAGCC
GACAGTTACTCTGCAACTCAAAGCATTAATGTCATGATGGAGTTCCTG
>A407552318
CGCATGGTAGCCGACAGTTACTCTGCAACTCAAAGCATTAATGTCATGATGGAGTTCCTGTTGATCTTTCTC
ACTGATATACCAAAGCGCTTTATCCATCGTGGCAAATTGAACTCTATG
>A642565137
TTGATCTTTCTCACTGATATACCAAAGCGCTTTATCCATCGTGGCAAATTGAACTCTATGTTGGCACATGTC
GGACTACTTACAAGGAAGATATCTATTCTCATGGAGGAGAGCTCTACT
>A1912789533
TTGGCACATGTCGGACTACTTACAAGGAAGATATCTATTCTCATGGAGGAGAGCTCTACTATGAATGAAGCA
GAGTTTTCAGCTCCATACTTGTTGCATGAAATCGAACGAATGAAGGGA
>A1391755796
ATGAATGAAGCAGAGTTTTCAGCTCCATACTTGTTGCATGAAATCGAACGAATGAAGGGAGATATCAAACAG
ATCATTTTGAAAGCGCCAGAGTCATCCCAACTTTGCTTTCCTATGGAT
>A1516725538
GATATCAAACAGATCATTTTGAAAGCGCCAGAGTCATCCCAACTTTGCTTTCCTATGGATGATGGTTTCCTC
TTCATGAATCTTCTACTCCGCCATTTAAATGATTTACTCACTTCCAAT
>A1422394432
GATGGTTTCCTCTTCATGAATCTTCTACTCCGCCATTTAAATGATTTACTCACTTCCAATTCTTATTCAGTT
TCTCTGATAAAAAAAGAAATTGAGATGGTGAAACAAAGCCTTGAATTC
>A277759785
TCTTATTCAGTTTCTCTGATAAAAAAAGAAATTGAGATGGTGAAACAAAGCCTTGAATTCCTAACAGCATCT
TTCAGGCAAACATTGGATGAGAGCACTAGTGGAGTTGTTAAAGATTGT
>A2008487545
CTAACAGCATCTTTCAGGCAAACATTGGATGAGAGCACTAGTGGAGTTGTTAAAGATTGTTGGATGTGTGCT
TTGGATGTGGCATATGAGGCAGAACATGTCATTAATTCCATTCTTGTC
>A917347229
TGGATGTGTGCTTTGGATGTGGCATATGAGGCAGAACATGTCATTAATTCCATTCTTGTCAGAGATAAAGCT
CTCTCGCACCTCCTCTTCTCACTTCCGGATGTCATTGATAAGATCAAG
>A1058263410
AGAGATAAAGCTCTCTCGCACCTCCTCTTCTCACTTCCGGATGTCATTGATAAGATCAAGTTTATCGTGGCA
CAAGTCACCGGCTTACAGCTGGAGGCTAAGAATGGCGATGATCCCCTT
>A502707140
TTTATCGTGGCACAAGTCACCGGCTTACAGCTGGAGGCTAAGAATGGCGATGATCCCCTTGATGCAAAGTCT
TCCTACGAGCCAATTGAGTTAACCTCATCATCATTTGTTGAGGTAACA
>A316022275
GATGCAAAGTCTTCCTACGAGCCAATTGAGTTAACCTCATCATCATTTGTTGAGGTAACAGTAGGTCATGAG
GAAGATGAAGCCCGGATCATTGGCCAGCTCCTTGATGAACATGAATCC
>A1590406542
GTAGGTCATGAGGAAGATGAAGCCCGGATCATTGGCCAGCTCCTTGATGAACATGAATCCAAGCTTGATGTC
ATTTCCATTGTCGGAATGCCAGGAGTCGGTAAAACTACTCTTGCCAAT
>AA1590406542
GTAGGTCATGAGGAAGATGAAGCCCGGATCATTGGCCAGCTCCTTGATGAACATGAATCCAAGCTTGATGTC
ATTTCCATTGTCGGAATGCCAGGAGTCGGTAAAACTACTCTTGCCAAT
>A1975581654
AAGCTTGATGTCATTTCCATTGTCGGAATGCCAGGAGTCGGTAAAACTACTCTTGCCAATAAAGTGTATAAC
AATACATTAGTTGCTAGTCATTTCAAGATTCGTGCTAAGTGCACTGTT
>AA1975581654
AAGCTTGATGTCATTTCCATTGTCGGAATGCCAGGAGTCGGTAAAACTACTCTTGCCAATAAAGTGTATAAC
AATACATTAGTTGCTAGTCATTTCAAGATTCGTGCTAAGTGCACTGTT
>A1554623713
AAAGTGTATAACAATACATTAGTTGCTAGTCATTTCAAGATTCGTGCTAAGTGCACTGTTTCCCAAAACTTT
AACAAGTCAAAGGTGTTGCGGGAGATTCTTCAGCAAGTTACTGCCTCG
>AA1554623713
AAAGTGTATAACAATACATTAGTTGCTAGTCATTTCAAGATTCGTGCTAAGTGCACTGTTTCCCAAAACTTT
AACAAGTCAAAGGTGTTGCGGGAGATTCTTCAGCAAGTTACTGCCTCG
>A953635820
TCCCAAAACTTTAACAAGTCAAAGGTGTTGCGGGAGATTCTTCAGCAAGTTACTGCCTCGGAGACAAACAGA
AGTGAGGATGACCTTGCTGAAAAGCTACGAGTAGCACTACTCGATAAA
>AA953635820
TCCCAAAACTTTAACAAGTCAAAGGTGTTGCGGGAGATTCTTCAGCAAGTTACTGCCTCGGAGACAAACAGA
AGTGAGGATGACCTTGCTGAAAAGCTACGAGTAGCACTACTCGATAAA
>A1909773892
GAGACAAACAGAAGTGAGGATGACCTTGCTGAAAAGCTACGAGTAGCACTACTCGATAAAAGGTACCTCATC
GTCTTGGATGATGTGTGGGATATTGCAACAGGGGAGATGTTAATAGCA
>AA1909773892
GAGACAAACAGAAGTGAGGATGACCTTGCTGAAAAGCTACGAGTAGCACTACTCGATAAAAGGTACCTCATC
GTCTTGGATGATGTGTGGGATATTGCAACAGGGGAGATGTTAATAGCA
>A1471668896
AGGTACCTCATCGTCTTGGATGATGTGTGGGATATTGCAACAGGGGAGATGTTAATAGCATGTTTTCCAAAG
GTTGAGAGAGGAAATAGAGTTATCTTAACTAGCCGAAGTGGTGAGGTA
>AA1471668896
AGGTACCTCATCGTCTTGGATGATGTGTGGGATATTGCAACAGGGGAGATGTTAATAGCATGTTTTCCAAAG
GTTGAGAGAGGAAATAGAGTTATCTTAACTAGCCGAAGTGGTGAGGTA
>A241903796
TGTTTTCCAAAGGTTGAGAGAGGAAATAGAGTTATCTTAACTAGCCGAAGTGGTGAGGTAGGTTTGAAAGTT
AAATGCCGTAGTGATCCTGTGGACCTCCAAGTTTTAACAGATGAAAAA
>AA241903796
TGTTTTCCAAAGGTTGAGAGAGGAAATAGAGTTATCTTAACTAGCCGAAGTGGTGAGGTAGGTTTGAAAGTT
AAATGCCGTAGTGATCCTGTGGACCTCCAAGTTTTAACAGATGAAAAA
>A293534781
GGTTTGAAAGTTAAATGCCGTAGTGATCCTGTGGACCTCCAAGTTTTAACAGATGAAAAAAGTTGGGAGTTA
TTCGAAAAAAGGGTATTTAGAGATGAAGGAAGCTGCCCTGCTGAACTG
>AA293534781
GGTTTGAAAGTTAAATGCCGTAGTGATCCTGTGGACCTCCAAGTTTTAACAGATGAAAAAAGTTGGGAGTTA
TTCGAAAAAAGGGTATTTAGAGATGAAGGAAGCTGCCCTGCTGAACTG
>A1066842284
AGTTGGGAGTTATTCGAAAAAAGGGTATTTAGAGATGAAGGAAGCTGCCCTGCTGAACTGTTGGATATTGGA
CACCAAATTGTTGAGAAATGTAAAGGGCTTCCTTTGGCTCTTGTTTTG
>AA1066842284
AGTTGGGAGTTATTCGAAAAAAGGGTATTTAGAGATGAAGGAAGCTGCCCTGCTGAACTGTTGGATATTGGA
CACCAAATTGTTGAGAAATGTAAAGGGCTTCCTTTGGCTCTTGTTTTG
>A1445845798
TTGGATATTGGACACCAAATTGTTGAGAAATGTAAAGGGCTTCCTTTGGCTCTTGTTTTGATTGCTGGAGTG
ATTGTTAGAGGAAGGGAAGGAAAGGAAAAGGAAAAGGAAAAAGATTTT
>AA1445845798
TTGGATATTGGACACCAAATTGTTGAGAAATGTAAAGGGCTTCCTTTGGCTCTTGTTTTGATTGCTGGAGTG
ATTGTTAGAGGAAGGGAAGGAAAGGAAAAGGAAAAGGAAAAAGATTTT
>A852623801
ATTGCTGGAGTGATTGTTAGAGGAAGGGAAGGAAAGGAAAAGGAAAAGGAAAAAGATTTTTGGGTTAAGATT
CAAAATAATTTGGATTCCTTTACTTCTTCCAACATCAATTCGCAGATT
>AA852623801
ATTGCTGGAGTGATTGTTAGAGGAAGGGAAGGAAAGGAAAAGGAAAAGGAAAAAGATTTTTGGGTTAAGATT
CAAAATAATTTGGATTCCTTTACTTCTTCCAACATCAATTCGCAGATT
>A655371753
TGGGTTAAGATTCAAAATAATTTGGATTCCTTTACTTCTTCCAACATCAATTCGCAGATTATGAATGTTATG
CAATCAAGTTATGACCATTTACCATACCAGCTGAAGCCGTTGTTGCTT
>AA655371753
TGGGTTAAGATTCAAAATAATTTGGATTCCTTTACTTCTTCCAACATCAATTCGCAGATTATGAATGTTATG
CAATCAAGTTATGACCATTTACCATACCAGCTGAAGCCGTTGTTGCTT
>A2141666888
ATGAATGTTATGCAATCAAGTTATGACCATTTACCATACCAGCTGAAGCCGTTGTTGCTTTACTTTGCAAGA
TTGCAAAAGAGCGAACGAACTCCAGTCTCTATGTTGATGCAGTTGTGG
>AA2141666888
ATGAATGTTATGCAATCAAGTTATGACCATTTACCATACCAGCTGAAGCCGTTGTTGCTTTACTTTGCAAGA
TTGCAAAAGAGCGAACGAACTCCAGTCTCTATGTTGATGCAGTTGTGG
>A718296250
TACTTTGCAAGATTGCAAAAGAGCGAACGAACTCCAGTCTCTATGTTGATGCAGTTGTGGATGGCTGAAGGG
TTGGTGGATCATGATATTCCATCCAAGTGTAGTTTAGAGGAAGTAACT
>AA718296250
TACTTTGCAAGATTGCAAAAGAGCGAACGAACTCCAGTCTCTATGTTGATGCAGTTGTGGATGGCTGAAGGG
TTGGTGGATCATGATATTCCATCCAAGTGTAGTTTAGAGGAAGTAACT
>A2059231763
ATGGCTGAAGGGTTGGTGGATCATGATATTCCATCCAAGTGTAGTTTAGAGGAAGTAACTGAAAGTTACTTG
GATGCTTTAATTTCCAGTAGTCTGATAATGGTGGATCATATCCGCTCT
>AA2059231763
ATGGCTGAAGGGTTGGTGGATCATGATATTCCATCCAAGTGTAGTTTAGAGGAAGTAACTGAAAGTTACTTG
GATGCTTTAATTTCCAGTAGTCTGATAATGGTGGATCATATCCGCTCT
>A605582936
GAAAGTTACTTGGATGCTTTAATTTCCAGTAGTCTGATAATGGTGGATCATATCCGCTCTGTGAGTAATTGG
ACGTCTGTAATGATGAGAGCTTGCTATGTGCATGATGTTGTGCATGAT
>A217901117
GTGAGTAATTGGACGTCTGTAATGATGAGAGCTTGCTATGTGCATGATGTTGTGCATGATTTTTGTTCAGTA
AAAGCGGGAAAGGAAAAGTTTTTCAAGTTGATCAATTCAGGTGATCCA
>A280765003
TTTTGTTCAGTAAAAGCGGGAAAGGAAAAGTTTTTCAAGTTGATCAATTCAGGTGATCCATTTCATGCTTCT
GATTTCTTGCACCATCGACTAACCATTCATACTGACGACAAAAAATGT
>A1737492116
TTTCATGCTTCTGATTTCTTGCACCATCGACTAACCATTCATACTGACGACAAAAAATGTGTCTTGTTTAAT
TCTAATAAGTGTTCTGCTGGTAGTAAGCATCTCATATCTTTGGAAGTG
>A338813058
GTCTTGTTTAATTCTAATAAGTGTTCTGCTGGTAGTAAGCATCTCATATCTTTGGAAGTGAGCAGTTCGCTG
GATAACTTCGGGTATATTTTTCACACAAGACACATGAGACTTGTTAGA
>A561058875
AGCAGTTCGCTGGATAACTTCGGGTATATTTTTCACACAAGACACATGAGACTTGTTAGAGTGTTGCAACTG
GATGACATTGTTCTGCAACATCATTTAGTGGAAGAAATAGGGTCCCTA
>A338892881
GTGTTGCAACTGGATGACATTGTTCTGCAACATCATTTAGTGGAAGAAATAGGGTCCCTATTTCATTTGAGG
TTCTTAAAGATTTGGACTCGTGATGTAAAAGCTATCCCATTGTCATGG
>A2145853625
TTTCATTTGAGGTTCTTAAAGATTTGGACTCGTGATGTAAAAGCTATCCCATTGTCATGGTTGAACCTCCAG
AATCTGGAAACTTTGCTGATCAGTGAGGAATTTTCCACCATTGTTTTA
>A2108131572
TTGAACCTCCAGAATCTGGAAACTTTGCTGATCAGTGAGGAATTTTCCACCATTGTTTTACTGCCAAGATTA
TTCAAACTGTCAAAGCTGAAACATGTGAGCATTGACCAGAGTTCTTTC
>A1832050262
CTGCCAAGATTATTCAAACTGTCAAAGCTGAAACATGTGAGCATTGACCAGAGTTCTTTCTTTGATAAAGAG
GAAGTGGAAGTGGAAGTGGAAGAGGAAGAGGAAGTGGAAGTGGAAGTG
>A1339055483
TTTGATAAAGAGGAAGTGGAAGTGGAAGTGGAAGAGGAAGAGGAAGTGGAAGTGGAAGTGGAAGAGGAAGAC
GAAGACAAAGAGGAAGAGGACACGGACAATATCCAAAGCAGAATATTG
>A2137375063
GAAGAGGAAGACGAAGACAAAGAGGAAGAGGACACGGACAATATCCAAAGCAGAATATTGGAAGGTGAGAAT
TCAAAGCTGACAACTTTATCCAAAGTTGATATCTCATATTCCCAAGGA
>A971507880
GAAGGTGAGAATTCAAAGCTGACAACTTTATCCAAAGTTGATATCTCATATTCCCAAGGAACTAATGATGCT
CTAGAGAAGTTCCAAAATCTTGAGCACCTTGATTGCACCATCATTGTA
>A1945692761
ACTAATGATGCTCTAGAGAAGTTCCAAAATCTTGAGCACCTTGATTGCACCATCATTGTACCCGAGTGTCCT
CCTAAACACGGCGATTGGTTTCCCAAGTTTGATGTCCTTAATAAACTT
>A1513301498
CCCGAGTGTCCTCCTAAACACGGCGATTGGTTTCCCAAGTTTGATGTCCTTAATAAACTTCAATCGCTCACT
GCAGTATACAAATGGAGTCATTATGGTTATCCCATTATTGAATATCAC
>A2091892944
CAATCGCTCACTGCAGTATACAAATGGAGTCATTATGGTTATCCCATTATTGAATATCACTTCCCTACCAGC
TTGAAAGACTTGCGGTTGCATTCTTTTCCCATCACACCTGCTTTGTTG
>A1279156525
TTCCCTACCAGCTTGAAAGACTTGCGGTTGCATTCTTTTCCCATCACACCTGCTTTGTTGTCAGTAATCGCG
GCATTACCTCAGCTTGAAATTCTGGCGATTTTTTACTCTGATTTCATG
>A1655968476
TCAGTAATCGCGGCATTACCTCAGCTTGAAATTCTGGCGATTTTTTACTCTGATTTCATGGAGGATAAGTGG
GATGCAAGTAAGGACATCTATCAAAGTCTTAAAACTTTGAGTTTGTCA
>A1432088535
GAGGATAAGTGGGATGCAAGTAAGGACATCTATCAAAGTCTTAAAACTTTGAGTTTGTCATATATCAAATTA
TCAGAATGGGAAGTTGATAGGAGCGAAACTTTTCCCAAGCTTGAGGAA
>A134227846
TATATCAAATTATCAGAATGGGAAGTTGATAGGAGCGAAACTTTTCCCAAGCTTGAGGAATTAATACTAGAA
CGTTGTTACAAGCTTACGGAGATCCCTTCTGCATTCGAGGATATAGAA
>A2111662121
TTAATACTAGAACGTTGTTACAAGCTTACGGAGATCCCTTCTGCATTCGAGGATATAGAAACTTTAAAGATC
ATTCATTTAACTAATATTAAGCGTGAGCTTGGAGATTCAGCCATTGAG
>A1383764059
ACTTTAAAGATCATTCATTTAACTAATATTAAGCGTGAGCTTGGAGATTCAGCCATTGAGATTAAGAAACAG
ATAGTAGAAATCACAGGAGTGGACAGACTTCAAGTTCATCTATCAGGT
>A593887191
ATTCATTTAACTAATATTAAGCGTGAGCTTGGAGATTCAGCCATTGAGATTAAGAAACAGATAGTAGAAATC
ACAGGAGTGGACAGACTTCAAGTTCATCTATCAGGTTTGTATGAATAA
>A1324992780
ATGGAAAAACGAAAAGATAATGAAGAAGCAAACAACTCATTGGTGCTATTTTCTGCTCTTAGCAAGGACATT
GCCGATGTTCTGGTTTTCCTAGAGAATGAGGAAAATCAAAAAGCTCTT
>A1505437917
AGCAAGGACATTGCCGATGTTCTGGTTTTCCTAGAGAATGAGGAAAATCAAAAAGCTCTTGACAAAGATCAA
GTTGAAAAGATAAAATTGAAAATGGCATTTATTTGTACATATGTTCAG
>A1770026526
GACAAAGATCAAGTTGAAAAGATAAAATTGAAAATGGCATTTATTTGTACATATGTTCAGCTTTCTTGTTCC
GATTTTGAGCAGTTTGAAGATATAATGACTAGAAAAAGACAAGAGGTT
>A1200049234
CTTTCTTGTTCCGATTTTGAGCAGTTTGAAGATATAATGACTAGAAAAAGACAAGAGGTTGAGAATCTGCTT
CAACCACTTTTGGATGATGATGTCTTTACTAGCCTCACCAGTAATATG
>A1204059808
GAGAATCTGCTTCAACCACTTTTGGATGATGATGTCTTTACTAGCCTCACCAGTAATATGGATGACTGTATC
AGCTTGTATCATCGTTCTTATAAATCAGATGCCATCATGATGGATGAG
>A1042596022
GATGACTGTATCAGCTTGTATCATCGTTCTTATAAATCAGATGCCATCATGATGGATGAGCAATTGGACTTC
CTCCTCTTGAATCTCTATCATCTATCCAAGCATCACGCTGAAAAGATA
>A1006598790
CAATTGGACTTCCTCCTCTTGAATCTCTATCATCTATCCAAGCATCACGCTGAAAAGATATTTCCTGGAGTG
ACTCAATATGAAGTTCTTCAGAATATATGTGGCAACATAAGAGATTTC
>A1677725936
TTTCCTGGAGTGACTCAATATGAAGTTCTTCAGAATATATGTGGCAACATAAGAGATTTCCATGGGTTGATA
GTGAATGGTTGCATTAAGCATGAGATGGTTGAGAATGTCTTACCTCTG
>A217858708
CATGGGTTGATAGTGAATGGTTGCATTAAGCATGAGATGGTTGAGAATGTCTTACCTCTGTTTCAACTCATG
GCTGACAGAGTAGGACACTTCCTTTGGGATGATCAGACTGATGAAGAC
>A1272373264
TTTCAACTCATGGCTGACAGAGTAGGACACTTCCTTTGGGATGATCAGACTGATGAAGACTCTCGACTCTCC
GAGCTAGATGAGGATGAACAAAATGATAGAGACTCTCGACTTTTCAAG
>A460336818
TCTCGACTCTCCGAGCTAGATGAGGATGAACAAAATGATAGAGACTCTCGACTTTTCAAGCTAGCACATCTA
CTCTTGAAGATCGTTCCGGTTGAACTGGAGGTTATACACATATGTTAT
>A199958976
CTAGCACATCTACTCTTGAAGATCGTTCCGGTTGAACTGGAGGTTATACACATATGTTATACAAACTTGAAA
GCTTCAACTTCAGCTGAAGTTGGACTCTTCATTAAGCAGCTTCTAGAA
>A612569453
ACAAACTTGAAAGCTTCAACTTCAGCTGAAGTTGGACTCTTCATTAAGCAGCTTCTAGAAACCTCTCCAGAT
ATTCTGAGGGAATATCTAATTCCTCTGCAAGAGCACATGGTAACTGTT
>A1189014984
ACCTCTCCAGATATTCTGAGGGAATATCTAATTCCTCTGCAAGAGCACATGGTAACTGTTATTACCCCTAGC
ACTTCAGGGGCTCGAAACATTCATGTCATGATGGAATTCCTATTACTT
>A2051278287
ATTACCCCTAGCACTTCAGGGGCTCGAAACATTCATGTCATGATGGAATTCCTATTACTTATTCTTTCTGAT
ATGCCCAAGGACTTTATTCATCATGACAAACTTTTTGATCTCTTGGAT
>A1200976536
ATTCTTTCTGATATGCCCAAGGACTTTATTCATCATGACAAACTTTTTGATCTCTTGGATCGTGTCGGAGTA
CTTACCAGGGAGGTATCAACTCTTGTACGTGACTTGGAAGAGGAACCA
>A1028664765
CGTGTCGGAGTACTTACCAGGGAGGTATCAACTCTTGTACGTGACTTGGAAGAGGAACCAAGGAATAAAGAG
GGTAATAACCAAACAAATTGTGCAACCCTAGACTTGCTGGAAAATATT
>A1892920464
AGGAATAAAGAGGGTAATAACCAAACAAATTGTGCAACCCTAGACTTGCTGGAAAATATTGAACTCCTCAAG
AAAGATCTCAAACATGTTTATCTGAAAGCCCTGGATTCATCTCAATGT
>A4577493
GAACTCCTCAAGAAAGATCTCAAACATGTTTATCTGAAAGCCCTGGATTCATCTCAATGTTGCTTCCCCATG
AGTGATGGACCACTCTTCATGCATCTTCTACACATACACTTAAATGAT
>A356068824
TGCTTCCCCATGAGTGATGGACCACTCTTCATGCATCTTCTACACATACACTTAAATGATTTGTTAGATTCT
AATGCTTATTCAATTGCTTTGATAAAGGAAGAAATCGAGCTGGTGAAG
>A383214347
TTGTTAGATTCTAATGCTTATTCAATTGCTTTGATAAAGGAAGAAATCGAGCTGGTGAAGCAAGACCTGAAA
TTCATAAGATCATTCTTTGTGGATGCTGAGCAAGGATTGTATAAAGAT
>A2132473783
CAAGACCTGAAATTCATAAGATCATTCTTTGTGGATGCTGAGCAAGGATTGTATAAAGATCTCTGGGCACGT
GTTCTAGATGTGGCTTATGAGGCAAAAGATGTCATAGATTCAATTATT
>A2029954467
CTCTGGGCACGTGTTCTAGATGTGGCTTATGAGGCAAAAGATGTCATAGATTCAATTATTGTTCGAGATAAT
GGTCTCTTACATCTTATTTTCTCACTTCCCATTACCATAAAGAAGATC
>A1358770929
GTTCGAGATAATGGTCTCTTACATCTTATTTTCTCACTTCCCATTACCATAAAGAAGATCAAACTTATCAAA
GAAGAGATCTCTGCTTTAGATGAGAACATTCCCAAGGACAGAGGTCTA
>A1275669948
AAACTTATCAAAGAAGAGATCTCTGCTTTAGATGAGAACATTCCCAAGGACAGAGGTCTAATCGTTGTGAAC
TCTCCCAAGAAACCAGTTGAGAGAAAGTCATTGACAACTGATAAAATA
>AA1275669948
AAACTTATCAAAGAAGAGATCTCTGCTTTAGATGAGAACATTCCCAAGGACAGAGGTCTAATCGTTGTGAAC
TCTCCCAAGAAACCAGTTGAGAGAAAGTCATTGACAACTGATAAAATA
>A945414642
ATCGTTGTGAACTCTCCCAAGAAACCAGTTGAGAGAAAGTCATTGACAACTGATAAAATAACTGTAGGTTTT
GAGGAGGAAACAAACTTGATACTTAGAAAGCTCACCAGTGGATCGGCA
>AA945414642
ATCGTTGTGAACTCTCCCAAGAAACCAGTTGAGAGAAAGTCATTGACAACTGATAAAATAACTGTAGGTTTT
GAGGAGGAAACAAACTTGATACTTAGAAAGCTCACCAGTGGATCGGCA
>A1744878529
ACTGTAGGTTTTGAGGAGGAAACAAACTTGATACTTAGAAAGCTCACCAGTGGATCGGCAGATCTAGATGTC
ATTTCGATCACTGGTATGCCGGGTTCAGGTAAAACTACTTTGGCATAC
>AA1744878529
ACTGTAGGTTTTGAGGAGGAAACAAACTTGATACTTAGAAAGCTCACCAGTGGATCGGCAGATCTAGATGTC
ATTTCGATCACTGGTATGCCGGGTTCAGGTAAAACTACTTTGGCATAC
>A83150804
GATCTAGATGTCATTTCGATCACTGGTATGCCGGGTTCAGGTAAAACTACTTTGGCATACAAAGTATACAAT
GATAAGTCAGTTTCTAGCCGTTTCGACCTTCGTGCATGGTGCACGGTC
>AA83150804
GATCTAGATGTCATTTCGATCACTGGTATGCCGGGTTCAGGTAAAACTACTTTGGCATACAAAGTATACAAT
GATAAGTCAGTTTCTAGCCGTTTCGACCTTCGTGCATGGTGCACGGTC
>A140890274
AAAGTATACAATGATAAGTCAGTTTCTAGCCGTTTCGACCTTCGTGCATGGTGCACGGTCGACCAAGGATGT
GATGAGAAGAAGTTGTTGAATACAATTTTCAGTCAAGTTAGTGACTCA
>AA140890274
AAAGTATACAATGATAAGTCAGTTTCTAGCCGTTTCGACCTTCGTGCATGGTGCACGGTCGACCAAGGATGT
GATGAGAAGAAGTTGTTGAATACAATTTTCAGTCAAGTTAGTGACTCA
>A780524107
GACCAAGGATGTGATGAGAAGAAGTTGTTGAATACAATTTTCAGTCAAGTTAGTGACTCAGATTCAAAATTG
AGTGAGAATATTGATGTTGCTGATAAATTACGGAAACAACTGTTTGGA
>AA780524107
GACCAAGGATGTGATGAGAAGAAGTTGTTGAATACAATTTTCAGTCAAGTTAGTGACTCAGATTCAAAATTG
AGTGAGAATATTGATGTTGCTGATAAATTACGGAAACAACTGTTTGGA
>A1133790066
GATTCAAAATTGAGTGAGAATATTGATGTTGCTGATAAATTACGGAAACAACTGTTTGGAAAGAGGTATCTT
ATTGTCTTAGATGACGTGTGGGATACTACTACATGGGATGAGTTAACA
>AA1133790066
GATTCAAAATTGAGTGAGAATATTGATGTTGCTGATAAATTACGGAAACAACTGTTTGGAAAGAGGTATCTT
ATTGTCTTAGATGACGTGTGGGATACTACTACATGGGATGAGTTAACA
>A1449570215
AAGAGGTATCTTATTGTCTTAGATGACGTGTGGGATACTACTACATGGGATGAGTTAACAAGACCTTTTCCT
GAATCTAAGAAAGGAAGTAGGATTATTTTGACAACTCGGGAAAAGGAA
>AA1449570215
AAGAGGTATCTTATTGTCTTAGATGACGTGTGGGATACTACTACATGGGATGAGTTAACAAGACCTTTTCCT
GAATCTAAGAAAGGAAGTAGGATTATTTTGACAACTCGGGAAAAGGAA
>A2113537137
AGACCTTTTCCTGAATCTAAGAAAGGAAGTAGGATTATTTTGACAACTCGGGAAAAGGAAGTGGCTTTGCAT
GGAAAGCTGAACACTGATCCTCTTGACCTTCGATTGCTAAGACCAGAT
>AA2113537137
AGACCTTTTCCTGAATCTAAGAAAGGAAGTAGGATTATTTTGACAACTCGGGAAAAGGAAGTGGCTTTGCAT
GGAAAGCTGAACACTGATCCTCTTGACCTTCGATTGCTAAGACCAGAT
>A1597836440
GTGGCTTTGCATGGAAAGCTGAACACTGATCCTCTTGACCTTCGATTGCTAAGACCAGATGAAAGTTGGGAA
CTATTAGAGAAAAGGGCATTTGGGAATGAGAGTTGCCCTGATGAACTA
>AA1597836440
GTGGCTTTGCATGGAAAGCTGAACACTGATCCTCTTGACCTTCGATTGCTAAGACCAGATGAAAGTTGGGAA
CTATTAGAGAAAAGGGCATTTGGGAATGAGAGTTGCCCTGATGAACTA
>A1710708264
GAAAGTTGGGAACTATTAGAGAAAAGGGCATTTGGGAATGAGAGTTGCCCTGATGAACTATTAGATGTCGGT
AAAGAAATAGCCGAAAATTGTAAAGGGCTTCCTTTGGTGGCTGATCTG
>AA1710708264
GAAAGTTGGGAACTATTAGAGAAAAGGGCATTTGGGAATGAGAGTTGCCCTGATGAACTATTAGATGTCGGT
AAAGAAATAGCCGAAAATTGTAAAGGGCTTCCTTTGGTGGCTGATCTG
>A722066052
TTAGATGTCGGTAAAGAAATAGCCGAAAATTGTAAAGGGCTTCCTTTGGTGGCTGATCTGATTGCTGGAGTC
ATTGCTGGGAGGGAAAAGAAAAGGAGTGTGTGGCTTGAAGTTCAAAGT
>AA722066052
TTAGATGTCGGTAAAGAAATAGCCGAAAATTGTAAAGGGCTTCCTTTGGTGGCTGATCTGATTGCTGGAGTC
ATTGCTGGGAGGGAAAAGAAAAGGAGTGTGTGGCTTGAAGTTCAAAGT
>A1146379237
ATTGCTGGAGTCATTGCTGGGAGGGAAAAGAAAAGGAGTGTGTGGCTTGAAGTTCAAAGTAGTTTGAGTTCT
TTTATTTTGAACAGTGAAGTGGAAGTGATGAAAGTTATAGAATTAAGT
>AA1146379237
ATTGCTGGAGTCATTGCTGGGAGGGAAAAGAAAAGGAGTGTGTGGCTTGAAGTTCAAAGTAGTTTGAGTTCT
TTTATTTTGAACAGTGAAGTGGAAGTGATGAAAGTTATAGAATTAAGT
>A881081771
AGTTTGAGTTCTTTTATTTTGAACAGTGAAGTGGAAGTGATGAAAGTTATAGAATTAAGTTATGACCATTTA
CCACATCACCTCAAGCCATGCTTGCTGTATTTTGCAAGTTTTCCGAAG
>AA881081771
AGTTTGAGTTCTTTTATTTTGAACAGTGAAGTGGAAGTGATGAAAGTTATAGAATTAAGTTATGACCATTTA
CCACATCACCTCAAGCCATGCTTGCTGTATTTTGCAAGTTTTCCGAAG
>A1864212838
TATGACCATTTACCACATCACCTCAAGCCATGCTTGCTGTATTTTGCAAGTTTTCCGAAGGACACTTCATTG
ACAATCTATGAGTTGAATGTTTATTTCGGTGCTGAAGGATTTGTGGGA
>AA1864212838
TATGACCATTTACCACATCACCTCAAGCCATGCTTGCTGTATTTTGCAAGTTTTCCGAAGGACACTTCATTG
ACAATCTATGAGTTGAATGTTTATTTCGGTGCTGAAGGATTTGTGGGA
>A612876158
GACACTTCATTGACAATCTATGAGTTGAATGTTTATTTCGGTGCTGAAGGATTTGTGGGAAAGACGGAGATG
AACAGTATGGAAGAAGTGGTGAAGATTTATATGGATGATTTAATTTAC
>AA612876158
GACACTTCATTGACAATCTATGAGTTGAATGTTTATTTCGGTGCTGAAGGATTTGTGGGAAAGACGGAGATG
AACAGTATGGAAGAAGTGGTGAAGATTTATATGGATGATTTAATTTAC
>A1741249139
AAGACGGAGATGAACAGTATGGAAGAAGTGGTGAAGATTTATATGGATGATTTAATTTACAGTAGCTTGGTA
ATTTGTTTCAATGAGATAGGTTATGCACTGAATTTCCAAATTCATGAT
>AA1741249139
AAGACGGAGATGAACAGTATGGAAGAAGTGGTGAAGATTTATATGGATGATTTAATTTACAGTAGCTTGGTA
ATTTGTTTCAATGAGATAGGTTATGCACTGAATTTCCAAATTCATGAT
>A1915262026
AGTAGCTTGGTAATTTGTTTCAATGAGATAGGTTATGCACTGAATTTCCAAATTCATGATCTTGTGCATGAC
TTTTGTTTGATAAAAGCAAGAAAGGAAAATTTGTTTGATCAGATAAGA
>A1712818168
CTTGTGCATGACTTTTGTTTGATAAAAGCAAGAAAGGAAAATTTGTTTGATCAGATAAGATCAAGTGCTCCA
TCAGATTTGTTGCCTCGTCAAATTACCATTGATTGTGATGAGGAGGAG
>A1298921509
TCAAGTGCTCCATCAGATTTGTTGCCTCGTCAAATTACCATTGATTGTGATGAGGAGGAGCACTTTGGGCTT
AATTTTGTCATGTTCGATTCAAATAAGAAAAGGCATTCTGGTAAACAC
>A753199073
CACTTTGGGCTTAATTTTGTCATGTTCGATTCAAATAAGAAAAGGCATTCTGGTAAACACCTCTATTCTTTG
AGGATAATTGGAGACCAGCTGGATGACAGTGTTTCTGATGCATTTCAC
>A400919029
CTCTATTCTTTGAGGATAATTGGAGACCAGCTGGATGACAGTGTTTCTGATGCATTTCACCTAAGACACTTG
AGGCTTCTTAGAGTGTTGGACCTGCATACGTCTTTTATCATGGTGAAA
>A629750770
CTAAGACACTTGAGGCTTCTTAGAGTGTTGGACCTGCATACGTCTTTTATCATGGTGAAAGATTCTTTGCTG
AATGAAATATGCATGTTGAATCATTTGAGGTACTTATCCATTGACACA
>A19487892
GATTCTTTGCTGAATGAAATATGCATGTTGAATCATTTGAGGTACTTATCCATTGACACACAAGTTAAATAT
CTGCCTTTGTCTTTCTCAAACCTCTGGAATCTAGAAAGCCTGTTTGTG
>A1100517473
CAAGTTAAATATCTGCCTTTGTCTTTCTCAAACCTCTGGAATCTAGAAAGCCTGTTTGTGTCTACCAACAGA
TCAATCTTGGTACTATTACCGAGAATTTTGGATCTTGTAAAGTTGCGA
>A1711920138
TCTACCAACAGATCAATCTTGGTACTATTACCGAGAATTTTGGATCTTGTAAAGTTGCGAGTGCTGTCCGTG
GATGCTTGTTCTTTCTTTGATATGGATGCAGATGAATCAATATTGATA
>A647860543
GTGCTGTCCGTGGATGCTTGTTCTTTCTTTGATATGGATGCAGATGAATCAATATTGATAGCAGAGGACACA
AAGTTAGAGAACTTGAGAATATTAACGGAACTGTTGATTTCCTATTCG
>A1865605654
GCAGAGGACACAAAGTTAGAGAACTTGAGAATATTAACGGAACTGTTGATTTCCTATTCGAAAGATACAAAG
AATATTTTCAAAAGGTTTCCCAATCTTCAGTTGCTTTCATTTGAACTC
>A305048646
AAAGATACAAAGAATATTTTCAAAAGGTTTCCCAATCTTCAGTTGCTTTCATTTGAACTCAAGGAGTCATGG
GATTATTCAACAGAGCAACATTGGTTCTCGGAATTGGATTTCCTAACT
>A1247635314
AAGGAGTCATGGGATTATTCAACAGAGCAACATTGGTTCTCGGAATTGGATTTCCTAACTGAACTAGAAACA
CTCTCTGTAGGTTTTAAAAGTTCAAACACAAACGATAGTGGGTCCTCT
>A1101477218
GAACTAGAAACACTCTCTGTAGGTTTTAAAAGTTCAAACACAAACGATAGTGGGTCCTCTGTAGCGACAAAT
CGGCCGTGGGATTTTCACTTCCCTTCAAATTTGAAAATACTGTGGTTG
>A2090412735
GTAGCGACAAATCGGCCGTGGGATTTTCACTTCCCTTCAAATTTGAAAATACTGTGGTTGCGTGAATTTCCG
CTGACATCCGATTCACTATCAACAATAGCGAGACTGCCCAACCTTGAA
>A1531518741
CGTGAATTTCCGCTGACATCCGATTCACTATCAACAATAGCGAGACTGCCCAACCTTGAAGAGTTGTCCCTT
TATCATACAATCATCCATGGAGAAGAATGGAACATGGGGGAGGAAGAC
>A1232346232
GAGTTGTCCCTTTATCATACAATCATCCATGGAGAAGAATGGAACATGGGGGAGGAAGACACCTTTGAGAAT
CTCAAATTTTTGAACTTCAATCAAGTTAGTATTTCCAAGTGGGAGGTT
>A657162822
ACCTTTGAGAATCTCAAATTTTTGAACTTCAATCAAGTTAGTATTTCCAAGTGGGAGGTTGGAGAGGAATCC
TTCCCCAATCTTGAGAAATTAAAACTGCGGGGATGTCATAAGCTAGAG
>A533092006
GGAGAGGAATCCTTCCCCAATCTTGAGAAATTAAAACTGCGGGGATGTCATAAGCTAGAGGAGATTCCACCT
AGTTTTGGAGATATTTATTCATTGAAATCTATCAAAATTGTAAAGAGT
>A2025964859
GAGATTCCACCTAGTTTTGGAGATATTTATTCATTGAAATCTATCAAAATTGTAAAGAGTCCTCAACTTGAA
GATTCTGCTCTCAAAATTAAGGAATACGCTGAAGATATGAGGGGAGGG
>A401402071
ATTGTAAAGAGTCCTCAACTTGAAGATTCTGCTCTCAAAATTAAGGAATACGCTGAAGATATGAGGGGAGGG
GACGAGCTTCAGATCCTTGGCCAAAAGAATATCCCCTTATTTAAGTAG
>A1777462558
ATGGCTCATGCAAGTGTGGCTTCTCTTATGAGAACAATAGAATCTCTCTTGACATTCAATTCGCCGATGCAA
TCTCTATCCTGTGATCACAGAGAAGAACTTTGCGCTCTTCGTGAAAAA
>A982118570
TCGCCGATGCAATCTCTATCCTGTGATCACAGAGAAGAACTTTGCGCTCTTCGTGAAAAAGTTAGTTCCCTG
GAAGTATTTGTCAAGAACTTTGAGAAAAACAATGTTTTTGGGGAAATG
>A870426272
GTTAGTTCCCTGGAAGTATTTGTCAAGAACTTTGAGAAAAACAATGTTTTTGGGGAAATGACGGATTTTGAA
GTAGAGGTAAGAGAAGTTGCAAGTGCTGCTGAATACACAATTCAACTG
>A1392839028
ACGGATTTTGAAGTAGAGGTAAGAGAAGTTGCAAGTGCTGCTGAATACACAATTCAACTGAGACTAACAGGA
ACTGTACTGGGAGAAAATAAAAGCCAGAAAAAAAAGGCGCGTCGAAGG
>A836364625
AGACTAACAGGAACTGTACTGGGAGAAAATAAAAGCCAGAAAAAAAAGGCGCGTCGAAGGTTTCGTCAAAGC
CTGCAACAAGTAGCAGAGGACATGGATCATATCTGGAAAGAGTCGACA
>A642603238
TTTCGTCAAAGCCTGCAACAAGTAGCAGAGGACATGGATCATATCTGGAAAGAGTCGACAAAGATCCAAGAT
AAAGGAAAACAAGTATCAAAGGAATCATTGGTTCATGATTTTTCAAGT
>A638452208
AAGATCCAAGATAAAGGAAAACAAGTATCAAAGGAATCATTGGTTCATGATTTTTCAAGTTCAACAAACGAT
ATTTTGAAGGTTAAGAACAATATGGTTGGACGTGATGATCAAAGGAAA
>A1765895386
TCAACAAACGATATTTTGAAGGTTAAGAACAATATGGTTGGACGTGATGATCAAAGGAAACAGTTGTTAGAA
GATCTGACTAGAAGCTACTCTGGGGAACCCAAAGTCATCCCGATTGTC
>A1334250479
CAGTTGTTAGAAGATCTGACTAGAAGCTACTCTGGGGAACCCAAAGTCATCCCGATTGTCGGGATGGGAGGC
ATAGGTAAAACAACCTTAGCAAAAGAAGTTTACAATGATGAATCAATT
>A274127515
GGGATGGGAGGCATAGGTAAAACAACCTTAGCAAAAGAAGTTTACAATGATGAATCAATTCTATGCCGTTTT
GATGTTCATGCCTGGGCTACCATATCTCAACAGCACAACAAAAAGGAA
>A1687132697
CTATGCCGTTTTGATGTTCATGCCTGGGCTACCATATCTCAACAGCACAACAAAAAGGAAATTTTGCTGGGC
CTTCTGCATTCCACAATCAAAATGGATGACAGGGTTAAGATGATTGGT
>A1813976678
ATTTTGCTGGGCCTTCTGCATTCCACAATCAAAATGGATGACAGGGTTAAGATGATTGGTGAAGCAGAGCTA
GCAGACATGTTACAGAAAAGTTTAAAGAGAAAGAGGTACTTAATTGTC
>A612457540
GAAGCAGAGCTAGCAGACATGTTACAGAAAAGTTTAAAGAGAAAGAGGTACTTAATTGTCTTGGATGATATC
TGGAGTTGTGAAGTGTGGGATGGCGTGAGACGATGCTTTCCAACTGAA
>A123644189
TTGGATGATATCTGGAGTTGTGAAGTGTGGGATGGCGTGAGACGATGCTTTCCAACTGAAGACAATGCAGGG
AGTCGAATACTGTTGACTACCCGTAATGATGAAGTAGCTTGTTATGCT
>A1815317938
GACAATGCAGGGAGTCGAATACTGTTGACTACCCGTAATGATGAAGTAGCTTGTTATGCTGGTGTAGAGAAT
TTTTCTTTGCGGATGAGCTTCATGGATCAAGATGAGAGTTGGAGTCTT
>A1798023527
GGTGTAGAGAATTTTTCTTTGCGGATGAGCTTCATGGATCAAGATGAGAGTTGGAGTCTTTTCAAAAGTGCA
GCATTTTCAAGTGAAGCATTACCATATGAGTTCGAGACTGTTGGAAAG
>A1241262886
TTCAAAAGTGCAGCATTTTCAAGTGAAGCATTACCATATGAGTTCGAGACTGTTGGAAAGCAAATCGCAGAT
GAATGTCACGGGTTACCACTAACTATTGTCGTGGTTGCAGGGCTTCTC
>A1290057117
CAAATCGCAGATGAATGTCACGGGTTACCACTAACTATTGTCGTGGTTGCAGGGCTTCTCAAATCTAAAAGG
ACAATAGAAGATTGGAAAACTGTTGCTAAAGATGTCAAGTCATTCGTC
>A1007897587
AAATCTAAAAGGACAATAGAAGATTGGAAAACTGTTGCTAAAGATGTCAAGTCATTCGTCACAAATGATCCT
GATGAACGATGTTCACGTGTGCTTGGGTTGAGTTACGATCACTTGACA
>A154417036
ACAAATGATCCTGATGAACGATGTTCACGTGTGCTTGGGTTGAGTTACGATCACTTGACAAGCGATCTAAAA
ACATGTCTTCTGCATTTCGGAATTTTTCCAGAAGACAGTGATATTCCA
>A1236793406
AGCGATCTAAAAACATGTCTTCTGCATTTCGGAATTTTTCCAGAAGACAGTGATATTCCAGTGAAGAATTTG
ATGAGATCATGGATGGCTGAGGGGTTCCTGAAGTTGGAAAATGATTTG
>A611981742
GTGAAGAATTTGATGAGATCATGGATGGCTGAGGGGTTCCTGAAGTTGGAAAATGATTTGGAAGGAGAGGTT
GAGAAGTGTTTGCAAGAGCTTGTCGATAGATGTCTAGTCCTCGTCAGC
>A1389583334
GAAGGAGAGGTTGAGAAGTGTTTGCAAGAGCTTGTCGATAGATGTCTAGTCCTCGTCAGCAAGAGAAGTCGA
GATGGAACAAAAATTAGATCATGTAAGGTTCATGATCTAATATATGAC
>A1130616416
AAGAGAAGTCGAGATGGAACAAAAATTAGATCATGTAAGGTTCATGATCTAATATATGACCTGTGCGTGAGA
GAAGTTCAAAGGGAGAACATTTTTATCATGAACGACATTGTTCTTGAC
>A850990112
CTGTGCGTGAGAGAAGTTCAAAGGGAGAACATTTTTATCATGAACGACATTGTTCTTGACGTATCATATCCA
GAATGTTCATATCTCTGTATGTATAAAATGCAGCCCTTTAAGCGCGTG
>A124937032
GTATCATATCCAGAATGTTCATATCTCTGTATGTATAAAATGCAGCCCTTTAAGCGCGTGACTGGTGATGAA
ATTAATTATTGTCCCTATGGTCTTTATAGGGCTCTTCTTACCCCTGTA
>A1269691885
ACTGGTGATGAAATTAATTATTGTCCCTATGGTCTTTATAGGGCTCTTCTTACCCCTGTAAATCGTCAGTTG
AGAGATCATGACAACAACAATCTTTTGAAACGAACCCATTCTGTTTTC
>A1127535787
AATCGTCAGTTGAGAGATCATGACAACAACAATCTTTTGAAACGAACCCATTCTGTTTTCTCTTTTCATCTT
GAGCCTTTATATTATGTTCTCAAATCAGAGGTTGTTCATTTCAAATTA
>A1934495409
TCTTTTCATCTTGAGCCTTTATATTATGTTCTCAAATCAGAGGTTGTTCATTTCAAATTACTCAAAGTCTTG
GAGCTGAGACACAGACAGATTGATGGTTTCCCTCGAGAGATACTAAGC
>A1794602082
CTCAAAGTCTTGGAGCTGAGACACAGACAGATTGATGGTTTCCCTCGAGAGATACTAAGCCTCATCTGGTTG
AGGTACCTATCATTGTTCAGCTATGGGAATTTCGATGTACCTCCAGAA
>A1355490126
CTCATCTGGTTGAGGTACCTATCATTGTTCAGCTATGGGAATTTCGATGTACCTCCAGAAATTTGCAGGTTA
TGGAATCTGCAGACATTCATTGTTCAACGGTTTCGATCAGATATAATA
>A938926441
ATTTGCAGGTTATGGAATCTGCAGACATTCATTGTTCAACGGTTTCGATCAGATATAATAATTTTTGCTGAG
GAAATTTGGGAACTAATGCAATTAAGGCATCTTAAACTGCCCAGATTT
>A128341904
ATTTTTGCTGAGGAAATTTGGGAACTAATGCAATTAAGGCATCTTAAACTGCCCAGATTTTATTTGCCAGAT
TGCCCAAGTGGATCTGTTGACAAAGGAAGGCACTTGGATTTTTCAAAC
>A1335180253
TATTTGCCAGATTGCCCAAGTGGATCTGTTGACAAAGGAAGGCACTTGGATTTTTCAAACTTACAAACTATT
TCTTACTTGTCTCCACGTTGTTGCACGAAGGAGGTTATTATGGGGATT
>A1362412894
TTACAAACTATTTCTTACTTGTCTCCACGTTGTTGCACGAAGGAGGTTATTATGGGGATTCAGAATGTCAAA
AAATTAGGAATCAGTGGAAATAAGGATGACTATAAAAGTTTTCGGGAC
>A1681636713
CAGAATGTCAAAAAATTAGGAATCAGTGGAAATAAGGATGACTATAAAAGTTTTCGGGACTCTGGGCTTCCC
AACAATCTTGTCTATCTGCAGCAACTTGAAATATTGAGTCTTATATCT
>A950654608
TCTGGGCTTCCCAACAATCTTGTCTATCTGCAGCAACTTGAAATATTGAGTCTTATATCTGTTGATTATAGC
CTTTTGCCAGTGATCATTTCAAGTGCAAAAGCTTTTCCAGCAACGCTC
>A325412286
GTTGATTATAGCCTTTTGCCAGTGATCATTTCAAGTGCAAAAGCTTTTCCAGCAACGCTCAAGAAGTTGAAG
TTGGAAAGAACTTATCTAAGCTGGTCATACTTGGACATCATAGCTGAG
>A1683652977
AAGAAGTTGAAGTTGGAAAGAACTTATCTAAGCTGGTCATACTTGGACATCATAGCTGAGTTGCCTAACCTT
GAGGTGCTGAAGCTGATGGATGACGCTTGTTGTGGTGAAGAATGGCAT
>A23482086
TTGCCTAACCTTGAGGTGCTGAAGCTGATGGATGACGCTTGTTGTGGTGAAGAATGGCATCCAATTGTTATG
GGATTTAATCGATTGAAGCTTTTGCTAATTAAATATAGTTTTCTCAAG
>A1475820866
CCAATTGTTATGGGATTTAATCGATTGAAGCTTTTGCTAATTAAATATAGTTTTCTCAAGTTCTGGAAAGCC
ACAAATGACAATTTTCCTGTCCTTGAGCGCCTCATGATTAGAAGTTGC
>A565956274
TTCTGGAAAGCCACAAATGACAATTTTCCTGTCCTTGAGCGCCTCATGATTAGAAGTTGCAAAAATTTGAAA
GAGATACCCATTGAGTTTGCAGATATACACACACTACAGCTGATTGAG
>A81058093
AAAAATTTGAAAGAGATACCCATTGAGTTTGCAGATATACACACACTACAGCTGATTGAGTTAAGAGAGTGT
CCTCCCAAACTTGGGGAATCTGCTGCACGAATTCAGAAAGAACAAGAA
>A1398829613
TTAAGAGAGTGTCCTCCCAAACTTGGGGAATCTGCTGCACGAATTCAGAAAGAACAAGAAGACCTCGGAAAC
AACCCTGTGGATGTTCGTATCTCAAATCCATTGAAGGAGAGTGATTCT
>A1839887538
AAACTTGGGGAATCTGCTGCACGAATTCAGAAAGAACAAGAAGACCTCGGAAACAACCCTGTGGATGTTCGT
ATCTCAAATCCATTGAAGGAGAGTGATTCTGATTCAGAAGAACATTAG
>A562197804
ATGGCTGAAAATGAAATTGAGGAAATGTTAGAGCACCTGAGAAGGATCAAGAGTGGAGGTGATCTGGATTGG
CTCGACATATTGCGAATTGAGGAACTTGAAATGGTGCTAAGAGTTTTT
>A410532829
GATCTGGATTGGCTCGACATATTGCGAATTGAGGAACTTGAAATGGTGCTAAGAGTTTTTAGAACCTTTACA
AAGTATAATGATGTTCTTTTGCCTGATTCCTTAGTCGAACTCACAAAG
>A141522667
AGAACCTTTACAAAGTATAATGATGTTCTTTTGCCTGATTCCTTAGTCGAACTCACAAAGAGGGCCAAATTG
ATTGGGGAAATACTTCACCGGTTGTTTGGTAGGATTCCACATAAATGT
>A1070720278
AGGGCCAAATTGATTGGGGAAATACTTCACCGGTTGTTTGGTAGGATTCCACATAAATGTAAAACTAACCTT
AATCTAGAAAGGCTAGAATCACATTTGTTGGAATTCTTTCAAGGTAAT
>A2029791018
AAAACTAACCTTAATCTAGAAAGGCTAGAATCACATTTGTTGGAATTCTTTCAAGGTAATACGGCAAGTTTA
AGTCACAATTATGAGTTGAATAATTTTGATCTGTCGAAATATATGGAT
>A1964607513
ACGGCAAGTTTAAGTCACAATTATGAGTTGAATAATTTTGATCTGTCGAAATATATGGATTGTCTGGAAAAT
TTTCTAAATGATGTACTGATGATGTTCTTGCAAAAGGATAGGTTCTTC
>A2058424057
TGTCTGGAAAATTTTCTAAATGATGTACTGATGATGTTCTTGCAAAAGGATAGGTTCTTCCATTCCAGAGAA
CAACTTGCAAAACATCGATCAATAAAGGAACTGAAAATTGTTCAAAAG
>A1394186266
CATTCCAGAGAACAACTTGCAAAACATCGATCAATAAAGGAACTGAAAATTGTTCAAAAGAAAATAAGATTT
TTGAAATACATATATGCCACAGAGATAAATGGTTATGTCGACTATGAG
>A1265083859
AAAATAAGATTTTTGAAATACATATATGCCACAGAGATAAATGGTTATGTCGACTATGAGAAGCAGGAATGT
TTGGAGAATCGAATTCAGTTCATGACTAACACTGTGGGACAATATTGT
>A831790136
AAGCAGGAATGTTTGGAGAATCGAATTCAGTTCATGACTAACACTGTGGGACAATATTGTTTGGCAGTATTA
GATTATGTCACTGAGGGTAAACTTAATGAAGAAAATGACAACTTTAGT
>A362056042
TTGGCAGTATTAGATTATGTCACTGAGGGTAAACTTAATGAAGAAAATGACAACTTTAGTAAACCTCCTTAC
CTATTATCATTGATTGTGTTAGTGGAGCTGGAAATGAAGAAGATTTTT
>A1653113543
AAACCTCCTTACCTATTATCATTGATTGTGTTAGTGGAGCTGGAAATGAAGAAGATTTTTCATGGTGAAGTA
AAGGCTTCAAAGTTTACTCAATCAAAAACTTTCAAGGACAAGAAATTA
>A1287029445
CATGGTGAAGTAAAGGCTTCAAAGTTTACTCAATCAAAAACTTTCAAGGACAAGAAATTACCAAAAGGATTT
TCACATCATCTCCACAATCTGTTGATGTATCTCAGAAACAAAAAGCTC
>A914221443
CCAAAAGGATTTTCACATCATCTCCACAATCTGTTGATGTATCTCAGAAACAAAAAGCTCGAGAATTTTCCT
AATAATATCGCTGCTCAAAATATTGATGTGGCAATAGAGTTCTTGTTG
>A898854024
GAGAATTTTCCTAATAATATCGCTGCTCAAAATATTGATGTGGCAATAGAGTTCTTGTTGGTTTTCCTTGAT
GCTGATGTGTCAAATCATGTTATTAATGGTAACTGGTTGAAAAAGGTC
>A674249303
GTTTTCCTTGATGCTGATGTGTCAAATCATGTTATTAATGGTAACTGGTTGAAAAAGGTCTTGTTAAAGGTT
GGAGCTATAGCGGGTGATATTCTATATGTAATTCAAAAGCTTCTTCCT
>A728754303
TTGTTAAAGGTTGGAGCTATAGCGGGTGATATTCTATATGTAATTCAAAAGCTTCTTCCTAGATCAATAAAC
AAAGATGAAACTAGCAACATAAGTCTTTGCTCAATACAGATATTGGAG
>A2129819165
AGATCAATAAACAAAGATGAAACTAGCAACATAAGTCTTTGCTCAATACAGATATTGGAGAAGACTAAAGAT
CTGAAGGCACAAGTTGAGACGTACTACAAATCCTTAAAATTTACTCCA
>A886856797
AAGACTAAAGATCTGAAGGCACAAGTTGAGACGTACTACAAATCCTTAAAATTTACTCCATCTCAGTTCCCC
ACCTTTGGTGGATTGAGCTTTCTGAATTCTCTTTTAAGGAAACTGAAT
>A161139067
TCTCAGTTCCCCACCTTTGGTGGATTGAGCTTTCTGAATTCTCTTTTAAGGAAACTGAATGAGATGTCGACA
TCTAAGTCCGGATTAGGTTTCCTGATGAAACCTCTTTTAGGGAATTTG
>A655945069
GAGATGTCGACATCTAAGTCCGGATTAGGTTTCCTGATGAAACCTCTTTTAGGGAATTTGGAGAAAGAGCTA
TCATCTCTTACATCCATTTTAGAGAAGGAGCTCTCATCCATTTTCCGT
>A825274534
GAGAAAGAGCTATCATCTCTTACATCCATTTTAGAGAAGGAGCTCTCATCCATTTTCCGTGATGTCGTGCAC
CATGAACATAACATTCCTAAAGATCTTCAGAGGCGTACCATCAATTTG
>A287673376
GATGTCGTGCACCATGAACATAACATTCCTAAAGATCTTCAGAGGCGTACCATCAATTTGTCATATGAGGCT
GAGGTTGCTATTGATTCTATTCTTGCTCAGTATAATGCTTTTTTGCAT
>A1583155266
TCATATGAGGCTGAGGTTGCTATTGATTCTATTCTTGCTCAGTATAATGCTTTTTTGCATATTTTTTGCTCA
CTTCCTACAATTGTAAAAGAGATCAAGCAAATTAATGCAGAGGTGACT
>A861680450
ATTTTTTGCTCACTTCCTACAATTGTAAAAGAGATCAAGCAAATTAATGCAGAGGTGACTGAGATGTGGTCA
GCGGACATTCCTCTTAATCCTCACTATGTGGCTGCTCCATTAAAACAT
>A1512804317
GAGATGTGGTCAGCGGACATTCCTCTTAATCCTCACTATGTGGCTGCTCCATTAAAACATCTGCCGGATCGA
CATAGCAATCTTGTAACTGATGAGGAGGTAGTGGGTTTTGAGAATAAA
>AA1512804317
GAGATGTGGTCAGCGGACATTCCTCTTAATCCTCACTATGTGGCTGCTCCATTAAAACATCTGCCGGATCGA
CATAGCAATCTTGTAACTGATGAGGAGGTAGTGGGTTTTGAGAATAAA
>A363311394
CTGCCGGATCGACATAGCAATCTTGTAACTGATGAGGAGGTAGTGGGTTTTGAGAATAAAGCAGAAGAACTA
ATTGATTATCTGATTAGAGGTACAAATGAGCTAGACGTTGTCCCAATT
>AA363311394
CTGCCGGATCGACATAGCAATCTTGTAACTGATGAGGAGGTAGTGGGTTTTGAGAATAAAGCAGAAGAACTA
ATTGATTATCTGATTAGAGGTACAAATGAGCTAGACGTTGTCCCAATT
>A1519153206
GCAGAAGAACTAATTGATTATCTGATTAGAGGTACAAATGAGCTAGACGTTGTCCCAATTGTAGGCATGGGA
GGACAAGGGAAAACGACAATTGCTAGAAAGTTGTACAATAATGACATT
>AA1519153206
GCAGAAGAACTAATTGATTATCTGATTAGAGGTACAAATGAGCTAGACGTTGTCCCAATTGTAGGCATGGGA
GGACAAGGGAAAACGACAATTGCTAGAAAGTTGTACAATAATGACATT
>A1362012282
GTAGGCATGGGAGGACAAGGGAAAACGACAATTGCTAGAAAGTTGTACAATAATGACATTATTGTTTCTCGC
TTTGATGTTCGAGCATGGTGCATCATTTCTCAAACGTATAATCGGAGA
>AA1362012282
GTAGGCATGGGAGGACAAGGGAAAACGACAATTGCTAGAAAGTTGTACAATAATGACATTATTGTTTCTCGC
TTTGATGTTCGAGCATGGTGCATCATTTCTCAAACGTATAATCGGAGA
>A1225492471
ATTGTTTCTCGCTTTGATGTTCGAGCATGGTGCATCATTTCTCAAACGTATAATCGGAGAGAGTTATTACAA
GATATTTTCAGTCAAGTTACAGGTTCCGACGACAATGGAGCTACGGTT
>AA1225492471
ATTGTTTCTCGCTTTGATGTTCGAGCATGGTGCATCATTTCTCAAACGTATAATCGGAGAGAGTTATTACAA
GATATTTTCAGTCAAGTTACAGGTTCCGACGACAATGGAGCTACGGTT
>A1465724836
GAGTTATTACAAGATATTTTCAGTCAAGTTACAGGTTCCGACGACAATGGAGCTACGGTTGATGTTCTTGCC
GACATGTTGAGGAGAAAATTAATGGGAAAGAGATATCTCATTGTATTG
>AA1465724836
GAGTTATTACAAGATATTTTCAGTCAAGTTACAGGTTCCGACGACAATGGAGCTACGGTTGATGTTCTTGCC
GACATGTTGAGGAGAAAATTAATGGGAAAGAGATATCTCATTGTATTG
>A1743232928
GATGTTCTTGCCGACATGTTGAGGAGAAAATTAATGGGAAAGAGATATCTCATTGTATTGGATGATATGTGG
GATTGTATGGTATGGGATGACTTAAGGCTTTCTTTTCCAGATGATGGA
>AA1743232928
GATGTTCTTGCCGACATGTTGAGGAGAAAATTAATGGGAAAGAGATATCTCATTGTATTGGATGATATGTGG
GATTGTATGGTATGGGATGACTTAAGGCTTTCTTTTCCAGATGATGGA
>A1147976355
GATGATATGTGGGATTGTATGGTATGGGATGACTTAAGGCTTTCTTTTCCAGATGATGGAATTAGAAGCAGA
ATAGTCGTAACAACTCGACTTGAAGAAGTGGGTAAGCAAGTCAAGTAC
>AA1147976355
GATGATATGTGGGATTGTATGGTATGGGATGACTTAAGGCTTTCTTTTCCAGATGATGGAATTAGAAGCAGA
ATAGTCGTAACAACTCGACTTGAAGAAGTGGGTAAGCAAGTCAAGTAC
>A1196049905
ATTAGAAGCAGAATAGTCGTAACAACTCGACTTGAAGAAGTGGGTAAGCAAGTCAAGTACCATACTGATCCT
TATTCTCTTCCATTCCTCACAACAGAAGAGAGTTGCCAATTGTTGCAG
>AA1196049905
ATTAGAAGCAGAATAGTCGTAACAACTCGACTTGAAGAAGTGGGTAAGCAAGTCAAGTACCATACTGATCCT
TATTCTCTTCCATTCCTCACAACAGAAGAGAGTTGCCAATTGTTGCAG
>A1524064906
CATACTGATCCTTATTCTCTTCCATTCCTCACAACAGAAGAGAGTTGCCAATTGTTGCAGAAAAAAGTGTTT
CAAAAGGAAGATTGCCCGCCTGAACTACAAGATGTGAGTCAAGCAGTA
>AA1524064906
CATACTGATCCTTATTCTCTTCCATTCCTCACAACAGAAGAGAGTTGCCAATTGTTGCAGAAAAAAGTGTTT
CAAAAGGAAGATTGCCCGCCTGAACTACAAGATGTGAGTCAAGCAGTA
>A909097300
AAAAAAGTGTTTCAAAAGGAAGATTGCCCGCCTGAACTACAAGATGTGAGTCAAGCAGTAGCAGAAAAATGC
AAAGGACTGCCCCTAGTGGTTGTCTTGGTAGCTGGAATAATCAAAAAA
>AA909097300
AAAAAAGTGTTTCAAAAGGAAGATTGCCCGCCTGAACTACAAGATGTGAGTCAAGCAGTAGCAGAAAAATGC
AAAGGACTGCCCCTAGTGGTTGTCTTGGTAGCTGGAATAATCAAAAAA
>A1487830101
GCAGAAAAATGCAAAGGACTGCCCCTAGTGGTTGTCTTGGTAGCTGGAATAATCAAAAAAAGGAAAATGGAA
GAATCTTGGTGGAATGAGGTGAAAGATGCTTTATTTGACTATCTTGAC
>AA1487830101
GCAGAAAAATGCAAAGGACTGCCCCTAGTGGTTGTCTTGGTAGCTGGAATAATCAAAAAAAGGAAAATGGAA
GAATCTTGGTGGAATGAGGTGAAAGATGCTTTATTTGACTATCTTGAC
>A1718503527
AGGAAAATGGAAGAATCTTGGTGGAATGAGGTGAAAGATGCTTTATTTGACTATCTTGACAGTGAGTTCGAA
GAATACAGTCTGGCAACTATGCAGTTGAGTTTTGATAACTTACCCCAC
>AA1718503527
AGGAAAATGGAAGAATCTTGGTGGAATGAGGTGAAAGATGCTTTATTTGACTATCTTGACAGTGAGTTCGAA
GAATACAGTCTGGCAACTATGCAGTTGAGTTTTGATAACTTACCCCAC
>A258935354
AGTGAGTTCGAAGAATACAGTCTGGCAACTATGCAGTTGAGTTTTGATAACTTACCCCACTGTTTAAAGCCT
TGTCTTCTTTATATGGGAATGTTTTCGGAGGACGCAAGAATTCCAGCA
>AA258935354
AGTGAGTTCGAAGAATACAGTCTGGCAACTATGCAGTTGAGTTTTGATAACTTACCCCACTGTTTAAAGCCT
TGTCTTCTTTATATGGGAATGTTTTCGGAGGACGCAAGAATTCCAGCA
>A825726692
TGTTTAAAGCCTTGTCTTCTTTATATGGGAATGTTTTCGGAGGACGCAAGAATTCCAGCATCTACATTGATA
AGTTTATGGATTGCTGAAGGATTCGTGGAGAACACTGAATCTGGGAGA
>AA825726692
TGTTTAAAGCCTTGTCTTCTTTATATGGGAATGTTTTCGGAGGACGCAAGAATTCCAGCATCTACATTGATA
AGTTTATGGATTGCTGAAGGATTCGTGGAGAACACTGAATCTGGGAGA
>A1745704530
TCTACATTGATAAGTTTATGGATTGCTGAAGGATTCGTGGAGAACACTGAATCTGGGAGATTAATGGAAGAG
GAAGCTGAAGGTTACTTGATGGATCTCATTAGCAGTAACTTGGTAATG
>AA1745704530
TCTACATTGATAAGTTTATGGATTGCTGAAGGATTCGTGGAGAACACTGAATCTGGGAGATTAATGGAAGAG
GAAGCTGAAGGTTACTTGATGGATCTCATTAGCAGTAACTTGGTAATG
>A1653683255
TTAATGGAAGAGGAAGCTGAAGGTTACTTGATGGATCTCATTAGCAGTAACTTGGTAATGCTTTCAAAGAGA
ACTTATAAGGGTAGAGTCAAATACTGTCAGGTTCATGATGTTGTGCAT
>AA1653683255
TTAATGGAAGAGGAAGCTGAAGGTTACTTGATGGATCTCATTAGCAGTAACTTGGTAATGCTTTCAAAGAGA
ACTTATAAGGGTAGAGTCAAATACTGTCAGGTTCATGATGTTGTGCAT
>A400182329
CTTTCAAAGAGAACTTATAAGGGTAGAGTCAAATACTGTCAGGTTCATGATGTTGTGCATCACTTTTGCTTG
GAAAAGAGTAGAGAAGCAAAGTTTATGCTTGCAGTGAAGGGTCAATAT
>A1032328828
CACTTTTGCTTGGAAAAGAGTAGAGAAGCAAAGTTTATGCTTGCAGTGAAGGGTCAATATATCCATTTTCAA
CCTTCGGATTGGAAGGGAACTCGAGTGAGCTTCAGTTTTAGTGAAGAG
>A684863827
ATCCATTTTCAACCTTCGGATTGGAAGGGAACTCGAGTGAGCTTCAGTTTTAGTGAAGAGCTTTCCAAGTTT
GCATCTCTGGTCTCCAAAACACAGAAGCCTTTCCATCAACACTTGAGG
>A991080250
CTTTCCAAGTTTGCATCTCTGGTCTCCAAAACACAGAAGCCTTTCCATCAACACTTGAGGTCATTGATAACG
ACCAATCGAGCAAAATCTATTAATGATATTTTCTCCTGTCAGATTAGT
>A632649818
TCATTGATAACGACCAATCGAGCAAAATCTATTAATGATATTTTCTCCTGTCAGATTAGTGAATTGCGACTT
CTTAAAGTCTTGGATTTGAGTTCTTATATTGTGGAGTTTTTGTCGTTA
>A946492800
GAATTGCGACTTCTTAAAGTCTTGGATTTGAGTTCTTATATTGTGGAGTTTTTGTCGTTAGCTACATTCAAA
CCACTAAATCAGCTGAAGTACCTCGCAGTTCAGGCTTTTGAATTCTAT
>A2094851169
GCTACATTCAAACCACTAAATCAGCTGAAGTACCTCGCAGTTCAGGCTTTTGAATTCTATTTTGATCCAGGA
TCACATCTTCCCCATATAGAAACTTTCATTGTAATGAATCTTCCTTAT
>A346984259
TTTGATCCAGGATCACATCTTCCCCATATAGAAACTTTCATTGTAATGAATCTTCCTTATTATGATATATTG
TTACCAGTGTCTTTTTGGGAAATGAAAAAATTAAGGCATGCTCATTTT
>A523718601
TATGATATATTGTTACCAGTGTCTTTTTGGGAAATGAAAAAATTAAGGCATGCTCATTTTGGTAAGGCTGAA
TTTGACAAGCAGGGGCTCTCTGAAGGATCCTCTAAATTGGAAAATTTG
>A2128096207
GGTAAGGCTGAATTTGACAAGCAGGGGCTCTCTGAAGGATCCTCTAAATTGGAAAATTTGAGGATATTAAAG
AATATTGTTGGATTTGATAGGGTGGATGTGTTATCAAGGAGGTGTCCT
>A2071599083
AGGATATTAAAGAATATTGTTGGATTTGATAGGGTGGATGTGTTATCAAGGAGGTGTCCTAATCTTCAACAA
CTTCAAATCACATATTTTGGGAATAATGAAGAGCCTTTTTGTCCCAAA
>A336244285
AATCTTCAACAACTTCAAATCACATATTTTGGGAATAATGAAGAGCCTTTTTGTCCCAAATTGGAGAATCTT
ACCCAGCTTCAACAACTTCAACTTTCCTTTGCGCGTCCCCGCACTCTA
>A1056058783
TTGGAGAATCTTACCCAGCTTCAACAACTTCAACTTTCCTTTGCGCGTCCCCGCACTCTATCCGGGTTACAG
TTGCCTTCAAATTTAAATAAGTTGGTACTTGAAGGAATTCATATAGGA
>A498657687
TCCGGGTTACAGTTGCCTTCAAATTTAAATAAGTTGGTACTTGAAGGAATTCATATAGGATGTGTTATTCCC
TTCATTGCGGGACTACCAAGCCTGGAATATCTCCAGTTACATGATGTG
>A712186821
TGTGTTATTCCCTTCATTGCGGGACTACCAAGCCTGGAATATCTCCAGTTACATGATGTGTGTTTTCCTCAA
TCAGAAGAGTGGTGCCTTGGAGATATCACGTTCCATAAACTTAAGTTG
>A1023681892
TGTTTTCCTCAATCAGAAGAGTGGTGCCTTGGAGATATCACGTTCCATAAACTTAAGTTGTTGAAACTGGTA
AAGTTAAATATATCAAGGTGGGATGTCTCAGAGGAATCATTTCCGTTG
>A298201121
TTGAAACTGGTAAAGTTAAATATATCAAGGTGGGATGTCTCAGAGGAATCATTTCCGTTGCTTGAAACACTC
GTTATAAAGAAGTGCATTGACCTAGAGGAGATTCCACTTAGCTTTGCT
>A431629817
CTTGAAACACTCGTTATAAAGAAGTGCATTGACCTAGAGGAGATTCCACTTAGCTTTGCTGATATTCCAACA
TTGGAACAGATTAAATTGATTGGGTCCTGGAAAGTATCTCTGGAGGAT
>A864687646
GATATTCCAACATTGGAACAGATTAAATTGATTGGGTCCTGGAAAGTATCTCTGGAGGATTCAGCTGTGAGA
ATGAAGGAAGAAATCAAAGACACTGAAGGATGTGATCGTTTACACCTC
>A1272250292
ATTAAATTGATTGGGTCCTGGAAAGTATCTCTGGAGGATTCAGCTGTGAGAATGAAGGAAGAAATCAAAGAC
ACTGAAGGATGTGATCGTTTACACCTCGTCAAACAACGCTCAGATTGA
>A591475676
ATGGCAACTGCACAGAGTAATTCTCCTCGAGTTTTCTGTATCGGAACAGCTGATACAAAATTCGACGAGCTT
CGTTTCCTCTCCGAGCATGTGAGATCCAGTCTTAACAGCTTCTCCAAT
>A363713233
TTCGACGAGCTTCGTTTCCTCTCCGAGCATGTGAGATCCAGTCTTAACAGCTTCTCCAATAAATCCTCATTC
AAGGTAGGAGTGACAGTTGTTGATGTCTCAACCAGCTGGAAGGAGACA
>A2127932101
AAATCCTCATTCAAGGTAGGAGTGACAGTTGTTGATGTCTCAACCAGCTGGAAGGAGACAAATAGTTGTGCT
GATTTTGATTTTGTACCGAGTAAGGATGTGCTGTCATGCCATACACTA
>A1219363701
AATAGTTGTGCTGATTTTGATTTTGTACCGAGTAAGGATGTGCTGTCATGCCATACACTAGGGGAAGAAACT
ATGGGCACGTTTGCAGATATTAGAGGCCTAGCTATTGCAATCATGAGC
>A1036079289
GGGGAAGAAACTATGGGCACGTTTGCAGATATTAGAGGCCTAGCTATTGCAATCATGAGCAAAGCTCTTGAA
ACTTTCCTAAGTATAGCTAATGATGAACAGAATCTTGCTGGAGTAATT
>A1861261233
AAAGCTCTTGAAACTTTCCTAAGTATAGCTAATGATGAACAGAATCTTGCTGGAGTAATTGGCCTTGGGGGT
AGTGGAGGAACATCTCTATTGTCATCTGCCTTCCGATCTCTTCCAATT
>A10395670
GGCCTTGGGGGTAGTGGAGGAACATCTCTATTGTCATCTGCCTTCCGATCTCTTCCAATTGGGATCCCAAAA
GTTATAATATCTACAGTTGCCAGTGGTCAAACTGAATCTTATATTGGA
>A120997605
GGGATCCCAAAAGTTATAATATCTACAGTTGCCAGTGGTCAAACTGAATCTTATATTGGAACATCAGACTTG
GTATTGTTTCCTTCAGTTGTAGATATTTGTGGGATTAACAATGTCAGT
>A1936173308
ACATCAGACTTGGTATTGTTTCCTTCAGTTGTAGATATTTGTGGGATTAACAATGTCAGTAAGGTTGTTCTA
TCTAATGCGGGTGCAGCATTTGCTGGAATGGTGATCGGGAGGCTTGAA
>A1837718162
AAGGTTGTTCTATCTAATGCGGGTGCAGCATTTGCTGGAATGGTGATCGGGAGGCTTGAAAGTTCAAAAGAG
CATAGCATCACTAATGGAAAGTTTACAGTTGGTGTAACTATGTTTGGG
>A1376254668
AGTTCAAAAGAGCATAGCATCACTAATGGAAAGTTTACAGTTGGTGTAACTATGTTTGGGGTTACGACTCCT
TGTGTTAATGCTGTCAAAGAAAGATTAGTGAAAGAAGGATATGAGACT
>A1216768472
GTTACGACTCCTTGTGTTAATGCTGTCAAAGAAAGATTAGTGAAAGAAGGATATGAGACTTTGGTGTTCCAT
GCCACGGGTGTCGGGGGCAGGGCCATGGAGGATCTTGTTAGAGGAGGT
>A2081856552
TTGGTGTTCCATGCCACGGGTGTCGGGGGCAGGGCCATGGAGGATCTTGTTAGAGGAGGTTTTATACAGGGT
GTGCTGGATATTACGACAACTGAGGTTGCAGATTACGTAGTTGGAGGA
>A704196427
TTTATACAGGGTGTGCTGGATATTACGACAACTGAGGTTGCAGATTACGTAGTTGGAGGAGTAATGGCATGT
GATAGTTCCCGATTTGATGCAATATTAGAGAAGAAAATTCCTTTGGTT
>A2108194972
GTAATGGCATGTGATAGTTCCCGATTTGATGCAATATTAGAGAAGAAAATTCCTTTGGTTCTGAGTGTGGGA
GCACTGGATATGGTGAATTTTGGTCCTAAAACTACCATACCTCCTGAG
>A1526929006
CTGAGTGTGGGAGCACTGGATATGGTGAATTTTGGTCCTAAAACTACCATACCTCCTGAGTTTCAACAAAGA
AAGATCCATGAACATAATGAGCAGGTTTCCCTAATGCGTACTACAGTA
>A494789310
TTTCAACAAAGAAAGATCCATGAACATAATGAGCAGGTTTCCCTAATGCGTACTACAGTAGGTGAAAATAAG
AAATTTGCTGCATTTATAGCAGAAAAGTTGAACAAGGCATCATCAAGT
>A1424601387
GGTGAAAATAAGAAATTTGCTGCATTTATAGCAGAAAAGTTGAACAAGGCATCATCAAGTGTATGTGTTTGC
TTGCCAGAGAAAGGCGTGTCTGCATTGGATGCACCCGGGAAAGACTTT
>A1097225377
GTATGTGTTTGCTTGCCAGAGAAAGGCGTGTCTGCATTGGATGCACCCGGGAAAGACTTTTATGATCCTGAG
GCAACTAGTTGTCTTACACGTGAACTACAGATGCTTCTTGAAAATAAT
>A1924647664
TATGATCCTGAGGCAACTAGTTGTCTTACACGTGAACTACAGATGCTTCTTGAAAATAATGAACGTTGTCAG
GTTAAGGTCCTCCCTTACCATATCAATGATGCGGAGTTTGCAAATGCT
>A1990083895
GAACGTTGTCAGGTTAAGGTCCTCCCTTACCATATCAATGATGCGGAGTTTGCAAATGCTTTAGTTGATTCA
TTCTTGGAAATCTCTCCGAAATCTAGACACGTAGAATGTCAGCCAGCT
>A1322631
TTAGTTGATTCATTCTTGGAAATCTCTCCGAAATCTAGACACGTAGAATGTCAGCCAGCTGAGTCCAAATCT
ATCCAAGACATTCAGAATGATAATGCTGTTCTAGAGAAATATCCCTCA
>A706114009
GAGTCCAAATCTATCCAAGACATTCAGAATGATAATGCTGTTCTAGAGAAATATCCCTCATGCAACGGGAAA
AACTTTTCTCGCCTGAATGACTTTCCAAATGCAAAACCAGAAACTTTG
>A1062187281
TGCAACGGGAAAAACTTTTCTCGCCTGAATGACTTTCCAAATGCAAAACCAGAAACTTTGCAGAAAAGAACT
GTGATACTGCAGAAATTGAAAGATCAAATAAGTAAGGGCAAGCCTATT
>A1023655413
CAGAAAAGAACTGTGATACTGCAGAAATTGAAAGATCAAATAAGTAAGGGCAAGCCTATTATTGGGGCTGGT
GCTGGTACAGGTATTTCTGCTAAGTTTGAGGAAGCTGGTGGTGTAGAT
>A869372939
ATTGGGGCTGGTGCTGGTACAGGTATTTCTGCTAAGTTTGAGGAAGCTGGTGGTGTAGATTTGATTGTCTTG
TACAACTCAGGGCGCTTTAGGATGGCAGGAAGGGGATCCTTAGCTGGT
>A761798953
TTGATTGTCTTGTACAACTCAGGGCGCTTTAGGATGGCAGGAAGGGGATCCTTAGCTGGTCTACTGCCCTTT
GCTGATGCAAATGCCATTGTACTTGAGATGGCCAACGAAGTATTGCCT
>A7499784
CTACTGCCCTTTGCTGATGCAAATGCCATTGTACTTGAGATGGCCAACGAAGTATTGCCTGTGGTTAAGGAA
GTGGCAGTTCTGGCTGGAGTTTGTGCTACTGATCCTTTCCGCAGGATG
>A1476544639
GTGGTTAAGGAAGTGGCAGTTCTGGCTGGAGTTTGTGCTACTGATCCTTTCCGCAGGATGGACAACTTCCTG
AAGCAGTTGGAATCCGTTGGATTCTGTGGGGTGCAAAACTTTCCAACT
>A1714306925
GACAACTTCCTGAAGCAGTTGGAATCCGTTGGATTCTGTGGGGTGCAAAACTTTCCAACTGTTGGTCTGTTT
GACGGTAACTTCAGACAAAATTTGGAAGAGACTGGAATGGGTTATGGC
>A704662006
GTTGGTCTGTTTGACGGTAACTTCAGACAAAATTTGGAAGAGACTGGAATGGGTTATGGCTTGGAGGTTGAG
ATGATTGCAGCAGCTCACAGGATGGGCCTTTTGACAACCCCATATGCT
>A272391217
TTGGAGGTTGAGATGATTGCAGCAGCTCACAGGATGGGCCTTTTGACAACCCCATATGCTTTCTGCCCAGAT
GAAGCAGTTGCTATGGCAGAAGCTGGTGCCGACATCATAGTTGCTCAT
>A639133380
TTCTGCCCAGATGAAGCAGTTGCTATGGCAGAAGCTGGTGCCGACATCATAGTTGCTCATATGGGGCTTACA
ACATCTGGTTCAATTGGTGCAAAAACAGCCGTCTCATTGGAGGAAAGT
>A47928638
ATGGGGCTTACAACATCTGGTTCAATTGGTGCAAAAACAGCCGTCTCATTGGAGGAAAGTGTAACTTGCGTT
CAAGCTATTGCAGATGCTACTCATAGGATATATCCTGATGCAATTGTG
>A1897216764
GTAACTTGCGTTCAAGCTATTGCAGATGCTACTCATAGGATATATCCTGATGCAATTGTGCTCTGCCATGGA
GGCCCTATATCTTCCCCTGAAGAAGCAGCATATGTACTGAAGAGAACC
>A1134019728
CTCTGCCATGGAGGCCCTATATCTTCCCCTGAAGAAGCAGCATATGTACTGAAGAGAACCACAGGAGTTCAT
GGATTTTATGGCGCTTCAAGCATGGAAAGACTACCAGTTGAGCAAGCT
>A2095744521
ATGGATAATGAAGGAGGAAGAGAGAAAGGGGAAGCAAACAACTCAGTGGAGTCATTTTCTGCTCTTTACAAG
GATGTTGTCAACGTTCTGGATTTCATTGAGAGGTTAAAGAATGAAGAT
>A872940663
AGTGGAGTCATTTTCTGCTCTTTACAAGGATGTTGTCAACGTTCTGGATTTCATTGAGAGGTTAAAGAATGA
AGAAGATAAAAAGACTGTTGAAATGGTTGATCAAATTGAAAATCTGAA
>A1236362597
GTTAAAGAATGAAGAAGATAAAAAGACTGTTGAAATGGTTGATCAAATTGAAAATCTGAAATTTGGGATGGC
ATTTATTTGTACGTACATCCAGCTTTCTTATTCCGATTTGGAGCAATT
>A1216665757
ATTTGGGATGGCATTTATTTGTACGTACATCCAGCTTTCTTATTCCGATTTGGAGCAATTTGATGAATTAAT
GTCTATCCAAAGACAAGAGGTTGAAAATATTATTCGATCAATTCTCTG
>A1369621755
TGATGAATTAATGTCTATCCAAAGACAAGAGGTTGAAAATATTATTCGATCAATTCTCTGTGATGTTGAGTT
TAACGTGGCAATTAAATACAACATACATCATGTCCTTACTCGCCTCAG
>A1030248396
TGATGTTGAGTTTAACGTGGCAATTAAATACAACATACATCATGTCCTTACTCGCCTCAGGGATAATATTGA
TTATTTTATCAGCTCTCAGAATCGTTCTACATCAAGTGCCACCATGAC
>A1767621099
GGATAATATTGATTATTTTATCAGCTCTCAGAATCGTTCTACATCAAGTGCCACCATGACTGAGGAGCAGAT
GGACTTCCTCCTCCTGAATCTCCATCACCTATCCAAGTATCTTACTGA
>A2108141879
TGAGGAGCAGATGGACTTCCTCCTCCTGAATCTCCATCACCTATCCAAGTATCTTACTGAACAGACTCAGTA
TGAGATTCTTCACAATGTGTGTGGCAACATGAAAGATTTCCATGGTTT
>A1651031295
ACAGACTCAGTATGAGATTCTTCACAATGTGTGTGGCAACATGAAAGATTTCCATGGTTTGATAGTGAATGG
GTGCATTGAGCACGAGATTGTTGAATATGTCTTACCTCAGTTTCAACT
>A1042976495
GATAGTGAATGGGTGCATTGAGCACGAGATTGTTGAATATGTCTTACCTCAGTTTCAACTCATGGCTGAGAG
AGTAGGACGCTTCCTTTGGGATGATCAAATTGATGGAGAGTCTCGACA
>A1479202515
CATGGCTGAGAGAGTAGGACGCTTCCTTTGGGATGATCAAATTGATGGAGAGTCTCGACACTTCAAGCTAGC
ACATCTACTCATGAAGATTATTCCAATTGAGCTGGAGGTTGTGAACAT
>A1186770444
CTTCAAGCTAGCACATCTACTCATGAAGATTATTCCAATTGAGCTGGAGGTTGTGAACATATGTTTTACAAA
TTTGAAAGCTTCAACTTCAGCAAAAGTTGGACACTTCATTAAGAAACT
>A1037698545
ATGTTTTACAAATTTGAAAGCTTCAACTTCAGCAAAAGTTGGACACTTCATTAAGAAACTCCTGGAAATCTT
TCCTGACATTCTTAGAGAATATCTGATTCATCTACAGGAGCACATGAT
>A1839844631
CCTGGAAATCTTTCCTGACATTCTTAGAGAATATCTGATTCATCTACAGGAGCACATGATAAATGTTACTAC
CACCACTACTTCAGGGGCTCAAAACATTCATGTCATGATAGAGTTCCT
>A492719372
AAATGTTACTACCACCACTACTTCAGGGGCTCAAAACATTCATGTCATGATAGAGTTCCTATTAATTATTCT
TTCTGATATGCACAGGGACTTTATTCATCATGACAAATTATTTGATCT
>A2049852939
ATTAATTATTCTTTCTGATATGCACAGGGACTTTATTCATCATGACAAATTATTTGATCTTTTGGCTCGTGT
TGGAGAACTTACCAGGGAGGTATCAACTCTTGTTCGCGACTTAGAAGA
>A865006490
TTTGGCTCGTGTTGGAGAACTTACCAGGGAGGTATCAACTCTTGTTCGCGACTTAGAAGAAAAATTAAGGAA
TAAAGAGAGTACTGACAAAACAAATTGTGCAACCCTAGACTTGCTGGA
>A1464410685
AAAATTAAGGAATAAAGAGAGTACTGACAAAACAAATTGTGCAACCCTAGACTTGCTGGAAAATATTGAACT
CCTCAAGGAAGATCTCAAACATGTTTATCTAACAGTCCCGGACTCATC
>A1179889905
AAATATTGAACTCCTCAAGGAAGATCTCAAACATGTTTATCTAACAGTCCCGGACTCATCTCAATGTTGCTT
CCCCATGAGTGATGGACCTCTCTTCATGCATCTGCTACACATGCACTT
>A731696550
TCAATGTTGCTTCCCCATGAGTGATGGACCTCTCTTCATGCATCTGCTACACATGCACTTAGATGATTTGCT
GAATTCCAATGCTTATTCAATTGCTTTAATAAAGGAAGAAATCAGGTT
>A1182164438
AGATGATTTGCTGAATTCCAATGCTTATTCAATTGCTTTAATAAAGGAAGAAATCAGGTTGGTGAAAGAAGA
CCTAGAATCCATAAGATCTTTTTTTGTGAATATTGAGCAGGAATGGTA
>A353364634
GGTGAAAGAAGACCTAGAATCCATAAGATCTTTTTTTGTGAATATTGAGCAGGAATGGTACAAAGATCTCTG
GGCACGTGTTTTAGATGTGGCATATGAGGCAAAAGATGTCATTGATTC
>A125967308
CAAAGATCTCTGGGCACGTGTTTTAGATGTGGCATATGAGGCAAAAGATGTCATTGATTCAATAATTGTTCG
AGATAATGGTCTCTTACATCTTATTTTCTCACTTCCCATTACCATAAT
>A985993512
AATAATTGTTCGAGATAATGGTCTCTTACATCTTATTTTCTCACTTCCCATTACCATAATGAAGATCAAGCT
TACCAAAGAACAGGTCTCCAATTTACATGAGAAGATTCCCAAGAACAG
>A829440815
GAAGATCAAGCTTACCAAAGAACAGGTCTCCAATTTACATGAGAAGATTCCCAAGAACAGAGGTCTCCTTGT
TGTAAACTCTCCCAAGAAGCTAGTTGAAAGCAAGTCATTACCGGCTGG
>A1427822004
AGGTCTCCTTGTTGTAAACTCTCCCAAGAAGCTAGTTGAAAGCAAGTCATTACCGGCTGGTAAAATTATTGT
AGGTTTTGAGGAGGAGACAATTTGGATAATTGAGAAGCTCACCCGTGG
>AA1427822004
AGGTCTCCTTGTTGTAAACTCTCCCAAGAAGCTAGTTGAAAGCAAGTCATTACCGGCTGGTAAAATTATTGT
AGGTTTTGAGGAGGAGACAATTTGGATAATTGAGAAGCTCACCCGTGG
>A1371137582
TAAAATTATTGTAGGTTTTGAGGAGGAGACAATTTGGATAATTGAGAAGCTCACCCGTGGATCGGCAAATCT
AGATGTCATTTCGATCACTGGCATGCCGGGTTCAGGTAAAACTACTTT
>AA1371137582
TAAAATTATTGTAGGTTTTGAGGAGGAGACAATTTGGATAATTGAGAAGCTCACCCGTGGATCGGCAAATCT
AGATGTCATTTCGATCACTGGCATGCCGGGTTCAGGTAAAACTACTTT
>A251700348
ATCGGCAAATCTAGATGTCATTTCGATCACTGGCATGCCGGGTTCAGGTAAAACTACTTTGGCGTACAAAGT
ATACAATGATAAATCAATTTCTAGTCATTTTGACCTTCGCGCATGGTG
>AA251700348
ATCGGCAAATCTAGATGTCATTTCGATCACTGGCATGCCGGGTTCAGGTAAAACTACTTTGGCGTACAAAGT
ATACAATGATAAATCAATTTCTAGTCATTTTGACCTTCGCGCATGGTG
>A846632954
GGCGTACAAAGTATACAATGATAAATCAATTTCTAGTCATTTTGACCTTCGCGCATGGTGCACAGTCAACCA
AGAATATGATGAGAAAAATTTGTTGAATAAAATTTTTAATCAAGTTAA
>AA846632954
GGCGTACAAAGTATACAATGATAAATCAATTTCTAGTCATTTTGACCTTCGCGCATGGTGCACAGTCAACCA
AGAATATGATGAGAAAAATTTGTTGAATAAAATTTTTAATCAAGTTAA
>A612385656
CACAGTCAACCAAGAATATGATGAGAAAAATTTGTTGAATAAAATTTTTAATCAAGTTAATGGCTCGGATTC
AAAATTGAGTGAGAATATTGATGTTGCTGATAAGCTACGGAAACAACT
>AA612385656
CACAGTCAACCAAGAATATGATGAGAAAAATTTGTTGAATAAAATTTTTAATCAAGTTAATGGCTCGGATTC
AAAATTGAGTGAGAATATTGATGTTGCTGATAAGCTACGGAAACAACT
>A661658298
TGGCTCGGATTCAAAATTGAGTGAGAATATTGATGTTGCTGATAAGCTACGGAAACAACTCTATGGAAAGAG
GTATCTTATTGTTTTAGATGACGTGTGGGATACCTCAAAATGGGATGA
>AA661658298
TGGCTCGGATTCAAAATTGAGTGAGAATATTGATGTTGCTGATAAGCTACGGAAACAACTCTATGGAAAGAG
GTATCTTATTGTTTTAGATGACGTGTGGGATACCTCAAAATGGGATGA
>A1282507287
CTATGGAAAGAGGTATCTTATTGTTTTAGATGACGTGTGGGATACCTCAAAATGGGATGAGTTAACAAGACC
TTTTCCAGAAGTTGAGAAAGGAAGTAGAATTATATTGACGACTCGAGA
>AA1282507287
CTATGGAAAGAGGTATCTTATTGTTTTAGATGACGTGTGGGATACCTCAAAATGGGATGAGTTAACAAGACC
TTTTCCAGAAGTTGAGAAAGGAAGTAGAATTATATTGACGACTCGAGA
>A558218942
GTTAACAAGACCTTTTCCAGAAGTTGAGAAAGGAAGTAGAATTATATTGACGACTCGAGAAAAGAAAGTGGC
TTTGCATGGAAAGCGCAACACTGATCTTCTTGACCTTCGATTGCTAAA
>AA558218942
GTTAACAAGACCTTTTCCAGAAGTTGAGAAAGGAAGTAGAATTATATTGACGACTCGAGAAAAGAAAGTGGC
TTTGCATGGAAAGCGCAACACTGATCTTCTTGACCTTCGATTGCTAAA
>A811634080
AAAGAAAGTGGCTTTGCATGGAAAGCGCAACACTGATCTTCTTGACCTTCGATTGCTAAAACCAGAAGAAAG
TTGGGAGTTATTAGAGAAAAGGGCATTTGGAAACAAGAGCTGCCCTGA
>AA811634080
AAAGAAAGTGGCTTTGCATGGAAAGCGCAACACTGATCTTCTTGACCTTCGATTGCTAAAACCAGAAGAAAG
TTGGGAGTTATTAGAGAAAAGGGCATTTGGAAACAAGAGCTGCCCTGA
>A2145987798
ACCAGAAGAAAGTTGGGAGTTATTAGAGAAAAGGGCATTTGGAAACAAGAGCTGCCCTGATGAACTATTGGA
TGTTGGAATAGAAATAGCCCAAAATTGTAAAGGGCTTCCTTTGGTGGC
>AA2145987798
ACCAGAAGAAAGTTGGGAGTTATTAGAGAAAAGGGCATTTGGAAACAAGAGCTGCCCTGATGAACTATTGGA
TGTTGGAATAGAAATAGCCCAAAATTGTAAAGGGCTTCCTTTGGTGGC
>A1760846924
TGAACTATTGGATGTTGGAATAGAAATAGCCCAAAATTGTAAAGGGCTTCCTTTGGTGGCTGATCTGATTGC
TGGAGTCATTGCAGGGAGGGAAAAGAAAAAGGCAGTGTGGCTTGAAGT
>AA1760846924
TGAACTATTGGATGTTGGAATAGAAATAGCCCAAAATTGTAAAGGGCTTCCTTTGGTGGCTGATCTGATTGC
TGGAGTCATTGCAGGGAGGGAAAAGAAAAAGGCAGTGTGGCTTGAAGT
>A153791071
TGATCTGATTGCTGGAGTCATTGCAGGGAGGGAAAAGAAAAAGGCAGTGTGGCTTGAAGTTCGAAATAATTT
GAATTCCTTTATTTTGAACAGTGAAGTGGAAGTGATGAAGGTTATAGA
>AA153791071
TGATCTGATTGCTGGAGTCATTGCAGGGAGGGAAAAGAAAAAGGCAGTGTGGCTTGAAGTTCGAAATAATTT
GAATTCCTTTATTTTGAACAGTGAAGTGGAAGTGATGAAGGTTATAGA
>A442741164
TCGAAATAATTTGAATTCCTTTATTTTGAACAGTGAAGTGGAAGTGATGAAGGTTATAGAACTAAGTTATGA
CCATTTATCAGATCAAGTAAAATTGTGCTTGCTTTACATTGCAAGTTA
>AA442741164
TCGAAATAATTTGAATTCCTTTATTTTGAACAGTGAAGTGGAAGTGATGAAGGTTATAGAACTAAGTTATGA
CCATTTATCAGATCAAGTAAAATTGTGCTTGCTTTACATTGCAAGTTA
>A236822222
ACTAAGTTATGACCATTTATCAGATCAAGTAAAATTGTGCTTGCTTTACATTGCAAGTTATTCGAAGGACAC
TGGAATGATAATTTCTGGGTTGATAGATTTATGGCATGCTGAAGGACT
>AA236822222
ACTAAGTTATGACCATTTATCAGATCAAGTAAAATTGTGCTTGCTTTACATTGCAAGTTATTCGAAGGACAC
TGGAATGATAATTTCTGGGTTGATAGATTTATGGCATGCTGAAGGACT
>A1212538697
TTCGAAGGACACTGGAATGATAATTTCTGGGTTGATAGATTTATGGCATGCTGAAGGACTTGTGGAGCAGAC
AGAGATGAAGAGTGAGGAAGAAGTGATGAAGGTTTATTTGGATAACTT
>AA1212538697
TTCGAAGGACACTGGAATGATAATTTCTGGGTTGATAGATTTATGGCATGCTGAAGGACTTGTGGAGCAGAC
AGAGATGAAGAGTGAGGAAGAAGTGATGAAGGTTTATTTGGATAACTT
>A1610942063
TGTGGAGCAGACAGAGATGAAGAGTGAGGAAGAAGTGATGAAGGTTTATTTGGATAACTTAATTTCCAGTAG
CTTGGTAATTATTTTCAATGAGATTGGTGAGTACCCGACTTGCCAACT
>AA1610942063
TGTGGAGCAGACAGAGATGAAGAGTGAGGAAGAAGTGATGAAGGTTTATTTGGATAACTTAATTTCCAGTAG
CTTGGTAATTATTTTCAATGAGATTGGTGAGTACCCGACTTGCCAACT
>A1145825427
AATTTCCAGTAGCTTGGTAATTATTTTCAATGAGATTGGTGAGTACCCGACTTGCCAACTTCATGACCTTGT
GCATGACTTTTGTTTGATAAAAGCAAGAAAGGAAATGTTGTTTGACCG
>A1785247613
TCATGACCTTGTGCATGACTTTTGTTTGATAAAAGCAAGAAAGGAAATGTTGTTTGACCGGATAAGTTCAAG
TGCCCCATCTTCTTCTTCAGATTTGATGCCACGTATAGTGACCATTGA
>A2073602945
GATAAGTTCAAGTGCCCCATCTTCTTCTTCAGATTTGATGCCACGTATAGTGACCATTGATTGTAAAAGCAA
GTTCTTTGGCCTTGAAAATTTTGTCCTGTTCGGTTCAAATAAGAAAAG
>A377032491
TTGTAAAAGCAAGTTCTTTGGCCTTGAAAATTTTGTCCTGTTCGGTTCAAATAAGAAAAGGCATTCTGGTAA
ACACCTGTATTCTTTGAGGATAAATGCAGATAATCTTGACGGCGGTCT
>A27391018
GCATTCTGGTAAACACCTGTATTCTTTGAGGATAAATGCAGATAATCTTGACGGCGGTCTTTCTGATACATG
TCACCTAAGACACTTGAGGCTTCTTAGAGTGTTGAAACTGGATCACAC
>A1532159224
TTCTGATACATGTCACCTAAGACACTTGAGGCTTCTTAGAGTGTTGAAACTGGATCACACTTTTAAGGTGAA
AGATTCTTTGCTGAATGAATTATGCATGTTGGTTCATTTGAGGTTCTT
>A48332817
TTTTAAGGTGAAAGATTCTTTGCTGAATGAATTATGCATGTTGGTTCATTTGAGGTTCTTACGAATTGGGAC
AGAAGTTAAATCTCTGCCTTCATCTTTCTCAAACCTCCGGAATCTAGA
>A2088050447
ACGAATTGGGACAGAAGTTAAATCTCTGCCTTCATCTTTCTCAAACCTCCGGAATCTAGAAATCCTCTCGGT
GTATAACAACGGATCAACCTTGGTACTATTACCGAGAATTTGGGATCT
>A430694868
AATCCTCTCGGTGTATAACAACGGATCAACCTTGGTACTATTACCGAGAATTTGGGATCTAGTAAAGTTGCG
AATACTGCACATGACTTCTTGTTCTTTCCTTGATATGGATACAGATGA
>A172476567
AGTAAAGTTGCGAATACTGCACATGACTTCTTGTTCTTTCCTTGATATGGATACAGATGAACCAATTCTGAT
AGCAGAGGACACAAAGTTAGAGAACTTGAGATATTTAGAGAACCTGGT
>A2009740132
ACCAATTCTGATAGCAGAGGACACAAAGTTAGAGAACTTGAGATATTTAGAGAACCTGGTGCTTTCCTATTC
GAAAGATGCAGAGGATATTTTCAAAAGGTTTCCCAATCTTCGAATTCT
>A608152795
GCTTTCCTATTCGAAAGATGCAGAGGATATTTTCAAAAGGTTTCCCAATCTTCGAATTCTTGTATTCGTTCT
CAAGGAATCACGGGATTGTTCAACAAAACGACAGTGGTTCCCAAAATT
>A1000473232
TGTATTCGTTCTCAAGGAATCACGGGATTGTTCAACAAAACGACAGTGGTTCCCAAAATTGGATTTCCTAAC
TGATCTAGAACGCCTCAGTGTAGAATTTGAAAGTTCAAATGACAGTGA
>A2124047945
GGATTTCCTAACTGATCTAGAACGCCTCAGTGTAGAATTTGAAAGTTCAAATGACAGTGAGCCCTCTGTAGG
GACAAATTGGCTGTGTAATTTTCACTTCCCTTCAAGTTTGAAAATATT
>A1376172044
GCCCTCTGTAGGGACAAATTGGCTGTGTAATTTTCACTTCCCTTCAAGTTTGAAAATATTGTCATTAGGTAA
ATTTCCTCTCTCACCCGATTCATTATCAACATTAGCTAGACTGTCCAA
>A457135881
GTCATTAGGTAAATTTCCTCTCTCACCCGATTCATTATCAACATTAGCTAGACTGTCCAACCTTGAAGGGTT
GTCCCTTGAGAACACAATCATTCACGGGGGAGAATGGAACATGACGGA
>A1588362669
CCTTGAAGGGTTGTCCCTTGAGAACACAATCATTCACGGGGGAGAATGGAACATGACGGAGGAAGACACCTT
TGAGAATCTCAAATTTTTGGAGTTGGATGAAGTGACACTTTTTAAGTG
>A1761485432
GGAAGACACCTTTGAGAATCTCAAATTTTTGGAGTTGGATGAAGTGACACTTTTTAAGTGGGAGATTGGAGA
GGAATCATTTCCCGTGCTTGAGAAATTAGAACTGTGGAGATGTCGTAT
>A116702342
GGAGATTGGAGAGGAATCATTTCCCGTGCTTGAGAAATTAGAACTGTGGAGATGTCGTATGCTTGAGGAGAT
TCCGCCAAGTTTTGGGGATATTTGTTCATTGAAAATTATCAAACTTGT
>A1215680015
GCTTGAGGAGATTCCGCCAAGTTTTGGGGATATTTGTTCATTGAAAATTATCAAACTTGTAGAGAGCCCTCA
ACTTATAGATTCTGCTATGAAGATTAAGGAATATGTTGAAGATATCAT
>A1429817597
AAACTTGTAGAGAGCCCTCAACTTATAGATTCTGCTATGAAGATTAAGGAATATGTTGAAGATATCATGGGA
GGGGACGAGCTTCAGGTTGTTGGCCGGAACAATGTCCCATTATTTTAA
>A1995176224
ATGTGGGATTTTATGGCATGGGATGACTTAAGACTTTGTTTTCCTAGTGTTGGAAATAGAAGCAGAATAATA
GTAACAACTCGGCTTGAGAAAGTGGGTGAGCAAGTCAAGTATTATACT
>AA1995176224
ATGTGGGATTTTATGGCATGGGATGACTTAAGACTTTGTTTTCCTAGTGTTGGAAATAGAAGCAGAATAATA
GTAACAACTCGGCTTGAGAAAGTGGGTGAGCAAGTCAAGTATTATACT
>A666578468
AGCAGAATAATAGTAACAACTCGGCTTGAGAAAGTGGGTGAGCAAGTCAAGTATTATACTGATCCATATTCT
CTTCCGTTCCTCACAACAGAAGAGAGTTGCAAATTATTGCGGAAAAAA
>AA666578468
AGCAGAATAATAGTAACAACTCGGCTTGAGAAAGTGGGTGAGCAAGTCAAGTATTATACTGATCCATATTCT
CTTCCGTTCCTCACAACAGAAGAGAGTTGCAAATTATTGCGGAAAAAA
>A1589967656
GATCCATATTCTCTTCCGTTCCTCACAACAGAAGAGAGTTGCAAATTATTGCGGAAAAAAGTGTTTCAAAAG
GAAGATTGTCCGCCTGAACTACTAGATGTGAGTCAAGCAGTTGCAGAA
>AA1589967656
GATCCATATTCTCTTCCGTTCCTCACAACAGAAGAGAGTTGCAAATTATTGCGGAAAAAAGTGTTTCAAAAG
GAAGATTGTCCGCCTGAACTACTAGATGTGAGTCAAGCAGTTGCAGAA
>A281231420
GTGTTTCAAAAGGAAGATTGTCCGCCTGAACTACTAGATGTGAGTCAAGCAGTTGCAGAAAATTGCAAAGGA
CTGCCTCTAGTGGTTATCTTGGTAGCTGGAATAATCAAAAAAAGGAAA
>AA281231420
GTGTTTCAAAAGGAAGATTGTCCGCCTGAACTACTAGATGTGAGTCAAGCAGTTGCAGAAAATTGCAAAGGA
CTGCCTCTAGTGGTTATCTTGGTAGCTGGAATAATCAAAAAAAGGAAA
>A459503839
AATTGCAAAGGACTGCCTCTAGTGGTTATCTTGGTAGCTGGAATAATCAAAAAAAGGAAAATGGAAGATTCT
TGGTGGAATGAGGTAAAAGATTCTTTATTTGACTATCTTGATCGTGAG
>AA459503839
AATTGCAAAGGACTGCCTCTAGTGGTTATCTTGGTAGCTGGAATAATCAAAAAAAGGAAAATGGAAGATTCT
TGGTGGAATGAGGTAAAAGATTCTTTATTTGACTATCTTGATCGTGAG
>A1669649445
ATGGAAGATTCTTGGTGGAATGAGGTAAAAGATTCTTTATTTGACTATCTTGATCGTGAGTCCGAAGAATAT
AGTTGGGCTACTATGCAGTTGAGTTTTGATAACTTAGCTGATTGTTTA
>AA1669649445
ATGGAAGATTCTTGGTGGAATGAGGTAAAAGATTCTTTATTTGACTATCTTGATCGTGAGTCCGAAGAATAT
AGTTGGGCTACTATGCAGTTGAGTTTTGATAACTTAGCTGATTGTTTA
>A1787453026
TCCGAAGAATATAGTTGGGCTACTATGCAGTTGAGTTTTGATAACTTAGCTGATTGTTTAAAGCCTTGTCTT
CTTTATATGGGGATGTTTCCGGAGGATGCAAGAATTCCAGTGTCTAAA
>AA1787453026
TCCGAAGAATATAGTTGGGCTACTATGCAGTTGAGTTTTGATAACTTAGCTGATTGTTTAAAGCCTTGTCTT
CTTTATATGGGGATGTTTCCGGAGGATGCAAGAATTCCAGTGTCTAAA
>A1429897808
AAGCCTTGTCTTCTTTATATGGGGATGTTTCCGGAGGATGCAAGAATTCCAGTGTCTAAATTGATAAGTTTA
TGGATAGCGGAAGACTTTGTGGAGAACATTGAATCTGCTGAAGGTTAC
>AA1429897808
AAGCCTTGTCTTCTTTATATGGGGATGTTTCCGGAGGATGCAAGAATTCCAGTGTCTAAATTGATAAGTTTA
TGGATAGCGGAAGACTTTGTGGAGAACATTGAATCTGCTGAAGGTTAC
>A363579206
TTGATAAGTTTATGGATAGCGGAAGACTTTGTGGAGAACATTGAATCTGCTGAAGGTTACTTGATGGATCTC
ATTAGCAGTAATGTGGTAATGGTTTCAAAGAAAGAATATAATGGTAAG
>AA363579206
TTGATAAGTTTATGGATAGCGGAAGACTTTGTGGAGAACATTGAATCTGCTGAAGGTTACTTGATGGATCTC
ATTAGCAGTAATGTGGTAATGGTTTCAAAGAAAGAATATAATGGTAAG
>A1093702595
TTGATGGATCTCATTAGCAGTAATGTGGTAATGGTTTCAAAGAAAGAATATAATGGTAAGGTCAAATATTGT
CAGGTTCATGATGTAGTGCTTCATTTTTGCTTGGAGAAGAGTAGAGAA
>A1646901369
GTCAAATATTGTCAGGTTCATGATGTAGTGCTTCATTTTTGCTTGGAGAAGAGTAGAGAAGAATGGTTTATA
TTGGCAGTGAAGGGGCATTGTAGCCAGCTTCAACCTTTTGAATGGAAG
>A1130416109
GAATGGTTTATATTGGCAGTGAAGGGGCATTGTAGCCAGCTTCAACCTTTTGAATGGAAGGAAAGTCGAGTG
AGCTACAGTTTCAGTAAAGAGCTTTCCAAGTTTGCATCTCTCGGATCC
>A295404007
GAAAGTCGAGTGAGCTACAGTTTCAGTAAAGAGCTTTCCAAGTTTGCATCTCTCGGATCCAAAACACGGAAG
CCTTTCCACCAACACTTGAGGTCACTGATAACGATAAATGATGGAGAA
>A333008653
AAAACACGGAAGCCTTTCCACCAACACTTGAGGTCACTGATAACGATAAATGATGGAGAATTTATTGATGGG
ATTCCCTTCTGTCAGATTCTTAAATTGCGACTTCTTAAGGTCTTGGAT
>A1882117244
TTTATTGATGGGATTCCCTTCTGTCAGATTCTTAAATTGCGACTTCTTAAGGTCTTGGATTTGAGTTCCCAT
AAAGTGTGTTATTTGTCGACAGCTACATTGAAACCACTAAATCACCTT
>A2056066210
TTGAGTTCCCATAAAGTGTGTTATTTGTCGACAGCTACATTGAAACCACTAAATCACCTTAAGTACCTTGCA
GTTTCGACAGTTAAATTCTATTTTCATCCAGAATCACATCTTCCCCAT
>A2129701287
AAGTACCTTGCAGTTTCGACAGTTAAATTCTATTTTCATCCAGAATCACATCTTCCCCATCTTGAAACATTA
ATTGTGAATAGTGAGTGGCCATTTATGTTACCAGCATCTTTTTGGGAA
>A902202823
CTTGAAACATTAATTGTGAATAGTGAGTGGCCATTTATGTTACCAGCATCTTTTTGGGAAATGGAAAAATTA
AGGCATTTTGAGATTTGGAGAGCTGAATTTGATTTTGAAGAGGATAAG
>A556078752
ATGGAAAAATTAAGGCATTTTGAGATTTGGAGAGCTGAATTTGATTTTGAAGAGGATAAGCAGGGGCTGTTT
GAAGGATCCTCTAAATTGGAAAATTTGATGATATTAAAGAATATTGTT
>A1418980342
CAGGGGCTGTTTGAAGGATCCTCTAAATTGGAAAATTTGATGATATTAAAGAATATTGTTAGATTTCCAATT
GATAGGGTGGATGTGTTATCGAGGAAGTGTCCTAATCTTCAACAACTT
>A1422214009
AGATTTCCAATTGATAGGGTGGATGTGTTATCGAGGAAGTGTCCTAATCTTCAACAACTTCACATCGAATTT
GAATGTTTGGGCTATAATGATTCTGCAGGGTCTTTTTGTCTCACATTG
>A1377486228
CACATCGAATTTGAATGTTTGGGCTATAATGATTCTGCAGGGTCTTTTTGTCTCACATTGGAGAATCTTAGC
CAGCTTCAAATACTTCACCTTTCCGTTGATTTACCCCTCATTGTATCT
>A590245236
GAGAATCTTAGCCAGCTTCAAATACTTCACCTTTCCGTTGATTTACCCCTCATTGTATCTGGGTTACAATTG
CCTTCAAATTTAAACAAGTTGGTACTAATTGAGACTCGTATAGAAAAC
>A843235492
GGGTTACAATTGCCTTCAAATTTAAACAAGTTGGTACTAATTGAGACTCGTATAGAAAACCTGACTTCCTTC
CTTGAGGGACTACTAAGCCTGGAGTATCTCCAATTATGCGATTGTGTT
>A1950284349
CTGACTTCCTTCCTTGAGGGACTACTAAGCCTGGAGTATCTCCAATTATGCGATTGTGTTCAAATCAGAGAT
TGGTGCCTTGGAGATGTCACGTTCCATAAACTAAAGTTGTTGAAACTG
>A1938859769
CAAATCAGAGATTGGTGCCTTGGAGATGTCACGTTCCATAAACTAAAGTTGTTGAAACTGGTGTTCTTAAGT
ATCTCAAGGTGGAATGCCTCGGAGGAATCCTTTCCCCTGCTTGAAACA
>A376618981
GTGTTCTTAAGTATCTCAAGGTGGAATGCCTCGGAGGAATCCTTTCCCCTGCTTGAAACACTTGTTATAAGC
GGGTGTAAGAACCTCGTGGAGATCCCCCTTAGCTTTGCAGATATTCCA
>A588248638
CTTGTTATAAGCGGGTGTAAGAACCTCGTGGAGATCCCCCTTAGCTTTGCAGATATTCCAACACTGAAACAA
ATTAAGTTGATTAAGTGGTACAACAAATCTCTGGAGGCTTCAGCTGTG
>A969799092
ACACTGAAACAAATTAAGTTGATTAAGTGGTACAACAAATCTCTGGAGGCTTCAGCTGTGAGAATTAAGGAA
GAAGTCGAAGCCATTGAAGGATGTGACCGTATAGTTATCACTACCCAA
>A1575693915
GTGAGAATTAAGGAAGAAGTCGAAGCCATTGAAGGATGTGACCGTATAGTTATCACTACCCAAGTGAGTAGA
AACAAATTCCTAAATGTGTTCTGTTTTTCAGTATCTATATGCATCTAA
>A2118340523
ATGTTGTCCCAAGTTCTCGAGGAAGTTGATGAAGTGACTAAGATGAAGGATGACGCGGATTTAGCTGAACTG
TTGTGTAGAAAGTTAAAGAGGAAGAGGTACCTAATTGTCGTTGATGAT
>A1355464722
TTAGCTGAACTGTTGTGTAGAAAGTTAAAGAGGAAGAGGTACCTAATTGTCGTTGATGATCTTTGGGATATC
AAGGCTTGGGATGACTTGCAGAGGTCATTTATAGACGATGACAATGGT
>A2106489963
CTTTGGGATATCAAGGCTTGGGATGACTTGCAGAGGTCATTTATAGACGATGACAATGGTAGTAGAATAATG
GTCACAACTCAACTGCAAGGTTTGGCTTCATACATTGAATCTGATACG
>A340694983
AGTAGAATAATGGTCACAACTCAACTGCAAGGTTTGGCTTCATACATTGAATCTGATACGAAGCCTGACAAT
CATCCTACTCCTCTTCGGCATTTCAATGTTGAAGAAAGTTGGGAGTTA
>A854705714
AAGCCTGACAATCATCCTACTCCTCTTCGGCATTTCAATGTTGAAGAAAGTTGGGAGTTATTACAGAAGAAG
GTGTTTGCAACAGATTGCTGCCCCCGAAATCTAAAGGAACCTGGAATG
>AA854705714
AAGCCTGACAATCATCCTACTCCTCTTCGGCATTTCAATGTTGAAGAAAGTTGGGAGTTATTACAGAAGAAG
GTGTTTGCAACAGATTGCTGCCCCCGAAATCTAAAGGAACCTGGAATG
>A522254091
AGTTGGGAGTTATTACAGAAGAAGGTGTTTGCAACAGATTGCTGCCCCCGAAATCTAAAGGAACCTGGAATG
CAAATTGCAGAATGTTGTCAAGGACTTCCTCTTGCTGTTACATGGTAG
>A1524449862
ATGTTGAGCAAGAATTTAATAAAGATCTTTGTACTCGTGTTATACATAGGTCTGGCATATGAGGCGGAACAT
GCCATTGATTCAATTCCTGTCAGAGATCATGGTCTCTTGCAGCTTATG
>A1056320941
GAGGCGGAACATGCCATTGATTCAATTCCTGTCAGAGATCATGGTCTCTTGCAGCTTATGTTCTTTCTTCCT
GATACCATAGAAAAGATCAAGCTTATCAAAGAAGAGGTACCGACGAGG
>A618893882
TTCTTTCTTCCTGATACCATAGAAAAGATCAAGCTTATCAAAGAAGAGGTACCGACGAGGATTTCCAAAAGC
AAGGGTCTTATTGTTGGAAATGCTCCCAGCAAGCCAGTTGAAATTAAG
>A942907903
ATTTCCAAAAGCAAGGGTCTTATTGTTGGAAATGCTCCCAGCAAGCCAGTTGAAATTAAGAAGTCATCAACC
ATGGGTCAGATAATTGTAGGGTTCGAGGATGAGACAGAGTGGATAATT
>AA942907903
ATTTCCAAAAGCAAGGGTCTTATTGTTGGAAATGCTCCCAGCAAGCCAGTTGAAATTAAGAAGTCATCAACC
ATGGGTCAGATAATTGTAGGGTTCGAGGATGAGACAGAGTGGATAATT
>A754421809
AAGTCATCAACCATGGGTCAGATAATTGTAGGGTTCGAGGATGAGACAGAGTGGATAATTAGGAAGCTCACT
AGTGGACCAACAGAGGTTGATGTCATTTCCATAGTTAGAATGCCAGGG
>AA754421809
AAGTCATCAACCATGGGTCAGATAATTGTAGGGTTCGAGGATGAGACAGAGTGGATAATTAGGAAGCTCACT
AGTGGACCAACAGAGGTTGATGTCATTTCCATAGTTAGAATGCCAGGG
>A1903045914
AGGAAGCTCACTAGTGGACCAACAGAGGTTGATGTCATTTCCATAGTTAGAATGCCAGGGCTTGGAAAGACT
ACTTTGGCTTACAGAGTATTTAATGATAAGTCAGTTGTTGAAATCATT
>AA1903045914
AGGAAGCTCACTAGTGGACCAACAGAGGTTGATGTCATTTCCATAGTTAGAATGCCAGGGCTTGGAAAGACT
ACTTTGGCTTACAGAGTATTTAATGATAAGTCAGTTGTTGAAATCATT
>A234129891
CTTGGAAAGACTACTTTGGCTTACAGAGTATTTAATGATAAGTCAGTTGTTGAAATCATTTCGACGTCCGTG
CTTGGTGCACAGTCGACCAAGAGCATAATGAGAAAAAGTAGTTGTAAA
>AA234129891
CTTGGAAAGACTACTTTGGCTTACAGAGTATTTAATGATAAGTCAGTTGTTGAAATCATTTCGACGTCCGTG
CTTGGTGCACAGTCGACCAAGAGCATAATGAGAAAAAGTAGTTGTAAA
>A466579892
GTATTTAATGATAAGTCAGTTGTTGAAATCATTTCGACGTCCGTGCTTGGTGCACAGTCGACCAAGAGCATA
ATGAGAAAAAGTAGTTGTAAAAGATTTTCAATCAAGTTATTGGTCTGA
>AA466579892
GTATTTAATGATAAGTCAGTTGTTGAAATCATTTCGACGTCCGTGCTTGGTGCACAGTCGACCAAGAGCATA
ATGAGAAAAAGTAGTTGTAAAAGATTTTCAATCAAGTTATTGGTCTGA
>A693953021
ATGGCTAATATAGCTGCTGATAGCACTTCAACGCGCAACATTCATGTCATGATGGAGTTCCTATTGATTATT
CTTACTGATGTTCCCAAGGACGTTATTCATCATGACAAGCTGTTTGTT
>A1205321566
CTATTGATTATTCTTACTGATGTTCCCAAGGACGTTATTCATCATGACAAGCTGTTTGTTCTCTTGGAACGT
GTTGAAGCACTTACCAGGGAGGTATCCATTTGTGTTAGCAAAGTAGAT
>A20459074
CTCTTGGAACGTGTTGAAGCACTTACCAGGGAGGTATCCATTTGTGTTAGCAAAGTAGATGAGAGCTTAAGG
AATGAAGAGAATATGATTGATACAAGATATGCAAGGCTAGACTTTCTG
>A1848032451
GAGAGCTTAAGGAATGAAGAGAATATGATTGATACAAGATATGCAAGGCTAGACTTTCTGGAAAATATTGAA
CTCTTAAAGAAAGATCTCAAACATGTTTTCTTAAAAGCCCCTGCAGAC
>A651337192
GAAAATATTGAACTCTTAAAGAAAGATCTCAAACATGTTTTCTTAAAAGCCCCTGCAGACTCATCTCAACTC
TACTTCCCCATGAGAGATGGACCACTCTTCATGAATCTTCTACTTAGA
>A1162574998
TCATCTCAACTCTACTTCCCCATGAGAGATGGACCACTCTTCATGAATCTTCTACTTAGAAACTTAAATGAC
TTGCTCAACTCCAATGCTTACTCGGTTGATTTGATAAAGGAAGAAATC
>A781006456
AACTTAAATGACTTGCTCAACTCCAATGCTTACTCGGTTGATTTGATAAAGGAAGAAATCGTGCTGGTGAAA
GAAGGTCTAGAGTTCCTAAGATCATTCTTTGGAAATGTTGAGCAAGAA
>A1153126481
GTGCTGGTGAAAGAAGGTCTAGAGTTCCTAAGATCATTCTTTGGAAATGTTGAGCAAGAATTTAATAAAGAT
CTTCGGACTCGTGTTATAGGTCTGGCATATGAGGTGGAACATGCCATT
>A1046765007
TTTAATAAAGATCTTCGGACTCGTGTTATAGGTCTGGCATATGAGGTGGAACATGCCATTAATTCAATTCTT
GTCAGAGATCATGGTCTCTTGCACCTTATCTTCTTACTTCCTGATACC
>A381993873
AATTCAATTCTTGTCAGAGATCATGGTCTCTTGCACCTTATCTTCTTACTTCCTGATACCATAGAAAACATC
AAGCTTATCAAAGAAGAGGTACCGGCGAGGATTTCCAAAAGCAAGGGT
>A970790408
ATAGAAAACATCAAGCTTATCAAAGAAGAGGTACCGGCGAGGATTTCCAAAAGCAAGGGTCTTACTGTTGGA
AATGCTCCCAGTAAGCCTGTTGAAATTAAGAAGTCATCAACCACTGGT
>A470483409
CTTACTGTTGGAAATGCTCCCAGTAAGCCTGTTGAAATTAAGAAGTCATCAACCACTGGTCAGATAATTGTA
GGGTTTGAGGAGGAGACAGAGTGGATAATTAGGAAGCTCACCAGTGGA
>AA470483409
CTTACTGTTGGAAATGCTCCCAGTAAGCCTGTTGAAATTAAGAAGTCATCAACCACTGGTCAGATAATTGTA
GGGTTTGAGGAGGAGACAGAGTGGATAATTAGGAAGCTCACCAGTGGA
>A1583732136
CAGATAATTGTAGGGTTTGAGGAGGAGACAGAGTGGATAATTAGGAAGCTCACCAGTGGACCAGCAGAGGTT
GATGTCATTTCCATAGTTGGCATGCCAGGGCCTGGAAAGACTACTTTG
>AA1583732136
CAGATAATTGTAGGGTTTGAGGAGGAGACAGAGTGGATAATTAGGAAGCTCACCAGTGGACCAGCAGAGGTT
GATGTCATTTCCATAGTTGGCATGCCAGGGCCTGGAAAGACTACTTTG
>A1852095347
CCAGCAGAGGTTGATGTCATTTCCATAGTTGGCATGCCAGGGCCTGGAAAGACTACTTTGGCTTACAAAGTA
TTTAATGATAAGTCAGTTGTTGATCATTTCGACGTCCGTGCTTGGTGC
>AA1852095347
CCAGCAGAGGTTGATGTCATTTCCATAGTTGGCATGCCAGGGCCTGGAAAGACTACTTTGGCTTACAAAGTA
TTTAATGATAAGTCAGTTGTTGATCATTTCGACGTCCGTGCTTGGTGC
>A1460000589
GCTTACAAAGTATTTAATGATAAGTCAGTTGTTGATCATTTCGACGTCCGTGCTTGGTGCACAGTCGACCAA
GAACATAATGAGAAAAAGTTGTTGCAAAAGATTTTTAATCAAGTTATT
>AA1460000589
GCTTACAAAGTATTTAATGATAAGTCAGTTGTTGATCATTTCGACGTCCGTGCTTGGTGCACAGTCGACCAA
GAACATAATGAGAAAAAGTTGTTGCAAAAGATTTTTAATCAAGTTATT
>A2147419731
ACAGTCGACCAAGAACATAATGAGAAAAAGTTGTTGCAAAAGATTTTTAATCAAGTTATTGGTCTGAAACAA
ACACTCAATGAGGATGACATTGATGAGGACATTGCTGAGCTGATAAGC
>AA2147419731
ACAGTCGACCAAGAACATAATGAGAAAAAGTTGTTGCAAAAGATTTTTAATCAAGTTATTGGTCTGAAACAA
ACACTCAATGAGGATGACATTGATGAGGACATTGCTGAGCTGATAAGC
>A1752875308
GGTCTGAAACAAACACTCAATGAGGATGACATTGATGAGGACATTGCTGAGCTGATAAGCTGCAGAAAGAAC
TGTTTGGAAAGAGTGGCTTTGCAAGGGAAACACCACAGTGATCCTCTT
>AA1752875308
GGTCTGAAACAAACACTCAATGAGGATGACATTGATGAGGACATTGCTGAGCTGATAAGCTGCAGAAAGAAC
TGTTTGGAAAGAGTGGCTTTGCAAGGGAAACACCACAGTGATCCTCTT
>A1515095090
TGCAGAAAGAACTGTTTGGAAAGAGTGGCTTTGCAAGGGAAACACCACAGTGATCCTCTTTATCTTCGATTG
CTCACACCAGAAGAAAGTTGGGATTTATTAGTGAAAAGGGTATTCGGA
>AA1515095090
TGCAGAAAGAACTGTTTGGAAAGAGTGGCTTTGCAAGGGAAACACCACAGTGATCCTCTTTATCTTCGATTG
CTCACACCAGAAGAAAGTTGGGATTTATTAGTGAAAAGGGTATTCGGA
>A454788077
TATCTTCGATTGCTCACACCAGAAGAAAGTTGGGATTTATTAGTGAAAAGGGTATTCGGAGAAGAACGTTGC
CCTGATGAACTATTGGTCGTTGGAGAAGAAATAGCCCGAAAGTGTGCA
>AA454788077
TATCTTCGATTGCTCACACCAGAAGAAAGTTGGGATTTATTAGTGAAAAGGGTATTCGGAGAAGAACGTTGC
CCTGATGAACTATTGGTCGTTGGAGAAGAAATAGCCCGAAAGTGTGCA
>A154154952
GAAGAACGTTGCCCTGATGAACTATTGGTCGTTGGAGAAGAAATAGCCCGAAAGTGTGCAGGACTTCCTTTG
CTACTTGATCTGATTGGTGGTGTCATTGCAAGGAAGGAAAAGAAAACG
>AA154154952
GAAGAACGTTGCCCTGATGAACTATTGGTCGTTGGAGAAGAAATAGCCCGAAAGTGTGCAGGACTTCCTTTG
CTACTTGATCTGATTGGTGGTGTCATTGCAAGGAAGGAAAAGAAAACG
>A268685867
GGACTTCCTTTGCTACTTGATCTGATTGGTGGTGTCATTGCAAGGAAGGAAAAGAAAACGGCTTTGTGGCTT
GAAGTACTAAATAATTTGAACTCCTTAATTTTGAAGGATGAAGAGGAA
>AA268685867
GGACTTCCTTTGCTACTTGATCTGATTGGTGGTGTCATTGCAAGGAAGGAAAAGAAAACGGCTTTGTGGCTT
GAAGTACTAAATAATTTGAACTCCTTAATTTTGAAGGATGAAGAGGAA
>A2102072000
GCTTTGTGGCTTGAAGTACTAAATAATTTGAACTCCTTAATTTTGAAGGATGAAGAGGAACTGATGAAGGTT
ATACAATTAAGTTATGACCATTTATCAGATCACTTAAAGCCGTGTTTG
>AA2102072000
GCTTTGTGGCTTGAAGTACTAAATAATTTGAACTCCTTAATTTTGAAGGATGAAGAGGAACTGATGAAGGTT
ATACAATTAAGTTATGACCATTTATCAGATCACTTAAAGCCGTGTTTG
>A834827980
CTGATGAAGGTTATACAATTAAGTTATGACCATTTATCAGATCACTTAAAGCCGTGTTTGCTTTACCTTGCA
AGCTATCCAAAGGACAACGATATTAAAATCTCTGAATTGAAACATTTA
>AA834827980
CTGATGAAGGTTATACAATTAAGTTATGACCATTTATCAGATCACTTAAAGCCGTGTTTGCTTTACCTTGCA
AGCTATCCAAAGGACAACGATATTAAAATCTCTGAATTGAAACATTTA
>A5359364
CTTTACCTTGCAAGCTATCCAAAGGACAACGATATTAAAATCTCTGAATTGAAACATTTATGGAGTACTGAA
GGACTTGTGGAACAGACTGAAATGAAGAGTATTGAAGAAGTACTGGAG
>AA5359364
CTTTACCTTGCAAGCTATCCAAAGGACAACGATATTAAAATCTCTGAATTGAAACATTTATGGAGTACTGAA
GGACTTGTGGAACAGACTGAAATGAAGAGTATTGAAGAAGTACTGGAG
>A1808310688
TGGAGTACTGAAGGACTTGTGGAACAGACTGAAATGAAGAGTATTGAAGAAGTACTGGAGGTTTATGTGGAT
GAGTTAATTTCAAGTAGCTTGGTAATAGTTTTCTATGGGATACATGAT
>AA1808310688
TGGAGTACTGAAGGACTTGTGGAACAGACTGAAATGAAGAGTATTGAAGAAGTACTGGAGGTTTATGTGGAT
GAGTTAATTTCAAGTAGCTTGGTAATAGTTTTCTATGGGATACATGAT
>A1927137546
GTTTATGTGGATGAGTTAATTTCAAGTAGCTTGGTAATAGTTTTCTATGGGATACATGATAGGAACCCGAGT
TTCCGAATTCATGATCTTGTGCATGATTTTTGTTTGATAAAATCTAGA
>AA1927137546
GTTTATGTGGATGAGTTAATTTCAAGTAGCTTGGTAATAGTTTTCTATGGGATACATGATAGGAACCCGAGT
TTCCGAATTCATGATCTTGTGCATGATTTTTGTTTGATAAAATCTAGA
>A1382747085
AGGAACCCGAGTTTCCGAATTCATGATCTTGTGCATGATTTTTGTTTGATAAAATCTAGAAATGAACATTTG
TTTGACGTGATAAAATCAAATGCATCGTCTTCATCTTCAGATCTGATG
>A472316425
AATGAACATTTGTTTGACGTGATAAAATCAAATGCATCGTCTTCATCTTCAGATCTGATGCCGCATGCAATG
ACCATCCATTACAATCAGCATCTCCATTCGGATGAAAATTTTGTCCTG
>A164416127
CCGCATGCAATGACCATCCATTACAATCAGCATCTCCATTCGGATGAAAATTTTGTCCTGTTCAATCCAGAA
AAGAAAAATCCTTATGTCAAACACCTCCTCTCATTGAAGGTATACAAG
>A640309001
TTCAATCCAGAAAAGAAAAATCCTTATGTCAAACACCTCCTCTCATTGAAGGTATACAAGGCTGGTGATATA
GAATCTTGGAGGCCCAATCACCTAAGACACTTGAGGCTTCTTAAAAGT
>A2138927105
GCTGGTGATATAGAATCTTGGAGGCCCAATCACCTAAGACACTTGAGGCTTCTTAAAAGTTTAGAGATGCGC
CAAATACTTTTGTCGGATCCTTTGCTGAATGAAATAGGCATGCTTGTT
>A669344491
TTAGAGATGCGCCAAATACTTTTGTCGGATCCTTTGCTGAATGAAATAGGCATGCTTGTTCATTTGAGGTAT
TTAAACATTTGGACGAAGGTAGAAGCTCTCCCTCCGTCTTTTCCAAAC
>A1688116089
CATTTGAGGTATTTAAACATTTGGACGAAGGTAGAAGCTCTCCCTCCGTCTTTTCCAAACCTCTTGAATCTA
GAAACTCTGATGGTGTATAACTCAGCATCAAACATGGTACTATCACCC
>A978897805
CTCTTGAATCTAGAAACTCTGATGGTGTATAACTCAGCATCAAACATGGTACTATCACCCAGTATCTGGAGT
CTTGCAAAGCTTCGACATGTTCACATGTTGAGTTTTTCTATCTTTGAT
>A324208877
AGTATCTGGAGTCTTGCAAAGCTTCGACATGTTCACATGTTGAGTTTTTCTATCTTTGATTCGCATGCTGAC
GAACCAACAGTGTTAGAAGAGGACTCAAAGTTAGAGAGTTTGAGAATA
>A1496542166
TCGCATGCTGACGAACCAACAGTGTTAGAAGAGGACTCAAAGTTAGAGAGTTTGAGAATATTATCTGGGCTC
AAGATTTCTGACTCGCAAGACACAGGGGACATTTTCAAAAGGTTTCCC
>A400907412
TTATCTGGGCTCAAGATTTCTGACTCGCAAGACACAGGGGACATTTTCAAAAGGTTTCCCAATATCCGAAGT
CTTAGATTCGCCATTAAAACATCACGGTATTGTTCAGCAGAGCAGATT
>A460088096
AATATCCGAAGTCTTAGATTCGCCATTAAAACATCACGGTATTGTTCAGCAGAGCAGATTTGTTTTCCAAGA
TTGGATGTCCTCAATGAACTTGAACAAGTTGATGCAAATTTTCATGGT
>A1708393177
TGTTTTCCAAGATTGGATGTCCTCAATGAACTTGAACAAGTTGATGCAAATTTTCATGGTGAGGGATGGAAA
GATAAATACCAGTCTGATCTGTACTACTTCCCTTTGAGCTTGAAAATA
>A454163645
GAGGGATGGAAAGATAAATACCAGTCTGATCTGTACTACTTCCCTTTGAGCTTGAAAATATTGAACATGACA
AGGTTTGATCTATCATCCGATTCACTGTCAGGAATTGCGAGACTGCCC
>A1571113615
TTGAACATGACAAGGTTTGATCTATCATCCGATTCACTGTCAGGAATTGCGAGACTGCCCAACCTTGAAAAC
TTGAGTCTAAAAGAAGTAATCATCGAGGGAGGGAAAGAATGGAACATG
>A1470262648
AACCTTGAAAACTTGAGTCTAAAAGAAGTAATCATCGAGGGAGGGAAAGAATGGAACATGGAAGATGTCACC
TTCGAGAAACTGAAATTTCTCGCATTGTATGAGGTGTCTTTTTCTGAA
>A1565778530
GAAGATGTCACCTTCGAGAAACTGAAATTTCTCGCATTGTATGAGGTGTCTTTTTCTGAATGGCAGGTTAGA
GAGGAATCCTTTCCCATGCTCGAGGAATTACAAATAGAATGGTGTTAT
>A1268447170
TGGCAGGTTAGAGAGGAATCCTTTCCCATGCTCGAGGAATTACAAATAGAATGGTGTTATGAGCTTATTGAG
ATTCCGGACAGTTTTGGGGATATTGCTTCATTAAAGTCTATCACAGTT
>A1673505841
TTACAAATAGAATGGTGTTATGAGCTTATTGAGATTCCGGACAGTTTTGGGGATATTGCTTCATTAAAGTCT
ATCACAGTTGGGCCGGCCACAACTAACAGATTCAGCCCTAAAGATTAA
>A30405396
ATGGCGGAAGCTTTTCTTCAAGTTCTGCTAGAAAATCTCAATTCTTTCATAAGAGGGAAACTTGTATTGCTT
TTCGGTTTCGAAAAGGAATTTGAAAAGCTGTCCAGTGTGTTTTCCACA
>A1096328238
CTTGTATTGCTTTTCGGTTTCGAAAAGGAATTTGAAAAGCTGTCCAGTGTGTTTTCCACAATTCAAGCTGTA
CTTCAAGATGCTCAAGAGAAGCAATTGAAGGACAAGGCAATTGAGAAT
>A124113944
ATTCAAGCTGTACTTCAAGATGCTCAAGAGAAGCAATTGAAGGACAAGGCAATTGAGAATTGGTTGCAGAAA
CTAAATTCTGCTGCGTATGAAGTTGATGACATATTGGGCGAATGTAAA
>A864982579
TGGTTGCAGAAACTAAATTCTGCTGCGTATGAAGTTGATGACATATTGGGCGAATGTAAAAATGAGGCAATA
AGATTCGAGCAGTCTCTATTAGGGTTTTATCATCCAGGGATTATCAGT
>A1294453796
AATGAGGCAATAAGATTCGAGCAGTCTCTATTAGGGTTTTATCATCCAGGGATTATCAGTTTCCGTCACAAA
ATTGGGAAAAGGATGAAAGAGATAATGGAGAAACTAGATGCAATTGCT
>A1714466368
TTCCGTCACAAAATTGGGAAAAGGATGAAAGAGATAATGGAGAAACTAGATGCAATTGCTGAGGAAAGAAGG
AAGTTTCATTTCCTTGAAAAAATTACAGAGAGACAAGCTGCCGCTGCT
>A651795104
GAGGAAAGAAGGAAGTTTCATTTCCTTGAAAAAATTACAGAGAGACAAGCTGCCGCTGCTACGCGTGAAACA
GGTTTTGTGTTAACTGAACCAAAAGTCTACGGAAGGGACAAAGAGGAG
>A1619064789
ACGCGTGAAACAGGTTTTGTGTTAACTGAACCAAAAGTCTACGGAAGGGACAAAGAGGAGGATGAGATAGTG
AAAATCTTGATAAACAATGTTAATGTTGCCGAAGAACTTCCAGTCTTC
>A472161960
GATGAGATAGTGAAAATCTTGATAAACAATGTTAATGTTGCCGAAGAACTTCCAGTCTTCCCTATAATTGGT
ATGGGGGGACTAGGAAAGACGACACTTGCCCAAATGATCTTCAATGAT
>A1921776447
CCTATAATTGGTATGGGGGGACTAGGAAAGACGACACTTGCCCAAATGATCTTCAATGATGAGAGAGTGACT
AAGCATTTCAATCCCAAAATATGGGTTTGTGTCTCAGATGATTTTGAT
>A2093516397
GAGAGAGTGACTAAGCATTTCAATCCCAAAATATGGGTTTGTGTCTCAGATGATTTTGATGAGAAGAGGTTA
ATTAAGACAATTATAGGAAATATTGAAAGAAGTTCTCCTCGTGTCGAG
>A1718520923
GAGAAGAGGTTAATTAAGACAATTATAGGAAATATTGAAAGAAGTTCTCCTCGTGTCGAGGACTTGGCTTCA
TTTCAGAAGAAGCTCCAAGAGTTATTGAATGGAAAACGATACTTGCTT
>A525103996
GACTTGGCTTCATTTCAGAAGAAGCTCCAAGAGTTATTGAATGGAAAACGATACTTGCTTGTCTTAGATGAT
GTTTGGAATGATGATCTAGAAAAGTGGGCCAAGTTAAGAGCAGTCTTA
>A597375519
GTCTTAGATGATGTTTGGAATGATGATCTAGAAAAGTGGGCCAAGTTAAGAGCAGTCTTAAATGTTGGAGCA
AGAGGTGCTTCTATTCTAGCTACTACTCGTCTTGAAAAGGTTGGATCA
>A1197779473
AATGTTGGAGCAAGAGGTGCTTCTATTCTAGCTACTACTCGTCTTGAAAAGGTTGGATCAATTATGGGAACG
TCGCAGCCATATCATTTGTCAAATTTGTCTCCACATGATAGTTTACTG
>A484174525
ATTATGGGAACGTCGCAGCCATATCATTTGTCAAATTTGTCTCCACATGATAGTTTACTGTTATTTATGCAA
CGCGCATTTGGGCAACAAAGAGAAGCAAATCCTAATCTAGTGGCCATT
>A1884458966
TTATTTATGCAACGCGCATTTGGGCAACAAAGAGAAGCAAATCCTAATCTAGTGGCCATTGGAAAGGAGATT
GTGAAGAAATGCGGTGGTGTGCCTTTAGCGGCCAAGACTCTTGGTGGT
>A1400224615
GGAAAGGAGATTGTGAAGAAATGCGGTGGTGTGCCTTTAGCGGCCAAGACTCTTGGTGGTCTTTTACGCTTC
AAGAGAGAAGAGAGTGAATGGGAACATGTGAGAGATAATGAGATTTGG
>A140466633
CTTTTACGCTTCAAGAGAGAAGAGAGTGAATGGGAACATGTGAGAGATAATGAGATTTGGAGTCTGCCTCAA
GATGAAAGTTCTATTTTGCCTGCTCTAAGACTGAGTTATCATCACCTT
>A919731661
AGTCTGCCTCAAGATGAAAGTTCTATTTTGCCTGCTCTAAGACTGAGTTATCATCACCTTCCAGTTGATTTG
AGACAATGCTTTGCGTATTGTGCAGTATTCCCAAAGGACACCAAAATG
>A1066929824
CCAGTTGATTTGAGACAATGCTTTGCGTATTGTGCAGTATTCCCAAAGGACACCAAAATGATAAAGGAAAAT
CTCATCACTCTCTGGATGGCCCATGGTTTTCTTTTATCAAAGGGAAAC
>A1399143676
ATAAAGGAAAATCTCATCACTCTCTGGATGGCCCATGGTTTTCTTTTATCAAAGGGAAACTTGGAGCTAGAG
TATGTGGGTAATGAAGTATGGAATGAATTATACTTGAGGTCTTTCTTC
>A1107178509
TTGGAGCTAGAGTATGTGGGTAATGAAGTATGGAATGAATTATACTTGAGGTCTTTCTTCCAAGAGATTGAA
GTTAAATCCGGTAATACTTATTTCAAGATACATGATCTCATCCATGAT
>A1877144987
CAAGAGATTGAAGTTAAATCCGGTAATACTTATTTCAAGATACATGATCTCATCCATGATTTGGCTACATCT
CTGTATTTGGCAAGCACATCAAGCAGCAATATCCGCGAAATAAATGTC
>A1107217609
TTGGCTACATCTCTGTATTTGGCAAGCACATCAAGCAGCAATATCCGCGAAATAAATGTCAAAGATTATAAG
CATATAATGTCCATTGGTTTCGCTGAAGTGGTGTCTTCTTACTCTCCT
>A78960816
AAAGATTATAAGCATATAATGTCCATTGGTTTCGCTGAAGTGGTGTCTTCTTACTCTCCTTCGCTCTTGAAA
AAGTTTGTCTCGTTAAGGGTGCTTAATCTAAGTTACTCAAAACTTGAG
>A640733870
TCGCTCTTGAAAAAGTTTGTCTCGTTAAGGGTGCTTAATCTAAGTTACTCAAAACTTGAGCAATTACCCTCT
TCCATTGGAGATCTATTACATTTAAGATACCTGGACCTGTCTCGCAAT
>A1159001438
CAATTACCCTCTTCCATTGGAGATCTATTACATTTAAGATACCTGGACCTGTCTCGCAATAACTTCCGTAGT
CTTCCAGAGAGGTTATGCAAGCTTCAAAATCTTCAGACTCTTGATGTG
>A1375798916
AACTTCCGTAGTCTTCCAGAGAGGTTATGCAAGCTTCAAAATCTTCAGACTCTTGATGTGCATAATTGCTAC
TCACTTAATTGTTTGCCAAAACAAACAAGTAAACTTAGTAGTCTGCGA
>A825115262
CATAATTGCTACTCACTTAATTGTTTGCCAAAACAAACAAGTAAACTTAGTAGTCTGCGAAATCTTGTTCTT
GATGGCTGTCCATTGACTTCTACTCCACCAAGGATAGGGTTGTTGACA
>A599543942
AATCTTGTTCTTGATGGCTGTCCATTGACTTCTACTCCACCAAGGATAGGGTTGTTGACATGCCTTAAGACT
CTAGGTTTCTTTATTGTGGGAAGCAAGAAAGGTTATCAACTTGGTGAA
>A1424792829
TGCCTTAAGACTCTAGGTTTCTTTATTGTGGGAAGCAAGAAAGGTTATCAACTTGGTGAACTGAAAAACCTA
AATCTCTGCGGCTCAATTTCAATCACACACCTTGAGAGAGTGAAGAAC
>A793990595
CTGAAAAACCTAAATCTCTGCGGCTCAATTTCAATCACACACCTTGAGAGAGTGAAGAACGATACGGATGCA
GAAGCCAATTTATCTGCAAAAGCAAATCTGCAATCTTTAAGCATGAGT
>A718119517
GATACGGATGCAGAAGCCAATTTATCTGCAAAAGCAAATCTGCAATCTTTAAGCATGAGTTGGGATAACGAT
GGACCAAACAGATATGAATCCGAAGAAGTTAAAGTGCTTGAAGCCCTC
>A1982562936
TGGGATAACGATGGACCAAACAGATATGAATCCGAAGAAGTTAAAGTGCTTGAAGCCCTCAAACCACACCCC
AATCTGAAATATTTAGAGATCATTGCCTTCGGAGGATTCCGTTTTCCA
>A1817799116
AAACCACACCCCAATCTGAAATATTTAGAGATCATTGCCTTCGGAGGATTCCGTTTTCCAAGCTGGATAAAT
CACTCAGTTTTGGAGAAGGTCATCTCTATTAGAATTAAAAGTTGCAAA
>A2012738478
AGCTGGATAAATCACTCAGTTTTGGAGAAGGTCATCTCTATTAGAATTAAAAGTTGCAAAAACTGCTTGTGC
TTACCACCCTTTGGGGAGCTGCCTTGTCTAGAAAGTCTAGAGTTACAA
>A232263344
AACTGCTTGTGCTTACCACCCTTTGGGGAGCTGCCTTGTCTAGAAAGTCTAGAGTTACAAAACGGGTCTGCG
GAGGTGGAGTATGTTGAAGAGGATGATGTCCATTCTAGATTCTCCACA
>A50077747
AACGGGTCTGCGGAGGTGGAGTATGTTGAAGAGGATGATGTCCATTCTAGATTCTCCACAAGAAGAAGGTTT
CCATCCCTGAAAAAACTTCGTATATGGTTCTTTCGTAATTTGAAAGGG
>A1541507385
AGAAGAAGGTTTCCATCCCTGAAAAAACTTCGTATATGGTTCTTTCGTAATTTGAAAGGGTTGGTGAAACAG
GAAGGAGAAAACAAATTCCCCATGCTCGAAGAGATGGCGATTTTACAT
>A73412599
TTGGTGAAACAGGAAGGAGAAAACAAATTCCCCATGCTCGAAGAGATGGCGATTTTACATTGCCCTCTGTTT
GTTTTTCCAATCCTTTCTTCTGTCAAGAAATTAGAAGTTCACGGCAAC
>A1451517006
TGCCCTCTGTTTGTTTTTCCAATCCTTTCTTCTGTCAAGAAATTAGAAGTTCACGGCAACACAAAAGCAAGA
GGTTTGAGCTCCATATCTAATCTTAGCACTCTTACTTCCCTCCGCATT
>A127160319
ACAAAAGCAAGAGGTTTGAGCTCCATATCTAATCTTAGCACTCTTACTTCCCTCCGCATTGGTGCTAACTAC
AGAGCGACTTCACTCCCAGAAGAGATGTTCACAAGTCTTACAAATCTC
>A1415464573
GGTGCTAACTACAGAGCGACTTCACTCCCAGAAGAGATGTTCACAAGTCTTACAAATCTCGAATACTTGAGT
TTCTTTGACTTCAAGAATCTCAAAGAGCTGCCTACCAGCCTGACTAGT
>A333172893
GAATACTTGAGTTTCTTTGACTTCAAGAATCTCAAAGAGCTGCCTACCAGCCTGACTAGTCTCAATGCTTTG
AAGCGTCTCCAAATTGAAAGTTGTGACTCACTAGAGAGTCTCCCTGAA
>A1869291273
CTCAATGCTTTGAAGCGTCTCCAAATTGAAAGTTGTGACTCACTAGAGAGTCTCCCTGAACAAGGGCTGGAA
GGTTTAACTTCACTCACACAGTTATTCGTTAAATACTGTAAGATGCTA
>A1444161404
CAAGGGCTGGAAGGTTTAACTTCACTCACACAGTTATTCGTTAAATACTGTAAGATGCTAGAATGTTTACCC
GAGGGATTGCAGCACCTAACAGCCCTCACAAATTTTGGAGTAACCGGT
>A785248591
GAATGTTTACCCGAGGGATTGCAGCACCTAACAGCCCTCACAAATTTTGGAGTAACCGGTTGTCCAGAAGTG
GAAAAGCGCTGTGATAAGGAAATAGGAGAAGACTGGCACAAAATTGCT
>A560441007
CTAACAGCCCTCACAAATTTTGGAGTAACCGGTTGTCCAGAAGTGGAAAAGCGCTGTGATAAGGAAATAGGA
GAAGACTGGCACAAAATTGCTCACATTCCTAATTTGAGTATATATTAG
>A760467158
ATGGCTGGAGCTTTCCTTCAAGTTCTGCTAGATGATCTCACTTTTTTCATCCAAGGGGAACTTGGATTGGTT
TTTGGTTTCGAGAAGGAGTTTAAAAAACTTTCAAGTATGTTTTCAATG
>A1900039533
CTTGGATTGGTTTTTGGTTTCGAGAAGGAGTTTAAAAAACTTTCAAGTATGTTTTCAATGATCCAAGCTGTG
CTAGAAGATGCTCAAGAGAAGCAACTGAAGTACAAGGCAATAAAGAAC
>A1009136028
ATCCAAGCTGTGCTAGAAGATGCTCAAGAGAAGCAACTGAAGTACAAGGCAATAAAGAACTGGTTACAGAAA
CTCAACGTTGCTGCATATGAAGTTGATGACATCTTGGATGACTGTAAA
>A660753048
TGGTTACAGAAACTCAACGTTGCTGCATATGAAGTTGATGACATCTTGGATGACTGTAAAACTGAGGCAGCA
AGATTCAAGCAGGCTGTATTGAGGCATTATCATCCACGGACCATCACT
>A526091361
ACTGAGGCAGCAAGATTCAAGCAGGCTGTATTGAGGCATTATCATCCACGGACCATCACTTTCTGTTACAAG
GTGGGAAAAAGAATGAAAGAAATGATGGAAAAACTAGATGCAATTGCA
>A1069757502
TTCTGTTACAAGGTGGGAAAAAGAATGAAAGAAATGATGGAAAAACTAGATGCAATTGCAGAGGAACGGAGG
AATTTTCATTTGGATGAAAGGATTATAGAGAGACAAGCTGCTAGACGG
>A1985435377
GAGGAACGGAGGAATTTTCATTTGGATGAAAGGATTATAGAGAGACAAGCTGCTAGACGGCAAACAGGTTTT
GTTTTAACTGAGCCAAAAGTTAATGGAAGGGACAAAGAAGAGGATGAG
>A1307576896
CAAACAGGTTTTGTTTTAACTGAGCCAAAAGTTAATGGAAGGGACAAAGAAGAGGATGAGATAGTGAAAATC
TTGATAAACAATGCTAGTGATTCCGAAGAAGTTCCAGTACTCCCAATA
>A1400933418
ATAGTGAAAATCTTGATAAACAATGCTAGTGATTCCGAAGAAGTTCCAGTACTCCCAATACTTGGTATGGGG
GGACTAGGAAAGACGACTCTAGCCCAAATGGTCTTCAATGATCAGAGA
>A2058179233
CTTGGTATGGGGGGACTAGGAAAGACGACTCTAGCCCAAATGGTCTTCAATGATCAGAGAGTTACTGAGCAT
TTCAATCTAAAGATATGGGTTTGTGTCTCAGATGATTTTGATGAGAAG
>A932908575
GTTACTGAGCATTTCAATCTAAAGATATGGGTTTGTGTCTCAGATGATTTTGATGAGAAGAGGTTGATTAAG
GCAATTGTAGAATCTATTGAAGGAAAGTCACTGGGTGACATGGACTTG
>A709332405
AGGTTGATTAAGGCAATTGTAGAATCTATTGAAGGAAAGTCACTGGGTGACATGGACTTGGCTCCGCTCCAG
AAAAAGCTTCAGGAGTTGTTGAACGGAAAAAGATACTTTCTTGTTTTG
>A1823789755
GCTCCGCTCCAGAAAAAGCTTCAGGAGTTGTTGAACGGAAAAAGATACTTTCTTGTTTTGGATGATGTTTGG
AATGAAGATCAAGAAAAGTGGGATAATCTTAGAGCAGTATTGAAGATT
>A41217701
GATGATGTTTGGAATGAAGATCAAGAAAAGTGGGATAATCTTAGAGCAGTATTGAAGATTGGAGCAAGTGGT
GCTTCAATTCTAATTACTACTCGCCTTGAAAAGATTGGATCAATTATG
>A1537124043
GGAGCAAGTGGTGCTTCAATTCTAATTACTACTCGCCTTGAAAAGATTGGATCAATTATGGGAACTTTGCAA
CTATATCAGTTATCAAATTTATCTCAAGAAGATTGTTGGTTGTTGTTC
>A920726240
GGAACTTTGCAACTATATCAGTTATCAAATTTATCTCAAGAAGATTGTTGGTTGTTGTTCAAGCAACGTGCA
TTTGGCCACCAAACCGAAACAAGTCCTAAACTTATGGAAATCGGAAAG
>A131675575
AAGCAACGTGCATTTGGCCACCAAACCGAAACAAGTCCTAAACTTATGGAAATCGGAAAGGAGATTGTGAAG
AAATGTGGGGGTGTGCCTCTAGCAGCCAAGACTCTTGGAGGTCTTTTA
>A2038416993
GAGATTGTGAAGAAATGTGGGGGTGTGCCTCTAGCAGCCAAGACTCTTGGAGGTCTTTTATGCTTGAAGAGG
GAAGAAAGTGAATGGGAACATGTGAGAGATAGTGAGATTTGGAATTTA
>A144890988
TGCTTGAAGAGGGAAGAAAGTGAATGGGAACATGTGAGAGATAGTGAGATTTGGAATTTACCTCAAGATGAA
AATTCTGTTTTGCCTGCCCTGAGGCTGAGTTATCATCATCTTCCACTT
>A1349964699
CCTCAAGATGAAAATTCTGTTTTGCCTGCCCTGAGGCTGAGTTATCATCATCTTCCACTTGATTTGAGACAA
TGTTTTGCATATTGCGCGGTATTCCCAAAGGGCACCAAAATAGAAAAG
>A803985842
GATTTGAGACAATGTTTTGCATATTGCGCGGTATTCCCAAAGGGCACCAAAATAGAAAAGGAATATCTCATC
GCTCTCTGGATGGCACACAGTTTTCTTTTATCAAAAGGAAACATGGAG
>A468395640
GAATATCTCATCGCTCTCTGGATGGCACACAGTTTTCTTTTATCAAAAGGAAACATGGAGCTAGAGGATGTG
GGCAATGAAGTATGGAATGAATTATATTTGAGGTCTTTTTTCCAAGAG
>A1802389230
CTAGAGGATGTGGGCAATGAAGTATGGAATGAATTATATTTGAGGTCTTTTTTCCAAGAGATTGAAGTTAAA
TCTGGTAAAACTTATTTCAAGATGCATGATCTCATCCATGATTTGGCT
>A1928123094
ATTGAAGTTAAATCTGGTAAAACTTATTTCAAGATGCATGATCTCATCCATGATTTGGCTACATCTATGTTT
TCAGCAAGCGCATCAAGCAGAAGTATCCGCCAAATAAATGTAAAAGAT
>A1528740166
ACATCTATGTTTTCAGCAAGCGCATCAAGCAGAAGTATCCGCCAAATAAATGTAAAAGATGATGAAGATATG
ATGTTCATTGTAACAGATTATAAAGATATGATGTCCATTGGTTTCTCC
>A2057663423
GATGAAGATATGATGTTCATTGTAACAGATTATAAAGATATGATGTCCATTGGTTTCTCCGAAGTGGTGTCT
TCTTACTCTCCTTCGCTCTTTAAAAGGTTTGTCTCGTTAAGGGTGCTT
>A1284874797
GAAGTGGTGTCTTCTTACTCTCCTTCGCTCTTTAAAAGGTTTGTCTCGTTAAGGGTGCTTAATCTAAGTAAC
TCAGAATTTGAACAGTTATCGTCTTCCGTTGGAGATCTAGTAAATTTA
>A1315934291
AATCTAAGTAACTCAGAATTTGAACAGTTATCGTCTTCCGTTGGAGATCTAGTAAATTTAAGATACTTTGAC
CTGTCTGGTAATAAAATTTGTAGTCTTCCAAAGAGGTTGTGCAGGCTT
>A1529761068
AGATACTTTGACCTGTCTGGTAATAAAATTTGTAGTCTTCCAAAGAGGTTGTGCAGGCTTCAAAATCTGCAG
ACTCTTGATCTACATAATTGCCAGTCACTTTCTTGTTTGCCGAAACAA
>A1794798761
CAAAATCTGCAGACTCTTGATCTACATAATTGCCAGTCACTTTCTTGTTTGCCGAAACAAATAAGCAAGCTT
GGTAGTCTCCGGAATCTTGTATTTGATCACTGTCCATTGACTGCTATG
>A2144468126
ATAAGCAAGCTTGGTAGTCTCCGGAATCTTGTATTTGATCACTGTCCATTGACTGCTATGCCACCAAGAATA
GGATTGTTGACATGCCTTAAGACACTAAGTTACTTTCTTGTGGGCGAG
>A2128254606
CCACCAAGAATAGGATTGTTGACATGCCTTAAGACACTAAGTTACTTTCTTGTGGGCGAGAGGAAAGGTTAT
CAACTTGGTGAACTACGAAATTTAAACCTCCGTGGTGCAATTTCAATC
>A180017323
AGGAAAGGTTATCAACTTGGTGAACTACGAAATTTAAACCTCCGTGGTGCAATTTCAATCACACATCTTGAG
AGAGTGAAAAACGATATGGAGGCAAAAGAAGCCAATTTATCTGCAAAA
>A1518553321
GGTGCAATTTCAATCACACATCTTGAGAGAGTGAAAAACGATATGGAGGCAAAAGAAGCCAATTTATCTGCA
AAAGCAAATCTGCACTCTTTAAGCATGAGTTGGGATGGACCACACTGA
>A2133622039
ATGAATCACTCAGTTTTGAAAAAGGTTGTCTCTATTCTAATTAACGGTTGTGAAAACTGCTCGTGCTTACCA
CCCTTTGGTGAGCTGCCTTGTCTAGAAAGTCTAGAGTTACAAGACGGG
>A1693104762
TCGTGCTTACCACCCTTTGGTGAGCTGCCTTGTCTAGAAAGTCTAGAGTTACAAGACGGGTCTGTGGAGGTG
GAGTATGTTGAAGATTCTGGATTCCCCACAAGAAGAAGGTTTCCATCC
>A1328563298
TCTGTGGAGGTGGAGTATGTTGAAGATTCTGGATTCCCCACAAGAAGAAGGTTTCCATCCCTGAGAAAACTT
CATATAGGTGGCTTTTGTAATCTGAAAGGATTGCAGAGAATGGAAGGA
>A1502047446
CTGAGAAAACTTCATATAGGTGGCTTTTGTAATCTGAAAGGATTGCAGAGAATGGAAGGAGAAGAGCAATTC
CCTGTGCTTGAAGAGATGAAGATTTCTGATTGCCCTATGTTTGTTTTT
>A525178637
GAAGAGCAATTCCCTGTGCTTGAAGAGATGAAGATTTCTGATTGCCCTATGTTTGTTTTTCCAACCCTTTCT
TCTGTGAAGAAATTAGAAATTTGGGGGGAGGCAGATGCAAGAGGTTTG
>A1649416755
CCAACCCTTTCTTCTGTGAAGAAATTAGAAATTTGGGGGGAGGCAGATGCAAGAGGTTTGAGCTCCATATCT
AATCTTAGCACTCTTACATCACTCAAGATTTTCAGTAACCACACAGTG
>A143434184
AGCTCCATATCTAATCTTAGCACTCTTACATCACTCAAGATTTTCAGTAACCACACAGTGATTTCACTCTTA
GAAGAGATGTTCAAAAGCCTTGAAAATCTCAAATACTTGAGTGTCTCT
>A419791723
ATTTCACTCTTAGAAGAGATGTTCAAAAGCCTTGAAAATCTCAAATACTTGAGTGTCTCTTACTTGGAGAAT
CTCAAAGAGCTGCCTACCAGCTTGGCTAGTCTCAATAATTTGAAGTGT
>A906467414
TACTTGGAGAATCTCAAAGAGCTGCCTACCAGCTTGGCTAGTCTCAATAATTTGAAGTGTCTGGATATTCGT
TATTGTTACGCACTAGAGAGTCTCCCCGAGGAAGGGCTGGAAGGTTTA
>A1219100433
CTGGATATTCGTTATTGTTACGCACTAGAGAGTCTCCCCGAGGAAGGGCTGGAAGGTTTAACTTCACTCACG
GAGTTATTTGTTGAACACTGTAACATGCTAAAATGTTTACCGGAGGGA
>A1872358542
ACTTCACTCACGGAGTTATTTGTTGAACACTGTAACATGCTAAAATGTTTACCGGAGGGATTGCAGAACCTA
ACAGGCCTCACAAGTTTAAGAGTTACTGGCTGTCCAGAAGTGGCAAAG
>A2039159141
TTGCAGAACCTAACAGGCCTCACAAGTTTAAGAGTTACTGGCTGTCCAGAAGTGGCAAAGCGGTGTGAGAGG
GGAATTGGAGAGGACTGGCACAAAATTGCTCACATATCAAATGTGTAT
>A883589898
CGGTGTGAGAGGGGAATTGGAGAGGACTGGCACAAAATTGCTCACATATCAAATGTGTATATTGAAGCTTTC
CTTCAAATTGTGATTGAAAATATCACTTCTTTCCTTGAAGGGGAACTT
>A2142491068
ATTGAAGCTTTCCTTCAAATTGTGATTGAAAATATCACTTCTTTCCTTGAAGGGGAACTTTCATTGCTTTTC
GGTTTTGAAAATGAGTTTGAAAATCTTTCGAGCAGGTTTTCTACAATC
>A1465187945
TCATTGCTTTTCGGTTTTGAAAATGAGTTTGAAAATCTTTCGAGCAGGTTTTCTACAATCCAAGCTGTGCTT
GAAGATGCTCAGATGAAGCAACTAAAGGACAAGGCGATTAAAAACTGG
>A1233999595
CAAGCTGTGCTTGAAGATGCTCAGATGAAGCAACTAAAGGACAAGGCGATTAAAAACTGGTTACAGAAACTC
AATGCTGCTGCATATAAAGTTGATGACATATTGGACGAATGTAAAAAT
>A1970241855
TTACAGAAACTCAATGCTGCTGCATATAAAGTTGATGACATATTGGACGAATGTAAAAATGAGGCAGCAAGA
TTCAGGCAGTCTCGATTAGGACGCTATCATCCCGGGATAATCACCTTC
>A1236148546
GAGGCAGCAAGATTCAGGCAGTCTCGATTAGGACGCTATCATCCCGGGATAATCACCTTCCGCCATAAGATT
GGGAAAAGGATGAAAGAGATGACGGAGAAACTAGATGCAATTGCTAAG
>A843695992
CGCCATAAGATTGGGAAAAGGATGAAAGAGATGACGGAGAAACTAGATGCAATTGCTAAGGAAAGAATGGAT
TTTCATTTGCAAGAAATGATTATAGAGAGACAAACAGCTATACGGGAA
>A249972180
GAAAGAATGGATTTTCATTTGCAAGAAATGATTATAGAGAGACAAACAGCTATACGGGAAACAGGTTCTGTT
TTGACTGAACCACAAGTTTATGGAAGAGAAAAAGAGGAAGATGTGATA
>A1599588051
ACAGGTTCTGTTTTGACTGAACCACAAGTTTATGGAAGAGAAAAAGAGGAAGATGTGATAGTGAAAATCCTG
ATAAACAATGTTAGTGATACCCAACACCTTTCAGTCCTCCCAATAGTT
>A1164813302
GTGAAAATCCTGATAAACAATGTTAGTGATACCCAACACCTTTCAGTCCTCCCAATAGTTGGTATGGGGGGA
CTAGGAAAGACGACTCTTGCGCAAATGGTCTTCAACGATAAGAGAGTA
>A1412050024
GGTATGGGGGGACTAGGAAAGACGACTCTTGCGCAAATGGTCTTCAACGATAAGAGAGTAACTGAGCATTTC
CATCCCAAAATATGGATTTGTGTCTCCGATGATTTTGATGAGAAGAGG
>A74106751
ACTGAGCATTTCCATCCCAAAATATGGATTTGTGTCTCCGATGATTTTGATGAGAAGAGGTTGATAAAGGAA
ATTGTAGAATTTATTGAAAGAATGTCACTTGGTGACATGGGCTTGGCT
>A1079994635
TTGATAAAGGAAATTGTAGAATTTATTGAAAGAATGTCACTTGGTGACATGGGCTTGGCTCCACTTCAAATG
AAGCTTCAAGAGTTCCTGAATGGAAAAAGATACTTGCTTGTCTTAGAT
>A1967847133
CCACTTCAAATGAAGCTTCAAGAGTTCCTGAATGGAAAAAGATACTTGCTTGTCTTAGATGATGTTTGGAAT
GAAGATCAAGATAAGTGGGCTAATTTAAGACAAGTCTTGAAGGTTGGA
>A516952097
GATGTTTGGAATGAAGATCAAGATAAGTGGGCTAATTTAAGACAAGTCTTGAAGGTTGGAGCAAGTGGTGCT
TCTGTTTTAACCACTACTCGTCTTGAAAAGGTTGGATCAATTATGGGA
>A188641167
GCAAGTGGTGCTTCTGTTTTAACCACTACTCGTCTTGAAAAGGTTGGATCAATTATGGGAACTTTGCAACCA
TTCCGGTTGTCAAATTTGTCTCAAGCAGATTGTTGGTTGTTGTTCATG
>A1178700183
ACTTTGCAACCATTCCGGTTGTCAAATTTGTCTCAAGCAGATTGTTGGTTGTTGTTCATGCAATGTGCATTT
GGACACCAAGAAATAAATCCCAACCTTGTGGCTATCGGAAAGGAGATT
>A1384417182
CAATGTGCATTTGGACACCAAGAAATAAATCCCAACCTTGTGGCTATCGGAAAGGAGATTGTGAAAAAAAGT
GGTGGTGTGCCTCTAGCAACCAAGACTCTTGGAGGTATTTTGCGCTTC
>A1693305158
GTGAAAAAAAGTGGTGGTGTGCCTCTAGCAACCAAGACTCTTGGAGGTATTTTGCGCTTCAAGAGAGAAGAA
AGAGAATGGGAACATGTGAGAGACAATGATATTTGGAATTTACCTCAA
>A896619883
AAGAGAGAAGAAAGAGAATGGGAACATGTGAGAGACAATGATATTTGGAATTTACCTCAAGAGGAAAGGTCT
ATTTTGCCTATCTTAAGGCTTAGTTATCATCATCTTCCACTTGATTTG
>A129896872
GAGGAAAGGTCTATTTTGCCTATCTTAAGGCTTAGTTATCATCATCTTCCACTTGATTTGAGACAATGCTTT
GCGTATTGTGCAGTATTCCCAAAGGACACCAAAATGGAAAAAAAGAAG
>A856871905
AGACAATGCTTTGCGTATTGTGCAGTATTCCCAAAGGACACCAAAATGGAAAAAAAGAAGGTAATCTCTCTC
TGGATGGCACATGGCTTTCTTTTATCGAGAAGAAGCTTGGAGCTAGAG
>A1170943364
GTAATCTCTCTCTGGATGGCACATGGCTTTCTTTTATCGAGAAGAAGCTTGGAGCTAGAGGATATGGGTAAT
GAAGTATGGAATGAATTATACTTGAGGTCTTTTTTCCAAGAGATTGAT
>A596774323
GATATGGGTAATGAAGTATGGAATGAATTATACTTGAGGTCTTTTTTCCAAGAGATTGATGTTAGATATGGT
AATACTTATTTCAAGATGCATGATCTCATCCATGATTTGGCTACATCT
>A1087592405
GTTAGATATGGTAATACTTATTTCAAGATGCATGATCTCATCCATGATTTGGCTACATCTCTGTTTTCGGCA
AGCGCATCAAGCAGCAATATCCGCGAATTAATTGAAAGATTTTACCCA
>A656296392
CTGTTTTCGGCAAGCGCATCAAGCAGCAATATCCGCGAATTAATTGAAAGATTTTACCCACATAGAATGCCT
ATTGGTTTTGCTGAATTGGTGCCTTTTAAACCTCCTTATCTCTTGCAA
>A474239120
CATAGAATGCCTATTGGTTTTGCTGAATTGGTGCCTTTTAAACCTCCTTATCTCTTGCAAAAGTTTGTCTCG
TTGAGGGTGCTTAATCTAAGTAAATTACACTTTGAGTCGTTACCCTCT
>A1596684839
AAGTTTGTCTCGTTGAGGGTGCTTAATCTAAGTAAATTACACTTTGAGTCGTTACCCTCTTCCATTGGAGAT
CTAGGACATTTAAGATACCTGGACTTGTCTGGCAATCTTATAATTCGT
>A2099773105
TCCATTGGAGATCTAGGACATTTAAGATACCTGGACTTGTCTGGCAATCTTATAATTCGTAGTCTTCCAAAG
CAGTTATGCAAGCTTCAGAATCTGCAGACTCTTGATCTACATGGCTGC
>A1563308858
ATAATTCGTAGTCTTCCAAAGCAGTTATGCAAGCTTCAGAATCTGCAGACTCTTGATCTACATGGCTGCAGG
TCACTTTGTTGTTTGCCAAAAGAAACAAGTAAACTTGGTAGTCTCTGA
>A1578700504
CTGCAGACTCTTGATCTACATAATTGCCGTCAACTTTGTTGTTTGCCAAAAGAAACAAGTAAACTTGGTACT
CCTCGAAATCTTTTACTTCATGGTTGCGATGAATTGAATTCTATGCCA
>A1318999889
AAACTTGGTACTCCTCGAAATCTTTTACTTCATGGTTGCGATGAATTGAATTCTATGCCACCAAGGATAGGA
TCTTTGACATGCCTTAAGACTCTAAGTGGATTTGCTGTGGGGATTCAG
>A1705912718
CCAAGGATAGGATCTTTGACATGCCTTAAGACTCTAAGTGGATTTGCTGTGGGGATTCAGAAGAAAGGTTAT
CAACTTGGTAAACTACGAGATGTAAATCTCTATGGCTCAATTGAAATC
>A1358635542
AAGAAAGGTTATCAACTTGGTAAACTACGAGATGTAAATCTCTATGGCTCAATTGAAATCAGACATCTTGAG
AGAGTGAAGAATGATACAGAGGCAAAAGAAGCCAATTTATCTACAAAG
>A1744656822
AGACATCTTGAGAGAGTGAAGAATGATACAGAGGCAAAAGAAGCCAATTTATCTACAAAGGGGAATCTGCAC
TCTTTAATCAGAAATTGGAGTTGGAAAGGACCACATATATATGAATCA
>A119875736
GGGAATCTGCACTCTTTAATCAGAAATTGGAGTTGGAAAGGACCACATATATATGAATCAGAGGAAGTTAGA
GTAATTGAAGCCCTCAAACCACATCCCAATCTGACTTGTTTAACAATC
>A509727549
GAGGAAGTTAGAGTAATTGAAGCCCTCAAACCACATCCCAATCTGACTTGTTTAACAATCAATGGCTTCAGA
GGATTCCGTTTCCCTGATTGGATGAATCACTCAGTTTTGAGAAATGTT
>A1680032800
AATGGCTTCAGAGGATTCCGTTTCCCTGATTGGATGAATCACTCAGTTTTGAGAAATGTTGTCTCTATTACA
ATTAGAAGTTGTGCAAACTGCTCTGGCTTACCTCCCTTTGGGGAGCTG
>A1934900735
GTCTCTATTACAATTAGAAGTTGTGCAAACTGCTCTGGCTTACCTCCCTTTGGGGAGCTGCCTTGTCTAGAA
AGTCTAGAGTTATTAATGGGGTCTTTGGAATATGTTGAAGAGGGTGAT
>A791823045
CCTTGTCTAGAAAGTCTAGAGTTATTAATGGGGTCTTTGGAATATGTTGAAGAGGGTGATGATGTTCATTCT
GGATTCCCTACAAGAAGAAGGTTTCCATCTCTGAGAAAACTTTTTATA
>A287773377
GATGTTCATTCTGGATTCCCTACAAGAAGAAGGTTTCCATCTCTGAGAAAACTTTTTATAGGCGAATTTCAT
AATCTGAAAGGATTGCCGAAAAAGGAAGGAGAAGAGCAATTCCCTGTG
>A1541677364
GGCGAATTTCATAATCTGAAAGGATTGCCGAAAAAGGAAGGAGAAGAGCAATTCCCTGTGCTTGAACAGATG
ACGATTTTTGACTGCCATATAAACTGCTCATGCTTACCACCCTTTGGT
>A1670062200
CTTGAACAGATGACGATTTTTGACTGCCATATAAACTGCTCATGCTTACCACCCTTTGGTGAGCTGCCTTGT
CTAGAAAGTCTAGAGTTACAATCTGGGTGTGTGGAGTATGTTGATGTT
>A1780839510
GAGCTGCCTTGTCTAGAAAGTCTAGAGTTACAATCTGGGTGTGTGGAGTATGTTGATGTTGATGTTGATTCT
GGGAGGTTTCCATCCTTGAGGAAACTTGTTATATGGGACTTTAGTAAT
>A192135410
GATGTTGATTCTGGGAGGTTTCCATCCTTGAGGAAACTTGTTATATGGGACTTTAGTAATCTAAAAGGATTG
CTGAAAAAGGAAGGAGAAAAGCAATTCCCTGTGCTTGAAGAGATGACA
>A455157240
CTAAAAGGATTGCTGAAAAAGGAAGGAGAAAAGCAATTCCCTGTGCTTGAAGAGATGACAATTAAATCGTGC
TCTATGTTTGTTATTCCGACCCTCCCTTCATTGAAAGTTTATGCGACA
>A1566683100
ATTAAATCGTGCTCTATGTTTGTTATTCCGACCCTCCCTTCATTGAAAGTTTATGCGACAGATGCCTCAAGT
TTGAGGTCCACATCTAATCTTAGTGCTCTTACTTCCCTCAACATAAGC
>A1260189155
GATGCCTCAAGTTTGAGGTCCACATCTAATCTTAGTGCTCTTACTTCCCTCAACATAAGCCATAACTATGAA
GCTACTTCACTCCCAGAAGAGATGTTCAAAAACCTTGCAAATCTCAAA
>A579408987
CATAACTATGAAGCTACTTCACTCCCAGAAGAGATGTTCAAAAACCTTGCAAATCTCAAATACTTGAAAATC
TCTTACTTTAAGAATCTCAAAGAGCTGCCTACCAGCCTGGCTAGTCTC
>A1796789958
TACTTGAAAATCTCTTACTTTAAGAATCTCAAAGAGCTGCCTACCAGCCTGGCTAGTCTCAATGCTTTGAAG
CATCTGGATATTTATTTCTGTGACGCACTAGAGAGTCTCCCAGAGGAA
>A554397455
AATGCTTTGAAGCATCTGGATATTTATTTCTGTGACGCACTAGAGAGTCTCCCAGAGGAAGGGGTGAAAGGT
TTAACTTCACTCACCGAGTTATTTGTTACATCCTGTAAGATGCTAAAA
>A367719345
GGGGTGAAAGGTTTAACTTCACTCACCGAGTTATTTGTTACATCCTGTAAGATGCTAAAATGTTTACCGGAG
GGATTGCAGCACCTAACAGCCCTCACAACTTTAACAATTAGGAGATGT
>A873115264
TGTTTACCGGAGGGATTGCAGCACCTAACAGCCCTCACAACTTTAACAATTAGGAGATGTCCAACACTGGCC
AAGCGGTGTGAGGAGGGAATAGGAGAAGACTGGCACAAAATTGCACAC
>A1210901276
GCCCTCACAACTTTAACAATTAGGAGATGTCCAACACTGGCCAAGCGGTGTGAGGAGGGAATAGGAGAAGAC
TGGCACAAAATTGCACACATTCCGTATCTGCATATTCGTGACTATTAG
>A336187153
ATGGATTCAAGGATTATGATTTGTGTTTGGAAAGACCTCATGATGTTTAGGAATGATTTAGGACAGCTAAAC
TTAAGAAAAGTTACGAAATTAAATTCTGAAACAGTGGAGTCCGCGTCC
>A1432839589
GGACAGCTAAACTTAAGAAAAGTTACGAAATTAAATTCTGAAACAGTGGAGTCCGCGTCCTCTCCGCGACGC
GGAGCAGATTTTGTTCACAGAGGGAACAAGTCCGCGACACGGACTTGT
>A94827077
TCTCCGCGACGCGGAGCAGATTTTGTTCACAGAGGGAACAAGTCCGCGACACGGACTTGTTTCATGCAAGAA
GCCCGATTTTCCTCCTTCATTTTTCCAACTCTAAACCCTCTTAACTTC
>A2040454111
TTCATGCAAGAAGCCCGATTTTCCTCCTTCATTTTTCCAACTCTAAACCCTCTTAACTTCAAAGTTGTCCGT
AAAATCCACTTATGCTCGAAACTCAATGCTGCTGCGTATAAAGTTGAT
>A551151500
AAAGTTGTCCGTAAAATCCACTTATGCTCGAAACTCAATGCTGCTGCGTATAAAGTTGATGACCTATTGGAC
GAATGTAAGGCAGCAAGACTCGAGCAGTCTCGATTAGGACGACATAAT
>A516995091
GACCTATTGGACGAATGTAAGGCAGCAAGACTCGAGCAGTCTCGATTAGGACGACATAATCCAAAGGCTATT
GTTTCCCGTCACAAGATTGGGAAAAGGATAAAAGAGATGATGGAGAAA
>A1937945773
CCAAAGGCTATTGTTTCCCGTCACAAGATTGGGAAAAGGATAAAAGAGATGATGGAGAAACTAGATGCAATT
GCTAAGGAAAGAACGGATTTTCATTTGCACGAAAAGATTATAGAAAGA
>A1946738652
CTAGATGCAATTGCTAAGGAAAGAACGGATTTTCATTTGCACGAAAAGATTATAGAAAGACAAGTTGCTAGA
CCGGAAACAGAAATAAATCCTAACCTTGTGGCTATCGGAAAGGAGATT
>A1758852013
CAAGTTGCTAGACCGGAAACAGAAATAAATCCTAACCTTGTGGCTATCGGAAAGGAGATTGTGAAAAAAAGT
GGTGGTGTGCCTCTAGCAGCCAAAACTCTTGGAGGTCTTTTGCGTTTC
>A1678517762
GTGAAAAAAAGTGGTGGTGTGCCTCTAGCAGCCAAAACTCTTGGAGGTCTTTTGCGTTTCAAAAGAGAAGAA
AGAGAATGGGAACATATGAGAGATAGCGAGATTTGGAATTTACCTCAA
>A1156895704
AAAAGAGAAGAAAGAGAATGGGAACATATGAGAGATAGCGAGATTTGGAATTTACCTCAAGATGAAATGTCT
ATTTTGCCTGCCCTAAGGCTTAGTTATCATCATCTTCCACTTGATTTG
>A685681660
GATGAAATGTCTATTTTGCCTGCCCTAAGGCTTAGTTATCATCATCTTCCACTTGATTTGAGACAATGCTTT
GCGTATTGTGCAGTATTCCCAAAGGACACCAAAATGGAAAAAAAGAAG
>A1307910865
AGACAATGCTTTGCGTATTGTGCAGTATTCCCAAAGGACACCAAAATGGAAAAAAAGAAGGTAATCTCTCTC
TGGATGGCACATGGCTTTCTTTTATTGAGAAGAAACTTGGAGCTAGAG
>A408548583
GTAATCTCTCTCTGGATGGCACATGGCTTTCTTTTATTGAGAAGAAACTTGGAGCTAGAGGATGTGGGTAAT
GAAGCATGGAATGAATTATACTTGAGGTTTTTTTTCCAAGAGATTGAA
>A1780070556
GATGTGGGTAATGAAGCATGGAATGAATTATACTTGAGGTTTTTTTTCCAAGAGATTGAAGTTAGATATGGT
AAAACTTATTTCAAGATGCATGATCTCATCCATGATTTGGCAACATCT
>A521631862
GTTAGATATGGTAAAACTTATTTCAAGATGCATGATCTCATCCATGATTTGGCAACATCTCTGTTTTCAGCG
AACACATCAAGCAGCAATATCCGCCAAATAAATGTAGAAAGTTACACA
>A30718545
CTGTTTTCAGCGAACACATCAAGCAGCAATATCCGCCAAATAAATGTAGAAAGTTACACACATATGATGATG
TCCATTGGTTTCTCTGACATGGTGTCTTCTTGCTCTCCTCCGCTCTTG
>A440918702
CATATGATGATGTCCATTGGTTTCTCTGACATGGTGTCTTCTTGCTCTCCTCCGCTCTTGCAAAAGTTTGTC
TCGTTAAGAGTGCTTAATCTAAGTTACTCAAAATTTGAGAAGTTACCT
>A1746806084
CAAAAGTTTGTCTCGTTAAGAGTGCTTAATCTAAGTTACTCAAAATTTGAGAAGTTACCTTCTTCCATTGGA
GATCTAGTACATTTAAGATACCTGTACTTGTCTAGCAATATAGAAATT
>A243571895
TCTTCCATTGGAGATCTAGTACATTTAAGATACCTGTACTTGTCTAGCAATATAGAAATTCGTAGTCTTCCA
AAGCAGTTATGCAAGCTTCAAAATCTGCAAACTCTTGATCTACAATAT
>A2063587150
CGTAGTCTTCCAAAGCAGTTATGCAAGCTTCAAAATCTGCAAACTCTTGATCTACAATATTGCACCTCACTT
TGTTGTTTACCAAAAGAAACAAGTAAACTTGGTAGTCTCCGAAATCTT
>A1869215890
TGCACCTCACTTTGTTGTTTACCAAAAGAAACAAGTAAACTTGGTAGTCTCCGAAATCTTTTACTTGATGGT
TGCCAGTCAATGACTTGTATGCCACCAAGGATAGGATCATTGACATGC
>A2130291632
TTACTTGATGGTTGCCAGTCAATGACTTGTATGCCACCAAGGATAGGATCATTGACATGCCTTAAGACTCTA
GGTCAATTTGTTGTTGGAAGGAAGAAAGGTTATCAACTTGGTGAACTA
>A392170077
CTTAAGACTCTAGGTCAATTTGTTGTTGGAAGGAAGAAAGGTTATCAACTTGGTGAACTAGGAAGCCTAAAT
CTCTATGGCTCAATTTCAATCTCGCATCTTGAGAGAGTGAAGAATGAT
>A1049839912
GGAAGCCTAAATCTCTATGGCTCAATTTCAATCTCGCATCTTGAGAGAGTGAAGAATGATAAGGACGCAAAA
GAAGCCAATTTATCTGCAAAAGGGAATCTGCATTCTTTAAGCATGAAA
>A2102616127
GTGAAGAATGATAAGGACGCAAAAGAAGCCAATTTATCTGCAAAAGGGAATCTGCATTCTTTAAGCATGAAA
TGGGATGACGATGAACGTCCACATAGATATGAATCAGAAAGAAGTTGA
>A523550418
ATGTTGGAAGATGATATTGTGCACGGACTTGATGATGACTTGGAGATCATAATTAATAGGTTGAAAGGACGA
TCACGGGATCTAGAGATTGTCACAATATCAGGCATGGGTGGCATTGGC
>A621966330
TTGAAAGGACGATCACGGGATCTAGAGATTGTCACAATATCAGGCATGGGTGGCATTGGCAAAACAACACTC
GCTAGGAAAACTTATGATCATCTCGCAATCAGGTATCATCACTTTGAC
>A1591109019
AAAACAACACTCGCTAGGAAAACTTATGATCATCTCGCAATCAGGTATCATCACTTTGACATTCTTGCTTGG
GTTACAATATCTCAAGAATTTAGAGTTAGAAATGTATTGTTAGAAGCT
>A1339379217
ATTCTTGCTTGGGTTACAATATCTCAAGAATTTAGAGTTAGAAATGTATTGTTAGAAGCTTTACGTTGCATT
TCAAAGCAAGCAGTTCGTGTCAACGCAAAAGATTATGATAAGATGGAT
>A711399653
TTACGTTGCATTTCAAAGCAAGCAGTTCGTGTCAACGCAAAAGATTATGATAAGATGGATGACTCTGAGTTA
GCAGACCTAGTGCAGAAGAACCTAAATCGTCGAAGATACCTTGTTGTT
>A725509075
GACTCTGAGTTAGCAGACCTAGTGCAGAAGAACCTAAATCGTCGAAGATACCTTGTTGTTGTTGATGATATT
TGGAGTACAGATGTTTGGGATAGTATAAGAGGAATATTTCCTGATTGC
>A1672253693
GACCTAGTGCAGAAGAACCTAAATCGTCGAAGATACCTTGTTGTTGTTGATGATATTTGGAGTACAGATGTT
TGGGATAGTATAAGAGGAATATTTCCTGATTGCAACAATAAAAGTTGA
>A2096601080
ATGGCTCTCTACCTCCTCATTGCTCGGGTGCACATTCGTTCTCTTAGACTTGACAAGCCAACTCATGTGGAT
CACATCATGACACAGACCAACCAACTGACACACAATAGACACCTTCTC
>A1862066033
ACTCATGTGGATCACATCATGACACAGACCAACCAACTGACACACAATAGACACCTTCTCACTGTCACCCAG
ATCAAGCTTACCAAAGAAGAGGTCTCTGATTTACATGAGAAAATTCCC
>A50482913
ACTGTCACCCAGATCAAGCTTACCAAAGAAGAGGTCTCTGATTTACATGAGAAAATTCCCGAGAATAGAGGT
CTCACTGTTCTGAGCTCTCCCAAGAAGCCAGTTGAGAGAAAGTCATGG
>A1641106454
GAGAATAGAGGTCTCACTGTTCTGAGCTCTCCCAAGAAGCCAGTTGAGAGAAAGTCATGGACAACTGGTAAA
ATAATTGTAGGTTTTGAGGAGGAGACAAAATGGATACTTAGAAAGCTC
>AA1641106454
GAGAATAGAGGTCTCACTGTTCTGAGCTCTCCCAAGAAGCCAGTTGAGAGAAAGTCATGGACAACTGGTAAA
ATAATTGTAGGTTTTGAGGAGGAGACAAAATGGATACTTAGAAAGCTC
>A838695963
ACAACTGGTAAAATAATTGTAGGTTTTGAGGAGGAGACAAAATGGATACTTAGAAAGCTCACTGGTGGACCG
ACAGATCTAGATGTCATTTCGATCACTGGTATGCCGGGTTCAGGTAAA
>AA838695963
ACAACTGGTAAAATAATTGTAGGTTTTGAGGAGGAGACAAAATGGATACTTAGAAAGCTCACTGGTGGACCG
ACAGATCTAGATGTCATTTCGATCACTGGTATGCCGGGTTCAGGTAAA
>A1328330904
ACTGGTGGACCGACAGATCTAGATGTCATTTCGATCACTGGTATGCCGGGTTCAGGTAAAACTACTTTGGCG
TACAAAGTATACAATGATAAATCAATTTCTAGTCATTTTGACCTTCGC
>AA1328330904
ACTGGTGGACCGACAGATCTAGATGTCATTTCGATCACTGGTATGCCGGGTTCAGGTAAAACTACTTTGGCG
TACAAAGTATACAATGATAAATCAATTTCTAGTCATTTTGACCTTCGC
>A1895000674
ACTACTTTGGCGTACAAAGTATACAATGATAAATCAATTTCTAGTCATTTTGACCTTCGCGCATGGTGCACA
GTCGACCAAGAATACGAAGAGAAGAATTTGTTGGATAAAATTTTCAAT
>AA1895000674
ACTACTTTGGCGTACAAAGTATACAATGATAAATCAATTTCTAGTCATTTTGACCTTCGCGCATGGTGCACA
GTCGACCAAGAATACGAAGAGAAGAATTTGTTGGATAAAATTTTCAAT
>A1722531962
GCATGGTGCACAGTCGACCAAGAATACGAAGAGAAGAATTTGTTGGATAAAATTTTCAATCAAGTTAATGGC
TCAGATTCAAATTTGATTGAGAATATTGATGTTGCTGATAAACTACGG
>AA1722531962
GCATGGTGCACAGTCGACCAAGAATACGAAGAGAAGAATTTGTTGGATAAAATTTTCAATCAAGTTAATGGC
TCAGATTCAAATTTGATTGAGAATATTGATGTTGCTGATAAACTACGG
>A52051808
CAAGTTAATGGCTCAGATTCAAATTTGATTGAGAATATTGATGTTGCTGATAAACTACGGAAACAACTATTT
GGAAAAAGGTATCTTATTATCTTAGATGACGTGTGGGATACTACTACG
>AA52051808
CAAGTTAATGGCTCAGATTCAAATTTGATTGAGAATATTGATGTTGCTGATAAACTACGGAAACAACTATTT
GGAAAAAGGTATCTTATTATCTTAGATGACGTGTGGGATACTACTACG
>A952813742
AAACAACTATTTGGAAAAAGGTATCTTATTATCTTAGATGACGTGTGGGATACTACTACGTGGGATGCGTTA
ACAAGACATTTTCCTAATGGTATGAAAGGAAGTAGAATTATTTTGACA
>AA952813742
AAACAACTATTTGGAAAAAGGTATCTTATTATCTTAGATGACGTGTGGGATACTACTACGTGGGATGCGTTA
ACAAGACATTTTCCTAATGGTATGAAAGGAAGTAGAATTATTTTGACA
>A1521213554
TGGGATGCGTTAACAAGACATTTTCCTAATGGTATGAAAGGAAGTAGAATTATTTTGACAACCCGAGAAAAG
GAAGTGGCTTTGTATGGAAAGCTCTACACTGATCCTCTTAACCTTCGA
>AA1521213554
TGGGATGCGTTAACAAGACATTTTCCTAATGGTATGAAAGGAAGTAGAATTATTTTGACAACCCGAGAAAAG
GAAGTGGCTTTGTATGGAAAGCTCTACACTGATCCTCTTAACCTTCGA
>A1884975620
ACCCGAGAAAAGGAAGTGGCTTTGTATGGAAAGCTCTACACTGATCCTCTTAACCTTCGATTGCTAAGATCA
GAAGAAAGTTGGGAGTTATTAGAGAAAAGGGCATTTGGAAACGAGAGT
>AA1884975620
ACCCGAGAAAAGGAAGTGGCTTTGTATGGAAAGCTCTACACTGATCCTCTTAACCTTCGATTGCTAAGATCA
GAAGAAAGTTGGGAGTTATTAGAGAAAAGGGCATTTGGAAACGAGAGT
>A1139114304
TTGCTAAGATCAGAAGAAAGTTGGGAGTTATTAGAGAAAAGGGCATTTGGAAACGAGAGTTGCCCTAATGAA
CTATTGGATATTGGAAAAGAAATAGCCGAAAATTGTAAAGGGCTTCCT
>AA1139114304
TTGCTAAGATCAGAAGAAAGTTGGGAGTTATTAGAGAAAAGGGCATTTGGAAACGAGAGTTGCCCTAATGAA
CTATTGGATATTGGAAAAGAAATAGCCGAAAATTGTAAAGGGCTTCCT
>A1425492579
TGCCCTAATGAACTATTGGATATTGGAAAAGAAATAGCCGAAAATTGTAAAGGGCTTCCTTTGGTGGTGGAT
CTGATTGCTGGAGTCATTGTTGTGAGGGAAAAGAAAAAGAGTGTGTGG
>AA1425492579
TGCCCTAATGAACTATTGGATATTGGAAAAGAAATAGCCGAAAATTGTAAAGGGCTTCCTTTGGTGGTGGAT
CTGATTGCTGGAGTCATTGTTGTGAGGGAAAAGAAAAAGAGTGTGTGG
>A1450859069
TTGGTGGTGGATCTGATTGCTGGAGTCATTGTTGTGAGGGAAAAGAAAAAGAGTGTGTGGCTTGAAGTTGTA
AATAATTTGCATTCCTTTATTTTCAAGAATGAAGTGACGAAAGTTATA
>AA1450859069
TTGGTGGTGGATCTGATTGCTGGAGTCATTGTTGTGAGGGAAAAGAAAAAGAGTGTGTGGCTTGAAGTTGTA
AATAATTTGCATTCCTTTATTTTCAAGAATGAAGTGACGAAAGTTATA
>A1922294622
CTTGAAGTTGTAAATAATTTGCATTCCTTTATTTTCAAGAATGAAGTGACGAAAGTTATAGAAATAAGTTAT
GACCACTTACCTGATCATCTGAAGCCATGCTTGCTATGCTTTGCAAGT
>AA1922294622
CTTGAAGTTGTAAATAATTTGCATTCCTTTATTTTCAAGAATGAAGTGACGAAAGTTATAGAAATAAGTTAT
GACCACTTACCTGATCATCTGAAGCCATGCTTGCTATGCTTTGCAAGT
>A1330059736
GAAATAAGTTATGACCACTTACCTGATCATCTGAAGCCATGCTTGCTATGCTTTGCAAGTTGGCCAAAGGAC
AGTGCAATGAAAATCGATGAGCTAAGAGATGTATGGGTTGCTGAAGGG
>AA1330059736
GAAATAAGTTATGACCACTTACCTGATCATCTGAAGCCATGCTTGCTATGCTTTGCAAGTTGGCCAAAGGAC
AGTGCAATGAAAATCGATGAGCTAAGAGATGTATGGGTTGCTGAAGGG
>A2024602723
TGGCCAAAGGACAGTGCAATGAAAATCGATGAGCTAAGAGATGTATGGGTTGCTGAAGGGTTTGTGGAAAAG
ACGGAAATAAGGAGTATGGAAGAAGTGGTGAAGATTTATTTGGATGAT
>AA2024602723
TGGCCAAAGGACAGTGCAATGAAAATCGATGAGCTAAGAGATGTATGGGTTGCTGAAGGGTTTGTGGAAAAG
ACGGAAATAAGGAGTATGGAAGAAGTGGTGAAGATTTATTTGGATGAT
>A2087279521
TTTGTGGAAAAGACGGAAATAAGGAGTATGGAAGAAGTGGTGAAGATTTATTTGGATGATTTAATTTCCAGT
AGCTTGGTAATTTGTTTCAATGAGATAGGTGGTTACCCAACTTGCCAA
>AA2087279521
TTTGTGGAAAAGACGGAAATAAGGAGTATGGAAGAAGTGGTGAAGATTTATTTGGATGATTTAATTTCCAGT
AGCTTGGTAATTTGTTTCAATGAGATAGGTGGTTACCCAACTTGCCAA
>A635051911
TTAATTTCCAGTAGCTTGGTAATTTGTTTCAATGAGATAGGTGGTTACCCAACTTGCCAACTTCATGATCTT
GTGCATGACTTCTGTTTGATAAAAGCCAGAGAAGAAAAGTTGTTTAAT
>A1562679147
CTTCATGATCTTGTGCATGACTTCTGTTTGATAAAAGCCAGAGAAGAAAAGTTGTTTAATTTGATAAGTTCA
AGTGCTCCATCAGATTTGTTGTCACGTCAAATTACCATTGATAATGAT
>A459209847
TTGATAAGTTCAAGTGCTCCATCAGATTTGTTGTCACGTCAAATTACCATTGATAATGATGACGAGGAGCAC
TTTGGGCTTAATTTTGTCCTCTTCGGTTCAAATAAGAAAAGGCATTCT
>A1387167280
GACGAGGAGCACTTTGGGCTTAATTTTGTCCTCTTCGGTTCAAATAAGAAAAGGCATTCTGGTAGACACCTC
TATTCTTTGACCATATATGGAGACCAGCTGGATGACCGTCTTTCTGAT
>A2077153266
GGTAGACACCTCTATTCTTTGACCATATATGGAGACCAGCTGGATGACCGTCTTTCTGATACATTTCACCTA
AGACACTTGAGGCTTCTTAGATTGTTGTACCTGAATCCCTCTTTTATC
>A1386618324
ACATTTCACCTAAGACACTTGAGGCTTCTTAGATTGTTGTACCTGAATCCCTCTTTTATCAAGGTGAAAGAT
TCTTTGCTGCATGAAATATGCATGTTGAATCATTTGAGGTTCTTATGC
>A703249608
AAGGTGAAAGATTCTTTGCTGCATGAAATATGCATGTTGAATCATTTGAGGTTCTTATGCATTGGGACAGAA
GTTGAATCTCTGCCTTTATCTTTCTCAAACCTCTGGAATCTAGAAACC
>A898978308
ATTGGGACAGAAGTTGAATCTCTGCCTTTATCTTTCTCAAACCTCTGGAATCTAGAAACCTTGTTGGTAATT
AACGAAGAATTGATGCTATTACCGAGAATTTGGGATCTTGTAAAGTTG
>A2009600453
TTGTTGGTAATTAACGAAGAATTGATGCTATTACCGAGAATTTGGGATCTTGTAAAGTTGCGAGTGCTCATC
ACGACTGGTTGTTCTTTCTTTGATATGGATGCAGAGCATATATTCGAA
>A485433822
CGAGTGCTCATCACGACTGGTTGTTCTTTCTTTGATATGGATGCAGAGCATATATTCGAAAGGTTTCCCAAT
ATTCAAGATCTTTCATTTGTTCTCAAGGAATCATGGGATTATTCAACA
>A338520049
AGGTTTCCCAATATTCAAGATCTTTCATTTGTTCTCAAGGAATCATGGGATTATTCAACAGAGCAATATTGG
TTCCCGAAATTGGATTTCCTAACTGAACTAGAAGGCCTCAATGTAGGT
>A972436756
GAGCAATATTGGTTCCCGAAATTGGATTTCCTAACTGAACTAGAAGGCCTCAATGTAGGTTTTGAAAGATCA
AACACAAATGACAGTGGGTCCTCTGCAGCCATAAATCGGCCATGGGAT
>A2137022015
TTTGAAAGATCAAACACAAATGACAGTGGGTCCTCTGCAGCCATAAATCGGCCATGGGATTTTCACTTCCCT
TCGAGTTTGAAAAAATTGTCGTTGGGTGACTTTCATCTGGCATCCGAT
>A11470562
TTTCACTTCCCTTCGAGTTTGAAAAAATTGTCGTTGGGTGACTTTCATCTGGCATCCGATTCACTATCCACA
ATAGCGAGACTGCCCAACCTTGAAGTGCTGTCCCTTTATGATACAATC
>A1888392607
TCACTATCCACAATAGCGAGACTGCCCAACCTTGAAGTGCTGTCCCTTTATGATACAATCATCGAGGGGGAA
GAAAGGAACATGGAGGAGGAAGACACCTTTGAGAATCTCAAATGTTTG
>A208609295
ATCGAGGGGGAAGAAAGGAACATGGAGGAGGAAGACACCTTTGAGAATCTCAAATGTTTGAAGTTACGTCAA
GTGACTCTTTCTAAGTGGGAGGTTGGAGAGGAATCCTTTCCCGCGCTT
>A1852748113
AAGTTACGTCAAGTGACTCTTTCTAAGTGGGAGGTTGGAGAGGAATCCTTTCCCGCGCTTGAGAAATTAAAA
CTGGAGGGATGTCGTAAGCTTGAGGAGATTCCACCTAGTTTTGGGGAT
>A1709973078
GAGAAATTAAAACTGGAGGGATGTCGTAAGCTTGAGGAGATTCCACCTAGTTTTGGGGATATTTGGTCACTC
AAAATTATCAAACTTGTAGAGAGCCCTCAACTTGAAGATTCCACTATG
>A639824280
ATTTGGTCACTCAAAATTATCAAACTTGTAGAGAGCCCTCAACTTGAAGATTCCACTATGAAGATTAAGGAA
TACGCTGAAGATATGAGGGGAGGAGACGAGCTTCAAGTTGTTGGCAGG
>A458489199
AAGATTAAGGAATACGCTGAAGATATGAGGGGAGGAGACGAGCTTCAAGTTGTTGGCAGGAAGAATATCCCG
TGCAAGATTATTGGTCTTGAGGAGATAGCCAACTATTGTAAGGACTTA
>A1473919461
AAGAATATCCCGTGCAAGATTATTGGTCTTGAGGAGATAGCCAACTATTGTAAGGACTTAATAAGGGTATTT
CCTTATGCACAAGAACTGAATGTATCCTTGACAGAGCTATCTCAAGCT
>A1413280504
ATAGCCAACTATTGTAAGGACTTAATAAGGGTATTTCCTTATGCACAAGAACTGAATGTATCCTTGACAGAG
CTATCTCAAGCTGGCTCCACTTGGTTCTATACTTCTGCTGCCAAATGA
>A1106924640
ATGGAAACAGAAAAAGGAAATCAAGAAGCAAGCGAGGAAGAGAAAACAAACAACTCATCGGATGTGTTACTT
TCTGCTCTTCTCAAGGACATTGCTGATGTTCTGGATTTCCTAGAGATA
>A104058877
GATGTGTTACTTTCTGCTCTTCTCAAGGACATTGCTGATGTTCTGGATTTCCTAGAGATATTAAAGAATGAG
GAAAATCAAAAAGCTCTTGACGAGGATCAAGTTGAAAAACTGAAATCG
>A590316328
TTAAAGAATGAGGAAAATCAAAAAGCTCTTGACGAGGATCAAGTTGAAAAACTGAAATCGGAGCTGGCATTT
ATTTGTACATACGCCCAGCTTTCTTATTCCAATTTGGAGAAGTTTGAA
>A867909924
GAGCTGGCATTTATTTGTACATACGCCCAGCTTTCTTATTCCAATTTGGAGAAGTTTGAAGATGTAATGACT
TTCAAAGGACAAGAGGCTGAGAATTTACTTCGATCAATTCTGTATGAT
>A427935817
GATGTAATGACTTTCAAAGGACAAGAGGCTGAGAATTTACTTCGATCAATTCTGTATGATGTTGACAACAAC
GTCGGGTGTAAATACGACATGCTTCATGTCCTTGCTAGCCTCAGGGAT
>A1337215991
GTTGACAACAACGTCGGGTGTAAATACGACATGCTTCATGTCCTTGCTAGCCTCAGGGATAATATCGATCAT
TGTATCAGTTCACATCATCGTTCAAACTCAAGTGCCACCATGCTTGAG
>A470629231
AATATCGATCATTGTATCAGTTCACATCATCGTTCAAACTCAAGTGCCACCATGCTTGAGGAGCAGTTGAAC
TTCCTCCTCCTGAATCTCCATCATCTATCCAAGTATTTTGCTGAACAG
>A974887009
GAGCAGTTGAACTTCCTCCTCCTGAATCTCCATCATCTATCCAAGTATTTTGCTGAACAGAAGTTTCCATTA
GTGACTCAGTATGAGATTCTTCAGAATGTGTGTGGCAACATGTGCGAT
>A1976895733
AAGTTTCCATTAGTGACTCAGTATGAGATTCTTCAGAATGTGTGTGGCAACATGTGCGATTTCCATGGTTTG
ATAGTGAATGGTTGCGTTGAGCACGAGATTGTTGAATATGTCTTACCT
>A1521537311
TTCCATGGTTTGATAGTGAATGGTTGCGTTGAGCACGAGATTGTTGAATATGTCTTACCTCAGTTTCAACTC
ATGGCTGAGAGAGTAGGATGCTTCCTTTGGGATGGTCAAATTGGTGGA
>A919425970
CAGTTTCAACTCATGGCTGAGAGAGTAGGATGCTTCCTTTGGGATGGTCAAATTGGTGGAAAGTCTCAACTC
TTCAAGCTAGCACATCTACTCATGAAGATTATTCCAATTGAGCTGGAG
>A918299391
AAGTCTCAACTCTTCAAGCTAGCACATCTACTCATGAAGATTATTCCAATTGAGCTGGAGGTTATGAACATA
TGTTTTACAAATTTGAAAGCTTCAACTTCTGAAAAAGTTGGACACTTC
>A274607772
GTTATGAACATATGTTTTACAAATTTGAAAGCTTCAACTTCTGAAAAAGTTGGACACTTCATTAAGCAGCTC
TTAGAAACCTCTCCAGAAATTCTTAGGGAATATCTAATTCATCTAGAA
>A2098067285
ATTAAGCAGCTCTTAGAAACCTCTCCAGAAATTCTTAGGGAATATCTAATTCATCTAGAAGAGCACATGGTA
ACTGTTATTACCTCAAGCACTTTAGGGGCTCAAAACATTCATGTCGTG
>A848754499
GAGCACATGGTAACTGTTATTACCTCAAGCACTTTAGGGGCTCAAAACATTCATGTCGTGATTGAGTTCCTA
TTAATTATTCTTTCTGATATGCCCAAGGACTTTATTCATCATGACAAA
>A2094392904
ATTGAGTTCCTATTAATTATTCTTTCTGATATGCCCAAGGACTTTATTCATCATGACAAATTATTTGATCTT
TTGGCACTTGTTGGAGCACTAATAAAGGAGGTCTCAACTCTTGTTCGC
>A1072155289
TTATTTGATCTTTTGGCACTTGTTGGAGCACTAATAAAGGAGGTCTCAACTCTTGTTCGCGACTTAGAAGAG
GAATTAAGGAATAAAGAGAGTACCAATGAGACAAATCGTGCAACCCTA
>A1720513247
GACTTAGAAGAGGAATTAAGGAATAAAGAGAGTACCAATGAGACAAATCGTGCAACCCTAAAGTTGCTGGAA
AATATTGAACTCCTCAAGGAAGATCTCAAACATGTTTATCTGAAAGCC
>A529565056
AAGTTGCTGGAAAATATTGAACTCCTCAAGGAAGATCTCAAACATGTTTATCTGAAAGCCCCGGACTCATCT
CAATGTTGCTTCCCCATGAGTGATGGACCGCTCTTCATGCATCTACTA
>A1876451688
CCGGACTCATCTCAATGTTGCTTCCCCATGAGTGATGGACCGCTCTTCATGCATCTACTACACATACATTTG
AATGATTTGCTAGATTCCAATGCTTATTCAATTGCTTTGATAAAGGAA
>A697053126
CACATACATTTGAATGATTTGCTAGATTCCAATGCTTATTCAATTGCTTTGATAAAGGAAGAAATTGAGTTG
GTGAGACAAGACCTGAAATTCATAAGATCGCTCTTTGTGAATGTTGAG
>A1035546971
GAAATTGAGTTGGTGAGACAAGACCTGAAATTCATAAGATCGCTCTTTGTGAATGTTGAGAAAAGATTGTAT
AAAGATCTCTGGGCACGTGTTCTAGATGTGGCTTATGAGGCAAAAGAT
>A859459416
AAAAGATTGTATAAAGATCTCTGGGCACGTGTTCTAGATGTGGCTTATGAGGCAAAAGATGTCATAGATTCA
ATTATTGTTCGAGATAATGGTCTCTTACATCTTATTTTCTCACTTCCC
>A25476976
GTCATAGATTCAATTATTGTTCGAGATAATGGTCTCTTACATCTTATTTTCTCACTTCCCATTACCATACAG
AAGATCAAGCTTATCAAAGAAGATTTCTCCAATTTACATGAGAAGATT
>A411974524
ATTACCATACAGAAGATCAAGCTTATCAAAGAAGATTTCTCCAATTTACATGAGAAGATTCCTGAGAATAGA
GTTCTCATTGTTCTGAACTCTCCCAAGAAGCCAGTTGAGAGCAAGTCA
>A325276508
CCTGAGAATAGAGTTCTCATTGTTCTGAACTCTCCCAAGAAGCCAGTTGAGAGCAAGTCATTGAAAACTAGT
AAAATAATTGTAGGTTTTGAGGAGGAGACGACCTGGATAATTAGAAAG
>AA325276508
CCTGAGAATAGAGTTCTCATTGTTCTGAACTCTCCCAAGAAGCCAGTTGAGAGCAAGTCATTGAAAACTAGT
AAAATAATTGTAGGTTTTGAGGAGGAGACGACCTGGATAATTAGAAAG
>A623604639
TTGAAAACTAGTAAAATAATTGTAGGTTTTGAGGAGGAGACGACCTGGATAATTAGAAAGCTTACCGGTGGA
CCGGCCTATCTAGATGTCATTTCGATCACTGGCATGCCGGGTTCAGGT
>AA623604639
TTGAAAACTAGTAAAATAATTGTAGGTTTTGAGGAGGAGACGACCTGGATAATTAGAAAGCTTACCGGTGGA
CCGGCCTATCTAGATGTCATTTCGATCACTGGCATGCCGGGTTCAGGT
>A2094198808
CTTACCGGTGGACCGGCCTATCTAGATGTCATTTCGATCACTGGCATGCCGGGTTCAGGTAAAACTACTCTC
GCGTACAAAGTATACAATGATCAATCAATTTCTAATCACTTTGACCTT
>AA2094198808
CTTACCGGTGGACCGGCCTATCTAGATGTCATTTCGATCACTGGCATGCCGGGTTCAGGTAAAACTACTCTC
GCGTACAAAGTATACAATGATCAATCAATTTCTAATCACTTTGACCTT
>A1393462577
AAAACTACTCTCGCGTACAAAGTATACAATGATCAATCAATTTCTAATCACTTTGACCTTCGTGCATGGTGC
ACAGTCGACCAAGATTATGACGAGAAGAATTTGTTGAATAAAATTTTA
>AA1393462577
AAAACTACTCTCGCGTACAAAGTATACAATGATCAATCAATTTCTAATCACTTTGACCTTCGTGCATGGTGC
ACAGTCGACCAAGATTATGACGAGAAGAATTTGTTGAATAAAATTTTA
>A2081711865
CGTGCATGGTGCACAGTCGACCAAGATTATGACGAGAAGAATTTGTTGAATAAAATTTTAAATCAAGTTAAT
GGCTCAGATTCAAAATTGAATGAGAATATTGATGTTGCTGATAAGCTA
>AA2081711865
CGTGCATGGTGCACAGTCGACCAAGATTATGACGAGAAGAATTTGTTGAATAAAATTTTAAATCAAGTTAAT
GGCTCAGATTCAAAATTGAATGAGAATATTGATGTTGCTGATAAGCTA
>A2017492947
AATCAAGTTAATGGCTCAGATTCAAAATTGAATGAGAATATTGATGTTGCTGATAAGCTACGGAAACAATTG
TATGGAAAGAGGTATCTTATTGTCTTAGATGACGTGTGGGATACTACT
>AA2017492947
AATCAAGTTAATGGCTCAGATTCAAAATTGAATGAGAATATTGATGTTGCTGATAAGCTACGGAAACAATTG
TATGGAAAGAGGTATCTTATTGTCTTAGATGACGTGTGGGATACTACT
>A1947144062
CGGAAACAATTGTATGGAAAGAGGTATCTTATTGTCTTAGATGACGTGTGGGATACTACTACATGGGATGAG
TTAACAAGACCTTTTCCAGAAGTTGAGAAAGGAAGTAGAATTATTTTG
>AA1947144062
CGGAAACAATTGTATGGAAAGAGGTATCTTATTGTCTTAGATGACGTGTGGGATACTACTACATGGGATGAG
TTAACAAGACCTTTTCCAGAAGTTGAGAAAGGAAGTAGAATTATTTTG
>A305096630
ACATGGGATGAGTTAACAAGACCTTTTCCAGAAGTTGAGAAAGGAAGTAGAATTATTTTGACAACTCGAGAA
AAGGAAGTGGCTTTGCATGGAATGATCTACACTGATCCTCTTAACCTT
>AA305096630
ACATGGGATGAGTTAACAAGACCTTTTCCAGAAGTTGAGAAAGGAAGTAGAATTATTTTGACAACTCGAGAA
AAGGAAGTGGCTTTGCATGGAATGATCTACACTGATCCTCTTAACCTT
>A462295793
ACAACTCGAGAAAAGGAAGTGGCTTTGCATGGAATGATCTACACTGATCCTCTTAACCTTCGATTGCTAAGA
TCAGAAGAAAGTTGGGAGTTATTAGAGAAAAGGGCATTTGGAAACGAG
>AA462295793
ACAACTCGAGAAAAGGAAGTGGCTTTGCATGGAATGATCTACACTGATCCTCTTAACCTTCGATTGCTAAGA
TCAGAAGAAAGTTGGGAGTTATTAGAGAAAAGGGCATTTGGAAACGAG
>A440327285
TACACTGATCCTCTTAACCTTCGATTGCTAAGATCAGAAGAAAGTTGGGAGTTATTAGAGAAAAGGGCATTT
GGAAACGAGAGTTGCCCTAATGAACTATTGGATGTTGGAAAGAAATAG
>AA440327285
TACACTGATCCTCTTAACCTTCGATTGCTAAGATCAGAAGAAAGTTGGGAGTTATTAGAGAAAAGGGCATTT
GGAAACGAGAGTTGCCCTAATGAACTATTGGATGTTGGAAAGAAATAG
>A1890862227
ATGACTGGCGAAATACAAGAGGTTGAAAATCTGCTTCGATCAATTTTGTATGATCATGATAACAATGTCAGG
TATAAATACAACATGCATCATGTCCTTGCTAGCATCAGGGTTAATATC
>A1011108181
AACAATGTCAGGTATAAATACAACATGCATCATGTCCTTGCTAGCATCAGGGTTAATATCGATCATTGTATC
AGCTCACATCATCGATCTAAATCAAGTACCACCATGACTGAGGAGCAG
>A811088148
GATCATTGTATCAGCTCACATCATCGATCTAAATCAAGTACCACCATGACTGAGGAGCAGTTGGATTTCCTC
CTCCTGAATCTCCATCATCTACCCAAGCATCTTGCTGAGCACATGTTT
>A1509802555
TTGGATTTCCTCCTCCTGAATCTCCATCATCTACCCAAGCATCTTGCTGAGCACATGTTTCAGTATGAGATT
CTTCAGAATGTGTGTGGCAACGTAAGATATTTCCATGGCTTGATAGTG
>A1616317180
CAGTATGAGATTCTTCAGAATGTGTGTGGCAACGTAAGATATTTCCATGGCTTGATAGTGAATGGTTGCATT
GAGCACGAGATTGTTGAATATGTCTTACCTCAGTATCAACTCATGGCT
>A1186303167
AATGGTTGCATTGAGCACGAGATTGTTGAATATGTCTTACCTCAGTATCAACTCATGGCTGAGAGAGTAGGA
CACTTCCTTTGGGAGGTTCTTACTGATGAAGACCCTCACCTCTCCAAG
>A1311891973
GAGAGAGTAGGACACTTCCTTTGGGAGGTTCTTACTGATGAAGACCCTCACCTCTCCAAGCTAGCACATCTA
CTCTTGAAGATTGTTCCAACTGAACTGGAGGTTATGCACATATGTCAT
>A324368093
CTAGCACATCTACTCTTGAAGATTGTTCCAACTGAACTGGAGGTTATGCACATATGTCATACAAATTTGAAA
GCTTCAACTTCAGCAAAAATTGGACGCTTCATTAAGCAGCTCCTGGTA
>A31702250
ACAAATTTGAAAGCTTCAACTTCAGCAAAAATTGGACGCTTCATTAAGCAGCTCCTGGTAACCTCTCCGGAC
ATTCTCAGAGAATATCTGATTCATCTACAAGAGCATATGATAACTGTT
>A509951734
ACCTCTCCGGACATTCTCAGAGAATATCTGATTCATCTACAAGAGCATATGATAACTGTTATTACCCCTAAC
ACTTCAGGGGCTCGAAACATTCATGTCATGATGGAATTCCTATTGATT
>A1213014000
ATTACCCCTAACACTTCAGGGGCTCGAAACATTCATGTCATGATGGAATTCCTATTGATTATTCTTTCTGAT
ATGCCCAAGGACTTTATTCATCATGACAAACTTTTTGGTCTCTTGGCT
>A1661187378
ATTCTTTCTGATATGCCCAAGGACTTTATTCATCATGACAAACTTTTTGGTCTCTTGGCTCGTGTTGGAGCA
CTTACCAGGGAGGTATCAACTCTTGTACGCGAATTGGAAGAGAAATTA
>A1503187414
CGTGTTGGAGCACTTACCAGGGAGGTATCAACTCTTGTACGCGAATTGGAAGAGAAATTAAGGAATAAAGAG
GGTACCGATGAGACAAACCGTGCCACTCTAGACTTGCTGGAAAATATT
>A1093382076
AGGAATAAAGAGGGTACCGATGAGACAAACCGTGCCACTCTAGACTTGCTGGAAAATATTGAACTCCTCAAG
AAAGATCTCAAACATGTTTATCTGAAAGCCCCGGATTCATCTCAATGT
>A56678563
GAACTCCTCAAGAAAGATCTCAAACATGTTTATCTGAAAGCCCCGGATTCATCTCAATGTTGCTTCCCCATG
AGTGAAGGACCACTCTTCATGCATCTGCTGCACATACACTTAAAGGAT
>A436348409
TGCTTCCCCATGAGTGAAGGACCACTCTTCATGCATCTGCTGCACATACACTTAAAGGATTTGTTAGATTCC
AATGCTTATTCAATTGCTTTGATAAGGGAAGAAATTGAGCTGGTGAAG
>A2033379371
TTGTTAGATTCCAATGCTTATTCAATTGCTTTGATAAGGGAAGAAATTGAGCTGGTGAAGCAAGACCTAGAA
TTCATAAGATCGTTCTTGGTGAATGTTGAACAAGAAATGTATAAAGAT
>A1378009196
CAAGACCTAGAATTCATAAGATCGTTCTTGGTGAATGTTGAACAAGAAATGTATAAAGATCTTTGGGCACGC
GGTTTAGATGTGGCTTATGAGGCAAAAGATGTCATTGATTCAATTATT
>A1699742114
CTTTGGGCACGCGGTTTAGATGTGGCTTATGAGGCAAAAGATGTCATTGATTCAATTATTGTTCGAGATAAT
GGTAAAACTACTTTGGCCTACAAAGTATACAATGATAAATCAGTTTCT
>AA1699742114
CTTTGGGCACGCGGTTTAGATGTGGCTTATGAGGCAAAAGATGTCATTGATTCAATTATTGTTCGAGATAAT
GGTAAAACTACTTTGGCCTACAAAGTATACAATGATAAATCAGTTTCT
>A1555936211
GTTCGAGATAATGGTAAAACTACTTTGGCCTACAAAGTATACAATGATAAATCAGTTTCTAGCCATTTCGAC
CTTCGTGCATGGTGCACGGTCGACCAAGGATATGACGAGAAGAAGTTG
>AA1555936211
GTTCGAGATAATGGTAAAACTACTTTGGCCTACAAAGTATACAATGATAAATCAGTTTCTAGCCATTTCGAC
CTTCGTGCATGGTGCACGGTCGACCAAGGATATGACGAGAAGAAGTTG
>A1936387830
AGCCATTTCGACCTTCGTGCATGGTGCACGGTCGACCAAGGATATGACGAGAAGAAGTTGTTGGATAAAATT
TTCAATCAAGTTAGTGACTCAGATTCAAAATTGAGTGAGAATATTGAT
>AA1936387830
AGCCATTTCGACCTTCGTGCATGGTGCACGGTCGACCAAGGATATGACGAGAAGAAGTTGTTGGATAAAATT
TTCAATCAAGTTAGTGACTCAGATTCAAAATTGAGTGAGAATATTGAT
>A1111579548
TTGGATAAAATTTTCAATCAAGTTAGTGACTCAGATTCAAAATTGAGTGAGAATATTGATGTTGTTGATAAG
CTACGGAAACAACTGTATGGAAAGAGGTATCTTATTGTCTTAGATGAC
>AA1111579548
TTGGATAAAATTTTCAATCAAGTTAGTGACTCAGATTCAAAATTGAGTGAGAATATTGATGTTGTTGATAAG
CTACGGAAACAACTGTATGGAAAGAGGTATCTTATTGTCTTAGATGAC
>A1097844089
GTTGTTGATAAGCTACGGAAACAACTGTATGGAAAGAGGTATCTTATTGTCTTAGATGACGTGTGGGATACC
ACTACATGGGATGAGTTAACAAGACCTTTTCCTAAAGCTAAGAAAGGA
>AA1097844089
GTTGTTGATAAGCTACGGAAACAACTGTATGGAAAGAGGTATCTTATTGTCTTAGATGACGTGTGGGATACC
ACTACATGGGATGAGTTAACAAGACCTTTTCCTAAAGCTAAGAAAGGA
>A1164745292
GTGTGGGATACCACTACATGGGATGAGTTAACAAGACCTTTTCCTAAAGCTAAGAAAGGAAGTAGAATTATT
TTGACAACTCGAGAAAAGGAAGTGGCTTTGCATGGAAAGCTCTACACT
>AA1164745292
GTGTGGGATACCACTACATGGGATGAGTTAACAAGACCTTTTCCTAAAGCTAAGAAAGGAAGTAGAATTATT
TTGACAACTCGAGAAAAGGAAGTGGCTTTGCATGGAAAGCTCTACACT
>A1179064458
AGTAGAATTATTTTGACAACTCGAGAAAAGGAAGTGGCTTTGCATGGAAAGCTCTACACTGCTCCTCTTAAC
CTTCGATTGCTAAGATCAGAAGAAAGTTGGGAGTTATTAGAGAAAAGG
>AA1179064458
AGTAGAATTATTTTGACAACTCGAGAAAAGGAAGTGGCTTTGCATGGAAAGCTCTACACTGCTCCTCTTAAC
CTTCGATTGCTAAGATCAGAAGAAAGTTGGGAGTTATTAGAGAAAAGG
>A531480485
GCTCCTCTTAACCTTCGATTGCTAAGATCAGAAGAAAGTTGGGAGTTATTAGAGAAAAGGGTTTTTGGAAAC
GAGAGTTTTCCTAATGAATTATTGGATGTTGGAAAAGAAATAGCCGAA
>AA531480485
GCTCCTCTTAACCTTCGATTGCTAAGATCAGAAGAAAGTTGGGAGTTATTAGAGAAAAGGGTTTTTGGAAAC
GAGAGTTTTCCTAATGAATTATTGGATGTTGGAAAAGAAATAGCCGAA
>A170948543
GTTTTTGGAAACGAGAGTTTTCCTAATGAATTATTGGATGTTGGAAAAGAAATAGCCGAAAATTGTAAAGGG
CTTCCTTTGGTGGCTGATCTGATTTCTGGAGTCATTGCTGGGAGGGAA
>AA170948543
GTTTTTGGAAACGAGAGTTTTCCTAATGAATTATTGGATGTTGGAAAAGAAATAGCCGAAAATTGTAAAGGG
CTTCCTTTGGTGGCTGATCTGATTTCTGGAGTCATTGCTGGGAGGGAA
>A708898739
AATTGTAAAGGGCTTCCTTTGGTGGCTGATCTGATTTCTGGAGTCATTGCTGGGAGGGAAAAGAAAAAAAGT
GTGTGGCTTGAAGTTTTAAATAATTTGCATTCCTTTATTTTGAAGAAT
>AA708898739
AATTGTAAAGGGCTTCCTTTGGTGGCTGATCTGATTTCTGGAGTCATTGCTGGGAGGGAAAAGAAAAAAAGT
GTGTGGCTTGAAGTTTTAAATAATTTGCATTCCTTTATTTTGAAGAAT
>A1292928813
AAGAAAAAAAGTGTGTGGCTTGAAGTTTTAAATAATTTGCATTCCTTTATTTTGAAGAATGAAGTGGAAGTG
ATGAAAGTTATAGAAATAAGTTATGACCGCTTACCTGATCACCTGAAG
>AA1292928813
AAGAAAAAAAGTGTGTGGCTTGAAGTTTTAAATAATTTGCATTCCTTTATTTTGAAGAATGAAGTGGAAGTG
ATGAAAGTTATAGAAATAAGTTATGACCGCTTACCTGATCACCTGAAG
>A1590819409
GAAGTGGAAGTGATGAAAGTTATAGAAATAAGTTATGACCGCTTACCTGATCACCTGAAGCCATGCTTGCTT
TACTTTGCAAGTAGGCGGAAGGACACTGCAATTTCAATCTCTGAGTTG
>AA1590819409
GAAGTGGAAGTGATGAAAGTTATAGAAATAAGTTATGACCGCTTACCTGATCACCTGAAGCCATGCTTGCTT
TACTTTGCAAGTAGGCGGAAGGACACTGCAATTTCAATCTCTGAGTTG
>A755013156
CCATGCTTGCTTTACTTTGCAAGTAGGCGGAAGGACACTGCAATTTCAATCTCTGAGTTGAAAATTGAATGG
GGTACTGAAGGATTTATGGAAAAGACAGATATGAAGACAAGAGAGGAA
>AA755013156
CCATGCTTGCTTTACTTTGCAAGTAGGCGGAAGGACACTGCAATTTCAATCTCTGAGTTGAAAATTGAATGG
GGTACTGAAGGATTTATGGAAAAGACAGATATGAAGACAAGAGAGGAA
>A1316613832
AAAATTGAATGGGGTACTGAAGGATTTATGGAAAAGACAGATATGAAGACAAGAGAGGAAAAGTTGTTTGAT
TTGATAAGTTCATGTGCTCCATCAGATTTGTTGCCTCGTCTAATTACC
>A1067011820
AAGTTGTTTGATTTGATAAGTTCATGTGCTCCATCAGATTTGTTGCCTCGTCTAATTACCATTGATTATGAT
GAGGAGGATGAGCTTAATTTTGTCATGTTTGATTCAAATAAGAAAAGG
>A1799914955
ATTGATTATGATGAGGAGGATGAGCTTAATTTTGTCATGTTTGATTCAAATAAGAAAAGGCATTTTGTTAAG
CACCTCTATTCTTTGAGGATAAAGTCATTCACAGCTGGTACCAGCAGA
>A608623694
CATTTTGTTAAGCACCTCTATTCTTTGAGGATAAAGTCATTCACAGCTGGTACCAGCAGATCTGGATGTCAT
TTCGATCACTGGTATGCCAGGTTCAGGCATAAGCTACGGAAACAACTG
>AA608623694
CATTTTGTTAAGCACCTCTATTCTTTGAGGATAAAGTCATTCACAGCTGGTACCAGCAGATCTGGATGTCAT
TTCGATCACTGGTATGCCAGGTTCAGGCATAAGCTACGGAAACAACTG
>A844884749
TCTGGATGTCATTTCGATCACTGGTATGCCAGGTTCAGGCATAAGCTACGGAAACAACTGTATGGAAAGAGG
TATCTTATTGTCTTAGATGACGTGTGGGATACTACTACATGGGATGAG
>AA844884749
TCTGGATGTCATTTCGATCACTGGTATGCCAGGTTCAGGCATAAGCTACGGAAACAACTGTATGGAAAGAGG
TATCTTATTGTCTTAGATGACGTGTGGGATACTACTACATGGGATGAG
>A1162682076
TATGGAAAGAGGTATCTTATTGTCTTAGATGACGTGTGGGATACTACTACATGGGATGAGTTAACAAGACCT
TTTCCTAATGGTACGAAAGGAAGTAGAATTATTTTGACAACTCGAGAA
>AA1162682076
TATGGAAAGAGGTATCTTATTGTCTTAGATGACGTGTGGGATACTACTACATGGGATGAGTTAACAAGACCT
TTTCCTAATGGTACGAAAGGAAGTAGAATTATTTTGACAACTCGAGAA
>A786357373
TTAACAAGACCTTTTCCTAATGGTACGAAAGGAAGTAGAATTATTTTGACAACTCGAGAAAAGGAAGTGGCT
TTGCATGGAAAGCTCTACACTGCTCCTCTTAACCTTCGATTGCTAAGA
>AA786357373
TTAACAAGACCTTTTCCTAATGGTACGAAAGGAAGTAGAATTATTTTGACAACTCGAGAAAAGGAAGTGGCT
TTGCATGGAAAGCTCTACACTGCTCCTCTTAACCTTCGATTGCTAAGA
>A249795619
AAGGAAGTGGCTTTGCATGGAAAGCTCTACACTGCTCCTCTTAACCTTCGATTGCTAAGATCAGTAGAAAGT
TGGGAGTTATTAGAGAAAAGGGCATTTGGAAACGAGAGTTGCCCTGAT
>AA249795619
AAGGAAGTGGCTTTGCATGGAAAGCTCTACACTGCTCCTCTTAACCTTCGATTGCTAAGATCAGTAGAAAGT
TGGGAGTTATTAGAGAAAAGGGCATTTGGAAACGAGAGTTGCCCTGAT
>A1680242060
TCAGTAGAAAGTTGGGAGTTATTAGAGAAAAGGGCATTTGGAAACGAGAGTTGCCCTGATGACCTATTAGAT
GTTGGTAAAGAAATAGCCGAAAATTGTAAAGGGCTTCCTTTGGTGGCT
>AA1680242060
TCAGTAGAAAGTTGGGAGTTATTAGAGAAAAGGGCATTTGGAAACGAGAGTTGCCCTGATGACCTATTAGAT
GTTGGTAAAGAAATAGCCGAAAATTGTAAAGGGCTTCCTTTGGTGGCT
>A552406482
GACCTATTAGATGTTGGTAAAGAAATAGCCGAAAATTGTAAAGGGCTTCCTTTGGTGGCTGATCTGATTGCT
GGAGTCATTGCAGGTTTGGAAAAGAAAAAGACAGTGTGGCTTGAAGTT
>AA552406482
GACCTATTAGATGTTGGTAAAGAAATAGCCGAAAATTGTAAAGGGCTTCCTTTGGTGGCTGATCTGATTGCT
GGAGTCATTGCAGGTTTGGAAAAGAAAAAGACAGTGTGGCTTGAAGTT
>A435154195
GATCTGATTGCTGGAGTCATTGCAGGTTTGGAAAAGAAAAAGACAGTGTGGCTTGAAGTTCGAAATAATTTG
ATTTCCTTTATTTTGAACGGTGAAGTGGAAGTGATGAAGGTTATAGAA
>AA435154195
GATCTGATTGCTGGAGTCATTGCAGGTTTGGAAAAGAAAAAGACAGTGTGGCTTGAAGTTCGAAATAATTTG
ATTTCCTTTATTTTGAACGGTGAAGTGGAAGTGATGAAGGTTATAGAA
>A274962054
CGAAATAATTTGATTTCCTTTATTTTGAACGGTGAAGTGGAAGTGATGAAGGTTATAGAATTAAGTTATGAC
CATTTGCCACATCACCTAAAGCCATGCTTTCTTTACCTTGCAAGTTTT
>AA274962054
CGAAATAATTTGATTTCCTTTATTTTGAACGGTGAAGTGGAAGTGATGAAGGTTATAGAATTAAGTTATGAC
CATTTGCCACATCACCTAAAGCCATGCTTTCTTTACCTTGCAAGTTTT
>A996711009
TTAAGTTATGACCATTTGCCACATCACCTAAAGCCATGCTTTCTTTACCTTGCAAGTTTTCCGAAGGACACT
GCAATCATAAGCTCTACGTTGAAAGATTTTTGGCATGCTGAAGGACTT
>AA996711009
TTAAGTTATGACCATTTGCCACATCACCTAAAGCCATGCTTTCTTTACCTTGCAAGTTTTCCGAAGGACACT
GCAATCATAAGCTCTACGTTGAAAGATTTTTGGCATGCTGAAGGACTT
>A1227015770
GCAAGTTTTCCGAAGGACACTGCAATCATAAGCTCTACGTTGAAAGATTTTTGGCATGCTGAAGGACTTGTG
GAACAGGCAGCGATGAAGAGTGTGGAAGACTTTCCAGTAGCTTGGTAA
>AA1227015770
GCAAGTTTTCCGAAGGACACTGCAATCATAAGCTCTACGTTGAAAGATTTTTGGCATGCTGAAGGACTTGTG
GAACAGGCAGCGATGAAGAGTGTGGAAGACTTTCCAGTAGCTTGGTAA
>A1559825340
ATGGTTCCTCGAGGGTTCTGCTTAGTATGGATGGGGGTGAAACAAGACCTAGAATTCATAAGATCATTCTTC
GCGAATGTGGAGCAAGGATTGTATAAGGATCTCTGGACACGTGTTGTA
>A1576671182
AGATCATTCTTCGCGAATGTGGAGCAAGGATTGTATAAGGATCTCTGGACACGTGTTGTAGATGTGACATAT
GAGGCAAGAGATGGCATAGATTCAATTATTGTTCATGATAATGGTCTC
>A995837608
GATGTGACATATGAGGCAAGAGATGGCATAGATTCAATTATTGTTCATGATAATGGTCTCTTACGTCTTATT
TTCTCACTTCCCATTACCATAAATAAGATCAAGCTTATCAAAGAAGAG
>A1618434793
TTACGTCTTATTTTCTCACTTCCCATTACCATAAATAAGATCAAGCTTATCAAAGAAGAGGTCTCTGATTTA
CATGACAAGATTCCCAAGAACAGAGGGCTCGTTGTTGAAAATTCTCCC
>A1395655133
GTCTCTGATTTACATGACAAGATTCCCAAGAACAGAGGGCTCGTTGTTGAAAATTCTCCCAAGAAGCCAGTT
GAGAGAAAATCATTGACAACTGATAAAATAATTGTAGGTTTTGAGGAG
>AA1395655133
GTCTCTGATTTACATGACAAGATTCCCAAGAACAGAGGGCTCGTTGTTGAAAATTCTCCCAAGAAGCCAGTT
GAGAGAAAATCATTGACAACTGATAAAATAATTGTAGGTTTTGAGGAG
>A816766951
AAGAAGCCAGTTGAGAGAAAATCATTGACAACTGATAAAATAATTGTAGGTTTTGAGGAGGAGAAAAACCTG
ATACTTAGAAAGCTCACCAGTGGACCGGCAGATCTAGATGTCATTTCG
>AA816766951
AAGAAGCCAGTTGAGAGAAAATCATTGACAACTGATAAAATAATTGTAGGTTTTGAGGAGGAGAAAAACCTG
ATACTTAGAAAGCTCACCAGTGGACCGGCAGATCTAGATGTCATTTCG
>A823539714
GAGAAAAACCTGATACTTAGAAAGCTCACCAGTGGACCGGCAGATCTAGATGTCATTTCGATCACTGGAATG
CCGGGTTCGGGTAAAACTACTTTGGCATACAAAGTATACAATGATAAA
>AA823539714
GAGAAAAACCTGATACTTAGAAAGCTCACCAGTGGACCGGCAGATCTAGATGTCATTTCGATCACTGGAATG
CCGGGTTCGGGTAAAACTACTTTGGCATACAAAGTATACAATGATAAA
>A2086115785
ATCACTGGAATGCCGGGTTCGGGTAAAACTACTTTGGCATACAAAGTATACAATGATAAATCAGTTTCTACC
CATTTTGACCTTTGTGCATGGTGCACGGTCGACCAAGAATATGACGAG
>AA2086115785
ATCACTGGAATGCCGGGTTCGGGTAAAACTACTTTGGCATACAAAGTATACAATGATAAATCAGTTTCTACC
CATTTTGACCTTTGTGCATGGTGCACGGTCGACCAAGAATATGACGAG
>A813957662
TCAGTTTCTACCCATTTTGACCTTTGTGCATGGTGCACGGTCGACCAAGAATATGACGAGAATAATTTGTTG
AATAAAATTTTGAATCAAGTTAATGGCTCGGATTCAAAATCGAGTGAG
>AA813957662
TCAGTTTCTACCCATTTTGACCTTTGTGCATGGTGCACGGTCGACCAAGAATATGACGAGAATAATTTGTTG
AATAAAATTTTGAATCAAGTTAATGGCTCGGATTCAAAATCGAGTGAG
>A82399794
AATAATTTGTTGAATAAAATTTTGAATCAAGTTAATGGCTCGGATTCAAAATCGAGTGAGAATATTGATGTT
GCTGATAAGCTACGGAAACAACTGTATGGAAAGCGGTATCTTATTGTC
>AA82399794
AATAATTTGTTGAATAAAATTTTGAATCAAGTTAATGGCTCGGATTCAAAATCGAGTGAGAATATTGATGTT
GCTGATAAGCTACGGAAACAACTGTATGGAAAGCGGTATCTTATTGTC
>A1555838386
AATATTGATGTTGCTGATAAGCTACGGAAACAACTGTATGGAAAGCGGTATCTTATTGTCTTAGATGACGTG
TGGGATACTACAACATGGGATGAGTTAACAAGACCTTTTCCTAATGGT
>AA1555838386
AATATTGATGTTGCTGATAAGCTACGGAAACAACTGTATGGAAAGCGGTATCTTATTGTCTTAGATGACGTG
TGGGATACTACAACATGGGATGAGTTAACAAGACCTTTTCCTAATGGT
>A774296108
TTAGATGACGTGTGGGATACTACAACATGGGATGAGTTAACAAGACCTTTTCCTAATGGTACGAAAGGAAGT
AGAATTATTTTGACAACTCGAAAAAAGGATGTGGCTTTGCATGGAAAG
>AA774296108
TTAGATGACGTGTGGGATACTACAACATGGGATGAGTTAACAAGACCTTTTCCTAATGGTACGAAAGGAAGT
AGAATTATTTTGACAACTCGAAAAAAGGATGTGGCTTTGCATGGAAAG
>A1009034059
ACGAAAGGAAGTAGAATTATTTTGACAACTCGAAAAAAGGATGTGGCTTTGCATGGAAAGGTCTACACTGCT
CCTCTTAACCTTCGGTTGCTAAGATCAGAAGAAAGTTGGGAGTTATTA
>AA1009034059
ACGAAAGGAAGTAGAATTATTTTGACAACTCGAAAAAAGGATGTGGCTTTGCATGGAAAGGTCTACACTGCT
CCTCTTAACCTTCGGTTGCTAAGATCAGAAGAAAGTTGGGAGTTATTA
>A1733806775
GTCTACACTGCTCCTCTTAACCTTCGGTTGCTAAGATCAGAAGAAAGTTGGGAGTTATTAGAGAAAAGGGCA
TTTGGAAACGAGAGTTGCCCTAATGAACTATTGGATGTTGGTAAAGAA
>AA1733806775
GTCTACACTGCTCCTCTTAACCTTCGGTTGCTAAGATCAGAAGAAAGTTGGGAGTTATTAGAGAAAAGGGCA
TTTGGAAACGAGAGTTGCCCTAATGAACTATTGGATGTTGGTAAAGAA
>A1493121348
GAGAAAAGGGCATTTGGAAACGAGAGTTGCCCTAATGAACTATTGGATGTTGGTAAAGAAATAGCCGAAAAT
TGTAAAGGGCTTCCTTTGGTGGCTGATCTGATTGCTGGAGTCATTGCT
>AA1493121348
GAGAAAAGGGCATTTGGAAACGAGAGTTGCCCTAATGAACTATTGGATGTTGGTAAAGAAATAGCCGAAAAT
TGTAAAGGGCTTCCTTTGGTGGCTGATCTGATTGCTGGAGTCATTGCT
>A1924229213
ATAGCCGAAAATTGTAAAGGGCTTCCTTTGGTGGCTGATCTGATTGCTGGAGTCATTGCTGGGAGGGAAAAG
AAAAGGACTGCGTGGCTTGAAGTTCAAAATAATTTGAGTTCTTTTATT
>AA1924229213
ATAGCCGAAAATTGTAAAGGGCTTCCTTTGGTGGCTGATCTGATTGCTGGAGTCATTGCTGGGAGGGAAAAG
AAAAGGACTGCGTGGCTTGAAGTTCAAAATAATTTGAGTTCTTTTATT
>A1259330219
GGGAGGGAAAAGAAAAGGACTGCGTGGCTTGAAGTTCAAAATAATTTGAGTTCTTTTATTTTGAACAGTGAA
GTGGAAGTGATGAAAGTTATAGAATTAAGTTATGACCATTTGCCACAT
>AA1259330219
GGGAGGGAAAAGAAAAGGACTGCGTGGCTTGAAGTTCAAAATAATTTGAGTTCTTTTATTTTGAACAGTGAA
GTGGAAGTGATGAAAGTTATAGAATTAAGTTATGACCATTTGCCACAT
>A2104522948
TTGAACAGTGAAGTGGAAGTGATGAAAGTTATAGAATTAAGTTATGACCATTTGCCACATCAGCTGAAGCCA
TGCTTTCTTTACCTTGCAAGTTGCCGGAAGGACAATGCAATGATAATC
>AA2104522948
TTGAACAGTGAAGTGGAAGTGATGAAAGTTATAGAATTAAGTTATGACCATTTGCCACATCAGCTGAAGCCA
TGCTTTCTTTACCTTGCAAGTTGCCGGAAGGACAATGCAATGATAATC
>A1413119899
CAGCTGAAGCCATGCTTTCTTTACCTTGCAAGTTGCCGGAAGGACAATGCAATGATAATCTCTGTGTTGAAA
AGTGCATGGAGTGCTGAAGGACTTGTGGAACAGACAGAGATGAAGAGT
>AA1413119899
CAGCTGAAGCCATGCTTTCTTTACCTTGCAAGTTGCCGGAAGGACAATGCAATGATAATCTCTGTGTTGAAA
AGTGCATGGAGTGCTGAAGGACTTGTGGAACAGACAGAGATGAAGAGT
>A1243530612
TCTGTGTTGAAAAGTGCATGGAGTGCTGAAGGACTTGTGGAACAGACAGAGATGAAGAGTGTGGAAGAAGTG
ATGGATGTTTATTTGGATAACTTAATTTCCAGTAGTTTGGTAATTCTT
>AA1243530612
TCTGTGTTGAAAAGTGCATGGAGTGCTGAAGGACTTGTGGAACAGACAGAGATGAAGAGTGTGGAAGAAGTG
ATGGATGTTTATTTGGATAACTTAATTTCCAGTAGTTTGGTAATTCTT
>A2057499720
GTGGAAGAAGTGATGGATGTTTATTTGGATAACTTAATTTCCAGTAGTTTGGTAATTCTTTTCAATGAGATA
GGTGAATGGCCAACTTGCCAACTTCACGATCTTGTGCATGACTTTTGT
>A3690592
TTCAATGAGATAGGTGAATGGCCAACTTGCCAACTTCACGATCTTGTGCATGACTTTTGTTTGATAAAAGCA
AGAGAGGAAAAGTTGGTTGAATGGATAAGTTCAAGTACACCATCTTCT
>A649138708
TTGATAAAAGCAAGAGAGGAAAAGTTGGTTGAATGGATAAGTTCAAGTACACCATCTTCTTCTTCAGATTTG
ATGCCACGTATAGTTCATTATAAGAGCGAGTTATTGGGGCTTAACAAT
>A689289440
TCTTCAGATTTGATGCCACGTATAGTTCATTATAAGAGCGAGTTATTGGGGCTTAACAATTTTGTCCTGTTT
GATTCAAATAAGAAAAGGCATTCTGGTAAACACCTGTATTCTTTGACC
>A2132705600
TTTGTCCTGTTTGATTCAAATAAGAAAAGGCATTCTGGTAAACACCTGTATTCTTTGACCATATATGGAGAC
AAGCTGGCTGATGGTGTTTCTGAAACATTTCATCTAAGACACTTGAGG
>A1794126355
ATATATGGAGACAAGCTGGCTGATGGTGTTTCTGAAACATTTCATCTAAGACACTTGAGGCTTCTTAGATTC
TTGGACCTGAATCCCCGTTTTATCAAGGTGAAAGATTCTTTGCTGAAT
>A1008273014
CTTCTTAGATTCTTGGACCTGAATCCCCGTTTTATCAAGGTGAAAGATTCTTTGCTGAATGAAATATGCATG
TTGAATCATTTGAGGTTCTTATGCATTGGGACAAAAGTTATATCTCTG
>A884256424
GAAATATGCATGTTGAATCATTTGAGGTTCTTATGCATTGGGACAAAAGTTATATCTCTGCCTGCGTCTTTA
TCAAACCTCTGGAATCTAGAAACACTCTTGGTGTATAATGAAGGATCA
>A2081562063
CCTGCGTCTTTATCAAACCTCTGGAATCTAGAAACACTCTTGGTGTATAATGAAGGATCAACCTTGGTACTA
TTACCGAGAATTTGGGATCTTGTAAAGTTGCAAGTGCTGTACATGAAT
>A1140857804
ACCTTGGTACTATTACCGAGAATTTGGGATCTTGTAAAGTTGCAAGTGCTGTACATGAATGCTTGTAATTTC
TTTGATTTGGATGCAGATGAATCAATAGTGATAGCAGAGGACACAAAG
>A1397645827
GCTTGTAATTTCTTTGATTTGGATGCAGATGAATCAATAGTGATAGCAGAGGACACAAAGTTAGAGAAGTTG
AGACATCTACACAAACTCGTGCTTTCCTATTCGAAAGATACAGAGGAT
>A1270156087
TTAGAGAAGTTGAGACATCTACACAAACTCGTGCTTTCCTATTCGAAAGATACAGAGGATATTTTCAAAAGG
TTTCCCAATCTTCAAGATCTTTTCTTTGAACTCAAGGAATCATGGGAT
>A1858668603
ATTTTCAAAAGGTTTCCCAATCTTCAAGATCTTTTCTTTGAACTCAAGGAATCATGGGATTATTCAACAGAA
AAACATTGGTTCCCGAAATTGGATTGTCTAACTGAACTAGAAAAACTC
>A225016673
TATTCAACAGAAAAACATTGGTTCCCGAAATTGGATTGTCTAACTGAACTAGAAAAACTCACTGTAGGTTTT
ACAAGTTCAAACAGAAACGACAGTGCCATAAATCGGCCATGGGATTTT
>A1658254614
ACTGTAGGTTTTACAAGTTCAAACAGAAACGACAGTGCCATAAATCGGCCATGGGATTTTTACTTCCCTTTG
AATCTGAAAAGATTGTGTCTGCTTGGCTTTCCTCTGACATCCAATTCA
>A1515702086
TACTTCCCTTTGAATCTGAAAAGATTGTGTCTGCTTGGCTTTCCTCTGACATCCAATTCACTATCAACAATA
GCGAGACTGCCCAACCTTGAAGAGTTGATCCTTTATCGTACAATCATC
>A516379145
CTATCAACAATAGCGAGACTGCCCAACCTTGAAGAGTTGATCCTTTATCGTACAATCATCCATGGGGAAGAA
TGGAACATGGGGGAGGAAGACACATTTGAGAATCTCAAATTTTTGAAG
>A2088357552
CATGGGGAAGAATGGAACATGGGGGAGGAAGACACATTTGAGAATCTCAAATTTTTGAAGTTGCATCAATTG
ACTCTTTCCAAGTGGGAGGTTGGAGAGGAATCCTTTCCCAAGCTTGAG
>A2140858944
TTGCATCAATTGACTCTTTCCAAGTGGGAGGTTGGAGAGGAATCCTTTCCCAAGCTTGAGAAATTAGAACTG
GAGGGATGTCGTAAGCTTGAGGACATTCCGCCTAGTTTTGGGGATATT
>A785501798
AAATTAGAACTGGAGGGATGTCGTAAGCTTGAGGACATTCCGCCTAGTTTTGGGGATATTTATTCATTAAAA
ATCATCAAACTTGTAGAGAGCCCTCAACTTGAAGATTCCACTATGCAG
>A1468313687
TATTCATTAAAAATCATCAAACTTGTAGAGAGCCCTCAACTTGAAGATTCCACTATGCAGATTAAGGAATAT
GCTGAAGATATGAGGGGAGGAGACGAGCTTCAAGTCATTGTTATTTAA
>A14171086
ATGAAAGATTTCCATGGTTTGATAGTGAATGGTTGCATTGAGCACGAGATTGTTGAATATGTCTTACCTCAG
TTTCAACTCATGGCTGAGAGAGTAGGACACTTTCTTTGGGAGGATCAG
>A1757383235
GTCTTACCTCAGTTTCAACTCATGGCTGAGAGAGTAGGACACTTTCTTTGGGAGGATCAGATTGATGAAGAC
TCTAAACTCTCCGAGATAGATGAGGATGATCAGATTGATGAAAACTCT
>A1775950396
ATTGATGAAGACTCTAAACTCTCCGAGATAGATGAGGATGATCAGATTGATGAAAACTCTCAACTCTCCAAG
CTAGATGAGGATGATCAGACTGATGAAAACACTCAACTCTTCAAGCTA
>A1024465122
CAACTCTCCAAGCTAGATGAGGATGATCAGACTGATGAAAACACTCAACTCTTCAAGCTAGATAAGGATGAT
CAGACTGATGAAAACTCTCAACTCTCCGACCTAGATAAGGATGATCAG
>A254230527
GATAAGGATGATCAGACTGATGAAAACTCTCAACTCTCCGACCTAGATAAGGATGATCAGACTGATGAAGAC
TCTAAACTCTTCGAGCTAGATGAGGATGATAAGAATGATAGAGACTCT
>A1070652626
ACTGATGAAGACTCTAAACTCTTCGAGCTAGATGAGGATGATAAGAATGATAGAGACTCTCGACTCATCAAG
CTAGCACATCTACTCTTGAAGATTGTTCTAATTGCACCACTTATCAAA
>A28311936
CGACTCATCAAGCTAGCACATCTACTCTTGAAGATTGTTCTAATTGCACCACTTATCAAAGAGGTATCAACT
CTTGTTCGTGACTTAGAAGAGAAATTAAGGAATAAAGAGAGTACCGAT
>A1351598543
GAGGTATCAACTCTTGTTCGTGACTTAGAAGAGAAATTAAGGAATAAAGAGAGTACCGATGAGACAAATTGT
GCAACCCTAGACTTGCTGGAAAATATTAAACTCCTCAAGGAAGATCTC
>A1077594496
GAGACAAATTGTGCAACCCTAGACTTGCTGGAAAATATTAAACTCCTCAAGGAAGATCTCAAACATCTTTAT
CTGAAAGTCCCTGATTCATCTCAGTGTTGCTTCCCCATGAGTGATGGA
>A2001286906
AAACATCTTTATCTGAAAGTCCCTGATTCATCTCAGTGTTGCTTCCCCATGAGTGATGGACCTTTCTTCATG
CATCTGCTACAAAGACACTTAGATGATTTGCTAGATTCTAATGCTTAT
>A1667792055
CCTTTCTTCATGCATCTGCTACAAAGACACTTAGATGATTTGCTAGATTCTAATGCTTATTCAATTGCTTTG
ATAAAGGAAGAAATTGAGTTGATGGCATATGAGGCAAAAGATGTCATA
>A915358635
TCAATTGCTTTGATAAAGGAAGAAATTGAGTTGATGGCATATGAGGCAAAAGATGTCATAGATTTAATTATT
GTTCGAGATAATGGTCTCTTACATCTTATTTTCTCACTTCCCATTACC
>A693255720
GATTTAATTATTGTTCGAGATAATGGTCTCTTACATCTTATTTTCTCACTTCCCATTACCATAAAGAAGATG
AAGCTTATCAAAGAAGAGGTCTCTGATTTACATGAGAACGTCTCCAAG
>A141274756
ATAAAGAAGATGAAGCTTATCAAAGAAGAGGTCTCTGATTTACATGAGAACGTCTCCAAGAACAGAGGTCTA
ATCATTGTGAACTCTCCTAAGAAACCAGTTGAGAGAAAGTCATTGACA
>AA141274756
ATAAAGAAGATGAAGCTTATCAAAGAAGAGGTCTCTGATTTACATGAGAACGTCTCCAAGAACAGAGGTCTA
ATCATTGTGAACTCTCCTAAGAAACCAGTTGAGAGAAAGTCATTGACA
>A1704524767
AACAGAGGTCTAATCATTGTGAACTCTCCTAAGAAACCAGTTGAGAGAAAGTCATTGACAACTGATAAAATA
ATTGTAGGTAAAACTACTTTGGCGTACAAAGTATACAATGATAAATCA
>AA1704524767
AACAGAGGTCTAATCATTGTGAACTCTCCTAAGAAACCAGTTGAGAGAAAGTCATTGACAACTGATAAAATA
ATTGTAGGTAAAACTACTTTGGCGTACAAAGTATACAATGATAAATCA
>A1825611075
ACTGATAAAATAATTGTAGGTAAAACTACTTTGGCGTACAAAGTATACAATGATAAATCAGTTTCTAGCCAT
TTCGACCTTTGTGCATGGTGCACGGTCGACCAAGGATATGACGAGAAG
>AA1825611075
ACTGATAAAATAATTGTAGGTAAAACTACTTTGGCGTACAAAGTATACAATGATAAATCAGTTTCTAGCCAT
TTCGACCTTTGTGCATGGTGCACGGTCGACCAAGGATATGACGAGAAG
>A1609349857
GTTTCTAGCCATTTCGACCTTTGTGCATGGTGCACGGTCGACCAAGGATATGACGAGAAGAAGTTGTTGGAT
AAAATATTCTATCAAGTTAGTGACTCACATTCAAAATTGAGTGAGAAT
>AA1609349857
GTTTCTAGCCATTTCGACCTTTGTGCATGGTGCACGGTCGACCAAGGATATGACGAGAAGAAGTTGTTGGAT
AAAATATTCTATCAAGTTAGTGACTCACATTCAAAATTGAGTGAGAAT
>A701082830
AAGTTGTTGGATAAAATATTCTATCAAGTTAGTGACTCACATTCAAAATTGAGTGAGAATATTGATGTTGTT
GATAAACTACGGAAACAACTGATTGGAAAGAGGTATCTTATTGTCTTA
>AA701082830
AAGTTGTTGGATAAAATATTCTATCAAGTTAGTGACTCACATTCAAAATTGAGTGAGAATATTGATGTTGTT
GATAAACTACGGAAACAACTGATTGGAAAGAGGTATCTTATTGTCTTA
>A111040304
ATTGATGTTGTTGATAAACTACGGAAACAACTGATTGGAAAGAGGTATCTTATTGTCTTAGATGACGTGTGG
GATACTGCAACATGGGATGAGTTAACAAGACCTTTTCCTAATGGTACG
>AA111040304
ATTGATGTTGTTGATAAACTACGGAAACAACTGATTGGAAAGAGGTATCTTATTGTCTTAGATGACGTGTGG
GATACTGCAACATGGGATGAGTTAACAAGACCTTTTCCTAATGGTACG
>A1106629844
GATGACGTGTGGGATACTGCAACATGGGATGAGTTAACAAGACCTTTTCCTAATGGTACGAAAGGAAGTAGA
ATTATTTTGACAACTCGAGAAAAAGAAGTGGCTTTGCATGGAAAGCAC
>AA1106629844
GATGACGTGTGGGATACTGCAACATGGGATGAGTTAACAAGACCTTTTCCTAATGGTACGAAAGGAAGTAGA
ATTATTTTGACAACTCGAGAAAAAGAAGTGGCTTTGCATGGAAAGCAC
>A1714444895
AAAGGAAGTAGAATTATTTTGACAACTCGAGAAAAAGAAGTGGCTTTGCATGGAAAGCACTACACTGCTCCT
CTTAACCTTCGATTGCTAAGATCAGAAGAAAGTTGGGAGTTATTAGAG
>AA1714444895
AAAGGAAGTAGAATTATTTTGACAACTCGAGAAAAAGAAGTGGCTTTGCATGGAAAGCACTACACTGCTCCT
CTTAACCTTCGATTGCTAAGATCAGAAGAAAGTTGGGAGTTATTAGAG
>A109764351
TACACTGCTCCTCTTAACCTTCGATTGCTAAGATCAGAAGAAAGTTGGGAGTTATTAGAGAAAAGGGCATTT
GGAAACGAGAGTTGCCCTGATGACCTATTAGATGTTGGTAAAGAAATA
>AA109764351
TACACTGCTCCTCTTAACCTTCGATTGCTAAGATCAGAAGAAAGTTGGGAGTTATTAGAGAAAAGGGCATTT
GGAAACGAGAGTTGCCCTGATGACCTATTAGATGTTGGTAAAGAAATA
>A2101933287
AAAAGGGCATTTGGAAACGAGAGTTGCCCTGATGACCTATTAGATGTTGGTAAAGAAATAGCCGAAAATTGT
AAAGGGCTTCCTTTGGTGGCTGATCTGATTGCTGGAGTCATTGCATGG
>AA2101933287
AAAAGGGCATTTGGAAACGAGAGTTGCCCTGATGACCTATTAGATGTTGGTAAAGAAATAGCCGAAAATTGT
AAAGGGCTTCCTTTGGTGGCTGATCTGATTGCTGGAGTCATTGCATGG
>A884415192
GCCGAAAATTGTAAAGGGCTTCCTTTGGTGGCTGATCTGATTGCTGGAGTCATTGCATGGAGGGAAACGAAA
AGGATTGTGTGGCTTGAAGTTCAAAATAATGTGAGTTCTTTTATTTTG
>AA884415192
GCCGAAAATTGTAAAGGGCTTCCTTTGGTGGCTGATCTGATTGCTGGAGTCATTGCATGGAGGGAAACGAAA
AGGATTGTGTGGCTTGAAGTTCAAAATAATGTGAGTTCTTTTATTTTG
>A1914095302
AGGGAAACGAAAAGGATTGTGTGGCTTGAAGTTCAAAATAATGTGAGTTCTTTTATTTTGAATAGTGAAGTA
GAAGTGATGAAAGTTATAGAATTAAGTTATGACCATTTACCACATCAC
>AA1914095302
AGGGAAACGAAAAGGATTGTGTGGCTTGAAGTTCAAAATAATGTGAGTTCTTTTATTTTGAATAGTGAAGTA
GAAGTGATGAAAGTTATAGAATTAAGTTATGACCATTTACCACATCAC
>A1779903131
AATAGTGAAGTAGAAGTGATGAAAGTTATAGAATTAAGTTATGACCATTTACCACATCACCTGAAGCCATGC
TTGCTTTACCTTGCAAGGTTTCCAAAGGACAGTCCAATGATAATCCTT
>AA1779903131
AATAGTGAAGTAGAAGTGATGAAAGTTATAGAATTAAGTTATGACCATTTACCACATCACCTGAAGCCATGC
TTGCTTTACCTTGCAAGGTTTCCAAAGGACAGTCCAATGATAATCCTT
>A2023946722
CTGAAGCCATGCTTGCTTTACCTTGCAAGGTTTCCAAAGGACAGTCCAATGATAATCCTTGCGCTGAAAGAT
TTTTGGCATGCTGAAGGACTTGTGGAACAGACAGAGACGAACAGTGTG
>AA2023946722
CTGAAGCCATGCTTGCTTTACCTTGCAAGGTTTCCAAAGGACAGTCCAATGATAATCCTTGCGCTGAAAGAT
TTTTGGCATGCTGAAGGACTTGTGGAACAGACAGAGACGAACAGTGTG
>A1910883126
GCGCTGAAAGATTTTTGGCATGCTGAAGGACTTGTGGAACAGACAGAGACGAACAGTGTGGAAGAAGTGATG
AAGGTTGGTTTGGATAACTTAATTTCCAGTAGCTTGGTAACTCTTTTC
>A244109187
GAAGAAGTGATGAAGGTTGGTTTGGATAACTTAATTTCCAGTAGCTTGGTAACTCTTTTCAATGAGATAGAG
CAATATTGGTTCCGGAAATTGGATTTCCTAACTGAACTAGTAGACCTC
>A1852417266
AATGAGATAGAGCAATATTGGTTCCGGAAATTGGATTTCCTAACTGAACTAGTAGACCTCACTGTAGATTTT
GAAAGATCAAACACAAATGATAGTCGGTCCTCTGCAGCCATAAATCAT
>A521096798
ACTGTAGATTTTGAAAGATCAAACACAAATGATAGTCGGTCCTCTGCAGCCATAAATCATCCATGGGATTTT
CACTTCCCTTCGAGTTTGAAAAAATTGTGCTTGTATGACTTTCCTCTG
>A954103779
CCATGGGATTTTCACTTCCCTTCGAGTTTGAAAAAATTGTGCTTGTATGACTTTCCTCTGACATCCGATTCA
CTATCAACAATAGCGAGACTACCCAAACTTGAAGAGTTGTCCCTTTAT
>A955717690
ACATCCGATTCACTATCAACAATAGCGAGACTACCCAAACTTGAAGAGTTGTCCCTTTATGATACAATCATC
CATGGGGAAGAATGGAACATGGGGGAGGAAGACCCCTTTGAGAATCTC
>A1053283635
GATACAATCATCCATGGGGAAGAATGGAACATGGGGGAGGAAGACCCCTTTGAGAATCTCAAATTATTGAAG
TTGAATCAAGTGACTCTTTCCAAGTGGGAGGTTGAAGAGGAATCCTTT
>A1722499681
AAATTATTGAAGTTGAATCAAGTGACTCTTTCCAAGTGGGAGGTTGAAGAGGAATCCTTTCCCAAGCTTGAG
AAATTAAAACTGCGGAGATGTCGTAAGCTTGAGGAGATTCCGCCTAGT
>A473722537
CCCAAGCTTGAGAAATTAAAACTGCGGAGATGTCGTAAGCTTGAGGAGATTCCGCCTAGTTTTGGGGATATT
TATTCATTGAAAATTATCAAACTTGTAAGGAGCCCTCAACTTGAAGAT
>A129395384
TTTGGGGATATTTATTCATTGAAAATTATCAAACTTGTAAGGAGCCCTCAACTTGAAGATTCTGCTCTCAAT
ATTAAGGAATACGCTGAAGATATGAGGGGAGGGGACGAGCTTCAGATC
>A176935668
CTTGAAGATTCTGCTCTCAATATTAAGGAATACGCTGAAGATATGAGGGGAGGGGACGAGCTTCAGATCCTT
GGCCAGAAGTGTAACATCCGGCAATATGAAATAATTGAAGAGGCTTAG
>A613935540
ATGGAAAGAGGAAAAGAAAATCATCAAGTAAGAGAGGAAGAGAAAGCAAACAACTCATCGGTATCGTTTTCT
GCTCTTCGCAAGGACGTTGCCAATGTTCTAGATTTCATGGAGAGATTA
>A1586575813
GTATCGTTTTCTGCTCTTCGCAAGGACGTTGCCAATGTTCTAGATTTCATGGAGAGATTACAGAATGAAGAA
GTTATTGATGTGGATCTAATTGAAAAGCTGAAATTGAACCTGACATTT
>A96382913
CAGAATGAAGAAGTTATTGATGTGGATCTAATTGAAAAGCTGAAATTGAACCTGACATTTATTTGTACATAT
GTCCAGCTTTCTTATTTCGATTTGGAGCAGTTTGAAGACATAATGACT
>A1006559871
ATTTGTACATATGTCCAGCTTTCTTATTTCGATTTGGAGCAGTTTGAAGACATAATGACTGGAAAAAGACAA
GAGGTTAAGAATCTCCTTCAACCAATTTTGGATGATGATGAAAACAAC
>A968116721
GGAAAAAGACAAGAGGTTAAGAATCTCCTTCAACCAATTTTGGATGATGATGAAAACAACGTCGGGTGTGAA
TATGTCCTTGCTATCCTCGCCTGTAATGTGGATGACTGTATCAGCTTG
>A1056271733
GTCGGGTGTGAATATGTCCTTGCTATCCTCGCCTGTAATGTGGATGACTGTATCAGCTTGCATCATCGTTCT
AAATCAGATGCCACCATAACGGATGAGCAATTGGACTTCCTCCTCTTG
>A94844768
CATCATCGTTCTAAATCAGATGCCACCATAACGGATGAGCAATTGGACTTCCTCCTCTTGAATCTCCATCAT
CTATCCAAGTATCGTGCTGAAAAGATGTTTCCATTAGAGACTCAATAT
>A1768599247
AATCTCCATCATCTATCCAAGTATCGTGCTGAAAAGATGTTTCCATTAGAGACTCAATATGAGGTTCTCCAG
AATGTATGTGGCAATATGAGGATGATCAGACTGATGCAAACTCTGGCT
>A695644701
GAGGTTCTCCAGAATGTATGTGGCAATATGAGGATGATCAGACTGATGCAAACTCTGGCTGAGAGAGTAGGA
CACTTCCTTTGGGAGGATCATATTGATAAAGACTCTAAACTCTCCGAG
>A1346000684
GAGAGAGTAGGACACTTCCTTTGGGAGGATCATATTGATAAAGACTCTAAACTCTCCGAGATAGATGAGGAT
GATCAGACTGATGAAAACTCTCAACTCTCCGAGCTAGATAAGAATGAT
>A1168267156
ATAGATGAGGATGATCAGACTGATGAAAACTCTCAACTCTCCGAGCTAGATAAGAATGATCAGACTGATGAA
AACTTTCAACTCTCCGAGCTAGATAAGGATGATCAGACTGATGAAAAC
>A925875756
CAGACTGATGAAAACTTTCAACTCTCCGAGCTAGATAAGGATGATCAGACTGATGAAAACTCTCAACTCTCC
GAGCTAGATGAGGATGATCAGACTGATGAAGACGGTCGACTCTCCAAG
>A458392895
TCTCAACTCTCCGAGCTAGATGAGGATGATCAGACTGATGAAGACGGTCGACTCTCCAAGCTAGATAAGAAT
GATCTGACTGATGAAGACTCTGAACTCTCCGAGTTAGATGAGGATGAT
>A97153274
CTAGATAAGAATGATCTGACTGATGAAGACTCTGAACTCTCCGAGTTAGATGAGGATGATCAGAATGATAGA
GACTCTCGACTCATCAAGCTAGCACATCTACTCTTGAAGATTGTTCCA
>A1173785123
CAGAATGATAGAGACTCTCGACTCATCAAGCTAGCACATCTACTCTTGAAGATTGTTCCAACTGAACTGGAG
TTTCTGCACATATGTTATACAAATTTGAAAGCTTCAACTTCAGTAGAA
>A62097204
ACTGAACTGGAGTTTCTGCACATATGTTATACAAATTTGAAAGCTTCAACTTCAGTAGAAATTGGACTCTTC
ATTAAGCAGCTCCTGGAAACCTCTCCGGACATTCTTCGGGAATATCTT
>A176183910
ATTGGACTCTTCATTAAGCAGCTCCTGGAAACCTCTCCGGACATTCTTCGGGAATATCTTATTCATCTACAA
GAGCACATGGTAACTGTTACTACCCCTAGCACTTTAGGGGCTCGAAAC
>A938066480
ATTCATCTACAAGAGCACATGGTAACTGTTACTACCCCTAGCACTTTAGGGGCTCGAAACATTCATGTCATG
AATGAGTTCCTATTAATTATTCTTTCTGATATGCCCAAGGACTTTATT
>A4452069
ATTCATGTCATGAATGAGTTCCTATTAATTATTCTTTCTGATATGCCCAAGGACTTTATTCATCATGACAAA
TTATTTGATCTATTGGCACTTGTTGGAGCACTTATCAAGGAGGTATCA
>A2068559784
CATCATGACAAATTATTTGATCTATTGGCACTTGTTGGAGCACTTATCAAGGAGGTATCAACTCTTGTTCGC
GACTTAGAAGAGAAATTCAGGAATAAAGAGAGTACCGATGAGACAAAT
>A493089214
ACTCTTGTTCGCGACTTAGAAGAGAAATTCAGGAATAAAGAGAGTACCGATGAGACAAATCGTGCAACCCTA
AAGTTGCCGGAAAATATTGATCTCCTCAAGGAAGATCTCAAACATGTT
>A1761900314
CGTGCAACCCTAAAGTTGCCGGAAAATATTGATCTCCTCAAGGAAGATCTCAAACATGTTTATCTGAAAGTC
CCGGATTCATCTCAATGTTGCTTCCCCATGAGTGATGGACCTCTCTTC
>A1766240493
TATCTGAAAGTCCCGGATTCATCTCAATGTTGCTTCCCCATGAGTGATGGACCTCTCTTCATGCATCTGCTA
CAGAGACACTTGGATGATTTGCTGGATTCCAATGCTTATTCAATTGCT
>A1125629450
ATGCATCTGCTACAGAGACACTTGGATGATTTGCTGGATTCCAATGCTTATTCAATTGCTTTGATAAAGGAA
CAAATTGGGCTGGCACGTGTTTTAGATGTGGCATATGAGGCAAAAGAT
>A1802007778
TTGATAAAGGAACAAATTGGGCTGGCACGTGTTTTAGATGTGGCATATGAGGCAAAAGATGACATTGATTCA
ATTATTGTTAGAGATAATGGTCTCTTACATCTTATTTTCTCACTTCCC
>A397875962
GACATTGATTCAATTATTGTTAGAGATAATGGTCTCTTACATCTTATTTTCTCACTTCCCATTACCATAAAG
AAGATCAAGCTTATCAAAGAAGAGGACTTTGATTTACATGAGAAGATT
>A1399146813
ATTACCATAAAGAAGATCAAGCTTATCAAAGAAGAGGACTTTGATTTACATGAGAAGATTCCCAAGAACATA
GATCTCATCGTTGTGAACTCTCCCAAGAAACCAGTTGAGAGTAAGTCA
>A1549866926
CCCAAGAACATAGATCTCATCGTTGTGAACTCTCCCAAGAAACCAGTTGAGAGTAAGTCATTGACAACTGAG
AAAATAATTGTAGGTTTTGAGGAGGAGACAAAATGGATAGTTAGAAAG
>AA1549866926
CCCAAGAACATAGATCTCATCGTTGTGAACTCTCCCAAGAAACCAGTTGAGAGTAAGTCATTGACAACTGAG
AAAATAATTGTAGGTTTTGAGGAGGAGACAAAATGGATAGTTAGAAAG
>A973975228
TTGACAACTGAGAAAATAATTGTAGGTTTTGAGGAGGAGACAAAATGGATAGTTAGAAAGCTCACTGGTGGA
CCGACAGATCTAGATGTCATTTCGATCACTGGTATGCCGGGTTCAGGT
>AA973975228
TTGACAACTGAGAAAATAATTGTAGGTTTTGAGGAGGAGACAAAATGGATAGTTAGAAAGCTCACTGGTGGA
CCGACAGATCTAGATGTCATTTCGATCACTGGTATGCCGGGTTCAGGT
>A1587234870
CTCACTGGTGGACCGACAGATCTAGATGTCATTTCGATCACTGGTATGCCGGGTTCAGGTAAAACTACTTTG
GCATACAAAGTATACAATAATAAATCAGTGTCTAGTCATTTCGACCTT
>AA1587234870
CTCACTGGTGGACCGACAGATCTAGATGTCATTTCGATCACTGGTATGCCGGGTTCAGGTAAAACTACTTTG
GCATACAAAGTATACAATAATAAATCAGTGTCTAGTCATTTCGACCTT
>A1298882554
AAAACTACTTTGGCATACAAAGTATACAATAATAAATCAGTGTCTAGTCATTTCGACCTTCGTGCATGGTGC
ACAGTTGACCAAGAATATGACGAGAAGAAGTTGTTGGATAAAATTTTC
>AA1298882554
AAAACTACTTTGGCATACAAAGTATACAATAATAAATCAGTGTCTAGTCATTTCGACCTTCGTGCATGGTGC
ACAGTTGACCAAGAATATGACGAGAAGAAGTTGTTGGATAAAATTTTC
>A13899706
CGTGCATGGTGCACAGTTGACCAAGAATATGACGAGAAGAAGTTGTTGGATAAAATTTTCAATCAAGTTAGT
GACTCTGATTCAACATTGAGTGAGAACATTGATGTTGCTGATAAGCTA
>AA13899706
CGTGCATGGTGCACAGTTGACCAAGAATATGACGAGAAGAAGTTGTTGGATAAAATTTTCAATCAAGTTAGT
GACTCTGATTCAACATTGAGTGAGAACATTGATGTTGCTGATAAGCTA
>A1458610377
AATCAAGTTAGTGACTCTGATTCAACATTGAGTGAGAACATTGATGTTGCTGATAAGCTACGGAAACAACTG
TTTGGAAAGAGGTATCTTATTGTCTTAGATGATGTGTGGGATACTACT
>AA1458610377
AATCAAGTTAGTGACTCTGATTCAACATTGAGTGAGAACATTGATGTTGCTGATAAGCTACGGAAACAACTG
TTTGGAAAGAGGTATCTTATTGTCTTAGATGATGTGTGGGATACTACT
>A2079832839
CGGAAACAACTGTTTGGAAAGAGGTATCTTATTGTCTTAGATGATGTGTGGGATACTACTACATGGGGTGAG
TTAACAAGACCTTTTCCAGAAGTTAAGAAAGGAAGCAGAATTATATTG
>AA2079832839
CGGAAACAACTGTTTGGAAAGAGGTATCTTATTGTCTTAGATGATGTGTGGGATACTACTACATGGGGTGAG
TTAACAAGACCTTTTCCAGAAGTTAAGAAAGGAAGCAGAATTATATTG
>A370062676
ACATGGGGTGAGTTAACAAGACCTTTTCCAGAAGTTAAGAAAGGAAGCAGAATTATATTGACAACTCGAGAA
AAGGAAGTGGCTTTGCATGGAAAGCTCTACACTGCTCCTCTTAACCTT
>AA370062676
ACATGGGGTGAGTTAACAAGACCTTTTCCAGAAGTTAAGAAAGGAAGCAGAATTATATTGACAACTCGAGAA
AAGGAAGTGGCTTTGCATGGAAAGCTCTACACTGCTCCTCTTAACCTT
>A1885365204
ACAACTCGAGAAAAGGAAGTGGCTTTGCATGGAAAGCTCTACACTGCTCCTCTTAACCTTCGATTGGTAAGA
TCAGAAGAAAGTTGGGAGTTATTAGAGAAAAGGGCATTTGGAAACGAG
>AA1885365204
ACAACTCGAGAAAAGGAAGTGGCTTTGCATGGAAAGCTCTACACTGCTCCTCTTAACCTTCGATTGGTAAGA
TCAGAAGAAAGTTGGGAGTTATTAGAGAAAAGGGCATTTGGAAACGAG
>A1394149846
CGATTGGTAAGATCAGAAGAAAGTTGGGAGTTATTAGAGAAAAGGGCATTTGGAAACGAGAGTTGCCCTGAT
GAACTATTGGATGTTGGTAAAGAAATAGCCGAAAATTGTAAAGGGCAT
>AA1394149846
CGATTGGTAAGATCAGAAGAAAGTTGGGAGTTATTAGAGAAAAGGGCATTTGGAAACGAGAGTTGCCCTGAT
GAACTATTGGATGTTGGTAAAGAAATAGCCGAAAATTGTAAAGGGCAT
>A605019129
AGTTGCCCTGATGAACTATTGGATGTTGGTAAAGAAATAGCCGAAAATTGTAAAGGGCATCCTTGGGTGGTG
GATCTGATTTCTGGAGTCATTGCTGGGAGGGAAAAGAAAAAGACTGTG
>AA605019129
AGTTGCCCTGATGAACTATTGGATGTTGGTAAAGAAATAGCCGAAAATTGTAAAGGGCATCCTTGGGTGGTG
GATCTGATTTCTGGAGTCATTGCTGGGAGGGAAAAGAAAAAGACTGTG
>A1822506536
CCTTGGGTGGTGGATCTGATTTCTGGAGTCATTGCTGGGAGGGAAAAGAAAAAGACTGTGTGGCTTGAAGTT
CAAAATAATTTGAGTTCCTTTATTTTGAATAGTGAAGTGGAAGTGATG
>AA1822506536
CCTTGGGTGGTGGATCTGATTTCTGGAGTCATTGCTGGGAGGGAAAAGAAAAAGACTGTGTGGCTTGAAGTT
CAAAATAATTTGAGTTCCTTTATTTTGAATAGTGAAGTGGAAGTGATG
>A1726147343
TGGCTTGAAGTTCAAAATAATTTGAGTTCCTTTATTTTGAATAGTGAAGTGGAAGTGATGAAGGTTATAGAA
TTAAGTTATGGCCATTTGCCACATCACATCAAGCCATGCTTGCTTTCC
>AA1726147343
TGGCTTGAAGTTCAAAATAATTTGAGTTCCTTTATTTTGAATAGTGAAGTGGAAGTGATGAAGGTTATAGAA
TTAAGTTATGGCCATTTGCCACATCACATCAAGCCATGCTTGCTTTCC
>A289364985
AAGGTTATAGAATTAAGTTATGGCCATTTGCCACATCACATCAAGCCATGCTTGCTTTCCTTAGCAAGTAGT
CCGAAGGACACTACAATTTCTATCCTTAACTTCAAAGTTTTATCAAGT
>AA289364985
AAGGTTATAGAATTAAGTTATGGCCATTTGCCACATCACATCAAGCCATGCTTGCTTTCCTTAGCAAGTAGT
CCGAAGGACACTACAATTTCTATCCTTAACTTCAAAGTTTTATCAAGT
>A1857152756
TTAGCAAGTAGTCCGAAGGACACTACAATTTCTATCCTTAACTTCAAAGTTTTATCAAGTGCTGAAGGATTT
ATGGAAAAGACAGAAATGAAGAGTATGGAAGAAGTGGTGAAGATTTAT
>AA1857152756
TTAGCAAGTAGTCCGAAGGACACTACAATTTCTATCCTTAACTTCAAAGTTTTATCAAGTGCTGAAGGATTT
ATGGAAAAGACAGAAATGAAGAGTATGGAAGAAGTGGTGAAGATTTAT
>A96151838
GCTGAAGGATTTATGGAAAAGACAGAAATGAAGAGTATGGAAGAAGTGGTGAAGATTTATTTGGATGTTTTA
ATTTCCAGTAGCTTGGTAATTTGTTTCAATGAGATAGGTGATCACCTG
>AA96151838
GCTGAAGGATTTATGGAAAAGACAGAAATGAAGAGTATGGAAGAAGTGGTGAAGATTTATTTGGATGTTTTA
ATTTCCAGTAGCTTGGTAATTTGTTTCAATGAGATAGGTGATCACCTG
>A1454063207
TTGGATGTTTTAATTTCCAGTAGCTTGGTAATTTGTTTCAATGAGATAGGTGATCACCTGACTTTCCGACTT
CATGATCTTGTGCATGACTTTTGTTTGATAAAAGCAAGAAAGGAAAAG
>AA1454063207
TTGGATGTTTTAATTTCCAGTAGCTTGGTAATTTGTTTCAATGAGATAGGTGATCACCTGACTTTCCGACTT
CATGATCTTGTGCATGACTTTTGTTTGATAAAAGCAAGAAAGGAAAAG
>A2045296060
ACTTTCCGACTTCATGATCTTGTGCATGACTTTTGTTTGATAAAAGCAAGAAAGGAAAAGTTGTTTGATTGG
ATAAGTTCAAGTGCTCCATCAGATTTGTTGCATCGTGAAATTACCATT
>A1032462594
TTGTTTGATTGGATAAGTTCAAGTGCTCCATCAGATTTGTTGCATCGTGAAATTACCATTGATTATGATGAT
GAGGAGCAGTTTGGGCTTAATTTTGTCCTGTTCGGTTCAAATAAGAAA
>A504496806
GATTATGATGATGAGGAGCAGTTTGGGCTTAATTTTGTCCTGTTCGGTTCAAATAAGAAAAGGCATTCTGGT
AAACACCTCTATTCTTTGAGCATAAATGGACACAAGCTGGACGACCAT
>A8445107
AGGCATTCTGGTAAACACCTCTATTCTTTGAGCATAAATGGACACAAGCTGGACGACCATCTTTCTGATACA
TTTCACCTAAGACACTTGAGGCTTCTTAGAGTGTTGTCCCTGGATCCC
>A1105232982
CTTTCTGATACATTTCACCTAAGACACTTGAGGCTTCTTAGAGTGTTGTCCCTGGATCCCTCTTTTATCATG
GTGAAAGATTCTTTGCTGAATGAAATATGCATGTTGAATCATTTGAGG
>A829005562
TCTTTTATCATGGTGAAAGATTCTTTGCTGAATGAAATATGCATGTTGAATCATTTGAGGTACTTAAGAATT
GGGACACAAGTTAAATCACTGCCTTTGTCTTTATCAAACCTGTGGAAT
>A345079009
TACTTAAGAATTGGGACACAAGTTAAATCACTGCCTTTGTCTTTATCAAACCTGTGGAATCTAGAAATCTTG
TTGGTGGATAACGAAGAATCAACCTTGATACTATTACCGAGAATTTGG
>A1649263774
CTAGAAATCTTGTTGGTGGATAACGAAGAATCAACCTTGATACTATTACCGAGAATTTGGGATCTTGTAAAG
TTGCGAGTGCTGGTCATGACTGCTTGTTCTTTCTTTGATATGGATGCA
>A1010897320
GATCTTGTAAAGTTGCGAGTGCTGGTCATGACTGCTTGTTCTTTCTTTGATATGGATGCAGATGAATCAATA
CTGATAGCAGAGGACACAAAGTTAGAGAAGTTGACACTATTAGGGCAA
>A570107348
GATGAATCAATACTGATAGCAGAGGACACAAAGTTAGAGAAGTTGACACTATTAGGGCAACTCCTGCTTTTC
TATTCGAAAGATACAGAGGATATTTTGAAAAGGCTTCCCAATCTTCAA
>A377734285
CTCCTGCTTTTCTATTCGAAAGATACAGAGGATATTTTGAAAAGGCTTCCCAATCTTCAATTGCTTCAGTTT
GAACTCAAGGAATCATGGGATTATTCAACAGAGCAATACTGGTTCCCA
>A222757815
TTGCTTCAGTTTGAACTCAAGGAATCATGGGATTATTCAACAGAGCAATACTGGTTCCCAAAATTGGATTGC
CTAACTGAACTAGAAGACCTCACAGTACGTTTTATAAGTTCAAACATA
>A797452506
AAATTGGATTGCCTAACTGAACTAGAAGACCTCACAGTACGTTTTATAAGTTCAAACATAAATGACAGTAGG
CCCTCTGCAGCCATAAATCGGCCATGGGATTTTCACTTCCCTTCGAAT
>A963500895
AATGACAGTAGGCCCTCTGCAGCCATAAATCGGCCATGGGATTTTCACTTCCCTTCGAATTTGAAAACATTG
TCGTTGAGTGAGTTTCCTCTGACATCCGATTCACTATCAACAATAGCG
>A1089919430
TTGAAAACATTGTCGTTGAGTGAGTTTCCTCTGACATCCGATTCACTATCAACAATAGCGAGACTGCCCAAC
CTTGAAGAGTTTTCCATTTATGATACAATCATCCATGGGGAAGAATGG
>A2890839
AGACTGCCCAACCTTGAAGAGTTTTCCATTTATGATACAATCATCCATGGGGAAGAATGGAACATGGGGGAG
GAAGACACCTTTGAGAATCTCAAATTTTTGAACTTGCATCAACCGACT
>A2144496196
AACATGGGGGAGGAAGACACCTTTGAGAATCTCAAATTTTTGAACTTGCATCAACCGACTCTTTCCAAGTGG
AAGGTTGGAGAGGAATCCTTTCCCTCCCTTGAGAAATTAAAACTGCGG
>A1185768157
CTTTCCAAGTGGAAGGTTGGAGAGGAATCCTTTCCCTCCCTTGAGAAATTAAAACTGCGGGCATGTCGTAAG
CTTGAGAAGATTCCGCCTAGTTTTGGAGATATTTATTCATTGAAAATT
>A1657641569
GCATGTCGTAAGCTTGAGAAGATTCCGCCTAGTTTTGGAGATATTTATTCATTGAAAATTATCAAACTTGTA
AAGAGCCCTCAACTTGAAGATTCTGCTCTCAAGATTAAGGAATACGCT
>A667413821
ATCAAACTTGTAAAGAGCCCTCAACTTGAAGATTCTGCTCTCAAGATTAAGGAATACGCTGAAGATATGAGG
GGAGGGGACAAGCTTCAGATCCTTGGCCAGAAGAATATCCCGTTATAT
>A1289144301
CTTGTAAAGAGCCCTCAACTTGAAGATTCTGCTCTCAAGATTAAGGAATACGCTGAAGATATGAGGGGAGGG
GACAAGCTTCAGATCCTTGGCCAGAAGAATATCCCGTTATATAAGTAG
>A1885670077
ATGTCTCATGCTTCTTCTTCAAAAGTTTGCAAATATGGTGTTTTTTTGAGTTTTAGAGGTATAGATACACGT
AGAAACTTTGTGAGCCATCTCTATAATGCTTTAGAACAAAGAGGAATT
>A745242814
ATAGATACACGTAGAAACTTTGTGAGCCATCTCTATAATGCTTTAGAACAAAGAGGAATTGATGTTTTTAAA
GACGATGAGCGGTTGGAAACGGGAAAATCAATTCCTAATGAACTAATG
>A2020092820
GATGTTTTTAAAGACGATGAGCGGTTGGAAACGGGAAAATCAATTCCTAATGAACTAATGAAAGCCATAGAA
GAGTCTAGATTTGCTATTGTAATATTTTCCGAAAGCTATGCATCATCA
>A2067221681
AAAGCCATAGAAGAGTCTAGATTTGCTATTGTAATATTTTCCGAAAGCTATGCATCATCAAGATGGTGTTTG
GAGGAGCTTGCACATATTATAAAGTGTCGAAATGAATTAGATCAGATA
>A1466326018
AGATGGTGTTTGGAGGAGCTTGCACATATTATAAAGTGTCGAAATGAATTAGATCAGATAGTGATTCCAATT
TTTTATGATGTTAGTCCATCTGATGTAAGCCATCAAAACTCACCATTC
>A1295252222
GTGATTCCAATTTTTTATGATGTTAGTCCATCTGATGTAAGCCATCAAAACTCACCATTCGCTGAGTCGTTT
TCAAAATACAAAGATGATGAGTTGGAGAAGGTTCAAAGATGGAGAGAA
>A855697429
GCTGAGTCGTTTTCAAAATACAAAGATGATGAGTTGGAGAAGGTTCAAAGATGGAGAGAAGCTTGTAAGGAA
GCTGGGAAAATATCAGGTTACCATTTACAAGAATGCAAGGATGAGGCA
>A1401791210
GCTTGTAAGGAAGCTGGGAAAATATCAGGTTACCATTTACAAGAATGCAAGGATGAGGCAAATTGCATCAAG
AAGGTTGTTGATCACATATTACCAAACATTATTTCAACCGTTTCGGAA
>A1934418092
AATTGCATCAAGAAGGTTGTTGATCACATATTACCAAACATTATTTCAACCGTTTCGGAAAGCTTAGTGGGT
ACTCAAATTGAAAAAGTAATCTCATTATTACATATGAAATCTGATGAT
>A1356087482
AGCTTAGTGGGTACTCAAATTGAAAAAGTAATCTCATTATTACATATGAAATCTGATGATGTTTACTTCGTT
GGATTATGGGGAATGAGTGGTATTGGTAAGACAGAAATCGCGAGTGTT
>A1644954395
GTTTACTTCGTTGGATTATGGGGAATGAGTGGTATTGGTAAGACAGAAATCGCGAGTGTTATATATGAGAGA
TACCGTCATCAATTTGAAGCTTATTGTTTTCTTGGTGATGTTGGAGAA
>A1063976206
ATATATGAGAGATACCGTCATCAATTTGAAGCTTATTGTTTTCTTGGTGATGTTGGAGAAATGTACCGGAAA
AAGGGACTTAGATGGCTACAGAAAACTCTTATCTGCAAACTATTTGGA
>A640288329
ATGTACCGGAAAAAGGGACTTAGATGGCTACAGAAAACTCTTATCTGCAAACTATTTGGAAAAAAGATGATT
GTAACTAGTGAGCATGATGGAACCACAATTATAAAGAATGGGCTTCGG
>A126929134
AAAAAGATGATTGTAACTAGTGAGCATGATGGAACCACAATTATAAAGAATGGGCTTCGGTGGAAGAAAGTT
TTACTCGTTCTTGACAACATAGACCATCTAAGTCAACTAGAGCTTATA
>A1765907927
TGGAAGAAAGTTTTACTCGTTCTTGACAACATAGACCATCTAAGTCAACTAGAGCTTATAGTTGGAGGGACA
GAGTGGTTTGGCAGGGGTAGTAGAATTTTGATTACCACGAGAGACAAA
>A1241231341
GTTGGAGGGACAGAGTGGTTTGGCAGGGGTAGTAGAATTTTGATTACCACGAGAGACAAACACCTGATAGTC
AGTCATGTGAAGGAGGATAAAGTATACGAAGTCTTACTATTATCTGAG
>A1891692178
CACCTGATAGTCAGTCATGTGAAGGAGGATAAAGTATACGAAGTCTTACTATTATCTGAGAACGAAGCTCTT
GAACTGTTTTGCATGCATGCTTTCAAAAGAAAATCTCCGGAGAGAGAT
>A1755095902
AACGAAGCTCTTGAACTGTTTTGCATGCATGCTTTCAAAAGAAAATCTCCGGAGAGAGATTTTAAGGTACTT
TCAAATGAAGTAGTGAAGTATGCTGATGGACTCCCTTTAGCTCTTAAA
>A415749337
TTTAAGGTACTTTCAAATGAAGTAGTGAAGTATGCTGATGGACTCCCTTTAGCTCTTAAAGTTTTGGGTTCT
TCTCTTTATGGACGAAACAAAGAGCAATGTAGAGATATAATTGATAGA
>AA415749337
TTTAAGGTACTTTCAAATGAAGTAGTGAAGTATGCTGATGGACTCCCTTTAGCTCTTAAAGTTTTGGGTTCT
TCTCTTTATGGACGAAACAAAGAGCAATGTAGAGATATAATTGATAGA
>A311618116
GTTTTGGGTTCTTCTCTTTATGGACGAAACAAAGAGCAATGTAGAGATATAATTGATAGATTGAAAAGAATC
CCTAATGATGACATTCTAGGAAAACTTAAGATTGGTCTAGATGGGTTG
>A1104833230
TTGAAAAGAATCCCTAATGATGACATTCTAGGAAAACTTAAGATTGGTCTAGATGGGTTGAATAACGATGAG
ATGAGAACATTCCTTGATATAGCATGCTTGTACAATCATGAATATAGC
>A258570054
AATAACGATGAGATGAGAACATTCCTTGATATAGCATGCTTGTACAATCATGAATATAGCTATTACGTTGAA
CGAATACTTAAGAGTTGTGGTATTCACTTGATAGGAATAAGCTACCTC
>A1871079013
TATTACGTTGAACGAATACTTAAGAGTTGTGGTATTCACTTGATAGGAATAAGCTACCTCATCGAAAAATCT
CTCTTATGCATCAGATATCACTCGTTTGAGATGCATAGTTTGATAAGT
>A1806334968
ATCGAAAAATCTCTCTTATGCATCAGATATCACTCGTTTGAGATGCATAGTTTGATAAGTCAAACGGGTCAA
AATGTGTCGAGGGAAGAATATGCAAACAGCAGAGTATGGCTTATTGAG
>A245757703
CAAACGGGTCAAAATGTGTCGAGGGAAGAATATGCAAACAGCAGAGTATGGCTTATTGAGGAAGTTCATGAC
CTTTTTGCTGGAAAGTTGAAAACAAAAAAGGTTGAAAGCCTACGGATC
>A1731996721
GAAGTTCATGACCTTTTTGCTGGAAAGTTGAAAACAAAAAAGGTTGAAAGCCTACGGATCCCAAATGGTTAC
CGGTTTGATGATGATCATATCAATTATAACAAGGTATTCAAGAGAATG
>A660857409
CCAAATGGTTACCGGTTTGATGATGATCATATCAATTATAACAAGGTATTCAAGAGAATGCAATGCTTACAG
GTGTTGATACTTCATCGTAGAACTATTTGCTCGGAAAGCACTGTCACT
>A155661517
CAATGCTTACAGGTGTTGATACTTCATCGTAGAACTATTTGCTCGGAAAGCACTGTCACTTGTTTGCCTTCT
AACCTGCGGTGGATTGAATGGCCGAACTATCCTTCAAGTTCATTGCCA
>A853444261
TGTTTGCCTTCTAACCTGCGGTGGATTGAATGGCCGAACTATCCTTCAAGTTCATTGCCAGAGGGGTTTGAA
CCATCACAACTCGTTGGGCTTTGTTTACGTGGAAGTTGGCTTGTTGAA
>A1216145390
GAGGGGTTTGAACCATCACAACTCGTTGGGCTTTGTTTACGTGGAAGTTGGCTTGTTGAACTTTGGCCAATA
CCAAAGAAACTGTGCAACTTGAAGTATTTGAATCTAAGCGAGAGCCTT
>A354496202
CTTTGGCCAATACCAAAGAAACTGTGCAACTTGAAGTATTTGAATCTAAGCGAGAGCCTTGGGCTAACGAAG
ACCCCTAATTTTGGTGATATGCCAAACTTGGAGACACTAAGTTTACGG
>A1091561342
GGGCTAACGAAGACCCCTAATTTTGGTGATATGCCAAACTTGGAGACACTAAGTTTACGGAGGTGTGAGAAT
TTGGAAGTGGTTCATCCCTATCTTGGACATTGCAAAATGCTTACTTAT
>A181907855
AGGTGTGAGAATTTGGAAGTGGTTCATCCCTATCTTGGACATTGCAAAATGCTTACTTATTTGAGTTTGACG
GGTTGTGTCAAACTTAAGAAGCTTCCAAAATTTGTCTGCATGGAATCT
>A1735895579
TTGAGTTTGACGGGTTGTGTCAAACTTAAGAAGCTTCCAAAATTTGTCTGCATGGAATCTCTCGAGATTCTT
CTCCTTGATGAATGCACGAGCTTAAAAAGATTTCCAAAAATCTGTGGA
>A2038491848
CTCGAGATTCTTCTCCTTGATGAATGCACGAGCTTAAAAAGATTTCCAAAAATCTGTGGAGATATGCGGCGC
TTATCAATACTGTATGTAGAATCCCCCTGGATAAGAAGCTTACCCCCG
>A1989624330
GATATGCGGCGCTTATCAATACTGTATGTAGAATCCCCCTGGATAAGAAGCTTACCCCCGTCTCTCAGCGGC
CTTAGTCGTTTGAAACTGAAAGGTTGTGAAGTTCTTGAAAGTATTCCA
>A1719112196
TCTCTCAGCGGCCTTAGTCGTTTGAAACTGAAAGGTTGTGAAGTTCTTGAAAGTATTCCAGACTCTATTCTA
AATCTTGAAAGACTTCACATTTCAGGTTGCAATAAACTTACAACTTTG
>A1450228436
GACTCTATTCTAAATCTTGAAAGACTTCACATTTCAGGTTGCAATAAACTTACAACTTTGCCAAACAGCCTC
TTTGAATCACAACAATGGATATTTCTTTATATATACCGATGTTCTGGA
>A1593205762
CCAAACAGCCTCTTTGAATCACAACAATGGATATTTCTTTATATATACCGATGTTCTGGATTGGTAGAGCTC
CCCGTATCTCTTGGAGTTCAAAAGAAACTTGGTTTTTTATCCGTAGAA
>A1236076096
TTGGTAGAGCTCCCCGTATCTCTTGGAGTTCAAAAGAAACTTGGTTTTTTATCCGTAGAAGAATGTGAGAAC
TTAACGAAGCTTCCAAGCTCTATTCAGATGGAATCCCTTACAGAGCTC
>A1622246915
GAATGTGAGAACTTAACGAAGCTTCCAAGCTCTATTCAGATGGAATCCCTTACAGAGCTCAAGATATCTAAT
TGCCCAAAATTAACTACATTTCCAGAAATAATCGGAGATATGCATTGC
>A1824612728
AAGATATCTAATTGCCCAAAATTAACTACATTTCCAGAAATAATCGGAGATATGCATTGCTTGAAAAGTTTG
ACTCTGGAGTCTACTGGGATTAGAGAACTGCCTTTGTCCATTGGGAAT
>A2013992559
TTGAAAAGTTTGACTCTGGAGTCTACTGGGATTAGAGAACTGCCTTTGTCCATTGGGAATCTGAGTGGCCTC
GAATATCTCAATCTGAAAGGTTGTGAAGATCTTGTAAGTCTATCAAAC
>A876840264
CTGAGTGGCCTCGAATATCTCAATCTGAAAGGTTGTGAAGATCTTGTAAGTCTATCAAACAGCCTCTGTAAG
TTGAAGAATCTTCAACGGCTTATTCTTCGTGGCTGCAAAAAGCTTCCA
>A1400789435
AGCCTCTGTAAGTTGAAGAATCTTCAACGGCTTATTCTTCGTGGCTGCAAAAAGCTTCCAGGAAACGTTGGT
GATCTGCAAGAGTTTGAGACACTTGAAGAGCCTCGGAGATCTAGTAAA
>A576482854
CTCTGTAAGTTGAAGAATCTTCAACGGCTTATTCTTCGTGGCTGCAAAAAGCTTCCAGGAAACGTTGGTGAT
CTGCAAGAGTTTGAGACACTTGAAGAGCCTCGGAGATCTAGTAAATAA
>A795306461
ATGGAGCTGGCAGCAGTAGCTTCTGTGGTGGTAGAGAAACTAAAGATGTCTGACGAGATAACAGACAAAACG
GTGATAGAGGAAGCCTTAATAAAAATGCAACGCGTCATTGCTGACACA
>A986678463
ACAGACAAAACGGTGATAGAGGAAGCCTTAATAAAAATGCAACGCGTCATTGCTGACACAAACGAGGAGCAA
AGAAATAGTGATGAATTTAAGAGTTGGGCTGAAAAGTGTCTGCGTAGT
>A387888298
AACGAGGAGCAAAGAAATAGTGATGAATTTAAGAGTTGGGCTGAAAAGTGTCTGCGTAGTCTGTACTATGTT
GAGGACACTGTTGAGTCTTTTACCCTTGGTATCGCCCGTCAGAACAGG
>A294069047
CTGTACTATGTTGAGGACACTGTTGAGTCTTTTACCCTTGGTATCGCCCGTCAGAACAGGAAATGGGGCTTT
CTTATGAATCACTCTCTGGTTCCCAAGAACTTAATGCCTTGTCAAAAG
>A1062577451
AAATGGGGCTTTCTTATGAATCACTCTCTGGTTCCCAAGAACTTAATGCCTTGTCAAAAGCTGAGAAGGAAG
ATTAAAAGAATCCCTTCAGACATTAAACGGGTGATCGATGAAAAGCCC
>A172236144
CTGAGAAGGAAGATTAAAAGAATCCCTTCAGACATTAAACGGGTGATCGATGAAAAGCCCAAAGGTACTGAC
AAACAGCATGCCTGTAGCAATGGGACAACTACCAATATGGGTGATCAG
>A1011592692
AAAGGTACTGACAAACAGCATGCCTGTAGCAATGGGACAACTACCAATATGGGTGATCAGAATCGTGCAATG
GCACAATGTAGTTATGCTACGATCCCAGAGAGTGATGAAGAGGAACTA
>A2109613339
AATCGTGCAATGGCACAATGTAGTTATGCTACGATCCCAGAGAGTGATGAAGAGGAACTAGTACTGGAGGTA
GATAGAAAACCTCTGAGGTTAGACCGTGAAAAACAAGCAAAGCTCATG
>A990956548
GTACTGGAGGTAGATAGAAAACCTCTGAGGTTAGACCGTGAAAAACAAGCAAAGCTCATGTCTACAAATAAA
CCTCTGAGGTGCAGCAGCGACAAGTCTGTGAGGTTAGACCGTGAAACA
>A143519701
TCTACAAATAAACCTCTGAGGTGCAGCAGCGACAAGTCTGTGAGGTTAGACCGTGAAACAGAAGCCAGACTC
ATGTATACAAATTCTTATGCTGATGAAGAACTGGAGATGTTTGACATT
>A355628111
GAAGCCAGACTCATGTATACAAATTCTTATGCTGATGAAGAACTGGAGATGTTTGACATTAGACAAGAAGTG
CATGACTTAGTGAAAAGACTAATCAAGACAGCTGATAAAGGAAGGGCC
>A1461360447
AGACAAGAAGTGCATGACTTAGTGAAAAGACTAATCAAGACAGCTGATAAAGGAAGGGCCCGGATCGTTGAA
ATTGCTGGTGAGTTGGGTTCAGGCAAGACTACTTTGGCTCGTGCAGTA
>A1884831205
CGGATCGTTGAAATTGCTGGTGAGTTGGGTTCAGGCAAGACTACTTTGGCTCGTGCAGTATACGGAAGGAGG
GAAATCAAAAAACATTTTAAGTCTGGATGTGCATGGGTCACCATTTCA
>A423100086
TACGGAAGGAGGGAAATCAAAAAACATTTTAAGTCTGGATGTGCATGGGTCACCATTTCAAAAGAGTCTAAT
AAATCAGATGTATTGCAGAACTTGCTAAAACAGCTGGGGGAATCCAAG
>A231628501
AAAGAGTCTAATAAATCAGATGTATTGCAGAACTTGCTAAAACAGCTGGGGGAATCCAAGGACGCTGTGGAT
CTAGCTACCAATGAGCTGGAAACTAGACTTTTGAAGTGGTTAATTGGA
>A832484332
GACGCTGTGGATCTAGCTACCAATGAGCTGGAAACTAGACTTTTGAAGTGGTTAATTGGAAAAAACTACTTG
ATTGTGTTGGATGATGTACAGAGTGATCAAATGTGGGAAGGACTGAAA
>A1571121777
AAAAACTACTTGATTGTGTTGGATGATGTACAGAGTGATCAAATGTGGGAAGGACTGAAATCTGTTTTCTTA
GACAATCGAAATGGAAGTATACTACTTCTCATCACCACCACTGTTAAT
>A134772985
TCTGTTTTCTTAGACAATCGAAATGGAAGTATACTACTTCTCATCACCACCACTGTTAATCCGATGTATTGT
GTCTCTCCTCCGAATAATATCCAAAAGAAAACGCTAACTGAAGAATAT
>A154475926
CCGATGTATTGTGTCTCTCCTCCGAATAATATCCAAAAGAAAACGCTAACTGAAGAATATTGCTGGAACTTG
TTCCTGAAGAAAGCTGGTTGGGCTACTTGGGAGGAAGGAAAGGAACGT
>A11939530
TGCTGGAACTTGTTCCTGAAGAAAGCTGGTTGGGCTACTTGGGAGGAAGGAAAGGAACGTCAAGTTGTGAAG
CAGCGAGTTCTTAATGTCTGTTGTGGTCTCCCCCTGAATACTGTCCTT
>A1250291034
CAAGTTGTGAAGCAGCGAGTTCTTAATGTCTGTTGTGGTCTCCCCCTGAATACTGTCCTTCTTGGCAGCATG
TTGTCGACCGTGGGAGATGACATTCGCTTTGATTATCTTCAAAACATA
>A878424984
CTTGGCAGCATGTTGTCGACCGTGGGAGATGACATTCGCTTTGATTATCTTCAAAACATACTGCGCATAAAC
TGGAAAACGAAGGACATTGTATCCGTTAGCTATATGAATCTGCCTGAC
>A2088004850
CTGCGCATAAACTGGAAAACGAAGGACATTGTATCCGTTAGCTATATGAATCTGCCTGACCATTTGAAACTG
TGTGTACTCTACTTGGTGCTATTCCCTAAAGAGTACGACATTCCGGTA
>A1788236573
CATTTGAAACTGTGTGTACTCTACTTGGTGCTATTCCCTAAAGAGTACGACATTCCGGTAAGGAGGCTGTTT
CGTTTGTGGCTTTCAGAGGGTTTTGTAAACCCCAAAGAAGATAAATTC
>A188909849
AGGAGGCTGTTTCGTTTGTGGCTTTCAGAGGGTTTTGTAAACCCCAAAGAAGATAAATTCCCAGAGGATGTG
GTACAAGAAAACTTTGATAATCTAGTCAAGCGGAGCTTGATTCAGATA
>A1180381399
CCAGAGGATGTGGTACAAGAAAACTTTGATAATCTAGTCAAGCGGAGCTTGATTCAGATATCCAAATTTAGG
TCTGATGGCAGTCCCAGAAGATGTCGGTTACTAGGCGTTCTCCATGAC
>A1087513344
TCCAAATTTAGGTCTGATGGCAGTCCCAGAAGATGTCGGTTACTAGGCGTTCTCCATGACTATCTGTTGCCT
AAGGCCCAGAACATCAGGCTTTTCCATGTTCATTGCAGTGCATATAGC
>A1010172006
TATCTGTTGCCTAAGGCCCAGAACATCAGGCTTTTCCATGTTCATTGCAGTGCATATAGCACAAAAGATTCA
TTTCCCTTGAATGTTAGAAGGCTTGTTGAGCATGCAAGCAGTAAGAAT
>A245886665
ACAAAAGATTCATTTCCCTTGAATGTTAGAAGGCTTGTTGAGCATGCAAGCAGTAAGAATATTTATAGTGAT
GCTTCCCGGTTTGAACATCTTCGCTCTTACTTATCATTCAATTTCCAG
>A1333401949
ATTTATAGTGATGCTTCCCGGTTTGAACATCTTCGCTCTTACTTATCATTCAATTTCCAGAGGAAAGACACC
CCAGCCACGGAAGTAGGCATCCTTCTAAGTCGCGTAATTACTAAGGGT
>A86517106
AGGAAAGACACCCCAGCCACGGAAGTAGGCATCCTTCTAAGTCGCGTAATTACTAAGGGTTTCGGATTGCTG
AGGGTGCTTGACCTGGAAGGAGTGTATAAGCCAAGTTTACCTGAGAAT
>A1713920063
TTCGGATTGCTGAGGGTGCTTGACCTGGAAGGAGTGTATAAGCCAAGTTTACCTGAGAATCTTGGTGATTTA
TTTCACTTGAGATACTTAGGATTAAGATGGACTTTCTTGGATGCTCTT
>A1747907318
CTTGGTGATTTATTTCACTTGAGATACTTAGGATTAAGATGGACTTTCTTGGATGCTCTTCCCTCGTCCGTT
GGTGACTTGCCATATCTTGAGACATTAGATGTGAAGCACACTAACATA
>A1195583926
CCCTCGTCCGTTGGTGACTTGCCATATCTTGAGACATTAGATGTGAAGCACACTAACATAAATAACTTACCC
ACCTCCATGTGGAAATCAAAGAAATTGCGGCATCTCAATCTCAGTCAC
>A2016271072
AATAACTTACCCACCTCCATGTGGAAATCAAAGAAATTGCGGCATCTCAATCTCAGTCACATCCGTCTTGAC
ATGCCAAAGCATTCAGATACCGATTCTTTGCCTACACTCCTTACACTG
>A1803697300
ATCCGTCTTGACATGCCAAAGCATTCAGATACCGATTCTTTGCCTACACTCCTTACACTGTGGGGATTGTCT
GTAGATGATGATAGCCCAGTGAAGAATGGACTGGATCGGTTGTGTAAT
>A197680511
TGGGGATTGTCTGTAGATGATGATAGCCCAGTGAAGAATGGACTGGATCGGTTGTGTAATCTTAGAGAGGCA
GGCATTACTTTCTGTTTGAAGAATTGTGACCACCTTCTCAATTGGATT
>A308175425
CTTAGAGAGGCAGGCATTACTTTCTGTTTGAAGAATTGTGACCACCTTCTCAATTGGATTTCAAAGTTAACT
TCTATTCAATCTTTGAGGTTACGATCCATAAATGATGTAGGACATCCA
>A1188422762
TCAAAGTTAACTTCTATTCAATCTTTGAGGTTACGATCCATAAATGATGTAGGACATCCATCACATTTTGGT
GACGAGCCGTTGTCTCTGTCAAGTCTGAGCAATCTTTCCCACCTAAAC
>A1730461737
TCACATTTTGGTGACGAGCCGTTGTCTCTGTCAAGTCTGAGCAATCTTTCCCACCTAAACTTGCTAGGTGTA
TTACCAAATCTGCCTGAATACATGCCTCAAGGGCTTAAAGTAGTCACA
>A991108813
TTGCTAGGTGTATTACCAAATCTGCCTGAATACATGCCTCAAGGGCTTAAAGTAGTCACATTGTCTCTTTCA
AAGCTGACAGAGGATCCTATGCCGATTCTTGGGAAGCTTGAACATCTT
>A1834600281
TTGTCTCTTTCAAAGCTGACAGAGGATCCTATGCCGATTCTTGGGAAGCTTGAACATCTTAATGTCCTCAGG
CTTCTATCAGATTCCTATATGGGGAAGGAAATGGTGTGCCCTCAGGAA
>A1866043285
AATGTCCTCAGGCTTCTATCAGATTCCTATATGGGGAAGGAAATGGTGTGCCCTCAGGAAGGATTCAAAGAG
CTTCGGGTTCTAAAGATTTGGAAACTTAAGAACTTGGAAAAGTGGAAT
>A1531845522
GGATTCAAAGAGCTTCGGGTTCTAAAGATTTGGAAACTTAAGAACTTGGAAAAGTGGAATGTGGAGGAAGCG
GCAATGGAGAAGCTGAAAGAGATAAATATCCGATGCTGTAATAAACTG
>A1415400360
GTGGAGGAAGCGGCAATGGAGAAGCTGAAAGAGATAAATATCCGATGCTGTAATAAACTGATGAGCATTCCC
GAAAGACTCTGGAAAAAACCAAGTCTCAGGGAATTGATCATAACCAAC
>A743346732
ATGAGCATTCCCGAAAGACTCTGGAAAAAACCAAGTCTCAGGGAATTGATCATAACCAACATGCCAGAAGAG
TTCAAACAGAGTGTCATTACGTTCATGAGGTGTCAGGATTTGATTCTC
>A481419642
ATGCCAGAAGAGTTCAAACAGAGTGTCATTACGTTCATGAGGTGTCAGGATTTGATTCTCACTTTCAAAGAT
TATGATTTAACCCCCTTGCCGTGGGAGGATGCTGATCATACTTCTGAT
>A1566663669
AGTGTCATTACGTTCATGAGGTGTCAGGATTTGATTCTCACTTTCAAAGATTATGATTTAACCCCCTTGCCG
TGGGAGGATGCTGATCATACTTCTGATGAAAGTCACACCAACGAGTAG
>A113328544
ATGCTATACGAGACACTAAAGAACGAGGCGAAATTCTTGTCAAATGTAAGTAATCAAATTCAAGACATTCGT
GCTGAAATAAATCGAATACAATGCTTCTTACAAGATGCAGATGCTAAA
>A867342846
CAAGACATTCGTGCTGAAATAAATCGAATACAATGCTTCTTACAAGATGCAGATGCTAAAAAACCTGAGTAT
GAGACAGTTCGTAACTGGATTGCAGATATCAGAGAAGTTGCTTACGAT
>A1455227895
AAACCTGAGTATGAGACAGTTCGTAACTGGATTGCAGATATCAGAGAAGTTGCTTACGATGTAGAAAATATC
CTCGAGAAGTATATGCATAAAGTTGCATTGAGGAAGGATCGATCGTTG
>A1811596674
GTAGAAAATATCCTCGAGAAGTATATGCATAAAGTTGCATTGAGGAAGGATCGATCGTTGTGGAAGGAGAAT
ATAAATTTACATAACATAGGCCTGGAGACAAAAGATGTTATGTCCAGA
>A476316832
TGGAAGGAGAATATAAATTTACATAACATAGGCCTGGAGACAAAAGATGTTATGTCCAGAATTGATAACATA
AAAAGATGTATGAAAACTTATGTTGATACAGGCATAAGAGCTATATGT
>A1297313086
ATTGATAACATAAAAAGATGTATGAAAACTTATGTTGATACAGGCATAAGAGCTATATGTCAAGGGGATACC
TCGTCGGAGAGAAGTCAATGGTTAACGAGATCTTACTCTCATCTTGTT
>A47688448
CAAGGGGATACCTCGTCGGAGAGAAGTCAATGGTTAACGAGATCTTACTCTCATCTTGTTGACGAAGACTTT
GTTGGTTTAGTAGAAGAGGTGAATAAGTTGGTTGATGAGTTGATCAAT
>A948861766
GACGAAGACTTTGTTGGTTTAGTAGAAGAGGTGAATAAGTTGGTTGATGAGTTGATCAATGAAGAAAATGAT
GAGTTTTATGTAGTTTTCGCGATATGTGGAATGGGAGGTCTTGGTAAA
>A995600493
GAAGAAAATGATGAGTTTTATGTAGTTTTCGCGATATGTGGAATGGGAGGTCTTGGTAAAACAACACTTGCT
CGGAAGGCTTATCGTCATGGTGATGTACAAAGTCATTTCCAGGCTTTC
>A274508228
ACAACACTTGCTCGGAAGGCTTATCGTCATGGTGATGTACAAAGTCATTTCCAGGCTTTCGCGTGGGCTAGT
ATCTCGAGACAATGGCAAGCAAGAGATGTGCTGCTGAGCATCCTCATG
>A51267466
GCGTGGGCTAGTATCTCGAGACAATGGCAAGCAAGAGATGTGCTGCTGAGCATCCTCATGAAACTTGAACCT
GAAAACAGAACAAGGATTAATATGATGATGGATGATGAGCTTGTTAAG
>A262086384
AAACTTGAACCTGAAAACAGAACAAGGATTAATATGATGATGGATGATGAGCTTGTTAAGGCACTTTACAAT
GTTCAGCAGAGGAAGAAATGCCTTATTGTGTTGGATGATATTTGGTCT
>A952288736
GCACTTTACAATGTTCAGCAGAGGAAGAAATGCCTTATTGTGTTGGATGATATTTGGTCTACAGATTTCTGG
AATAGTGTAAAACATGCTTTTCCGAAGGGGAAAGGGAGTCGAAGCAAG
>A1799611203
ACAGATTTCTGGAATAGTGTAAAACATGCTTTTCCGAAGGGGAAAGGGAGTCGAAGCAAGATTTTGCTCACA
ACGCGCAAGAAGGACGTGTGTACACACATAGATCCAACTTGTTTCTTG
>A249309963
ATTTTGCTCACAACGCGCAAGAAGGACGTGTGTACACACATAGATCCAACTTGTTTCTTGTTTGAACCAAGA
TGTTTGGATGCTGAGGAGAGTTGGAAGTTACTCCATAAGAAAGCATTC
>A1312808250
TTTGAACCAAGATGTTTGGATGCTGAGGAGAGTTGGAAGTTACTCCATAAGAAAGCATTCCCCGGAGTAAAC
ACTCCAGATTTAATTGATTTGGAGTTGGAGAGGCCTGGAAAGGAAATG
>A227334233
CCCGGAGTAAACACTCCAGATTTAATTGATTTGGAGTTGGAGAGGCCTGGAAAGGAAATGGTCAGTAAATGT
GGAGGCTTGCCTTTAGCCATTATTGTGCTTGCTGGACTCTTGGCTAGA
>A613384204
GTCAGTAAATGTGGAGGCTTGCCTTTAGCCATTATTGTGCTTGCTGGACTCTTGGCTAGAAGACCTAAAATC
GATGAGTGGAGAAGGACATGCCAAAACCTTAACTTACACATGAGTGGT
>A1641501555
AGACCTAAAATCGATGAGTGGAGAAGGACATGCCAAAACCTTAACTTACACATGAGTGGTGAAAGTTTTGAA
CAAGATGGAGGAATTCATGGTGTCCTCGCGTTGAGCTATTATGACTTA
>A1755388677
GAAAGTTTTGAACAAGATGGAGGAATTCATGGTGTCCTCGCGTTGAGCTATTATGACTTACCTTATCAGCTG
AAGCCGTGTTTTTTGTACTTGGGAAACTTTCCTGAGGATCAAAAGATT
>A1737368011
CCTTATCAGCTGAAGCCGTGTTTTTTGTACTTGGGAAACTTTCCTGAGGATCAAAAGATTTCTGCGCGGAGA
TTGTATCAGCTATGGGCTGCTGAAGGTATCATATCATTGGAAGGTAAC
>A430271090
TCTGCGCGGAGATTGTATCAGCTATGGGCTGCTGAAGGTATCATATCATTGGAAGGTAACCGAGGAGAGGAG
ACAGCAATGATGGAGAGAGGGGAACGTTATCTGCACGAGTTAGCTCAA
>A1619231657
CGAGGAGAGGAGACAGCAATGATGGAGAGAGGGGAACGTTATCTGCACGAGTTAGCTCAAAGGTACATGGTT
CAGGTTCAACTAGAGGAAACAACTGGAAGGATCAAATCTTGTCGATTT
>A1823572599
AGGTACATGGTTCAGGTTCAACTAGAGGAAACAACTGGAAGGATCAAATCTTGTCGATTTCATGATCTCATG
AGAGATACATGTTTGTCGAAAGCAAAGGAGGAAAACTTTCTCAAGACA
>A10200540
CATGATCTCATGAGAGATACATGTTTGTCGAAAGCAAAGGAGGAAAACTTTCTCAAGACAGTTTCTCCTCAG
CATTTGCATCAATCGATGCACTGCTCTACTTCAGCTACAGCAACATCA
>A583710522
GTTTCTCCTCAGCATTTGCATCAATCGATGCACTGCTCTACTTCAGCTACAGCAACATCAACACGTACTGTA
CGTAGAGTGTCTATCACAGTAGACAATGAAGTTCAGAACTATTTCTCT
>A1111874267
ACACGTACTGTACGTAGAGTGTCTATCACAGTAGACAATGAAGTTCAGAACTATTTCTCTACTGATGATAAG
TCATTTCAGCATGTTAGATCAGCTTTATTCTTTCCCATACAGACAGGA
>A1611567186
ACTGATGATAAGTCATTTCAGCATGTTAGATCAGCTTTATTCTTTCCCATACAGACAGGACGCGAAGGCACA
GAATATCCCCTGCCTTTATTCCAAGGTCTGTGCAATAACTTCTCAATG
>A197000714
CGCGAAGGCACAGAATATCCCCTGCCTTTATTCCAAGGTCTGTGCAATAACTTCTCAATGTTGAGAGTTTTG
CATCTTGAGAAGTTCACTTTTGTGGAAATTTTACCAAAAGCAATTGGT
>A711804205
TTGAGAGTTTTGCATCTTGAGAAGTTCACTTTTGTGGAAATTTTACCAAAAGCAATTGGTAATTTGGTATAC
TTGAGATACCTGAGCTTAAGACATTCACACTTTCAAAAACTTTCGTCG
>A779930787
AATTTGGTATACTTGAGATACCTGAGCTTAAGACATTCACACTTTCAAAAACTTTCGTCGTCTGTAGGTAAT
CTCAAGTACCTACAGACACTTGATTTGAGGGTGAATTTCTTCTCGTAC
>A597965879
TCTGTAGGTAATCTCAAGTACCTACAGACACTTGATTTGAGGGTGAATTTCTTCTCGTACTTAACTTTACCG
AATACCATACAGAAGTTGCGAAACTTGAGGAATTTATATCTTCCTCCT
>A1488543177
TTAACTTTACCGAATACCATACAGAAGTTGCGAAACTTGAGGAATTTATATCTTCCTCCTTCACATCAACAC
ACGTATAAGTTAGACCTGAGTCCATTAAGCCACTTGGAAATACTGAAG
>A1217714491
TCACATCAACACACGTATAAGTTAGACCTGAGTCCATTAAGCCACTTGGAAATACTGAAGAACTTCGATACA
CAAGTTTCTCCTTTTCAAGATCTTTTCAAGTTAACAAAACTTCAGAAA
>A270224495
AACTTCGATACACAAGTTTCTCCTTTTCAAGATCTTTTCAAGTTAACAAAACTTCAGAAACTATCAGCTGTT
CTCTCATTGGAGTCGTACGAGATGGAAGAGATGATCAAACACCTCAAC
>A759910522
CTATCAGCTGTTCTCTCATTGGAGTCGTACGAGATGGAAGAGATGATCAAACACCTCAACCTCAGATCAGGT
AGACTCAGGGAAACATCTTTTCGTATTTACTACAGATTTCATTCAGAA
>A777392916
CTCAGATCAGGTAGACTCAGGGAAACATCTTTTCGTATTTACTACAGATTTCATTCAGAAAAAGAGGTAAAC
ATTCTGAAGCTACTGTTAGGTTGTCACCATCTCCGGAAGCTAGATTTA
>A1292335073
AAAGAGGTAAACATTCTGAAGCTACTGTTAGGTTGTCACCATCTCCGGAAGCTAGATTTAATCGGACACATC
ACTCAGCTACCAGAACACCACTCATTTTCACAAAGCCTCACTAAGTTA
>A289163647
ATCGGACACATCACTCAGCTACCAGAACACCACTCATTTTCACAAAGCCTCACTAAGTTAACCTTGAGAAAG
AGTGGACTTGAAGAAGACCCTATGGTTATTCTTCAAAAGCTGCCTAAG
>A480862066
ACCTTGAGAAAGAGTGGACTTGAAGAAGACCCTATGGTTATTCTTCAAAAGCTGCCTAAGCTATTCAGCTTG
TCATTACGTGGAAACGCGTTTATTGGAAAGGAAATGTGTTGTTCTCCA
>A1081055907
CTATTCAGCTTGTCATTACGTGGAAACGCGTTTATTGGAAAGGAAATGTGTTGTTCTCCACAAGGATTTCCA
CTACTCAAAACTCTTAAACTCCAGGGGCTACTAAATTTAGAAAGCTGG
>A1977748651
CAAGGATTTCCACTACTCAAAACTCTTAAACTCCAGGGGCTACTAAATTTAGAAAGCTGGAGGGTGGAGAAA
GGGGCACTGCCAAATCTAGTTCATCTAGAAATCGACGAATGCAAGAAG
>A864545060
AGGGTGGAGAAAGGGGCACTGCCAAATCTAGTTCATCTAGAAATCGACGAATGCAAGAAGTTGGAGATGGTT
CCTGAAGGATTGATATATCTAACTAAAATACAGGAGGTAATGATTATA
>A905812704
TTGGAGATGGTTCCTGAAGGATTGATATATCTAACTAAAATACAGGAGGTAATGATTATAAACATGCCAGAA
AACTTCCAAAACAGGCTGCAAGAGGTTCAAAGGGAAGAATTTTACAAA
>A1974408454
AACATGCCAGAAAACTTCCAAAACAGGCTGCAAGAGGTTCAAAGGGAAGAATTTTACAAAGTTCAGTTCAGG
AAAAATTTCGACACACAGAAGATTTCAAAGATCAAATTCAAAATGCGA
>A792946592
GAAGAATTTTACAAAGTTCAGTTCAGGAAAAATTTCGACACACAGAAGATTTCAAAGATCAAATTCAAAATG
CGAATATCAGGTACTTTGCATATCAGTCCATTTCATTATAAGACTTAA
>A1134541776
ATGTCTCATGCTTCTTCTTCCAAAATTTGCAAGTACGATGTCTTTTTGAGTTTTAGAGGTGAAGATACACGT
AGAAACTTTGTGAGTCATCTCTATAATTCTTTGGAACTAAGAGGAATC
>A2018191010
GAAGATACACGTAGAAACTTTGTGAGTCATCTCTATAATTCTTTGGAACTAAGAGGAATCCGCACTTTTAAA
GATGATGAGCGACTAGAAACGGGAAAATCAATTTCTGATGATCTTTTG
>A533572201
CGCACTTTTAAAGATGATGAGCGACTAGAAACGGGAAAATCAATTTCTGATGATCTTTTGAAAGCCATACAA
GAGTCTAAATTTTCTATAGTGATATTTTCCAAAAGCTATGCATCGTCA
>A1338097123
AAAGCCATACAAGAGTCTAAATTTTCTATAGTGATATTTTCCAAAAGCTATGCATCGTCAAGATGGTGCTTA
AAGGAGCTTGCACACATCATAAAGTGTAAAAAGGAATTGGAGCAGATT
>A169070350
AGATGGTGCTTAAAGGAGCTTGCACACATCATAAAGTGTAAAAAGGAATTGGAGCAGATTGTGATTCCAGTC
TTCTATGATGTGAGTCCATCAGATGTGCGCCATCAAAATCCCCCTTTC
>A31768150
GTGATTCCAGTCTTCTATGATGTGAGTCCATCAGATGTGCGCCATCAAAATCCCCCTTTCGATGATTCATTT
TCCCAACACAAAGATGATATGGAGAAGGTTCAAAGATGGAGGGGTGCA
>A564271657
GATGATTCATTTTCCCAACACAAAGATGATATGGAGAAGGTTCAAAGATGGAGGGGTGCATTTGTGGAGGCA
GGGAAAATATCAGGCTATCATTTACTTAATTTCAAGGATGAGGCTGAG
>A1571107292
TTTGTGGAGGCAGGGAAAATATCAGGCTATCATTTACTTAATTTCAAGGATGAGGCTGAGTGCATCAAGAAA
CTAGTTGATGACATATTTCCTAAGTCACTTCAAAGTATTTCACCTTTC
>A1579473299
TGCATCAAGAAACTAGTTGATGACATATTTCCTAAGTCACTTCAAAGTATTTCACCTTTCCCGGAAAGCTTA
GTGGGTATGAAATCTCAGGTTGAGAAAGTAACCTCATTATTAGATATG
>A2006047159
GAATCAAATGATGTTCGCTCTATTGGTATTTGGGGTATGGGCGGCATCGGCAAAACAGAAATTGCAAATGTT
CTACATCAAACATACCGCCATCAATTTGAAGCTGATTGTTTTCTTGGT
>A600652881
ATTGCAAATGTTCTACATCAAACATACCGCCATCAATTTGAAGCTGATTGTTTTCTTGGTAATGTTGGAAAA
CTTCACCAGAAAAATGGACTAACATGGCTTCAACAAGTCGTCATTTGC
>A459020928
AATGTTGGAAAACTTCACCAGAAAAATGGACTAACATGGCTTCAACAAGTCGTCATTTGCAAGCTCTCGGGA
AAAAATATGACTCTAACTAGTGAGCATGAAGGGATGAATATTTTAAAG
>A1887908742
AAGCTCTCGGGAAAAAATATGACTCTAACTAGTGAGCATGAAGGGATGAATATTTTAAAGAATATGCTTCGC
TGGAAGAAAGTTCTGTTCATCATCGATGACGTAAACCATCAAGAACAG
>A2044867182
AATATGCTTCGCTGGAAGAAAGTTCTGTTCATCATCGATGACGTAAACCATCAAGAACAGTTGGAATTTTTG
GTTGGAGAGCCAGAGTGGTTTGGTAGGGGTAGCAGAATTATTTTAACA
>A1674267166
TTGGAATTTTTGGTTGGAGAGCCAGAGTGGTTTGGTAGGGGTAGCAGAATTATTTTAACAGCAAGAGACAAG
CACCTGTTAATCAGTCACGTCGGGGATAATGTGTATGAAGTCCAACTA
>A192839537
GCAAGAGACAAGCACCTGTTAATCAGTCACGTCGGGGATAATGTGTATGAAGTCCAACTATTATCTGAGAAT
GAAGCACTTGAATTGTTCAGTAGGCATGCTTTTAGAGAAAAATCCCCA
>A108921480
TTATCTGAGAATGAAGCACTTGAATTGTTCAGTAGGCATGCTTTTAGAGAAAAATCCCCAAAAGAAGATTTT
TTGGAACTTTCAAGACAAGTGGTGAAATGTAATTTTCATCTTTATGTG
>A2128249457
AAAGAAGATTTTTTGGAACTTTCAAGACAAGTGGTGAAATGTAATTTTCATCTTTATGTGGAACTAGTACAG
AGAGATGCGAGTCGTGGTTTTCTAATAGATTACCTTATCGAAAAATCT
>A323180078
GAACTAGTACAGAGAGATGCGAGTCGTGGTTTTCTAATAGATTACCTTATCGAAAAATCTCTGTTATCCATT
GACCTGAATAATAGTATTGTGATGCATAATATGATAAGAGAAATGGGA
>A698232522
CTGTTATCCATTGACCTGAATAATAGTATTGTGATGCATAATATGATAAGAGAAATGGGAGAAAATGTCATA
TGGGAAGAGTATGCTAACAGCAGAATATGGCTTCCCGAGGAAGTTTGT
>A590386597
GAAAATGTCATATGGGAAGAGTATGCTAACAGCAGAATATGGCTTCCCGAGGAAGTTTGTGACCTTTTTACA
GAAAAGTTGATAACAGAAAAGGTGCAATGTCTACGTATCCCAAACGAT
>A175426430
GACCTTTTTACAGAAAAGTTGATAACAGAAAAGGTGCAATGTCTACGTATCCCAAACGATTACTATTATGAA
GATGATTTTGTCGATTACAGCAATATTTTTAAGAGGATGCAAAGCTTA
>A936195555
TACTATTATGAAGATGATTTTGTCGATTACAGCAATATTTTTAAGAGGATGCAAAGCTTACAAATACTCATA
GTTGGTAATGGAACTTTTAGCTCAAACTGCGCTATCACTTATCTTCCT
>A1936292990
CAAATACTCATAGTTGGTAATGGAACTTTTAGCTCAAACTGCGCTATCACTTATCTTCCTTCCAGCTTGCGG
TTTATTGATTGGCTGGGGTATTCTTCAATTTCATTGCCAGAGAGCTTT
>A105631606
TCCAGCTTGCGGTTTATTGATTGGCTGGGGTATTCTTCAATTTCATTGCCAGAGAGCTTTGAACCATCACAG
CTTGTTGTGCTTTGTTTATGTGAAAGTAGGCTTGTGGAACTTTGGCCA
>A1460221978
GAACCATCACAGCTTGTTGTGCTTTGTTTATGTGAAAGTAGGCTTGTGGAACTTTGGCCAATATCAAAGAAA
TTCAGCAATTTGAAGTATTTGGATCTACGCGAAAGCCTTGGGTTAACA
>A1022032911
ATATCAAAGAAATTCAGCAATTTGAAGTATTTGGATCTACGCGAAAGCCTTGGGTTAACAAAAACCCCTAAT
TTTGGTGATATGCCAATCTTGGAGACACTATATTTAAAGGGGTGTGTG
>A2026190336
AAAACCCCTAATTTTGGTGATATGCCAATCTTGGAGACACTATATTTAAAGGGGTGTGTGAATTTGAAAGAG
GTCCATCCCTCTCTTGGACATTGCAGAATGCTTACTGCTTTGAGTTTG
>A2129570833
AATTTGAAAGAGGTCCATCCCTCTCTTGGACATTGCAGAATGCTTACTGCTTTGAGTTTGTGTTTTTGTTGC
AAACTTAAGAAGCTTCCAAAATTTGTCTGCATGGAATCTCTTGTGATT
>A1840586864
TGTTTTTGTTGCAAACTTAAGAAGCTTCCAAAATTTGTCTGCATGGAATCTCTTGTGATTCTCAATCTCAGT
AGTTGCACAAGCGTTGAAGAATTTCCAGAAATCTGTGGAGATATGCGG
>A964973925
CTCAATCTCAGTAGTTGCACAAGCGTTGAAGAATTTCCAGAAATCTGTGGAGATATGCGGCACTTATCAATA
CTCTATCTAGGATCCCCCTGGATAAGAAGCTTACCCCCGTCTCTCAGC
>A328147476
CACTTATCAATACTCTATCTAGGATCCCCCTGGATAAGAAGCTTACCCCCGTCTCTCAGCGGCCTTAGAGAG
TTGCGATTGGATGATTGTGAAATTCTTGAAAGTATTCCAGACACTATT
>A1026775421
GGCCTTAGAGAGTTGCGATTGGATGATTGTGAAATTCTTGAAAGTATTCCAGACACTATTCGAAATCTTAGT
GATCTCAGAATTTCAGGTTGCAATAAACTTGCAACACTGCCAAACAAC
>A614043150
CGAAATCTTAGTGATCTCAGAATTTCAGGTTGCAATAAACTTGCAACACTGCCAAACAACCTCTTTGAATCA
CAGCAATTGAAATATCTTGAAATACACCGATGTTCTGGATTGGTAAAG
>A744717213
CTCTTTGAATCACAGCAATTGAAATATCTTGAAATACACCGATGTTCTGGATTGGTAAAGCTCCCCATATCT
CTTGGAGTTCAAAAGAATCTCTGTTTGTTAGAGTTAGATTCATGTGAG
>A2106897622
CTCCCCATATCTCTTGGAGTTCAAAAGAATCTCTGTTTGTTAGAGTTAGATTCATGTGAGAACTTAAAGAAG
CTTCCAAGCTCTATTCAGATGGAATCCCTTCAAAAACTCATGATATCT
>A1152904590
AACTTAAAGAAGCTTCCAAGCTCTATTCAGATGGAATCCCTTCAAAAACTCATGATATCTAATTCCCCAAAA
TTAGATACATTTCCAGAAATCAAAGGAGATATGCATTACTTGAAAAAT
>A1138054493
AATTCCCCAAAATTAGATACATTTCCAGAAATCAAAGGAGATATGCATTACTTGAAAAATCTGAATCTGAGT
TCTACAGGGATAAGAGAAGTACCTTCATTCATTGGGAATCTGCTTAGC
>A1852226195
CTGAATCTGAGTTCTACAGGGATAAGAGAAGTACCTTCATTCATTGGGAATCTGCTTAGCCTCATTTCTCTA
AATCTGTCAGGTTGTGAAGATCTTGTAAGTCTACCAGACAGCCTCTGT
>A154634395
CTCATTTCTCTAAATCTGTCAGGTTGTGAAGATCTTGTAAGTCTACCAGACAGCCTCTGTAATTTGATGAAT
CTTCAATATCTTTTCCTCAGAGGGTGCAAAAAGTTAGAGAAGCTTCCA
>A521781841
AATTTGATGAATCTTCAATATCTTTTCCTCAGAGGGTGCAAAAAGTTAGAGAAGCTTCCAGAAAACATGGGT
GATTTGCAAGAGTTACGTATGTTTGATGCGGGCGAAACTGCAATATAC
>A359016933
GAAAACATGGGTGATTTGCAAGAGTTACGTATGTTTGATGCGGGCGAAACTGCAATATACCAACCACCTCTC
TCCATCACCAAGCTTGGGAAACTGAAAGTGTTATGCTTGTGGGGACTT
>A49791474
CAACCACCTCTCTCCATCACCAAGCTTGGGAAACTGAAAGTGTTATGCTTGTGGGGACTTCCTGAGGATTTA
GGATCTTTGCACTCTTTGACAAGCTTGCGTTTAAGTGGAAGCAATATT
>A651185250
CCTGAGGATTTAGGATCTTTGCACTCTTTGACAAGCTTGCGTTTAAGTGGAAGCAATATTTCTTGTTTACCA
AAAAGCTTTAAAGGACTCTTACACCTTCAGCATCTGAACATACAATTC
>A812560873
TCTTGTTTACCAAAAAGCTTTAAAGGACTCTTACACCTTCAGCATCTGAACATACAATTCTGTCAGAATCTT
AATGAACTGCCAGGAGAGCTACCCCCAAATTTAAGGGAGCTATTAGCA
>A542386330
TGTCAGAATCTTAATGAACTGCCAGGAGAGCTACCCCCAAATTTAAGGGAGCTATTAGCAGATTATCATTTA
GCCTTGAAGAGCATCAAAGATCTCGTAATTAATTGTCTTAAGCTGTAT
>A229874874
GATTATCATTTAGCCTTGAAGAGCATCAAAGATCTCGTAATTAATTGTCTTAAGCTGTATTGGCTCGTAATA
TCCGACTGTGGAGCCGTCTCAAGTGAACAAGTTAATGTGTTCCTACAG
>A240501772
TGGCTCGTAATATCCGACTGTGGAGCCGTCTCAAGTGAACAAGTTAATGTGTTCCTACAGCATTTTCTCAGG
ACATGCATCCAGTGTGACTTCCATCAAAGGGATTATTTTCTCATTAAT
>A1545614037
CATTTTCTCAGGACATGCATCCAGTGTGACTTCCATCAAAGGGATTATTTTCTCATTAATTTTCCCAGAGTC
AGAATTTCAGAGTTGTTCGATTATGATTGTCCGTTTATAAATCAAGAA
>A1811339796
TTTCCCAGAGTCAGAATTTCAGAGTTGTTCGATTATGATTGTCCGTTTATAAATCAAGAAAAGATGTCAATT
GATCTGAATCCATCTTGGTATACCAATAAATTCATGGGTTTTTGGATA
>A1260053396
AAGATGTCAATTGATCTGAATCCATCTTGGTATACCAATAAATTCATGGGTTTTTGGATAACCTACGGTCCT
ACTACAAAGTACATAAGATTAGAAGCTACATTGGTCTGCAAATGTGAC
>A1527055903
ACCTACGGTCCTACTACAAAGTACATAAGATTAGAAGCTACATTGGTCTGCAAATGTGACCCTGAAAGAAAA
TATTCCTTGAAGTCTAACAACAGCTTCCATGAAAATATGGTGTCCAAG
>A1900268413
CCTGAAAGAAAATATTCCTTGAAGTCTAACAACAGCTTCCATGAAAATATGGTGTCCAAGTATCCTTTCATA
TGTTGCGTCTACATACCATTTGAAACATTGTGGAATGCTTCTGGCAAT
>A1944654020
TATCCTTTCATATGTTGCGTCTACATACCATTTGAAACATTGTGGAATGCTTCTGGCAATAAAGAAGGGAAG
AATCCAAATGATTATTACATGTTGGAGTTTTCTCACATGTTCTGGCCG
>A2071735368
AAAGAAGGGAAGAATCCAAATGATTATTACATGTTGGAGTTTTCTCACATGTTCTGGCCGGAGACCAAAGAA
GCATGCTGGGGAATTCGGCTGGTGTATGAACAGGAAGCAATGAGTGAT
>A1131106961
TCTCACATGTTCTGGCCGGAGACCAAAGAAGCATGCTGGGGAATTCGGCTGGTGTATGAACAGGAAGCAATG
AGTGATGATAGCGGTCATAGAAAAAAGAAAAGAAGAAGCAATGAGTGA
>A1241712994
ATGTCTCATGCTTCTTCTTCCAAAATTTGCAAGTACGATGTCTTTTTGAGTTTTAGAGGTGAAGATACATGT
AGAAACTTTGTGAGTCATCTCTATAATGCTTTGGAACAAAGAGGGATC
>A488011147
GAAGATACATGTAGAAACTTTGTGAGTCATCTCTATAATGCTTTGGAACAAAGAGGGATCCGCACTTTTAAA
GATGATGAGCGACTAGAAACGGGAAAATCAATTTCTGATGAACTTTTG
>A1729887577
CGCACTTTTAAAGATGATGAGCGACTAGAAACGGGAAAATCAATTTCTGATGAACTTTTGAAAGCCATACAA
GAGTCTAAATTTGCTATAGTGATATTTTCAAAAAGCTATGCATCGTCA
>A1273592036
AAAGCCATACAAGAGTCTAAATTTGCTATAGTGATATTTTCAAAAAGCTATGCATCGTCAAGATGGTGTTTA
GAGGAGCTTGCACACATCATAAAGTGTAAAAAGGAATTGGAGCAGATT
>A1461481636
AGATGGTGTTTAGAGGAGCTTGCACACATCATAAAGTGTAAAAAGGAATTGGAGCAGATTGTGATTCCAGTC
TTCTATGATGTGAGTCAATCAGATGTGTGCCATCAACATCCCCCTTTT
>A2099649313
GCTGATTCATTTTTACAACATGAGGAAAAATGCAAAGATGATATGGAGAAGGTTCAGAGATGGACGGGTGCA
TTTGCGGAGGCTGGGAAAATATCGGGGTATCATTTACAAAATTTCAAT
>A1510453929
TGGACGGGTGCATTTGCGGAGGCTGGGAAAATATCGGGGTATCATTTACAAAATTTCAATTTAGTGGGTAAA
AAATCTCAGGTTGAGAAAGTAACCTCATTATTAGATATGGAATCAAAT
>A1394478608
TTAGTGGGTAAAAAATCTCAGGTTGAGAAAGTAACCTCATTATTAGATATGGAATCAAATGATGTTTGCTCC
ATCGGCATTTGGGGTATGGGCGGCATCGGCAAGACAGAAATTGCAAAT
>A1611549650
GATGTTTGCTCCATCGGCATTTGGGGTATGGGCGGCATCGGCAAGACAGAAATTGCAAATATTCTACATCAA
AGATACCGCCATCGATGTGAAGCTGATTGTTTTCTTGGTGATGTTGGA
>A1338649106
ATTCTACATCAAAGATACCGCCATCGATGTGAAGCTGATTGTTTTCTTGGTGATGTTGGAAAACTTCATCAG
AAAAATGGACTAACATGGCTACAACAAGTTGTCATTTGCAAGCTCTTG
>A2080560781
GGTGATGTTGGAAAACTTCATCAGAAAAATGGACTAACATGGCTACAACAAGTTGTCATTTGCAAGCTCTTG
GGTGAAAAATTGACTCTAACTAGTGAGCATGAAGGGATGAATATTTAA
>A672649114
ATGGAACTTTCAAGACAAGTGGTGCACCATGCTGGTGGACTCCCTTTAGCTCTTAAAGTTTTGGGTTCTTCA
TTTTACGGACGAGACAAAAAGCACTGGAGACACATAATTGATCGGCTG
>A436710822
TTGGGTTCTTCATTTTACGGACGAGACAAAAAGCACTGGAGACACATAATTGATCGGCTGAAGAGAATCCCT
CACAAGGATATTTTAGGAAAGCTTAGGCTTAGTTTTGATTGTCTGGAC
>A1873211894
AAGAGAATCCCTCACAAGGATATTTTAGGAAAGCTTAGGCTTAGTTTTGATTGTCTGGACAAAGATGAGAAG
GAATTATTTCTAGAAATTGAGCAACTTGAAGCATTTGGATCTCATGGA
>A771825486
AAAGATGAGAAGGAATTATTTCTAGAAATTGAGCAACTTGAAGCATTTGGATCTCATGGACAGCTACTGCTT
ACTTATTTGAGTTTGGAAGGTTATCGCAAACTTAAGAAGATTCCAAAA
>A1371399894
CAGCTACTGCTTACTTATTTGAGTTTGGAAGGTTATCGCAAACTTAAGAAGATTCCAAAATTTGTCTGCGTG
GGATCTCTTGAGACTCTCAATCTCCTTGAATGCACAAGCTTAGAAGAA
>A1015478382
TTTGTCTGCGTGGGATCTCTTGAGACTCTCAATCTCCTTGAATGCACAAGCTTAGAAGAATTTCCAGAAATC
TGTGGAGATATGCCGCGCTTATCAATACTCTATGTAAAATACCCGTGG
>A1498549461
TTTCCAGAAATCTGTGGAGATATGCCGCGCTTATCAATACTCTATGTAAAATACCCGTGGATAAGAAGCTTA
CCTCCATCTTTCAGCAGCCTTAGAAATTTGCAATTGACTGAGTGTGAA
>A2122906706
ATAAGAAGCTTACCTCCATCTTTCAGCAGCCTTAGAAATTTGCAATTGACTGAGTGTGAAGTTCTTGAGAGT
ATTCTGGACGCCATTCAAAATCTTAGAGATCTCAGTATTTCAGGTTTC
>A132324853
GTTCTTGAGAGTATTCTGGACGCCATTCAAAATCTTAGAGATCTCAGTATTTCAGGTTTCAATAAATTTGCA
ACACTGCCAAACAACCTCTTTGAATCACAGCAATTGGGATGTCTTGGT
>A2118427978
AATAAATTTGCAACACTGCCAAACAACCTCTTTGAATCACAGCAATTGGGATGTCTTGGTATATACCGATGT
TCTGGATTGGTAAAGCTCCCCATATCTCTTGGAGTTCAAAAGAAGCTC
>A1043032167
ATATACCGATGTTCTGGATTGGTAAAGCTCCCCATATCTCTTGGAGTTCAAAAGAAGCTCCGTTTGTTAGAG
ATAGATGGATGTGAGAACTTAAAGAAGCTTCCAAGCTCGATTCAGATG
>A831284737
CGTTTGTTAGAGATAGATGGATGTGAGAACTTAAAGAAGCTTCCAAGCTCGATTCAGATGAAATCCCTTCAA
AAGCTCAAGATATCTAATTCCCCAAAATTAGATACATTTCCAGAAATC
>A184865754
AAATCCCTTCAAAAGCTCAAGATATCTAATTCCCCAAAATTAGATACATTTCCAGAAATCAATGGAGATATG
CATTACTTGACACAGCTGACTCTGAATTCTACTGGGATAAGAGAAGTG
>A1529068757
AATGGAGATATGCATTACTTGACACAGCTGACTCTGAATTCTACTGGGATAAGAGAAGTGCCTTCATCCATT
GGGCATCTAGGAGACCTCGAATATCTGCAATTTGATGAAACTTCGATG
>A313458446
GAAGTGCCTTCATCCATTGGGCATCTAGGAGACCTCGAATATCTGCAATTTGATGAAACTTCGATGTCTTTA
CCTCGACGGGTGCAACAAGCTAGAGAAGCTTCCAGAAAACATTGGTGA
>A73283603
ATGTCTCATGCTTCATCTTCCAAAATTTGCAAGTACGATGTCTTTTTGAGTTTTAGAGGTGAAGATACACGT
AGAAACTTTGTGAGTCATCTCTATAATTCTTTGGAACTAAGAGGAATC
>A1554274257
GAAGATACACGTAGAAACTTTGTGAGTCATCTCTATAATTCTTTGGAACTAAGAGGAATCCGCACTTTTAAA
GATGATGAGCGACTAGAAACGGGAAAATCAATTTCTGATGAACTTTTG
>A59675233
CGCACTTTTAAAGATGATGAGCGACTAGAAACGGGAAAATCAATTTCTGATGAACTTTTGAAAGCCATACAA
GAGTCTAAATTTGCTATAGTGATATTTTCCAAAAGCTATGCATCGTCA
>A1590966852
AAAGCCATACAAGAGTCTAAATTTGCTATAGTGATATTTTCCAAAAGCTATGCATCGTCAAGATGGTGCTTA
AAGGAGCTTGCACACATCATAAAGTGTAAAAAGGAATTGGAGCAGATT
>A954177082
AGATGGTGCTTAAAGGAGCTTGCACACATCATAAAGTGTAAAAAGGAATTGGAGCAGATTGTGATTCCAGTC
TTCTATGATGTGAGTCAATCAGATGTGTGCCATCAACATCCCCCTTTT
>A1871758053
GTGATTCCAGTCTTCTATGATGTGAGTCAATCAGATGTGTGCCATCAACATCCCCCTTTTGCTGATTCATTT
TTACAACATGAGGAAAAATGCAAAGATGATATGGAGAAGGTTCAGAGA
>A2140030018
GCTGATTCATTTTTACAACATGAGGAAAAATGCAAAGATGATATGGAGAAGGTTCAGAGATGGAGGGGTGCA
TTTGTGGAGGCAGGGAAAATATCAGGCTATCATTTACTTAATTTCAAG
>A911790746
TGGAGGGGTGCATTTGTGGAGGCAGGGAAAATATCAGGCTATCATTTACTTAATTTCAAGGATGAGGCTGAG
TGCGTCAAGAAACTAGTTGATGACATATTTCCTAAGTCACTTCAAATT
>A1468803919
GATGAGGCTGAGTGCGTCAAGAAACTAGTTGATGACATATTTCCTAAGTCACTTCAAATTATTTCACCTTTC
CCGGAAAACTTAGTGGGTATGAAATCTCAGGTTGATAAAGTAACCTCA
>A238052108
ATTTCACCTTTCCCGGAAAACTTAGTGGGTATGAAATCTCAGGTTGATAAAGTAACCTCATTATTAGATATG
GAATCAAATGATGTTCGCTCTATTGGTATTTGGGGTATGGGCGGCATC
>A250059164
TTATTAGATATGGAATCAAATGATGTTCGCTCTATTGGTATTTGGGGTATGGGCGGCATCGGCAAAACAGAA
ATTGCAAATGTTCTACATCAAAGATACCGCCATCAATTTGAAGCTGAT
>A1365202997
GGCAAAACAGAAATTGCAAATGTTCTACATCAAAGATACCGCCATCAATTTGAAGCTGATTGTTTTCTTGGT
GATGTTGGAAAACTTCATCAGAAAAAGGGACTAACATGGCTACAACAA
>A699634803
TGTTTTCTTGGTGATGTTGGAAAACTTCATCAGAAAAAGGGACTAACATGGCTACAACAAGTCGTCATTTGC
AAGCTCTTGGGTGAAAAATTGACTCTAACTAGTGAGCATGAAGGGATG
>A1777831206
GTCGTCATTTGCAAGCTCTTGGGTGAAAAATTGACTCTAACTAGTGAGCATGAAGGGATGAATATTTTAAAG
AATATGCTTCGCTGGAAGAAAGTTCTGTTCACCATCGATGATGTAAAC
>A513266161
AATATTTTAAAGAATATGCTTCGCTGGAAGAAAGTTCTGTTCACCATCGATGATGTAAACCATCAAGAACAG
TTGGAATTTTTGGTTGGAGAGCCAGAATGGTTTGGTAGGGGTAGCAGA
>A603527336
CATCAAGAACAGTTGGAATTTTTGGTTGGAGAGCCAGAATGGTTTGGTAGGGGTAGCAGAATTATTTTAACA
GCAAGAGACAAGCACTTGTTAATAAGTCACGTTGGGGATAACGTGTAT
>A1809994053
ATTATTTTAACAGCAAGAGACAAGCACTTGTTAATAAGTCACGTTGGGGATAACGTGTATGAAGTCCAACTA
TTATCTGAGGATGAAGCACTTGAATTGTTCAGTAGGCATGCTTTTAGA
>A714165542
GAAGTCCAACTATTATCTGAGGATGAAGCACTTGAATTGTTCAGTAGGCATGCTTTTAGAGAAAAATCACCA
AAAGAAGATTTTATGGAACTTTCAAGACAAGTGGTGGAGCATGCTGGT
>A1746997713
GAAAAATCACCAAAAGAAGATTTTATGGAACTTTCAAGACAAGTGGTGGAGCATGCTGGTGGACTCCCTTTA
GCTCTTAAAGTTTTGGGTTCTTCATTTTACGGACGAGACAAAAAGCAC
>A1227183976
GGACTCCCTTTAGCTCTTAAAGTTTTGGGTTCTTCATTTTACGGACGAGACAAAAAGCACTGGAGACACATA
ATTGATCGGCTGAAGAGAATCCCTCACAAGGATATTCTAGGAAAGCTT
>A456157843
TGGAGACACATAATTGATCGGCTGAAGAGAATCCCTCACAAGGATATTCTAGGAAAGCTTAGGCTTAGTTTT
GATGCTCTGGACAAAGATGAGAAGGAATTATTTCTAGATATTGCATTT
>A2080863880
AGGCTTAGTTTTGATGCTCTGGACAAAGATGAGAAGGAATTATTTCTAGATATTGCATTTCTAGATATTGCA
TACTGTGGTGGTTTTAATTTTCATTTTCGTGTGGAATCAGTACTGAGA
>A1454522032
CTAGATATTGCATACTGTGGTGGTTTTAATTTTCATTTTCGTGTGGAATCAGTACTGAGAGACCCGAGTCGT
GGTTTTCTAATAGATTACCTTGTTGAAAAATCTCTTTTATCCATCAAC
>A19719849
GACCCGAGTCGTGGTTTTCTAATAGATTACCTTGTTGAAAAATCTCTTTTATCCATCAACATAAGTAATATA
TTTGTGATGCATAATATGATAAGAAAAATGGGAGAAAATGTCATACGG
>A1847205221
ATAAGTAATATATTTGTGATGCATAATATGATAAGAAAAATGGGAGAAAATGTCATACGGGAAGAGTACGCT
AACAGCAGAATATGGCTTCCCGAGGAGGTTTATGACCTTTTTAAAGGA
>A8340929
GAAGAGTACGCTAACAGCAGAATATGGCTTCCCGAGGAGGTTTATGACCTTTTTAAAGGAAAGTTGATAACA
GAAATGGTGGAAAGCCTATGTATCCGAGAAGATTACTATTTTGAAGAT
>A613358370
AAGTTGATAACAGAAATGGTGGAAAGCCTATGTATCCGAGAAGATTACTATTTTGAAGATGATTTTGACAAT
TATAGCAATATTTTCAAGAGGATGCAAAGCTTAAAAACACTCATAGTT
>A1904669341
GATTTTGACAATTATAGCAATATTTTCAAGAGGATGCAAAGCTTAAAAACACTCATAGTTGGTGATGGAGCT
TTTAGCACAAACTGCACTATCACTTATCTTCCTTCCAGCCTGCGGTTT
>A198957234
GGTGATGGAGCTTTTAGCACAAACTGCACTATCACTTATCTTCCTTCCAGCCTGCGGTTTATTACGTGGTGG
GGGTATCCTTCAATTTCATTGCCAGAGAGCTTTGAACCATCACAGCTC
>A1458524677
ATTACGTGGTGGGGGTATCCTTCAATTTCATTGCCAGAGAGCTTTGAACCATCACAGCTCGTTGTGCTTTGT
TTACCTGAAAGTAGGCTTGTTGAACTTTGGCCAATATCAAAGAAATTG
>A981228037
GTTGTGCTTTGTTTACCTGAAAGTAGGCTTGTTGAACTTTGGCCAATATCAAAGAAATTGAGCAATTTGAAG
AATTTGGATCTAAGCGGAAGCCTTGGGTTAACAAAAACCCCTAATTTT
>A1275719275
AGCAATTTGAAGAATTTGGATCTAAGCGGAAGCCTTGGGTTAACAAAAACCCCTAATTTTGGTGATATGCCA
AACTTGGAGATGCTACATTTAAGCAGGTGTGTGAATTTGGAAGAGGTC
>A881757867
GGTGATATGCCAAACTTGGAGATGCTACATTTAAGCAGGTGTGTGAATTTGGAAGAGGTCCATCCCTCTGTT
GGACATTGCAGAATGCTTACTTATTTGAGTTTGTATGGTTGTCGCAAA
>A1052000959
CATCCCTCTGTTGGACATTGCAGAATGCTTACTTATTTGAGTTTGTATGGTTGTCGCAAACTTGAGAAGCTT
CCAAAATTTGTCTGCATGGAATCTCTTGAGACTCTCAATCTCCTTGAA
>A23682704
CTTGAGAAGCTTCCAAAATTTGTCTGCATGGAATCTCTTGAGACTCTCAATCTCCTTGAATGCACAAGCTTA
GAAGAATTTCCAGAAATCTGTGGAGATATGCGGCGCTTATCAATACTC
>A1643787541
TGCACAAGCTTAGAAGAATTTCCAGAAATCTGTGGAGATATGCGGCGCTTATCAATACTCCATCTAGGATCC
CCCTGGATAAGAAGCTTACCCCCGTCTTTCAGCGGCCTTAGAAATTTG
>A1858620889
CATCTAGGATCCCCCTGGATAAGAAGCTTACCCCCGTCTTTCAGCGGCCTTAGAAATTTGCAATTGACTGAG
TGTGAAGTTCTTGAATGTATTCCAGACACTATTCGAAATCTTAGTGAT
>A1868118177
CAATTGACTGAGTGTGAAGTTCTTGAATGTATTCCAGACACTATTCGAAATCTTAGTGATCTCAGTATTTCA
GATTGCAATAAACTTGAAACACTGCCAAACAGCCTCTTCGAATCACAG
>A17666861
CTCAGTATTTCAGATTGCAATAAACTTGAAACACTGCCAAACAGCCTCTTCGAATCACAGCTATTGGAACAT
CTTGAAATACACCGATGTTCGGGATTGGTAAAGCTCCCAATATCTCTT
>A1617007810
CTATTGGAACATCTTGAAATACACCGATGTTCGGGATTGGTAAAGCTCCCAATATCTCTTGGAGTTCAAAAG
AAACTCTGTATTTTAAAAATAGATAGATGTGAGAACTTAAAGAAGCTT
>A697311499
GGAGTTCAAAAGAAACTCTGTATTTTAAAAATAGATAGATGTGAGAACTTAAAGAAGCTTCCAAGCTCTATT
CAGATGGAATCCCTTCTATATCTCAAGATATCTAATTCCCCAAAATTA
>A1701599224
CCAAGCTCTATTCAGATGGAATCCCTTCTATATCTCAAGATATCTAATTCCCCAAAATTAGATACATTTCCA
GAAATCAAAGGAGATATGCATTACTTGAAATATCTGAATCTGAATTCT
>A1548175041
GATACATTTCCAGAAATCAAAGGAGATATGCATTACTTGAAATATCTGAATCTGAATTCTACTGGGATAAGA
GAAGTACCTTCATCCATTGGGAATCTGCTTAGCCTCACTGAGCTATGT
>A1490975142
ACTGGGATAAGAGAAGTACCTTCATCCATTGGGAATCTGCTTAGCCTCACTGAGCTATGTCTGAAACGTTGT
GAAGATCTTGTAAGTCTACCAGACAGCCTCTGTAATTTGATGAATCTT
>A181261751
CTGAAACGTTGTGAAGATCTTGTAAGTCTACCAGACAGCCTCTGTAATTTGATGAATCTTCAACGTCTTTTC
CTCAATTGGTGCAAAAGGCTAGAGAAGCTTCCAGAAAACATCGGTGAT
>A1520415415
CAACGTCTTTTCCTCAATTGGTGCAAAAGGCTAGAGAAGCTTCCAGAAAACATCGGTGATCTGCAAGAGCTA
GTGATACTTCATGCGAGCGATACTGCACTCTCCCAACCACCTTCCTCC
>A1698398545
CTGCAAGAGCTAGTGATACTTCATGCGAGCGATACTGCACTCTCCCAACCACCTTCCTCCATCACTAAGCTT
GGCAAACTGTGGAAGTTAAGATTCTCACATGAAAAACAACTTCAATAT
>A1287056931
ATCACTAAGCTTGGCAAACTGTGGAAGTTAAGATTCTCACATGAAAAACAACTTCAATATTCCTCAAGTTTC
GTCTTGCATCGAGTATCAGGTTTATCCTCCTTGACATCACTTGATCTT
>A1217692735
TCCTCAAGTTTCGTCTTGCATCGAGTATCAGGTTTATCCTCCTTGACATCACTTGATCTTAGTAATCTCAAC
ATATTGGGTGGACTTCCTGAGGATTTAGGATCTTTGCACTCTTTGGAA
>A1676204423
AGTAATCTCAACATATTGGGTGGACTTCCTGAGGATTTAGGATCTTTGCACTCTTTGGAAAAGTTGGATGTA
AGTGGAAGCAATATTTCTTGTTTACCCAAAAACATCAACAAACTCTCA
>A1277160781
AAGTTGGATGTAAGTGGAAGCAATATTTCTTGTTTACCCAAAAACATCAACAAACTCTCATGGGTTCATTTC
CTGAACATACAGTTCTGTCAGAATCTTAATGAACTGCCAGGAGAGCTA
>A1409573139
TGGGTTCATTTCCTGAACATACAGTTCTGTCAGAATCTTAATGAACTGCCAGGAGAGCTACCCCCAAATTTA
GAAGAGCTATTAGCAGATTATCATTTAGCCTTGAAGAGCATCAGAGAT
>A1159704473
CCCCCAAATTTAGAAGAGCTATTAGCAGATTATCATTTAGCCTTGAAGAGCATCAGAGATCTCGTAATTAAT
TCTCTTAAGCTGTGTAGGCTCATAATATCAGACTGTGGAGCCGTCTCA
>A1383393925
CTCGTAATTAATTCTCTTAAGCTGTGTAGGCTCATAATATCAGACTGTGGAGCCGTCTCAAATGAACAAGTT
AATGTGTTCCTACAGCATTTTCTCAGGACATGCATCCAGTGTGACTTC
>A1498950979
AATGAACAAGTTAATGTGTTCCTACAGCATTTTCTCAGGACATGCATCCAGTGTGACTTCCATCAAAGGGAT
TATTTTGTCATTTGTTTCCCTGATCAAGACAGAATTCCAGAGTTGTTC
>A1395687153
CATCAAAGGGATTATTTTGTCATTTGTTTCCCTGATCAAGACAGAATTCCAGAGTTGTTCAATTATGATTGG
TTTATAAATCAACAAAAGATGTCAATTGATCTGAACCCATCTTGGCAT
>A576287979
AATTATGATTGGTTTATAAATCAACAAAAGATGTCAATTGATCTGAACCCATCTTGGCATACCGATAAATTC
ATGGGTTTTTGGATATGTTACTGTCTTGCTGAACAGTACACAAGATTA
>A674460454
ACCGATAAATTCATGGGTTTTTGGATATGTTACTGTCTTGCTGAACAGTACACAAGATTAGAAGCTACATTG
GTCTGCAAATCTGACCCTGAAAGAAAATATTCCTTGAAGTATAGCAGC
>A1551986475
GAAGCTACATTGGTCTGCAAATCTGACCCTGAAAGAAAATATTCCTTGAAGTATAGCAGCATGCATCGATAT
TCGAGGTTCATCGGTCCTTTCATTTGTTGCTGGTACATACCATTTGAA
>A1755551116
ATGCATCGATATTCGAGGTTCATCGGTCCTTTCATTTGTTGCTGGTACATACCATTTGAAACATTGTGGAAT
GGTTTTGGCAATAAAGAAGGGAAGAATCCAAATGATTATTACATGTTG
>A310333900
CCTTTCATTTGTTGCTGGTACATACCATTTGAAACATTGTGGAATGGTTTTGGCAATAAAGAAGGGAAGAAT
CCAAATGATTATTACATGTTGGAGGTATATGATTTGTACAGGAAGTAG
>A503047861
ATGGAGCTGGCGGCAGAAGCTTCTGTGGTGATAGAGAAACTCAAGGATACACTCTCTGACGAGATAACGAAC
AAAAGGGTGATAGAGAAAGCTTTAGAAGAAATGCAAGGCGACATTGCT
>A159726020
GAGATAACGAACAAAAGGGTGATAGAGAAAGCTTTAGAAGAAATGCAAGGCGACATTGCTGACACAAACGAG
GAGGAAAGAAATAGCGAAGAATTCAAGGAGTGGGCTGAAAGGTGTCTG
>A2123382821
GACACAAACGAGGAGGAAAGAAATAGCGAAGAATTCAAGGAGTGGGCTGAAAGGTGTCTGCATAGTCTGTAC
TATGTTGAGGACACTGTTGAGTCTTTTGCCCTTGACATCGCCCGTCAG
>A162661220
CATAGTCTGTACTATGTTGAGGACACTGTTGAGTCTTTTGCCCTTGACATCGCCCGTCAGAACAAGAAATGG
AGCTTCCTTATGAATCACTCTCAGGTTCTCAAGAACTTCATGGCTTGC
>A1900978544
AACAAGAAATGGAGCTTCCTTATGAATCACTCTCAGGTTCTCAAGAACTTCATGGCTTGCAAGCTGACAAAG
AAGATGGAGAGAATCCCTTCAGACATTAAACGGGTGATCAATAAAAAT
>A1827859005
AAGCTGACAAAGAAGATGGAGAGAATCCCTTCAGACATTAAACGGGTGATCAATAAAAATCACAAAGGTACT
GGTGAACAGAGAGCGTGTAGCAGTGGGACAACCACCTATATGGGTAAT
>A460675572
CACAAAGGTACTGGTGAACAGAGAGCGTGTAGCAGTGGGACAACCACCTATATGGGTAATCAGAATGGTGGG
GAAGCTGAAGATGGAGATATTGAAGATCACAACGGTGAAGATTCTGCA
>A920468549
CAGAATGGTGGGGAAGCTGAAGATGGAGATATTGAAGATCACAACGGTGAAGATTCTGCAAAAGTCAGACTA
ATAAGTCCAAAGGCAGAATGTAGTTATCCTATGATCCCAGAGAGAGAG
>A1060054011
AAAGTCAGACTAATAAGTCCAAAGGCAGAATGTAGTTATCCTATGATCCCAGAGAGAGAGAAACTAGTCCTG
GAGGTAGATAGAAAACCTCTGAGGTGCATCAGTGATGTGCCTTTGAGG
>A1583373546
AAACTAGTCCTGGAGGTAGATAGAAAACCTCTGAGGTGCATCAGTGATGTGCCTTTGAGGTTAGACTCTGAA
AAAAAAGCAAAACTCATGTCTACAAATATACCTCTGAGGTGCATCAGC
>A1252054964
TTAGACTCTGAAAAAAAAGCAAAACTCATGTCTACAAATATACCTCTGAGGTGCATCAGCGACAAGTCTTTG
TGGTCAGACCATGAAACACAAGCCAGACTCATGTACACAAATTCTTAT
>A536116223
GACAAGTCTTTGTGGTCAGACCATGAAACACAAGCCAGACTCATGTACACAAATTCTTATGATGACGAAGAA
CTGGAGATGTTTGGCATTAGACAAGAAGTGTATGACTTAGTGGAAAGA
>A1274244556
GATGACGAAGAACTGGAGATGTTTGGCATTAGACAAGAAGTGTATGACTTAGTGGAAAGACTAACCATGACA
GCTGATGATGAAAGGGCCCCGATCGTTCAAATTGCTGGTGAGATGGGT
>A1006631223
CTAACCATGACAGCTGATGATGAAAGGGCCCCGATCGTTCAAATTGCTGGTGAGATGGGTTCAGGCAAGACT
ACTTTGGCTCGTGCTGTATACAGAAGTAGGAAAATCAAAAATCATTTC
>A1654557022
TCAGGCAAGACTACTTTGGCTCGTGCTGTATACAGAAGTAGGAAAATCAAAAATCATTTCGAGTCTGGATGC
GCATGGGTCACCATTCCAAAAGAGTATAATAAATCAGATGTATTGCAG
>A1755847093
GAGTCTGGATGCGCATGGGTCACCATTCCAAAAGAGTATAATAAATCAGATGTATTGCAGAACTTGCTAAAA
CAGGTGGGGGATTCCAAGGACTCTGTGGATCTAACTCCCAATGAGCTG
>A1025857399
AACTTGCTAAAACAGGTGGGGGATTCCAAGGACTCTGTGGATCTAACTCCCAATGAGCTGGAAACTAGACTT
TTGGAGTGCTTAAATGGAAAAAACTACTTGATTGTGTTGGATGACGTA
>A379430292
GAAACTAGACTTTTGGAGTGCTTAAATGGAAAAAACTACTTGATTGTGTTGGATGACGTACAGAGTGAGCAG
ATGTGGGAAGGCCTGAGATCTGTTTTCTTAGACAGTCGAAATGGAAGT
>A398863838
CAGAGTGAGCAGATGTGGGAAGGCCTGAGATCTGTTTTCTTAGACAGTCGAAATGGAAGTACACTACTTCTC
ATCACCACCAGTGTTAGTCCGATGTGGTATGTATCTCCTCCGAATTGT
>A1415777359
ACACTACTTCTCATCACCACCAGTGTTAGTCCGATGTGGTATGTATCTCCTCCGAATTGTATCCATAAGGTG
AAAAAGCTAAGTGATAACTATAGCTGGAACTTGTTCATGAAGAAAGCT
>A1636021371
ATCCATAAGGTGAAAAAGCTAAGTGATAACTATAGCTGGAACTTGTTCATGAAGAAAGCTGGTTGGGATACT
TGGGAGGAAGGAAATGAACATCAAGATTTGAAGCAGCGAGTTCTGAAG
>A1483316818
GGTTGGGATACTTGGGAGGAAGGAAATGAACATCAAGATTTGAAGCAGCGAGTTCTGAAGGTCTGCGGTGGC
CTCCCCCTGAATACTGTCCTTCTTGGCAGCATGTTGTCGATCAAGGGA
>A1589291237
GTCTGCGGTGGCCTCCCCCTGAATACTGTCCTTCTTGGCAGCATGTTGTCGATCAAGGGAGATACCAATCAC
TTTGATTATCTTCAAAAGATACTGTGCACAAACCGGGAAACGAAGGAC
>A1257990969
GATACCAATCACTTTGATTATCTTCAAAAGATACTGTGCACAAACCGGGAAACGAAGGACATTTACGACATT
CCGGTAAGGAGGCCATTTCGTTTGTGGCTTTCAGAGGGTTTTGTAAAC
>A545959259
ATTTACGACATTCCGGTAAGGAGGCCATTTCGTTTGTGGCTTTCAGAGGGTTTTGTAAACCCCAAACCATAT
AAATTCCCGGAGGATGTGGTACAAGAAAACTTTGATGATCTAGTCAAG
>A633203695
CCCAAACCATATAAATTCCCGGAGGATGTGGTACAAGAAAACTTTGATGATCTAGTCAAGCGGAGCTTGATT
CAGATATCCAAATTTAGGTCTGATGGCAGTCCCAGGAGATGTCGGTTA
>A2107502612
CGGAGCTTGATTCAGATATCCAAATTTAGGTCTGATGGCAGTCCCAGGAGATGTCGGTTACTAGGCGTTCTC
CATGGCTATCTGTTGCCTGAGGCCCAGAACATCAGGTTATTCCATGTT
>A1614097612
CTAGGCGTTCTCCATGGCTATCTGTTGCCTGAGGCCCAGAACATCAGGTTATTCCATGTTCACTGCAGTACA
TGTAGCACAGAAGATTCAGTTCCCTTGAATGTTAGAAGGCTTGTTGAG
>A1111272263
CACTGCAGTACATGTAGCACAGAAGATTCAGTTCCCTTGAATGTTAGAAGGCTTGTTGAGCATGCAAGCAGT
AAGAATATTTATAGTGATGCTTCCCAGTTTGAACATCTTCGCTCTTAC
>A1664618165
CATGCAAGCAGTAAGAATATTTATAGTGATGCTTCCCAGTTTGAACATCTTCGCTCTTACTTATCATTCAAT
TTCCAGAGGAAAGACATCCCAGCCAAGGAAGTAGGCATCCTTCTAAGT
>A1426689610
TTATCATTCAATTTCCAGAGGAAAGACATCCCAGCCAAGGAAGTAGGCATCCTTCTAAGTCGCGTAATTACT
AAGGGTTTCGTATTGCTGAGGGTGCTTGACCTGGAAGGAGTGTATAAG
>A2120254921
CGCGTAATTACTAAGGGTTTCGTATTGCTGAGGGTGCTTGACCTGGAAGGAGTGTATAAGCCAAGTTTACCT
GAGAATCTTGGTGATTTATTTCACTTGAGATACTTAGGATTAAGATGG
>A2095157443
CCAAGTTTACCTGAGAATCTTGGTGATTTATTTCACTTGAGATACTTAGGATTAAGATGGACTTTCTTGGAT
GCTCTTCCCTCGTCCGTTGGTGACTTGCCATATCTTGAGACATTAGAT
>A1300869698
ACTTTCTTGGATGCTCTTCCCTCGTCCGTTGGTGACTTGCCATATCTTGAGACATTAGATGTGAAGCACACT
AACATAAATAACTTACCCACCTCCATGTGGAAATCAAAGAAATTGCGG
>A890303925
GTGAAGCACACTAACATAAATAACTTACCCACCTCCATGTGGAAATCAAAGAAATTGCGGCATCTCAATCTC
AGTCACATCCGTCTTGACATGCCAAAGCATTCAGATACCGATTCTTTG
>A197646330
CATCTCAATCTCAGTCACATCCGTCTTGACATGCCAAAGCATTCAGATACCGATTCTTTGCCTACACTCCTT
ACACTGTGGGGATTGTCTGTAGATGATGATAGCCCAGTGAAGAATGGA
>A1479539950
CCTACACTCCTTACACTGTGGGGATTGTCTGTAGATGATGATAGCCCAGTGAAGAATGGACTGGATCGGTTG
CGTAATCTTAGAGAGGCAGGCATTACTTTCTGTTTAAAGAATTGTGAC
>A1564488531
CTGGATCGGTTGCGTAATCTTAGAGAGGCAGGCATTACTTTCTGTTTAAAGAATTGTGACCACCTTCTCAAC
TGGATTTCAAATTTAACTTCTCTTCAATCATTGAGGTTACGATCCATA
>A1975425309
CACCTTCTCAACTGGATTTCAAATTTAACTTCTCTTCAATCATTGAGGTTACGATCCATAAATGATGTAGGA
CATCCATCACATTTTGGTGACGAGCCGTTGTCTCTGTCGAGTCTGAGC
>A1277361244
AATGATGTAGGACATCCATCACATTTTGGTGACGAGCCGTTGTCTCTGTCGAGTCTGAGCAATCTTTCCCAC
CTAAACTTGCTAGGTAAATTACCAAATCTGCCTGAATACTTACCTGAA
>A1495173656
AATCTTTCCCACCTAAACTTGCTAGGTAAATTACCAAATCTGCCTGAATACTTACCTGAAGGGCTTAAAGTA
GTCACATTGTCTCTTTCAAAGCTGACAGAGGATCCTATGCCGATTCTT
>A1075720775
GGGCTTAAAGTAGTCACATTGTCTCTTTCAAAGCTGACAGAGGATCCTATGCCGATTCTTGGGAAACTTGAG
CATCTTAATGTCCTCAGGCTTCTAGCTGATTCCTATATGGGGAAGGAA
>A1611349121
GGGAAACTTGAGCATCTTAATGTCCTCAGGCTTCTAGCTGATTCCTATATGGGGAAGGAAATGGTGTGCCCT
CAGGGAGGATTCAAAGAGCTTCGGGTTCTAAAGATTTGGAAACTGAAG
>A760907317
ATGGTGTGCCCTCAGGGAGGATTCAAAGAGCTTCGGGTTCTAAAGATTTGGAAACTGAAGAACTTGGAAAAG
TGGAACGTGGAGGAAGCGGCAATGGAGAAGCTCAAAGAGATAAATATC
>A1978508631
AACTTGGAAAAGTGGAACGTGGAGGAAGCGGCAATGGAGAAGCTCAAAGAGATAAATATCCGATGCTGTAAT
AAACTGATGAGCATTCCCGAAAGACTGAGGAAAAAAAAAAGTCTCAGG
>A826268813
CGATGCTGTAATAAACTGATGAGCATTCCCGAAAGACTGAGGAAAAAAAAAAGTCTCAGGGAATTGATCATA
ACCAACATGCCAGAAGAGTTCAAACAGAATGTCCATCAGTTCATGAGG
>A886932510
GAATTGATCATAACCAACATGCCAGAAGAGTTCAAACAGAATGTCCATCAGTTCATGAGGCGTTGGGATTTG
ATTCTCACTTTCAAAGATTATGATTTTACCCCCTTGCCGTGGGAGCAT
>A1239368798
AATGTCCATCAGTTCATGAGGCGTTGGGATTTGATTCTCACTTTCAAAGATTATGATTTTACCCCCTTGCCG
TGGGAGCATGCTGATCATACTTCTGATGAAAGTCACACCAACGAGTAG
>A271625228
ATGCGTAAAACATCCCATGTTTACAAAGGGTCCCGGGAAGGGCTGCATACCAAGGAGTGTGATGTAGACCTA
TATGTTGCTTGGACTCTTCAAAAATATCGACGGGTTCGTGTTAGATCC
>A1211552188
GATGTAGACCTATATGTTGCTTGGACTCTTCAAAAATATCGACGGGTTCGTGTTAGATCCTCCAAAAGTTTG
GATCTTCGTAATATTCGCTGTTGCTCTTGCCTATTGCATCCTTGTGGA
>A757594600
TCCAAAAGTTTGGATCTTCGTAATATTCGCTGTTGCTCTTGCCTATTGCATCCTTGTGGACAAATGGAGCTG
GCGGCAGAAGCTTCTGTGGTGATCAAGAAACTCAAGGATACGCTCTCT
>A1537203467
CAAATGGAGCTGGCGGCAGAAGCTTCTGTGGTGATCAAGAAACTCAAGGATACGCTCTCTGATGAGATAACG
AACAAAAGGGTGATAGAGAAAGCTTTAGAAGAAATACAATGCGTCATT
>A9931336
GATGAGATAACGAACAAAAGGGTGATAGAGAAAGCTTTAGAAGAAATACAATGCGTCATTGCGGACACAAAC
GAGGAGCAAAGAAATAGCGAAGAATTCAAGGAGTGGGCTGAAGGGTGT
>A1649107746
GCGGACACAAACGAGGAGCAAAGAAATAGCGAAGAATTCAAGGAGTGGGCTGAAGGGTGTCTGCATAGTCTG
TACTATGTTGAGGACACTGTTGAGTCTTTTGCCCTTGACATCGCCCGT
>A1785066331
CTGCATAGTCTGTACTATGTTGAGGACACTGTTGAGTCTTTTGCCCTTGACATCGCCCGTCAGAACAAGAAA
TGGAGCTTCCTTATGAATCACTCTCAGGTTCTCAAGAACTTCATGGCT
>A1354047424
CAGAACAAGAAATGGAGCTTCCTTATGAATCACTCTCAGGTTCTCAAGAACTTCATGGCTTGCAAGCTGACA
AAGAAGATGGAGAGAATCCCTTCAGACATTAAACGGGTGATCAATAAA
>A1052815545
TGCAAGCTGACAAAGAAGATGGAGAGAATCCCTTCAGACATTAAACGGGTGATCAATAAAAATCACAAAGGT
ACTGGTGAACAGAGCGCGTGTGGCAGTGGGACAACCACCGATATGGGT
>A1879990
AATCACAAAGGTACTGGTGAACAGAGCGCGTGTGGCAGTGGGACAACCACCGATATGGGTAATCAGAATGGT
GGGGAAGCTGAAGATGGAGATATTGAAGATCACAACGGTGAAGATTCT
>A964284931
AATCAGAATGGTGGGGAAGCTGAAGATGGAGATATTGAAGATCACAACGGTGAAGATTCTGCAAAGTTCAGA
CTAATAAGTCCAAAGGCACAATGTAGTTATCCTACGATCCCAGAGAGA
>A1046961812
GCAAAGTTCAGACTAATAAGTCCAAAGGCACAATGTAGTTATCCTACGATCCCAGAGAGAGAGGAACTAGTC
CTGGAGGTAGATAGAAAACCTCTGAGGTGCATCAGCGACAAGTCTTTG
>A339673643
GAGGAACTAGTCCTGGAGGTAGATAGAAAACCTCTGAGGTGCATCAGCGACAAGTCTTTGTGGTTAGACCGT
GAAAAAAAAGCAAAACTCATGTCTACAAATATACCTCTGAGGTCCATC
>A1615774215
TGGTTAGACCGTGAAAAAAAAGCAAAACTCATGTCTACAAATATACCTCTGAGGTCCATCAGCGACAAGTCT
TTGTGGTTAGACCGTGAAACACAAGCCAGACTCATGTACACAAATTCT
>A617133408
AGCGACAAGTCTTTGTGGTTAGACCGTGAAACACAAGCCAGACTCATGTACACAAATTCTTATGATGACGAA
GAACTGGAGATGTTTGGCATTAGAGAAGAAGTGTATGACTTAGTGGAA
>A1638235688
TATGATGACGAAGAACTGGAGATGTTTGGCATTAGAGAAGAAGTGTATGACTTAGTGGAAAGACTAACCATG
ACAGCTGATGATGGAAGGGCCCCGATTGTTCAAATTGCTGGTGAGATG
>A1485075994
AGACTAACCATGACAGCTGATGATGGAAGGGCCCCGATTGTTCAAATTGCTGGTGAGATGGGTTCAGGCAAG
ACTACTTTGGCTCGTGCTGTATACAGAAGTAGGAAAATCAAAAACCAT
>A1659183282
GGTTCAGGCAAGACTACTTTGGCTCGTGCTGTATACAGAAGTAGGAAAATCAAAAACCATTTTAAGTCTGGA
TGCGCATGGGTCACCATTCCAAAAGAGTTTAATAAATCAGATGTATTG
>A1940142003
TTTAAGTCTGGATGCGCATGGGTCACCATTCCAAAAGAGTTTAATAAATCAGATGTATTGCAGAACTTGCTA
AAACAGGTGGGGGATTCCAAGGACTCTGTGGATCTAACTCCCAATGAG
>A1382131684
CAGAACTTGCTAAAACAGGTGGGGGATTCCAAGGACTCTGTGGATCTAACTCCCAATGAGCTGGAAACTAGA
CTTTTGGAGTGCTTAAATGGAAAAAACTACTTGATTGTGTTGGATGAT
>A1630637869
CTGGAAACTAGACTTTTGGAGTGCTTAAATGGAAAAAACTACTTGATTGTGTTGGATGATGTACAGAGTGAT
AAGATGTGGGAAGGGCTGAGATCTGTTTTCTTAGACAGTCGAAATGGA
>A1860380991
GTACAGAGTGATAAGATGTGGGAAGGGCTGAGATCTGTTTTCTTAGACAGTCGAAATGGAAGTACACTACTT
CTCATCACCACCAGTGTTCCTCCGATGTGGTATGTATCTACTCCGAAT
>A1776325527
AGTACACTACTTCTCATCACCACCAGTGTTCCTCCGATGTGGTATGTATCTACTCCGAATTGTATCCATGAG
GTGAAAAAGCTAAGTGAAAAATATAGCTGGAGATTGTTCATGAAGAAA
>A1264975053
TGTATCCATGAGGTGAAAAAGCTAAGTGAAAAATATAGCTGGAGATTGTTCATGAAGAAAGCTGGTTGGGAT
ACTTGGGAGGAAGGAAAGGAACATCAAGATTCGAAGCAGCGAGTTCTT
>A714365318
GCTGGTTGGGATACTTGGGAGGAAGGAAAGGAACATCAAGATTCGAAGCAGCGAGTTCTTAAGGTCTGCTGT
GGTCTCCCCCTGAATACTGTCCTTCTTGGCAGCATGCTGTCGACCAAG
>A564456469
AAGGTCTGCTGTGGTCTCCCCCTGAATACTGTCCTTCTTGGCAGCATGCTGTCGACCAAGGGAGATACCAAT
CGCTTTGATTATCTTCAAAAGATACTGCGCAGAAACTGGAAAACGAAG
>A2147438223
GGAGATACCAATCGCTTTGATTATCTTCAAAAGATACTGCGCAGAAACTGGAAAACGAAGGACATTGTATCC
CTTAGCTATACGAATCTGCCTGACCATTTGAAGCTGTGTGTACTCTAC
>A1904668042
GACATTGTATCCCTTAGCTATACGAATCTGCCTGACCATTTGAAGCTGTGTGTACTCTACCTGGTGCTATTC
CCTAAAGAGTACGACATTCCGGTAAGGAGGCTGTTTCGTTTGTGGCTT
>A1448228255
CTGGTGCTATTCCCTAAAGAGTACGACATTCCGGTAAGGAGGCTGTTTCGTTTGTGGCTTTCAGAGGGTTTT
GTAAACCCCAAACCATATAAATTCCCGGAGGATGTGGTACAAGAAAAC
>A278712785
TCAGAGGGTTTTGTAAACCCCAAACCATATAAATTCCCGGAGGATGTGGTACAAGAAAACTTTGATGATCTA
GTCAAGCGGAGCTTGATTCAGATATCCAAATTTAGGTCTGATGGCAGT
>A1073646176
TTTGATGATCTAGTCAAGCGGAGCTTGATTCAGATATCCAAATTTAGGTCTGATGGCAGTCCCAGAAGATGT
CGGTTACTAGGTGTTCTCCATGACTATCTGTTGCCTAAGGCCCAGAAC
>A639562318
CCCAGAAGATGTCGGTTACTAGGTGTTCTCCATGACTATCTGTTGCCTAAGGCCCAGAACATCAGGCTTTTC
CATGTTCACTGCAGTACATGTAGCACAGAAGATTCATTTCCCTTGAAT
>A1854462336
ATCAGGCTTTTCCATGTTCACTGCAGTACATGTAGCACAGAAGATTCATTTCCCTTGAATGTTAGAAGGCTT
GTTGAGCGTGCAAGCAGTAAGAATATTTATAGTGATGCTTCTCGGTTT
>A1490526577
GTTAGAAGGCTTGTTGAGCGTGCAAGCAGTAAGAATATTTATAGTGATGCTTCTCGGTTTGAACATCTTCGC
TCTTACTTATCATTCAATTTCCAGAGGAAAGACACCCCAGCCAAGGAA
>A700067260
GAACATCTTCGCTCTTACTTATCATTCAATTTCCAGAGGAAAGACACCCCAGCCAAGGAAGTAGGCATCCTT
CTAAGCCGTGTAATTACTTTCGGATTGTTGAGGGTGCTTGACCTGGAA
>A1575975397
GTAGGCATCCTTCTAAGCCGTGTAATTACTTTCGGATTGTTGAGGGTGCTTGACCTGGAAGGAGTGTATAAG
CCAAGTTTACCTGAGAATCTTGGTGATTTATTTCACTTGAGATACTTA
>A1328739558
GGAGTGTATAAGCCAAGTTTACCTGAGAATCTTGGTGATTTATTTCACTTGAGATACTTAGGATTAAGATGG
ACTTTCTTGGATGCTCTTCCCTCGTCCGTTGGTGACTTGCCATATCTT
>A1229098035
GGATTAAGATGGACTTTCTTGGATGCTCTTCCCTCGTCCGTTGGTGACTTGCCATATCTTGAGACATTAGAT
GTGAAGCACACTAACATAAATAACTTACCCACCTCCATGTGGAAATCA
>A108483331
GAGACATTAGATGTGAAGCACACTAACATAAATAACTTACCCACCTCCATGTGGAAATCAAAGAAATTGCGG
CATCTCAATCTCAGTCACATCCGTCTTGACATGCCAAAGCATTCAGAT
>A359462050
AAGAAATTGCGGCATCTCAATCTCAGTCACATCCGTCTTGACATGCCAAAGCATTCAGATACCGATTCTTTG
CCTACACTCCTTACACTGTGGGGATTGTCTGTAGATGATGATAGCCCA
>A2001733276
ACCGATTCTTTGCCTACACTCCTTACACTGTGGGGATTGTCTGTAGATGATGATAGCCCAGTGAAGAATGGA
CTGGATCGGTTGTGTAATCTTAGAGAGGCAGGCATTACTTTCTGTTTG
>A411426535
GTGAAGAATGGACTGGATCGGTTGTGTAATCTTAGAGAGGCAGGCATTACTTTCTGTTTGAGCAATTGTGAC
CACCTTCTCAATTGGATTTCAAAGTTAACTTCTCTTCAATCGTTGAGG
>A360787167
AGCAATTGTGACCACCTTCTCAATTGGATTTCAAAGTTAACTTCTCTTCAATCGTTGAGGTTACGATCCATA
AATGATGTAGGACATCCATCACATTTTGGTAACGAGCCGTTGTCTCTG
>A2092446068
TTACGATCCATAAATGATGTAGGACATCCATCACATTTTGGTAACGAGCCGTTGTCTCTGTCAAGTCTGAGC
AATCTTTCCCACCTAAACTTGCTAGGTAAATTACCAAATCTGCCTGAA
>A839879011
TCAAGTCTGAGCAATCTTTCCCACCTAAACTTGCTAGGTAAATTACCAAATCTGCCTGAAAACTTACCTCAA
GGGCTTAAAGTAGTCACATTGTCTCTTTCAAATCTGACAGAGGATCCT
>A1542796823
AACTTACCTCAAGGGCTTAAAGTAGTCACATTGTCTCTTTCAAATCTGACAGAGGATCCTATGCCGATTCTT
GGGAAGCTTCAACATCTTAATGTCCTCAGGCTTCTATCTGATTCCTAT
>A780655875
ATGCCGATTCTTGGGAAGCTTCAACATCTTAATGTCCTCAGGCTTCTATCTGATTCCTATATGGGGAAGGAA
ATGGTGTTCCCTCAGGGAGGACTCAAAGAGCTTCGGGTTCTAAAGCTT
>A692674090
ATGGGGAAGGAAATGGTGTTCCCTCAGGGAGGACTCAAAGAGCTTCGGGTTCTAAAGCTTTGGAAACTGAAG
AACTTGGAAAAGTGGAATGTGGAGGAAGCGGCAATGGAGAAGCTCATA
>A730399892
TGGAAACTGAAGAACTTGGAAAAGTGGAATGTGGAGGAAGCGGCAATGGAGAAGCTCATAGAGATAAATATC
CGATGCTGTAATAAACTGATGAGCATTCCCGAAAGACTGAGGAAAAAC
>A1126554036
GAAAAGTGGAATGTGGAGGAAGCGGCAATGGAGAAGCTCATAGAGATAAATATCCGATGCTGTAATAAACTG
ATGAGCATTCCCGAAAGACTGAGGAAAAACGAAGTCTCAGGGAATTGA
>A165961678
ATGAATACTCAATTTGTTGTAGGAGAATCATCTTCTTCTTCCAACTTATCTTATGATGTGTTTCTCAGTTTC
AGAGGTGAAGATACTCGGAAAAACTTCACAGGTCATCTTTATTTCCGA
>A1326329219
TTTCTCAGTTTCAGAGGTGAAGATACTCGGAAAAACTTCACAGGTCATCTTTATTTCCGATTGTGTCAAGTT
GGAGTTAATACTTTCATAGATGATGAGGAATTGAGAAAGGGAGACGTC
>A1512424247
TTGTGTCAAGTTGGAGTTAATACTTTCATAGATGATGAGGAATTGAGAAAGGGAGACGTCATTTCAATTGAA
CTTGAGAAAGCAATTGAACAGTCTAGGGTTGCCATTGTTGTTTTCTCC
>A893076082
ATTTCAATTGAACTTGAGAAAGCAATTGAACAGTCTAGGGTTGCCATTGTTGTTTTCTCCAAAAATTATGCT
TCCTCTAGTTGGTGTCTTGATGAACTTGTCAAAATTCTCGATTGCAAA
>A1338099115
AAAAATTATGCTTCCTCTAGTTGGTGTCTTGATGAACTTGTCAAAATTCTCGATTGCAAAGAGAGGTTAAAT
CAGGTAGTTTTGCCTATTTTCTATGATGTTGATCCTTCTCAAGTGCGA
>A930392804
GAGAGGTTAAATCAGGTAGTTTTGCCTATTTTCTATGATGTTGATCCTTCTCAAGTGCGAAGGCAAACTGGA
TCCTTTGACGAAGCTTTGGCAAAACATAAGGAACGATTTGTTGGAGCT
>A1911362187
AGGCAAACTGGATCCTTTGACGAAGCTTTGGCAAAACATAAGGAACGATTTGTTGGAGCTGAAAGAATGGAA
AAGTGGAAAGCTGCACTTACTGAAGCAGCAAATTTATCTGGATGGGAT
>A1650774708
GAAAGAATGGAAAAGTGGAAAGCTGCACTTACTGAAGCAGCAAATTTATCTGGATGGGATTTGAGAAATGTT
GCTGATGGGCATGAAGCAAAATTTATTGAAAATATTATAAAACAAGTT
>A1736623818
TTGAGAAATGTTGCTGATGGGCATGAAGCAAAATTTATTGAAAATATTATAAAACAAGTTCTGCGAGAGGTT
AACCAGACACCTCTAGATGTTGCTCATTACCCAACTGGATTAGATTCT
>A1811027669
CTGCGAGAGGTTAACCAGACACCTCTAGATGTTGCTCATTACCCAACTGGATTAGATTCTCCTATCAAACAT
ATAGAGTTGTTACTGCAAAGTGGATGTGAGCATGAAGTTTGCATGGTT
>A654155944
CCTATCAAACATATAGAGTTGTTACTGCAAAGTGGATGTGAGCATGAAGTTTGCATGGTTGGTATATGTGGC
GTTGGTGGAATTGGAAAAACAACTTTGGCAAAAGCTATCTATAATCGA
>AA654155944
CCTATCAAACATATAGAGTTGTTACTGCAAAGTGGATGTGAGCATGAAGTTTGCATGGTTGGTATATGTGGC
GTTGGTGGAATTGGAAAAACAACTTTGGCAAAAGCTATCTATAATCGA
>A2026540575
GGTATATGTGGCGTTGGTGGAATTGGAAAAACAACTTTGGCAAAAGCTATCTATAATCGAATATTTCAACAG
TTTGATGGTAGTTGCTTCCTTTCTGACATTAGATCAAAAACTGAAGAA
>AA2026540575
GGTATATGTGGCGTTGGTGGAATTGGAAAAACAACTTTGGCAAAAGCTATCTATAATCGAATATTTCAACAG
TTTGATGGTAGTTGCTTCCTTTCTGACATTAGATCAAAAACTGAAGAA
>A457387498
ATATTTCAACAGTTTGATGGTAGTTGCTTCCTTTCTGACATTAGATCAAAAACTGAAGAATCTGGTCTAGTC
AAGCTTCAAGAGAAACTACTTAATCAAATCCTCAAAACTAAGGAATTT
>A364004924
TCTGGTCTAGTCAAGCTTCAAGAGAAACTACTTAATCAAATCCTCAAAACTAAGGAATTTGAAGTTGATAAT
GTTGCTGAAGGTGCTAATCTCATCAAAGCAAGACTTGGGTCTCAAAAG
>A499986692
GAAGTTGATAATGTTGCTGAAGGTGCTAATCTCATCAAAGCAAGACTTGGGTCTCAAAAGGTTCTAATTGTT
CTTGATGACGTAGATCATAGAAGCCAATTAGAATCCTTAACAAGAGAA
>AA499986692
GAAGTTGATAATGTTGCTGAAGGTGCTAATCTCATCAAAGCAAGACTTGGGTCTCAAAAGGTTCTAATTGTT
CTTGATGACGTAGATCATAGAAGCCAATTAGAATCCTTAACAAGAGAA
>A1024073428
GTTCTAATTGTTCTTGATGACGTAGATCATAGAAGCCAATTAGAATCCTTAACAAGAGAAAGAAGTTGGTTT
GGCTCTGGTAGTGTAATAATTATTACAACCCGAGATGAACATTTGCTA
>A1932795327
AGAAGTTGGTTTGGCTCTGGTAGTGTAATAATTATTACAACCCGAGATGAACATTTGCTATATGGGCTTACA
ACAAGTGAGATATACCGGGCCAAACTTTTAAATGACAATGAAGCCCAA
>A1970247601
TATGGGCTTACAACAAGTGAGATATACCGGGCCAAACTTTTAAATGACAATGAAGCCCAACAACTTTTTTCT
TGTCATGCTTTTAACTGTTTTTCTCCACCACAAGAATATGTTGAACTG
>A423301616
CAACTTTTTTCTTGTCATGCTTTTAACTGTTTTTCTCCACCACAAGAATATGTTGAACTGGCACAAGACATA
ATAAAATATTCAGGTGGGCTACCATTAGCTCTTGTGACATTGGGGTCA
>A1218252030
GCACAAGACATAATAAAATATTCAGGTGGGCTACCATTAGCTCTTGTGACATTGGGGTCACATCTGCTAGGG
AGATCCGTTAAAGAATGGAGATACGAGTTCAAAAAACTAAAAGCAATT
>A732844070
CATCTGCTAGGGAGATCCGTTAAAGAATGGAGATACGAGTTCAAAAAACTAAAAGCAATTCCTCATGGTGAT
ATTCAAAAGATTCTCAAGATAAGCTTTGATGGACTTGATGTCAATACT
>A64141126
CCTCATGGTGATATTCAAAAGATTCTCAAGATAAGCTTTGATGGACTTGATGTCAATACTCGGATCCAAAGG
AACTTGCTCCAAAGGGATGATTGGTCTAGTTTGGTGATGCATGATCTA
>A1852716035
CGGATCCAAAGGAACTTGCTCCAAAGGGATGATTGGTCTAGTTTGGTGATGCATGATCTAGTGCAGGAAATG
GGAAGAGAAATCGTTCGCATGGAATCTCAAGACCCTGGAAAACGGAGT
>A1465990620
GTGCAGGAAATGGGAAGAGAAATCGTTCGCATGGAATCTCAAGACCCTGGAAAACGGAGTAGATTGTTCAAC
CCTCAAGAAGTCATTGATGTTCTACAAGGAAATAAAGGTTCTAAAAAA
>A1759560840
AGATTGTTCAACCCTCAAGAAGTCATTGATGTTCTACAAGGAAATAAAGGTTCTAAAAAAGTAGAAATATTG
GTGGTAGAACGACAAGCATTAAAGGGTGTGAAGCTAAGCACCAAAGTA
>A2061015366
GTAGAAATATTGGTGGTAGAACGACAAGCATTAAAGGGTGTGAAGCTAAGCACCAAAGTATTTCAGAAAATG
ATAAATCTTAGGGTGCTTAAAATAGACCACTTACATATTAGTGGAGAT
>A289325390
TTTCAGAAAATGATAAATCTTAGGGTGCTTAAAATAGACCACTTACATATTAGTGGAGATTTTGAGCTATTG
TCCAAGGAGCTCAGATGGTTGTCTTGGAAAGGATGTCCGTTAAAATGT
>A954484335
TTTGAGCTATTGTCCAAGGAGCTCAGATGGTTGTCTTGGAAAGGATGTCCGTTAAAATGTGTACCATCAAAT
TTTCCATCTGAGAAACTTGTATTTCTGAATATGAAAGGGAGCAATATC
>A1682786360
GTACCATCAAATTTTCCATCTGAGAAACTTGTATTTCTGAATATGAAAGGGAGCAATATCCAAGAATTTGGT
TTGAATTTGCAGTATTGTAGAAATTTGAAAATGCTGGATCTCTCTTAT
>A862822567
CAAGAATTTGGTTTGAATTTGCAGTATTGTAGAAATTTGAAAATGCTGGATCTCTCTTATTGCAAGCGCCTC
AGAAAAACTCCAAACTTCAACGGTTCACGAAGTCTCGAGACTTTGTGG
>A1481113172
TGCAAGCGCCTCAGAAAAACTCCAAACTTCAACGGTTCACGAAGTCTCGAGACTTTGTGGCTTGAGAATTGC
TCAAGTCTGAAGGAGATCCATCCATCCATAGGAAATTTGGACAGACTA
>A1606844881
CTTGAGAATTGCTCAAGTCTGAAGGAGATCCATCCATCCATAGGAAATTTGGACAGACTAATTTGTCTTCGA
TTGAGTGGTTGCAAAAAGATTACTGATCTTTGGAGCAGCATATGTCAG
>A1764855447
ATTTGTCTTCGATTGAGTGGTTGCAAAAAGATTACTGATCTTTGGAGCAGCATATGTCAGCTAAAATCCCTT
GAAATCTTGTACATTAATGACTGCTCATCTTTACAAACACTGCCAGTT
>A116648140
CTAAAATCCCTTGAAATCTTGTACATTAATGACTGCTCATCTTTACAAACACTGCCAGTTGACATTGGAGAT
ATGCAAAGCCTAAGATTTCTTAATGCACGTGAAACAGGTATAAAAGAA
>A1450528434
GACATTGGAGATATGCAAAGCCTAAGATTTCTTAATGCACGTGAAACAGGTATAAAAGAATTGCCTGGATCT
GTTGAAATGCTAGGAAATCTTATAGAATTGGAAATGGGAGGTCAATAC
>A857543075
TTGCCTGGATCTGTTGAAATGCTAGGAAATCTTATAGAATTGGAAATGGGAGGTCAATACTTTGAGACCAAA
AGGAGGTTTTCTCAAACAAGAGTACGCCCTATAGTATCCTTGTCAAAA
>A1483570559
TTTGAGACCAAAAGGAGGTTTTCTCAAACAAGAGTACGCCCTATAGTATCCTTGTCAAAATTTATTTCGATT
CTATGCCTTCCATATTGTGGTTTTTCAGAGGCTGATGTTCCTAGGGAT
>A939861126
TTTATTTCGATTCTATGCCTTCCATATTGTGGTTTTTCAGAGGCTGATGTTCCTAGGGATATTGGGAGTTTA
TCCAACTTATATCATTTAGATTTGAGCGGCAGCAGTTTCCTCTATCTA
>A388621070
ATTGGGAGTTTATCCAACTTATATCATTTAGATTTGAGCGGCAGCAGTTTCCTCTATCTACCCTTTGATTTT
TCCAAGTTACAATTGTTGATGTCCTTGTATTTGAATGATTGTGAGAAC
>A1479809502
CCCTTTGATTTTTCCAAGTTACAATTGTTGATGTCCTTGTATTTGAATGATTGTGAGAACCTTCAAACACTC
CCGTCAATATCAAATTTAGAGTACCTTGAAATTGTTGAACTTAGGAAT
>A1424125740
CTTCAAACACTCCCGTCAATATCAAATTTAGAGTACCTTGAAATTGTTGAACTTAGGAATTGCCAAAAACTG
GTCAAGATTGCAGGGTTGGACAACCTCCCTTCAATAGAGAAGATGAAC
>A967261834
TGCCAAAAACTGGTCAAGATTGCAGGGTTGGACAACCTCCCTTCAATAGAGAAGATGAACATGATTAATTGT
ACTCGTCTGCAGAATCCATTCAGTGAAGGCTTCTTTAGTGCCCCTGCT
>A39299595
ATGATTAATTGTACTCGTCTGCAGAATCCATTCAGTGAAGGCTTCTTTAGTGCCCCTGCTCTATCAATTCCG
TCTAGAGAACATCAACGGTATGAGCTGTCATTACAAATTAATCTCGAA
>A95894936
CTATCAATTCCGTCTAGAGAACATCAACGGTATGAGCTGTCATTACAAATTAATCTCGAAAGCAATGAGATT
CCAGATTGGTGCAGCAATAAAGTAACAGCTCCATCTATCTGTTTGACT
>A1096895608
AGCAATGAGATTCCAGATTGGTGCAGCAATAAAGTAACAGCTCCATCTATCTGTTTGACTATGCCCACAGTA
CATTATAACAAGTTCTTAGGAATGGTTCTCTGGTTTGTTTGCCGCCTT
>A38484935
ATGCCCACAGTACATTATAACAAGTTCTTAGGAATGGTTCTCTGGTTTGTTTGCCGCCTTTGCGATGTACAT
GATCTTGAACACTTCGCTGTTACTGTTGCCCATAAAAAGAGTACAGGT
>A1288528578
TGCGATGTACATGATCTTGAACACTTCGCTGTTACTGTTGCCCATAAAAAGAGTACAGGTTTTCCGTGGATT
TGGCCTTTTGATAGACCTAACAGTCACGGAGAAGTATCATGTGTATAT
>A1841440232
TTTCCGTGGATTTGGCCTTTTGATAGACCTAACAGTCACGGAGAAGTATCATGTGTATATTACTTATCTTCC
GTAAATGATAGACCTTTTAAAGGCCTGAACATCAAAGGTGGGGAACAG
>A1628746371
AGTCACGGAGAAGTATCATGTGTATATTACTTATCTTCCGTAAATGATAGACCTTTTAAAGGCCTGAACATC
AAAGGTGGGGAACAGATAACAGTAAAGAATGAAACTGACAGAGACTAG
>A1482595045
ATGAATACTCAAGGAGAATCATCTTCTTCTTCCAACTTCTCTTATGATGTGTTTCTCAGTTTCAGAGGTGAA
GATACCAGAAACAACTTTACCGGTCATCTTTATTTCAGATTATGTCAA
>A1355504012
TTCAGAGGTGAAGATACCAGAAACAACTTTACCGGTCATCTTTATTTCAGATTATGTCAAGTCGGAGTTAAT
ACTTTCATAGATGATGAGGAATTGAGAAAGGGAGACGTCATTTCAATT
>A29578235
GTCGGAGTTAATACTTTCATAGATGATGAGGAATTGAGAAAGGGAGACGTCATTTCAATTGAACTTGAGAAA
GCAATTGAACAATCTAGGGTTGCCATTGTTGTTTTCTCCAAAAATTAT
>A1112980161
GAACTTGAGAAAGCAATTGAACAATCTAGGGTTGCCATTGTTGTTTTCTCCAAAAATTATGCTTCCTCTAGT
TGGTGTCTTGATGAACTTGTCAAAATTCTCGATTGCAGAGAGAGGTTA
>A369010298
GCTTCCTCTAGTTGGTGTCTTGATGAACTTGTCAAAATTCTCGATTGCAGAGAGAGGTTAAATCAGCTAGTT
TTGCCTATTTTCTATGATGTTGATCCTTCTCAAGTACGAAGACAAACT
>A150776134
AATCAGCTAGTTTTGCCTATTTTCTATGATGTTGATCCTTCTCAAGTACGAAGACAAACTGGATCCTTTGGC
GAAGCTTTGGCAAAACACAAGGAACGATCAATTGGAACTGAAAGAATG
>A2050222735
GGATCCTTTGGCGAAGCTTTGGCAAAACACAAGGAACGATCAATTGGAACTGAAAGAATGGAAAAGTGGAAA
GCTGCACTTACTGAAGCAGCAAATTTATCTGGATGGGATTTGAGAAAT
>A727967024
GAAAAGTGGAAAGCTGCACTTACTGAAGCAGCAAATTTATCTGGATGGGATTTGAGAAATGTTGCTGATGGG
CATGAATCAAAATTTATTGAAAGTATTATAAAACAAGTTCTGCAAGAA
>A1318027112
GTTGCTGATGGGCATGAATCAAAATTTATTGAAAGTATTATAAAACAAGTTCTGCAAGAAGTCAACCAGACA
CCTCTAGATGTTGCTCATTATCCAATTGGATTAGATTCTCCTATCAAA
>A1222340346
GTCAACCAGACACCTCTAGATGTTGCTCATTATCCAATTGGATTAGATTCTCCTATCAAAGATATATTGTTG
TTAATGCAAAGTGGATGTGAGCATGAAGTTCGAATGGTTGGTATATGT
>A852504758
GATATATTGTTGTTAATGCAAAGTGGATGTGAGCATGAAGTTCGAATGGTTGGTATATGTGGCGTTGGTGGA
ATTGGAAAAACAACTCTAGCAAAAGCCATCTACAATAGAATATTTCTA
>AA852504758
GATATATTGTTGTTAATGCAAAGTGGATGTGAGCATGAAGTTCGAATGGTTGGTATATGTGGCGTTGGTGGA
ATTGGAAAAACAACTCTAGCAAAAGCCATCTACAATAGAATATTTCTA
>A1693696486
GGCGTTGGTGGAATTGGAAAAACAACTCTAGCAAAAGCCATCTACAATAGAATATTTCTACAGTTTGGTGGT
AGTTGCTTCCTTTCAGATGTTAGATCAAAAGCTGAAGAATTGGGTCTA
>AA1693696486
GGCGTTGGTGGAATTGGAAAAACAACTCTAGCAAAAGCCATCTACAATAGAATATTTCTACAGTTTGGTGGT
AGTTGCTTCCTTTCAGATGTTAGATCAAAAGCTGAAGAATTGGGTCTA
>A1197303716
CAGTTTGGTGGTAGTTGCTTCCTTTCAGATGTTAGATCAAAAGCTGAAGAATTGGGTCTAATCAAGCTTCAA
GAGAAACTACTTCATCAAATCCTCAAAACTAAGGAATTTGAAGTTGAT
>A97550533
ATCAAGCTTCAAGAGAAACTACTTCATCAAATCCTCAAAACTAAGGAATTTGAAGTTGATAGTGTTGCTGAA
GGTGTTAATCTCATCAAAGCAAGACTTGGGTCCCAAAAGGTTCTAATT
>A708499855
AGTGTTGCTGAAGGTGTTAATCTCATCAAAGCAAGACTTGGGTCCCAAAAGGTTCTAATTGTTCTTGATGAT
GTGGATCATAGAAGCCAATTAGAATCCTTAACAAGAGAAAGAAATTGG
>AA708499855
AGTGTTGCTGAAGGTGTTAATCTCATCAAAGCAAGACTTGGGTCCCAAAAGGTTCTAATTGTTCTTGATGAT
GTGGATCATAGAAGCCAATTAGAATCCTTAACAAGAGAAAGAAATTGG
>A2023701280
GTTCTTGATGATGTGGATCATAGAAGCCAATTAGAATCCTTAACAAGAGAAAGAAATTGGTTTGGTTCTGGT
AGTGTTATAATTATTACAACCCGAGACGAGCATTTGCTTTATGGTCTT
>A116878020
TTTGGTTCTGGTAGTGTTATAATTATTACAACCCGAGACGAGCATTTGCTTTATGGTCTTACAACAAATGAG
ATATACCGGGCCAAACTTTTAAATGGCAACGAAGCACAACAACTTTTT
>A1742321347
ACAACAAATGAGATATACCGGGCCAAACTTTTAAATGGCAACGAAGCACAACAACTTTTTTCTTGTCATGCT
TTTAACAGTCTTTCTCCACCACATGAATATGTTGAGCTGGCCCAAAAC
>A1985032207
TCTTGTCATGCTTTTAACAGTCTTTCTCCACCACATGAATATGTTGAGCTGGCCCAAAACATAATTAAATAT
TCAGGTGGGCTACCATTAGCTCTTGTGACATTGGGGTCACATTTACAA
>A1693424594
ATAATTAAATATTCAGGTGGGCTACCATTAGCTCTTGTGACATTGGGGTCACATTTACAAGGGAGATCCGTT
GAAGAATGGAGATACGAGTTCGAAAAACTAAGAACAATTCCTCATTTT
>A847102842
GGGAGATCCGTTGAAGAATGGAGATACGAGTTCGAAAAACTAAGAACAATTCCTCATTTTGATATTCAAAAG
ATTCTCCAAATAAGCTTTGATGGACTTGATGACAATACTCAGAATGTT
>A226879467
GATATTCAAAAGATTCTCCAAATAAGCTTTGATGGACTTGATGACAATACTCAGAATGTTTTCCTTGATATT
GCGTGCGCCTTCCATGGATGTGATGAGGATGAAGTTACCAAAACATTA
>A1385915636
TTCCTTGATATTGCGTGCGCCTTCCATGGATGTGATGAGGATGAAGTTACCAAAACATTAAACGCCTGTGGT
TTGTATTGTGAAAGTGCAATTGTAACTCTAGTCAAAAGACACCTGCTC
>A2008702733
AACGCCTGTGGTTTGTATTGTGAAAGTGCAATTGTAACTCTAGTCAAAAGACACCTGCTCCAAAGGGATCGG
CGTCGTTTGGTGATGCATGATCTAGTGCAGGATGTGGGAAGAGAAATC
>A1016753466
CAAAGGGATCGGCGTCGTTTGGTGATGCATGATCTAGTGCAGGATGTGGGAAGAGAAATCGTTCGCATGGAA
TCACCTCGAGACAGTGGAAAACGGAGTAGATTGGTCAACCCTCAAGAA
>A1658792311
GTTCGCATGGAATCACCTCGAGACAGTGGAAAACGGAGTAGATTGGTCAACCCTCAAGAAGTCCTTGATGTC
CTACAAGGAAATAAATATTGTAGAAATTTGAAAATGCTGGATCTCTCT
>A1133046078
GTCCTTGATGTCCTACAAGGAAATAAATATTGTAGAAATTTGAAAATGCTGGATCTCTCTGATTGCAAGCGC
CTCAGAAAAACTCCAAACTTCAACGGTTCACGAAGTCTCGAGACTTTG
>A1474121222
GATTGCAAGCGCCTCAGAAAAACTCCAAACTTCAACGGTTCACGAAGTCTCGAGACTTTGTTGCTTGAGAAT
TGCTTCAAGTCTGAAGGAGATCCATCCATCAATAGGAAATTTGGACAG
>A1219711624
CGCCTCAGAAAAACTCCAAACTTCAACGGTTCACGAAGTCTCGAGACTTTGTTGCTTGAGAATTGCTTCAAG
TCTGAAGGAGATCCATCCATCAATAGGAAATTTGGACAGACTAACTGA
>A1514018397
ATGCAAAGCCTAAGATATCTTAATGCACGTGAAACAGGTATAAAACAATTGCCTGGATCTGTTGAAATGCTA
CGAAATCTTGTAGAATTGGAAATGGGAGGCCAATACTTAAAGGCCAAA
>A1938833161
GTTGAAATGCTACGAAATCTTGTAGAATTGGAAATGGGAGGCCAATACTTAAAGGCCAAAAGGAGTTTTTCT
CAAAGAAGAGTACGCCCCATAGTGTCCTTGTCAAAATTTATTTTGAAT
>A1527067056
AGGAGTTTTTCTCAAAGAAGAGTACGCCCCATAGTGTCCTTGTCAAAATTTATTTTGAATCTACGCCTTTCA
TATTGTGGTTTCTCGGAGGCTGATGTTCCTAGGGATATTGGGAGTTTA
>A1833091425
CTACGCCTTTCATATTGTGGTTTCTCGGAGGCTGATGTTCCTAGGGATATTGGGAGTTTATCCAACTTATAT
TTTTTAGATTTGAGCGGCAACAGTTTCCTCTATCTACCCTTTGATTTT
>A52423511
TCCAACTTATATTTTTTAGATTTGAGCGGCAACAGTTTCCTCTATCTACCCTTTGATTTTTCCAAGTTACCA
TTGTTGACGTCCTTATATTTGAATGATTGTGAGAACCTTCAAACACTC
>A47420877
TCCAAGTTACCATTGTTGACGTCCTTATATTTGAATGATTGTGAGAACCTTCAAACACTCCCGTCAATATCA
AATTTAGAGCACCTTGCAATTGTTGAACTTAGGAATTGCCAAAAACTG
>A490958062
CCGTCAATATCAAATTTAGAGCACCTTGCAATTGTTGAACTTAGGAATTGCCAAAAACTGGTCAAGATTACA
GGGTCGGACTACCTCCCTTCAATAGAGAAGGTGGACATGATTAATTGT
>A37933553
GTCAAGATTACAGGGTCGGACTACCTCCCTTCAATAGAGAAGGTGGACATGATTAATTGTACTCGTCTGCAG
AATCCATTCAATGAAGGCTTCTTTAGTGCCCATGCTCTATCAATTCCG
>A780842597
ACTCGTCTGCAGAATCCATTCAATGAAGGCTTCTTTAGTGCCCATGCTCTATCAATTCCGTCTAGAAAACAT
CAACGGTATAAGATGTCATTACAAATTAATCTCGAAAGCAATGAGATT
>A1005821909
TCTAGAAAACATCAACGGTATAAGATGTCATTACAAATTAATCTCGAAAGCAATGAGATTCCAGATTGGTGC
AGCAATAAAGTAACAGCTCCATCTATCTGTTTGACTATGCCCACAGTA
>A362336049
CCAGATTGGTGCAGCAATAAAGTAACAGCTCCATCTATCTGTTTGACTATGCCCACAGTACATAATAATAAG
TTCTTGGGAATGGTTCTCTGGTTTGTTTGCCACTTTGGCAATGTATCC
>A1209681799
CATAATAATAAGTTCTTGGGAATGGTTCTCTGGTTTGTTTGCCACTTTGGCAATGTATCCTCCTATCTTCAA
AGCTTCATTGTTACTGTTGCCCATGTAGAGTCTTCAACTTTTTGGTGG
>A325772068
TCCTATCTTCAAAGCTTCATTGTTACTGTTGCCCATGTAGAGTCTTCAACTTTTTGGTGGAGTTCGCATTTT
AATATACCTGACAGTCAGGGAGAAATATCACGTGTATATTACTTCTCT
>A2033337387
AGTTCGCATTTTAATATACCTGACAGTCAGGGAGAAATATCACGTGTATATTACTTCTCTTACTCAAACAAT
AGACCTTTTAATGGCCTGAAGATCAAAGGCGGGGAACAGATAACAGTA
>A340602417
TACTCAAACAATAGACCTTTTAATGGCCTGAAGATCAAAGGCGGGGAACAGATAACAGTAGAGGATCGCACT
GGCGGAGCCGTTGTAAAGAAGATAGGAGTACGTCTATTATATGTAGAT
>A2084678929
GAGGATCGCACTGGCGGAGCCGTTGTAAAGAAGATAGGAGTACGTCTATTATATGTAGATCAACATGGTAAT
GTTACTTCTTTCCCGGCAGTTGTGGATCATTCTTATACTCCCTCCTAC
>A1125469273
CAACATGGTAATGTTACTTCTTTCCCGGCAGTTGTGGATCATTCTTATACTCCCTCCTACCCACAAAGACTT
TCAGCATGGTATATCAACTCAAACAACAACAACACATCCAGTGAAATC
>A1723664189
CCACAAAGACTTTCAGCATGGTATATCAACTCAAACAACAACAACACATCCAGTGAAATCCCACAAGTGAGA
CATGAATCAAAATTTATTGAAAGTATTGTAAAACAAGTTCTACTAGAG
>A1431155401
CCACAAGTGAGACATGAATCAAAATTTATTGAAAGTATTGTAAAACAAGTTCTACTAGAGGTAAACCAGACA
CCTCTAGATATTGCTTGGCATCCTGTTGGAGTAGATTCTCGTGTCGAA
>A191542258
GTAAACCAGACACCTCTAGATATTGCTTGGCATCCTGTTGGAGTAGATTCTCGTGTCGAAGATATAGAGTTG
TTACTCCAAAAAGGATGTGTAGATGAAGTTCGCATGGTTGGTATATAT
>A930058771
GATATAGAGTTGTTACTCCAAAAAGGATGTGTAGATGAAGTTCGCATGGTTGGTATATATGGCGTAGGTGGA
ATAGGAAAAACAACTCTGGCTAAAGCTATCTACAATCAAATATTTCGA
>A1187662799
GGCGTAGGTGGAATAGGAAAAACAACTCTGGCTAAAGCTATCTACAATCAAATATTTCGACACTTTGATATT
AGTTGCTTCCTTTCAGATGTTAGATCAGAAGCTGAAGCATTTGGTTTA
>A1434392149
CACTTTGATATTAGTTGCTTCCTTTCAGATGTTAGATCAGAAGCTGAAGCATTTGGTTTAGTCAAGTTACAA
GAAAAACTACTAAATCAAATTCTCAAAACTAAGGACGTCAAAGTTACC
>A1918781509
GTCAAGTTACAAGAAAAACTACTAAATCAAATTCTCAAAACTAAGGACGTCAAAGTTACCAGTGTTGCTGAA
GGCATCAATCTAATCAAAGCAAGACTTGGGTCAAAGAAGGTTCTAATT
>A440900841
AGTGTTGCTGAAGGCATCAATCTAATCAAAGCAAGACTTGGGTCAAAGAAGGTTCTAATTATTCTTGATGAC
GTGGATTATATGAGCCAATTAGAATCCTTAACAAGAGAAAGAAGTTGG
>A1547153622
ATTCTTGATGACGTGGATTATATGAGCCAATTAGAATCCTTAACAAGAGAAAGAAGTTGGTTTGGTTCTGGT
AGTTTAATAATTATTACAACCCGAGACAAGCATTTGCTATCTCGGATT
>A1983933830
TTTGGTTCTGGTAGTTTAATAATTATTACAACCCGAGACAAGCATTTGCTATCTCGGATTAGAGAAAACGAG
AGATACAAGGCAAAACATTTAAATCAAGATGAAGCTCAACAACTTTTT
>A862385914
AGAGAAAACGAGAGATACAAGGCAAAACATTTAAATCAAGATGAAGCTCAACAACTTTTTTCTTGTCATGCT
TTTAGTAGTCCTTCTCCGCCACAAGAATATGTTGAGGTTGCACAAAGC
>A499681047
TCTTGTCATGCTTTTAGTAGTCCTTCTCCGCCACAAGAATATGTTGAGGTTGCACAAAGCATAATCAAATAT
TCAGGTGGGCTACCGTTAGCTCTTGTGACATTGGGGTCACATTTACAA
>A896078182
ATAATCAAATATTCAGGTGGGCTACCGTTAGCTCTTGTGACATTGGGGTCACATTTACAAGGGAGATCCGTA
GAAGAATGGAGATACGAGTTCAAAAAACTAAGAGCAATTCCTCATTGT
>A1151141508
GGGAGATCCGTAGAAGAATGGAGATACGAGTTCAAAAAACTAAGAGCAATTCCTCATTGTGATATTCAAAAG
ATCCTCAAGATAAGCTTTGACGGACTTGATTGTGAGGGAGATCCGTTA
>A516519106
TTCAAAAAACTAAGAGCAATTCCTCATTGTGATATTCAAAAGATCCTCAAGATAAGCTTTGACGGACTTGAT
TGTGAGGGAGATCCGTTAAAGAATGGAGATACGAGTTCAAAAAACTAA
>A532286931
ATGAATACTCAAGGAGAATCATCTTCTTCTTCCAACTTCTCTTATGATGTGTTTCTGAGTTTTAGAGGTGAA
GATACTCGCAAAAACTTCACAGGTCATTTTTATTTTCGATTGTGTCAA
>A1386042627
TTTAGAGGTGAAGATACTCGCAAAAACTTCACAGGTCATTTTTATTTTCGATTGTGTCAAGTCGGAGTTAAT
ACTTTCATAGATGATGAGGAATTGAGAAAGGGAGACGTCATTTCAAAC
>A1239174676
GTCGGAGTTAATACTTTCATAGATGATGAGGAATTGAGAAAGGGAGACGTCATTTCAAACAAACTTGACAAA
GCAATTGAACAATCTAGAATTGCCATTGTTGTTTTCTCCAAAAATTAT
>A496823427
AAACTTGACAAAGCAATTGAACAATCTAGAATTGCCATTGTTGTTTTCTCCAAAAATTATGCTTCGTCTAGT
TGGTGTCTTGATGAACTTGTCAAAATTCTCGATTGCAAAGAGAGGCAT
>A382025115
GCTTCGTCTAGTTGGTGTCTTGATGAACTTGTCAAAATTCTCGATTGCAAAGAGAGGCATGAATCAAAGTTT
ATTGAGAGTATTATAAAACAAGTTCTGCAAGAGGTTAACCAGACACCT
>A1961421614
GAATCAAAGTTTATTGAGAGTATTATAAAACAAGTTCTGCAAGAGGTTAACCAGACACCTCTAGATGTTGCT
CATTACCCAATTGGATTAGATTCTCCTATCAAACATATAGAGGTGTTA
>A1503719832
CTAGATGTTGCTCATTACCCAATTGGATTAGATTCTCCTATCAAACATATAGAGGTGTTACTGCAAAGTGGA
TGTGAGCATGAAGTTCGCATGGTTGGTATATGTGGAGTTGGTGGAATT
>A1274785866
CTGCAAAGTGGATGTGAGCATGAAGTTCGCATGGTTGGTATATGTGGAGTTGGTGGAATTGGAAAAACAACT
TTGGCAAAAGCTATCTATAATCAAATATTTCAACAGTTTGATGGTAGT
>AA1274785866
CTGCAAAGTGGATGTGAGCATGAAGTTCGCATGGTTGGTATATGTGGAGTTGGTGGAATTGGAAAAACAACT
TTGGCAAAAGCTATCTATAATCAAATATTTCAACAGTTTGATGGTAGT
>A740402803
GGAAAAACAACTTTGGCAAAAGCTATCTATAATCAAATATTTCAACAGTTTGATGGTAGTTGCTTCCTTTCT
GACATTAGATCAAAAACCGATGAATCGGGTCTAGTCAAGCTTCAAGAG
>A1642520310
TGCTTCCTTTCTGACATTAGATCAAAAACCGATGAATCGGGTCTAGTCAAGCTTCAAGAGAAACTACTTAAT
CAAATCCTCAAAACTAAGGAATTTGAAGTTGATAGTGTTGCTGAAGGT
>A140945633
AAACTACTTAATCAAATCCTCAAAACTAAGGAATTTGAAGTTGATAGTGTTGCTGAAGGTGTTAATCTCATC
AAAGCAAGACTTGGGTCTCAGAAGGTTCTAATTGTTCTTGATGACGTG
>A2094415656
GTTAATCTCATCAAAGCAAGACTTGGGTCTCAGAAGGTTCTAATTGTTCTTGATGACGTGGATCATAGAGGC
CAATTAGAATCCTTAACAAGAGAAAGAAGTTGGTTTGGCTTTGGTAGT
>A2115087112
GATCATAGAGGCCAATTAGAATCCTTAACAAGAGAAAGAAGTTGGTTTGGCTTTGGTAGTGTAGTAATTATT
ACAACCCGAGATGGGCATTTGCTATATGGGCTTACAACAAGTGAGCTA
>A361335471
GTAGTAATTATTACAACCCGAGATGGGCATTTGCTATATGGGCTTACAACAAGTGAGCTATACCAGGCCAAA
CTTTTAAATGACAATGAAGCACAACAACTTTTTTCTTGTCATGCTTTT
>A732280728
TACCAGGCCAAACTTTTAAATGACAATGAAGCACAACAACTTTTTTCTTGTCATGCTTTTAACTGTTTTTCT
CCACCACAAGAATATGTTGATCTGGCACAAGACATAATAAAATATTCA
>A1098359471
AACTGTTTTTCTCCACCACAAGAATATGTTGATCTGGCACAAGACATAATAAAATATTCATGCGGGCTACCA
TTAGCTCTTGTGACATTGGGGTCGCATCTGCAAGGGAGATCCGTTAAA
>A1659921303
TGCGGGCTACCATTAGCTCTTGTGACATTGGGGTCGCATCTGCAAGGGAGATCCGTTAAAGAATGGAGATAC
GAGTTCAAAAAACTAAAAGCAATTCCTCATGGTGGTATTCAAAAGATT
>A2044390552
GAATGGAGATACGAGTTCAAAAAACTAAAAGCAATTCCTCATGGTGGTATTCAAAAGATTCTCAAGATAAGC
TTTGATGGACTTGATGTCAATACTCAGAGTGTTTTCCTTGATATCGCA
>A2128016455
CTCAAGATAAGCTTTGATGGACTTGATGTCAATACTCAGAGTGTTTTCCTTGATATCGCATGTGCCTTCCAT
GGTTGGTATGAGGATGAAGTTACCAAAACATTAAATGCGTGTGGTTTT
>A1159213325
TGTGCCTTCCATGGTTGGTATGAGGATGAAGTTACCAAAACATTAAATGCGTGTGGTTTTTATTCTGAAAGT
GCAATTTCAACCTTAGTCCAAAGGAACTTGCTCCAAAGGGATCGGCAT
>A544122903
TATTCTGAAAGTGCAATTTCAACCTTAGTCCAAAGGAACTTGCTCCAAAGGGATCGGCATAGTTTGGTGATG
CATGATCTAGTGCAGGAAATGGGAAGAGAAATCGTTCGCATGGAATCT
>A90554574
AGTTTGGTGATGCATGATCTAGTGCAGGAAATGGGAAGAGAAATCGTTCGCATGGAATCTCAAGACCCTGGA
AAACGGAGTAGATTGTTCAACCCTCAAGAAGTCATTGATGTTCTACAA
>A1306541622
CAAGACCCTGGAAAACGGAGTAGATTGTTCAACCCTCAAGAAGTCATTGATGTTCTACAAGGAAATAAAGGT
TCTGAAAATGTAGAAATATTGGTGGTAGAACGACATGCATTAAAGGGT
>A955385227
GGAAATAAAGGTTCTGAAAATGTAGAAATATTGGTGGTAGAACGACATGCATTAAAGGGTGTGAAGCTGAAC
ACCAAAGCATTTCAGAAAATGATAAATCTTAGGGTGCTTAAAATCGAC
>A1235955299
GTGAAGCTGAACACCAAAGCATTTCAGAAAATGATAAATCTTAGGGTGCTTAAAATCGACGACTTACGAAAT
TTGGACAGACTAACTTATCTTCAACTGAATGGTTGTGAAAAGATTACG
>A428723000
GACTTACGAAATTTGGACAGACTAACTTATCTTCAACTGAATGGTTGTGAAAAGATTACGGAACTTCCGAGC
AACATATGCCAGCTAAAATCCCTTAGAGTTTTGTACATTAGTTACTGC
>A1063571769
GAACTTCCGAGCAACATATGCCAGCTAAAATCCCTTAGAGTTTTGTACATTAGTTACTGCTCATCTTTACAA
ACACTGCCAGTTGACATTGGAGATATGCAAAGCCTAAGACTTCTTCGT
>A1215284232
TCATCTTTACAAACACTGCCAGTTGACATTGGAGATATGCAAAGCCTAAGACTTCTTCGTGCACGTCATACA
GGTATAAAACAATTGCCTGGATCTGTTGAAATGTTAAGAAATCTTACG
>A259616225
GCACGTCATACAGGTATAAAACAATTGCCTGGATCTGTTGAAATGTTAAGAAATCTTACGAGATTGGATGTG
AGAGGTCGGAATTTAGAGGCCAAAAGGAGGTTTTCTCAAACAAGAGTA
>A1824815721
AGATTGGATGTGAGAGGTCGGAATTTAGAGGCCAAAAGGAGGTTTTCTCAAACAAGAGTACTCCCCGTAGTA
TCCTTGTCAAAATTTATTTCGATTCTACGCCTTTCATATTGTGGTTTT
>A426676807
CTCCCCGTAGTATCCTTGTCAAAATTTATTTCGATTCTACGCCTTTCATATTGTGGTTTTGATGTTCCTAGG
GATATTGGGAAATTATCCATGTTACTTTGTTTAGATTTGAGCGGCAAT
>A1121414146
GATGTTCCTAGGGATATTGGGAAATTATCCATGTTACTTTGTTTAGATTTGAGCGGCAATAGTTTCCTCTAT
GTACCCTTTGATTTTTCCAAGTTACCCTTGTTGATGTCCTTGTGTTTG
>A582429761
AGTTTCCTCTATGTACCCTTTGATTTTTCCAAGTTACCCTTGTTGATGTCCTTGTGTTTGAATGATTGGGAG
AATCTTCAAACACTCCCGTCAATATCAAATTTAGCGTACCTTACAACT
>A1853998792
AATGATTGGGAGAATCTTCAAACACTCCCGTCAATATCAAATTTAGCGTACCTTACAACTCTTGAACTTAGG
AATTGCCAAAAACTGGTCAAGATTACAGGATTGGACAACCTCCCTTCA
>A1035857554
CTTGAACTTAGGAATTGCCAAAAACTGGTCAAGATTACAGGATTGGACAACCTCCCTTCAATATATGAGATC
GACATGATTAATTGTACTTCACTGCAGAATCCATTCAGTGAAGGCTTC
>A1016838466
ATATATGAGATCGACATGATTAATTGTACTTCACTGCAGAATCCATTCAGTGAAGGCTTCTTTAGTGCCCCT
GCTCTGTCAATTCCGTCTAGAAAACATCAACTGTATGAGATGAAGGTG
>A984816945
TTTAGTGCCCCTGCTCTGTCAATTCCGTCTAGAAAACATCAACTGTATGAGATGAAGGTGTCGTTACGAATT
AATCTCGAAAGCAATGAGATTCCAGATTGGTGCAGCAATAAAGTAACA
>A640943418
TCGTTACGAATTAATCTCGAAAGCAATGAGATTCCAGATTGGTGCAGCAATAAAGTAACAGCTCCATCTATC
TGTTTGATTATGCCCACAGTACATAATAACAAGTTGTTAGGAATGGTT
>A2112958440
GCTCCATCTATCTGTTTGATTATGCCCACAGTACATAATAACAAGTTGTTAGGAATGGTTCTCTGGTTTGTT
TGCCACTTTGGCAATGTAACCAGCCGTCTTCAAGAGTTTGATGTTACT
>A163894083
CTCTGGTTTGTTTGCCACTTTGGCAATGTAACCAGCCGTCTTCAAGAGTTTGATGTTACTATTGGCCAGCCT
TCAGCTTTTTTCCGGACTTGGGTACCTGACAGTGAGGGAGAAGTATCA
>A883485578
ATTGGCCAGCCTTCAGCTTTTTTCCGGACTTGGGTACCTGACAGTGAGGGAGAAGTATCATGTGTATATTAC
TTATCTTTCTCAAATGGTAGACCTTTTAATGGCCTGAACATCATCAAA
>A1251371126
TGTGTATATTACTTATCTTTCTCAAATGGTAGACCTTTTAATGGCCTGAACATCATCAAAGGAGGGGAACAG
ATAAGAGTAGAGGATCGCACTGGCGGAGCCGTAGTAAAGAAGATAGGA
>A1547599622
GGAGGGGAACAGATAAGAGTAGAGGATCGCACTGGCGGAGCCGTAGTAAAGAAGATAGGAGTACATCTATTA
TATTTAGATCAACATGGTAATGTTACTTCTTTGCCGGCAGTTGTGGAT
>A307871774
GTACATCTATTATATTTAGATCAACATGGTAATGTTACTTCTTTGCCGGCAGTTGTGGATCATTCTTATACT
CCCTCCTACCCACAAAGACTTTCAGCAGGGCATGTCAACTCAAACAAC
>A303531055
CATTCTTATACTCCCTCCTACCCACAAAGACTTTCAGCAGGGCATGTCAACTCAAACAACAACAACACATCC
ACTGAAATCCCACAAGTGAGAGGTAAAGATACTCGAAAAACCTTCACA
>A57533105
AACAACACATCCACTGAAATCCCACAAGTGAGAGGTAAAGATACTCGAAAAACCTTCACAAATCATCTTTAT
TTCAGATTATGTCAAGTCGGAATTAATACCTTCATAGACGACGAGGAA
>A468523526
AATCATCTTTATTTCAGATTATGTCAAGTCGGAATTAATACCTTCATAGACGACGAGGAATTAAGAAAAGGC
AAGGTGATTTCAACAGAACTTGAGAAAGCAATTGAAGAGTCTAGAGCT
>A322248609
TTAAGAAAAGGCAAGGTGATTTCAACAGAACTTGAGAAAGCAATTGAAGAGTCTAGAGCTTCCATTGTTGTT
TTCTCGAAAAATTATGCTTCGTCTAGTTGGTGTCTCGATGAACTTGTT
>A415467700
TCCATTGTTGTTTTCTCGAAAAATTATGCTTCGTCTAGTTGGTGTCTCGATGAACTTGTTAAAATTCTCGAA
TGCAAAGACAAGTTAAAGCAAATAGTTTTACCTATCTTCTATGATGTT
>A670149230
AAAATTCTCGAATGCAAAGACAAGTTAAAGCAAATAGTTTTACCTATCTTCTATGATGTTCATCCTTCTCAT
GTACGCAAGCAAACCGGATACTTTGGTGAAGCTTTCGCTATGCTTAAG
>A1559199699
CATCCTTCTCATGTACGCAAGCAAACCGGATACTTTGGTGAAGCTTTCGCTATGCTTAAGGAACGATCATTC
GAGGTTGAGAGAATGAAAAAATGGACGGATTCACTTACTGAAGCTGCA
>A1568719862
GAACGATCATTCGAGGTTGAGAGAATGAAAAAATGGACGGATTCACTTACTGAAGCTGCAAATTTATCTGGA
TGGGATTTGCAAAATGTTGTTGACGGACATGAATCAAAATTTATTGAA
>A752704917
AATTTATCTGGATGGGATTTGCAAAATGTTGTTGACGGACATGAATCAAAATTTATTGAAAGTATTGTAAAA
CAAGTTCTACAAGAGGTAAACCAGACACCTCTAGATGTTGCTTGGCAC
>A335049771
AGTATTGTAAAACAAGTTCTACAAGAGGTAAACCAGACACCTCTAGATGTTGCTTGGCACCCTGTTGGAGTA
GATTCTCGTGTCGAAGATATAGAGTTGTTACTCCAAAAAGGATGTGTA
>A269843147
CCTGTTGGAGTAGATTCTCGTGTCGAAGATATAGAGTTGTTACTCCAAAAAGGATGTGTAGATGAAGTTCGT
ATGGTTGGTATATATGGCGTAGGTGGAATAGGGAAAACAACTCTGGCT
>A574283086
GATGAAGTTCGTATGGTTGGTATATATGGCGTAGGTGGAATAGGGAAAACAACTCTGGCTAAAGCTATCTAC
AATCAAATATTTCGACAATTTGATAGTAGTTGCTTCCTTTCAGATGTT
>A812164660
AAAGCTATCTACAATCAAATATTTCGACAATTTGATAGTAGTTGCTTCCTTTCAGATGTTAGATCAGAAGCT
GAAGCATTTGGTTTAGTCAAGTTACAAGAAAAACTACTAAATCAAATT
>A2014448661
AGATCAGAAGCTGAAGCATTTGGTTTAGTCAAGTTACAAGAAAAACTACTAAATCAAATTCTCAAAACTAAG
GACGTCAAAGTTACCAGTGTTGCTGAAGGAGTCAATCTAATCAAAGCA
>A1478131314
CTCAAAACTAAGGACGTCAAAGTTACCAGTGTTGCTGAAGGAGTCAATCTAATCAAAGCAAGACTTGGGTCA
AAGAAGGTTCTAATTATTCTTGATGGAGTGGATCATATGAGCCAATTA
>A416292655
AGACTTGGGTCAAAGAAGGTTCTAATTATTCTTGATGGAGTGGATCATATGAGCCAATTAGAATCCTTAACA
AGAGACAGAAGTTTGTTTAGCTCTGGTAGTTTAATAATTGTTACAACC
>A1682574396
GAATCCTTAACAAGAGACAGAAGTTTGTTTAGCTCTGGTAGTTTAATAATTGTTACAACCCGAGACAAGCAT
TTGTTATCTCGGATTAGAGAAAATGAGAGATACAAGGCAAAACTTTTA
>A1084538704
CGAGACAAGCATTTGTTATCTCGGATTAGAGAAAATGAGAGATACAAGGCAAAACTTTTAAATCAAGATGAA
GCTCAACAACTTTTTTCTTGTCATGCTTTTAGTAGTCCTTCTCCGCCA
>A769597706
AATCAAGATGAAGCTCAACAACTTTTTTCTTGTCATGCTTTTAGTAGTCCTTCTCCGCCACAAGAATATGTT
GAGCTTGCACAAAGCATAATCAAATATTCATGTGGGCTACCGTTAGCT
>A465117076
CAAGAATATGTTGAGCTTGCACAAAGCATAATCAAATATTCATGTGGGCTACCGTTAGCTCTTGTGACATTG
GGGTCACATTTACAAGGGAGATCCGTAGAAGAATGGAGATACGAGTTC
>A1720143836
CTTGTGACATTGGGGTCACATTTACAAGGGAGATCCGTAGAAGAATGGAGATACGAGTTCAAAAAACTAAGA
GCAATTCCTCATTGTGATATTCAAAAGATCCTCAAGATAAGCTTTGAT
>A1424013977
AAAAAACTAAGAGCAATTCCTCATTGTGATATTCAAAAGATCCTCAAGATAAGCTTTGATGGACTTGATTGT
GATACTCAAAGTGTTTTCCTTGATATCGCATGTGCCTTCCATGGATTT
>A77861768
GGACTTGATTGTGATACTCAAAGTGTTTTCCTTGATATCGCATGTGCCTTCCATGGATTTTTTGAGGATGAA
GTTATCAAAACATTAAATGCGTGTGGTTTTTATTCTGAGAGTGCAATT
>A1238872377
TTTGAGGATGAAGTTATCAAAACATTAAATGCGTGTGGTTTTTATTCTGAGAGTGCAATTTCAACCTTAGTC
CAAAGGAACTTGCTCCAAAGGGATTGGCGTTATTTGGTGATGCATGAT
>A1797430282
TCAACCTTAGTCCAAAGGAACTTGCTCCAAAGGGATTGGCGTTATTTGGTGATGCATGATCTAGTGCGAGAT
ATGGGAAGAGAAATTGTTCGAATGGAATCACCTCGAGACTCTGGAAAA
>A1676279354
CTAGTGCGAGATATGGGAAGAGAAATTGTTCGAATGGAATCACCTCGAGACTCTGGAAAACGGAGTAGATTG
TTCAAACCTCAAGAAGTTCGAGATGTTCTACAAGGAAATAAAGGTTCC
>A321846226
CGGAGTAGATTGTTCAAACCTCAAGAAGTTCGAGATGTTCTACAAGGAAATAAAGGTTCCGATAAAGTAGAA
GTACTGATGGTAGATCCAGGGGCATTTAAAGGCGCGAACCTGAGCACC
>A795499507
GATAAAGTAGAAGTACTGATGGTAGATCCAGGGGCATTTAAAGGCGCGAACCTGAGCACCAAGACATTTAAG
AAAATGAAAAATTTGAGGGTGCTTAAAATCGATGAGTTACATATTAAT
>A374205321
AAGACATTTAAGAAAATGAAAAATTTGAGGGTGCTTAAAATCGATGAGTTACATATTAATGGAGATTTCGAG
CTGCTGTCCAAAGAGCTCAGATGGTTGTCTTGGCAAAAATGTCCTTTA
>A415631644
GGAGATTTCGAGCTGCTGTCCAAAGAGCTCAGATGGTTGTCTTGGCAAAAATGTCCTTTAAAATGTATACCA
TCACATTTTCCTTCGGAAAAACTTGTAGTTCTTAAAATGCAAGGGAGT
>A13365842
AAATGTATACCATCACATTTTCCTTCGGAAAAACTTGTAGTTCTTAAAATGCAAGGGAGTAATATCCAAGAA
TTTGGAGCGGATTTGAAGTGCTGTAAAAGTTTGAAGAAGCTGGATCTC
>A1063218358
AATATCCAAGAATTTGGAGCGGATTTGAAGTGCTGTAAAAGTTTGAAGAAGCTGGATCTCTCTGATAGCAAG
CGCCTCGTAAGAACTCCAAACTTCAATGGTTCACGAAGTCTCGAGACT
>A237370713
TCTGATAGCAAGCGCCTCGTAAGAACTCCAAACTTCAATGGTTCACGAAGTCTCGAGACTTTGTGGCTTCGT
GGTTGCACAAGTCTGACAGAGATCCATGAATCAATTGGAAATTTGCAC
>A648680638
TTGTGGCTTCGTGGTTGCACAAGTCTGACAGAGATCCATGAATCAATTGGAAATTTGCACAGACTAATTGAT
CTAGATTTTTATGGTTGCAAAAAGCTTACTTATCTTCCGAGCAGCATA
>A210641805
AGACTAATTGATCTAGATTTTTATGGTTGCAAAAAGCTTACTTATCTTCCGAGCAGCATATGCCATCTAAAA
TCCCTTCGATCCTTAGGCATTCGTTGGTGTTCATCTTTACAAACACTA
>A1774865105
TGCCATCTAAAATCCCTTCGATCCTTAGGCATTCGTTGGTGTTCATCTTTACAAACACTACCAGTTGAGCTT
GGAGAAATGCAAGGTCTTACATCTCTTCTTGCAAGTGATACATGTATA
>A1749327076
CCAGTTGAGCTTGGAGAAATGCAAGGTCTTACATCTCTTCTTGCAAGTGATACATGTATAATACATTTGCCT
GGATCAGTTGAAATGCTAAAAGATCTCGTAACTTTGGAAGTAGGAAGT
>A1945515944
ATACATTTGCCTGGATCAGTTGAAATGCTAAAAGATCTCGTAACTTTGGAAGTAGGAAGTCGAAATTTAGAG
GCCAAAAGGAGTATCATTTCACGAAGAAGAATCCATCGCGTTGAATCC
>A50786250
CGAAATTTAGAGGCCAAAAGGAGTATCATTTCACGAAGAAGAATCCATCGCGTTGAATCCCTGTCAAGTTCT
ATATCTTCTTTAATCCTTACATATTGTGGTTTCTCCGAGGCTGATATT
>A78688425
CTGTCAAGTTCTATATCTTCTTTAATCCTTACATATTGTGGTTTCTCCGAGGCTGATATTCCTAGAGATATT
GGGAGTTTATCCTCCTTGATATATTTAAATTTGAGTGGTAACAGTTTC
>A1163895030
CCTAGAGATATTGGGAGTTTATCCTCCTTGATATATTTAAATTTGAGTGGTAACAGTTTCCTCTGTCTGCCC
TTTGATTTTTCGAAGCTACGATTGTTAGAGTATTTATGTTTGAATGAC
>A611000461
CTCTGTCTGCCCTTTGATTTTTCGAAGCTACGATTGTTAGAGTATTTATGTTTGAATGACTGTGAGAATCTT
CAAACACTCCCATCAGTATCAAATTTAGAAAAACTATGGACTTTTGAG
>A773237780
TGTGAGAATCTTCAAACACTCCCATCAGTATCAAATTTAGAAAAACTATGGACTTTTGAGATTGCAAATTGC
AAGAAGTTGGTAGACGTTACGGGGTTGGATAACCTCCCTTTTATAGAG
>A559879449
ATTGCAAATTGCAAGAAGTTGGTAGACGTTACGGGGTTGGATAACCTCCCTTTTATAGAGAGGATCAACATG
GTTAATTGTACTTCTCTCCAGAATCCGTTCAACGAAGGCTTCTTTAGT
>A969199318
AGGATCAACATGGTTAATTGTACTTCTCTCCAGAATCCGTTCAACGAAGGCTTCTTTAGTGCACCTACTCTA
CCATTTCAATCTAGAAAAAATCCTAATCCGGGGTTAGAAATTTATCTC
>A1523403767
GCACCTACTCTACCATTTCAATCTAGAAAAAATCCTAATCCGGGGTTAGAAATTTATCTCCAAAGCAATGAG
ATTCCGGATTTTTGCAGCAATCGAGTAACATCTTCGTCTATCTGCTTT
>A1226248542
CAAAGCAATGAGATTCCGGATTTTTGCAGCAATCGAGTAACATCTTCGTCTATCTGCTTTACTATGCCCACA
CATAATGAGTATAAATTCTTAGGAATGATTGTCTGGTGTGTTCGAAAG
>A1446587278
ACTATGCCCACACATAATGAGTATAAATTCTTAGGAATGATTGTCTGGTGTGTTCGAAAGTTTGTCAAAGTA
CCAACTTCAAGAGGCTTGCATCCGCGTGGATTGAGCTTTAATATTGTT
>A32306807
TTTGTCAAAGTACCAACTTCAAGAGGCTTGCATCCGCGTGGATTGAGCTTTAATATTGTTGGAAGAATGCCA
TCAACATGTTACCATTGGCGATATGATTATGAAATACATGCTAGACGC
>A1850222622
GGAAGAATGCCATCAACATGTTACCATTGGCGATATGATTATGAAATACATGCTAGACGCTCAGAACTATCA
TGTGTACTTTACAGATCTTACTTACAAGAACCATTTTATGGACAGATT
>A719551311
TCAGAACTATCATGTGTACTTTACAGATCTTACTTACAAGAACCATTTTATGGACAGATTATGGAAGGTGGA
GAAAAGATACAAATCACGGAGTTTGGTGAAGAAAGTACAGTAAAGAAG
>A890106980
ATGGAAGGTGGAGAAAAGATACAAATCACGGAGTTTGGTGAAGAAAGTACAGTAAAGAAGATAGGGATCCAT
CTGTTATATTTAGATGAACATAGTAATGTTACATCTTTTCCAGCAATC
>A1518187969
AGTACAGTAAAGAAGATAGGGATCCATCTGTTATATTTAGATGAACATAGTAATGTTACATCTTTTCCAGCA
ATCGTTGATCATTCTCATTCTCATTCAACAACAGAGTCGTCTCAGTAG
>A208971232
ATGGATCCGTTTACGGCCGCTGCATTAACCACGGCGGTGACAGCCACCGTGAGCCTTCTGGTGGAGAACTTG
TCGCATCTTATAAGTTATAATTGGAAGTTGTATACAGGATTGAAGAAA
>A897113347
GTGGAGAACTTGTCGCATCTTATAAGTTATAATTGGAAGTTGTATACAGGATTGAAGAAATCGTGTGAAGAT
TTGTTTGATGAAGTGAAGCGATTAAATGCATTCTTAGTTGATAACGCG
>A1194678918
TCGTGTGAAGATTTGTTTGATGAAGTGAAGCGATTAAATGCATTCTTAGTTGATAACGCGAATCAGAGAAGT
AATAGTACGCAATGGGAGGTACTAGTCGATAAAATTCGACGTACAGTA
>A358200509
AATCAGAGAAGTAATAGTACGCAATGGGAGGTACTAGTCGATAAAATTCGACGTACAGTATATAAAGCAGAG
GATGTTGTTGATAAATTATTGATTCAGGCCAAGATAGACCAAGAGAGT
>A1702581276
TATAAAGCAGAGGATGTTGTTGATAAATTATTGATTCAGGCCAAGATAGACCAAGAGAGTAGTATAGCTAAA
AAATTGATTCACAAAACTTACAAAAACAGGAATTTTACAGAGGAAATC
>A2060179799
AGTATAGCTAAAAAATTGATTCACAAAACTTACAAAAACAGGAATTTTACAGAGGAAATCAATGAGATACTT
GAAGAGGTGAGGAAAATTCTTGATGAAAATCAACATTTGTTTGAGGCC
>A1410693976
AATGAGATACTTGAAGAGGTGAGGAAAATTCTTGATGAAAATCAACATTTGTTTGAGGCCAACCCAATGATT
GATCATCATGCTGAAAAAGTTGTCCAGGAGGAACAGGGTTCGTCATTG
>A665215732
AACCCAATGATTGATCATCATGCTGAAAAAGTTGTCCAGGAGGAACAGGGTTCGTCATTGGAAAATCACGAA
GTGGTTGGATTTGATGAGGAAGCAGCAAAAGTGATCAATCGTCTGGTT
>A707182955
GAAAATCACGAAGTGGTTGGATTTGATGAGGAAGCAGCAAAAGTGATCAATCGTCTGGTTGAAGGAGTAGAG
TGTCTAGATGTTATCCCGGTTGTAGGAATGCCGGGACTTGGTAAAACC
>A1893276385
GAAGGAGTAGAGTGTCTAGATGTTATCCCGGTTGTAGGAATGCCGGGACTTGGTAAAACCACACTGGCAAGA
AAAATCTATAATGATCCTAAGATTTCGCGAGAATTTTTCAGTTACATT
>A1597846385
ACACTGGCAAGAAAAATCTATAATGATCCTAAGATTTCGCGAGAATTTTTCAGTTACATTTGGGTTTTCATC
GGACAATCAACGTGTGTAAAACGGGATATCCTTTTTAATATTCTGAAA
>A1643594715
TGGGTTTTCATCGGACAATCAACGTGTGTAAAACGGGATATCCTTTTTAATATTCTGAAAAAGTTCACAAAT
TCCGTTGATGAATTCAAAAACAGAAATGAGGCAGACATAACTCAGGAA
>A1039670521
AAGTTCACAAATTCCGTTGATGAATTCAAAAACAGAAATGAGGCAGACATAACTCAGGAAATACGTAAGCGC
GTGGCTAATGGAGGTAAATGTCTCATTGTCTTGGATGATGTGTGGGAT
>AA1039670521
AAGTTCACAAATTCCGTTGATGAATTCAAAAACAGAAATGAGGCAGACATAACTCAGGAAATACGTAAGCGC
GTGGCTAATGGAGGTAAATGTCTCATTGTCTTGGATGATGTGTGGGAT
>A1373928628
ATACGTAAGCGCGTGGCTAATGGAGGTAAATGTCTCATTGTCTTGGATGATGTGTGGGATCCAAATGTTGTA
GATTTTGTCAAGACAGTTTTCCCTGATAATAAAAAAGCCCACAGGATC
>AA1373928628
ATACGTAAGCGCGTGGCTAATGGAGGTAAATGTCTCATTGTCTTGGATGATGTGTGGGATCCAAATGTTGTA
GATTTTGTCAAGACAGTTTTCCCTGATAATAAAAAAGCCCACAGGATC
>A1325299419
CCAAATGTTGTAGATTTTGTCAAGACAGTTTTCCCTGATAATAAAAAAGCCCACAGGATCATGATGACCACT
CGACACGAAGACATTGCTAGATCTGTCAATAAATATCCCCACAATCTG
>A1157280395
ATGATGACCACTCGACACGAAGACATTGCTAGATCTGTCAATAAATATCCCCACAATCTGAAATTTCTGGAT
GGAGATGAAAGTTTCCAGCTGCTAGAAAAGAGAGCTTTTGGCGTTAGC
>A519931470
AAATTTCTGGATGGAGATGAAAGTTTCCAGCTGCTAGAAAAGAGAGCTTTTGGCGTTAGCCGTTGTCCTGTT
GAGTTAGTAGAACATGGAGAAGCCATTGTAGCAAAATGTAGTGGAGTA
>A67637394
CGTTGTCCTGTTGAGTTAGTAGAACATGGAGAAGCCATTGTAGCAAAATGTAGTGGAGTACCACTTACAATT
GTGGTAATTGCAGGAGCTTTAAGAGGTCGTACGAGCGAAATTGATTGG
>A1023137114
CCACTTACAATTGTGGTAATTGCAGGAGCTTTAAGAGGTCGTACGAGCGAAATTGATTGGAAAGTAGTTAGA
GAAAATGTGGGGAAGCACCTTTTAGAAGACAAACGTCAGAGATGTTTG
>A391206137
AAAGTAGTTAGAGAAAATGTGGGGAAGCACCTTTTAGAAGACAAACGTCAGAGATGTTTGAATGTTGTGAGA
CTGAGTTACAATCATTTGCCTCAAGAAAAAAAGGCTTGCTTCTTGTAT
>A1285958544
AATGTTGTGAGACTGAGTTACAATCATTTGCCTCAAGAAAAAAAGGCTTGCTTCTTGTATTTTGGTGCCTTT
CCTCAAGGATTCGATATCCCTGCTTGGAAATTGATTCGACTCTGGATT
>AA1285958544
AATGTTGTGAGACTGAGTTACAATCATTTGCCTCAAGAAAAAAAGGCTTGCTTCTTGTATTTTGGTGCCTTT
CCTCAAGGATTCGATATCCCTGCTTGGAAATTGATTCGACTCTGGATT
>A1033506240
TTTGGTGCCTTTCCTCAAGGATTCGATATCCCTGCTTGGAAATTGATTCGACTCTGGATTGCCGAGGGACTC
ATAATGTCCAAGTTATCAGGCATTGAAATTGAAGATATAGCAGAGTAT
>A1667712584
GCCGAGGGACTCATAATGTCCAAGTTATCAGGCATTGAAATTGAAGATATAGCAGAGTATTATCTGAATGAC
TTTGCCAACCGGAACTTAGTGATGGTAACAGGAAAGAGGTCTAATGGT
>A1229425939
TATCTGAATGACTTTGCCAACCGGAACTTAGTGATGGTAACAGGAAAGAGGTCTAATGGTCGAATAAAAACT
TTTCGTGTTCACGACATGTTACATGAGTTCTGCGTTGAAGAGGGTACT
>A2135647787
CGAATAAAAACTTTTCGTGTTCACGACATGTTACATGAGTTCTGCGTTGAAGAGGGTACTAGATTGACTCTT
TTCAAACAAGTATGTCTCACATCTGATCAAGACATACAAAACTCAATT
>A886074736
AGATTGACTCTTTTCAAACAAGTATGTCTCACATCTGATCAAGACATACAAAACTCAATTACTTGTCGTCGA
GTGTCTATTCAATCATCTGTTCCTCAAAATTTCATCTCAAAAAAGACA
>A1641165292
ACTTGTCGTCGAGTGTCTATTCAATCATCTGTTCCTCAAAATTTCATCTCAAAAAAGACAGTTGAAGAACAT
GTTAAGTCATTGTTATGTTTTTCCTCAAAACAAAAACAAGTTGACTTT
>A934281294
GTTGAAGAACATGTTAAGTCATTGTTATGTTTTTCCTCAAAACAAAAACAAGTTGACTTTTCTAATATCGAT
GTCAAACTCATCCCTAACGCATTTCCACTTATGAGAGTCTTAGACATT
>A428918501
TCTAATATCGATGTCAAACTCATCCCTAACGCATTTCCACTTATGAGAGTCTTAGACATTGAATCCCTCAAG
TTTAGTATTCCCAGGGAATTTTACCAGCTATTGCACTTGAGGTATATT
>A1096119633
GAATCCCTCAAGTTTAGTATTCCCAGGGAATTTTACCAGCTATTGCACTTGAGGTATATTGCTATCTCAGGT
GAGTTCAAGGAACTTCCTAAACTCTTCACTTCTTTCTGTAATGCACAA
>A2122026598
GCTATCTCAGGTGAGTTCAAGGAACTTCCTAAACTCTTCACTTCTTTCTGTAATGCACAAACTCTTATTCTG
AATACTTCCAAGCCCACCCTTGATATAAAAGCTGACATATGGAACATG
>A1112137578
ACTCTTATTCTGAATACTTCCAAGCCCACCCTTGATATAAAAGCTGACATATGGAACATGCCACGTTTACGC
CATCTGCGCACCAACAAACCTGCAATCTTGCCACCTCCTACTGCCTCA
>A938125203
CCACGTTTACGCCATCTGCGCACCAACAAACCTGCAATCTTGCCACCTCCTACTGCCTCATCAACAAGTAGT
AGTACAAATTCTTGTTTGTTGCAAACTCTATCTCTGGTTACACCAGAA
>A659718165
TCAACAAGTAGTAGTACAAATTCTTGTTTGTTGCAAACTCTATCTCTGGTTACACCAGAAAGCTGCAATGGA
AATGTTCTTTCAAAGGCTGGTAATGTCAAAAAAATGAGTATTGAAGGT
>A1218036060
AGCTGCAATGGAAATGTTCTTTCAAAGGCTGGTAATGTCAAAAAAATGAGTATTGAAGGTAATTTGACGCCT
TTTCTTGAAACTAGCAAGGGTGAATTTTTCAGCAATTTTCAAGTGCTA
>A84054707
AATTTGACGCCTTTTCTTGAAACTAGCAAGGGTGAATTTTTCAGCAATTTTCAAGTGCTAAAGCTCCTGGAA
AGTTTAACACTGCTAAATGATGATAAGAGTAATAAAGCTCTTCACCTT
>A1243161062
AAGCTCCTGGAAAGTTTAACACTGCTAAATGATGATAAGAGTAATAAAGCTCTTCACCTTCCGTCAACATTC
TCCGAATGTTTACCAAATTTGAAGAAGTTAACTCTGTCAAAAACAAGG
>A1048617815
CCGTCAACATTCTCCGAATGTTTACCAAATTTGAAGAAGTTAACTCTGTCAAAAACAAGGTTTGACTGGAAC
CAGGCATATAGATTGGGGCAGGTGAAAAATCTCCAGGTCCTAAAATTG
>A216142474
TTTGACTGGAACCAGGCATATAGATTGGGGCAGGTGAAAAATCTCCAGGTCCTAAAATTGAAAGAAAATGCA
TTCACGGGGCCGTCCTGGAAGATGGAGCCAGGAGGTTTCAAGAAACTT
>A1786373274
AAAGAAAATGCATTCACGGGGCCGTCCTGGAAGATGGAGCCAGGAGGTTTCAAGAAACTTCAGGTCTTGTGG
ATTGAAATGGCAGATTTCGTGTCGTGGGAGGCATCAAACTGTCCCTTC
>A255385916
CAGGTCTTGTGGATTGAAATGGCAGATTTCGTGTCGTGGGAGGCATCAAACTGTCCCTTCCCAAGACTTAGG
AGCCTTGTCCTGATCTCCTGCCTTAATCTTGAGGCTGTGCCACTTGAG
>A664171253
CCAAGACTTAGGAGCCTTGTCCTGATCTCCTGCCTTAATCTTGAGGCTGTGCCACTTGAGCTTGCCGATTTG
GATAACCTTCAAGAGATGACACTGGACAACACAAGCAAAGCAAGTGAA
>A568888137
CTTGCCGATTTGGATAACCTTCAAGAGATGACACTGGACAACACAAGCAAAGCAAGTGAATCTGCAAGAGAA
ATAGAACGCGAGAAGAAGAAGAAGCAAGCTGATCTAGAAAGTGGCAAC
>A1241653015
TCTGCAAGAGAAATAGAACGCGAGAAGAAGAAGAAGCAAGCTGATCTAGAAAGTGGCAACCAAGTCTCACCA
ATTCATCCAATCCTTCATGAGACCAAGTTTGAGCCCTTCTTAAATTTC
>A1210103706
CAAGTCTCACCAATTCATCCAATCCTTCATGAGACCAAGTTTGAGCCCTTCTTAAATTTCCAGCAAGCCCAG
GCCCCATCCCAAATTCCTGCTCACTTCAGTAATCCATCCCTTTTCCCC
>A1825793754
CAGCAAGCCCAGGCCCCATCCCAAATTCCTGCTCACTTCAGTAATCCATCCCTTTTCCCCTATAGACCGGGT
CCAACTCTTCTTCAACAAAGAACCCTATTCTTTACAGCATTAGCACTG
>A2098043129
TATAGACCGGGTCCAACTCTTCTTCAACAAAGAACCCTATTCTTTACAGCATTAGCACTGCCAGAAGCTAAC
ATTCACAAAAGACAAGGACATGGCGTCTACACAGCAATCCCAAACGGC
>A572510694
CCAGAAGCTAACATTCACAAAAGACAAGGACATGGCGTCTACACAGCAATCCCAAACGGCGTGAACAACAAT
TCCAAAACGACCCCAAACGGCGTGAACAGTAGACGGCGAATTCAACGA
>A1095172681
GTGAACAACAATTCCAAAACGACCCCAAACGGCGTGAACAGTAGACGGCGAATTCAACGAAAATTCACAGCG
AAGAACGAGTACGTACTCAGTACTCGTTGTCTTCTTCCTCTTTGGCCT
>A1319538128
AAATTCACAGCGAAGAACGAGTACGTACTCAGTACTCGTTGTCTTCTTCCTCTTTGGCCTCGACAATCCACC
CGGTCCAACTCTTCTTCAACAAAGAACCAAACTCTTTACAGCATTAGC
>A1569424218
CGACAATCCACCCGGTCCAACTCTTCTTCAACAAAGAACCAAACTCTTTACAGCATTAGCACTGCCAGAAGC
AACATTCACAAAAGACAAGGACACGGCGTCTACACAGCAATCCCAAAC
>A676020078
ACTGCCAGAAGCAACATTCACAAAAGACAAGGACACGGCGTCTACACAGCAATCCCAAACGGCGTGAACAAC
AATTCCAAAACGACCCCAAATGGCGTGAACAGTAGACGGCGAGTTCAC
>A1099674833
GGCGTGAACAACAATTCCAAAACGACCCCAAATGGCGTGAACAGTAGACGGCGAGTTCACAGAAAATTCACA
GTGAAGAACAAGTACAATCCAGCACTCAGTACTCGTTGTCTTCTTCCT
>A944572358
AACAACAATTCCAAAACGACCCCAAATGGCGTGAACAGTAGACGGCGAGTTCACAGAAAATTCACAGTGAAG
AACAAGTACAATCCAGCACTCAGTACTCGTTGTCTTCTTCCTCTTTAG
>A834718701
ATGGAAAAAGAAAAATGGGTTAGAAGAAGAAGAAAGGAATGCCTACCATTTGAGGAAGAAAGAAGAAGAATC
AGGGATCTTATTGGTGATTTCTTGAATGGCTTGAAGAAAATAAAGAAT
>A286349578
AGAAGAAGAATCAGGGATCTTATTGGTGATTTCTTGAATGGCTTGAAGAAAATAAAGAATGAATTCATTGCT
TCAAAATGGGATGACATTGAAGTGCTAAGAATGGAATTGAGATTCTTA
>A1512402114
GAATTCATTGCTTCAAAATGGGATGACATTGAAGTGCTAAGAATGGAATTGAGATTCTTAAAAACATTTGTC
CTGTTTGGGAATTCGAATTTGGATGGCTTTGATTACAAGATAGACCAT
>A69818620
AAAACATTTGTCCTGTTTGGGAATTCGAATTTGGATGGCTTTGATTACAAGATAGACCATAATATAGAAAAG
TTCCATTCTCTAACTGATTTTATTTTCAATGAAGATGAATTTATCCTA
>A175043171
AATATAGAAAAGTTCCATTCTCTAACTGATTTTATTTTCAATGAAGATGAATTTATCCTAGCCAAATACAAC
ATGGATAGTCTTACGCCTTACCTGCTGAAAGAAATCAAAAGTTATTTG
>A968469272
GCCAAATACAACATGGATAGTCTTACGCCTTACCTGCTGAAAGAAATCAAAAGTTATTTGAGATTGGAGAAT
GTAGCCATGATGACTGAGGAAAATATGTTTGAATATATGGACAGCCTC
>A115885816
AGATTGGAGAATGTAGCCATGATGACTGAGGAAAATATGTTTGAATATATGGACAGCCTCCTCAAGAACCTC
CATGATCTACCAAAGTATTCTTCTGATTTGCTTCTACCCCTCATGAGT
>A1142557715
CTCAAGAACCTCCATGATCTACCAAAGTATTCTTCTGATTTGCTTCTACCCCTCATGAGTGAATACAAGATT
CTTCGGCAAGTATGCAGACATCTCAGACATTTCTATGAGTTGGAATGC
>A357529975
GAATACAAGATTCTTCGGCAAGTATGCAGACATCTCAGACATTTCTATGAGTTGGAATGCAACAAAATTACA
ACAACAAAATTTCTCTATGCTCGGTACCAAATGACAGTTGATAGAGTA
>A955635089
AACAAAATTACAACAACAAAATTTCTCTATGCTCGGTACCAAATGACAGTTGATAGAGTAACACAATTCTGT
TTTGATCTTTGGACTGGAAAGTATAAAAACTATACTTTCTTTGATAAC
>A1406296295
ACACAATTCTGTTTTGATCTTTGGACTGGAAAGTATAAAAACTATACTTTCTTTGATAACTATGCCATCTAT
CGATGCTCTTCCGAGATCACTTTTCTACTCATCGACATAATCCCTCTC
>A1296559519
TATGCCATCTATCGATGCTCTTCCGAGATCACTTTTCTACTCATCGACATAATCCCTCTCGAGCTAGAGGTT
CTATACATTTGTACTTCTAAGCTCATCAAAGAATCAAGGTCAAAAGAA
>A1767388044
GAGCTAGAGGTTCTATACATTTGTACTTCTAAGCTCATCAAAGAATCAAGGTCAAAAGAACTAGAAAGATGT
GTTAAGCAAATCTTAAAAGCATCTCCAAGGATTCTTCAAAACTATCTG
>A1370826124
CTAGAAAGATGTGTTAAGCAAATCTTAAAAGCATCTCCAAGGATTCTTCAAAACTATCTGATTCTTCTCCAA
CAAGGCATGGCAGGTGCACTTGCTGTCAATTATGCACCAACTCAAACA
>A766315894
ATTCTTCTCCAACAAGGCATGGCAGGTGCACTTGCTGTCAATTATGCACCAACTCAAACAATTAATGTCATG
ATCGAGTTCCTGTTGATCTTTCTCACTGATATACCAAAGCGATTTATC
>A592261336
ATTAATGTCATGATCGAGTTCCTGTTGATCTTTCTCACTGATATACCAAAGCGATTTATCCATCATGAAAAA
TTGAACGATATGTTGGCACATGTTGGAGTACTTACAAGGAAAATAACT
>A1095240799
CATCATGAAAAATTGAACGATATGTTGGCACATGTTGGAGTACTTACAAGGAAAATAACTATTTTGGTGACC
AAGATGTTGGAGGAGAGCTCTGAGAATAATATCAATGAAGCGGACTTT
>A1530203440
ATTTTGGTGACCAAGATGTTGGAGGAGAGCTCTGAGAATAATATCAATGAAGCGGACTTTTCAGCTTCAGAC
TTTTTGCAAGAAATTGAACAAATGAAGGGAGATATCAGACAGATTTTT
>A1147488680
TCAGCTTCAGACTTTTTGCAAGAAATTGAACAAATGAAGGGAGATATCAGACAGATTTTTTTAAAATCCCCG
GAGTCATCTCAACTTCGTTTTCCTATGAATGATGGTTTCCTCTTCATG
>A676191583
TTAAAATCCCCGGAGTCATCTCAACTTCGTTTTCCTATGAATGATGGTTTCCTCTTCATGAATCTTCTACTC
AGACATTTAAATGATTTACTCATTTCCAATGCTTATTCAGTTTCTATC
>A300861300
AATCTTCTACTCAGACATTTAAATGATTTACTCATTTCCAATGCTTATTCAGTTTCTATCATAAAAAAAGAA
ATTGGGATGGTGAAACAAAGCCTTGAATTCCTAAGATCATCTTTTGGG
>A1156406319
ATAAAAAAAGAAATTGGGATGGTGAAACAAAGCCTTGAATTCCTAAGATCATCTTTTGGGAAAGTCAAAAAA
ACTAGTGGAGTAGTCAAAGATTGTTGGTTGCATGCTTTAGATGTGGCA
>A1794148556
AAAGTCAAAAAAACTAGTGGAGTAGTCAAAGATTGTTGGTTGCATGCTTTAGATGTGGCATATGAGGCAGAA
CATGTCATTAATTCCATTCTTGTCAGAGATAAAGCTCTCTCGCATCTC
>A2038788538
TATGAGGCAGAACATGTCATTAATTCCATTCTTGTCAGAGATAAAGCTCTCTCGCATCTCATCTTCTCACTT
CCGAATGTCATTGATAAGATCAATCTTATCGTGGCACAAGTCACCACT
>A468959182
ATCTTCTCACTTCCGAATGTCATTGATAAGATCAATCTTATCGTGGCACAAGTCACCACTTTACAGCTGGAG
GATAACAATGGGGATCACCACCTCCTTGATGCAAAGTCTTCCGAAGAG
>A2001285881
TTACAGCTGGAGGATAACAATGGGGATCACCACCTCCTTGATGCAAAGTCTTCCGAAGAGACAATTGAGTCA
ACCTCATCATCTTTTGTTGAGGTAACAGTAGGTCATGAGGAAGAAGAA
>A587817432
ACAATTGAGTCAACCTCATCATCTTTTGTTGAGGTAACAGTAGGTCATGAGGAAGAAGAAGCCCGGATCATC
TGCCAGCTCCTTGATGAACACGAATCCGAGCTTGATGTCATTTCGATT
>A725753952
GCCCGGATCATCTGCCAGCTCCTTGATGAACACGAATCCGAGCTTGATGTCATTTCGATTGTCGGAATGCCA
GGACTCGGTAAAACTACTCTGGCCAACAAAGTGTATAAAAATACATTA
>AA725753952
GCCCGGATCATCTGCCAGCTCCTTGATGAACACGAATCCGAGCTTGATGTCATTTCGATTGTCGGAATGCCA
GGACTCGGTAAAACTACTCTGGCCAACAAAGTGTATAAAAATACATTA
>A1410680562
GTCGGAATGCCAGGACTCGGTAAAACTACTCTGGCCAACAAAGTGTATAAAAATACATTAGTTGCTACTCAT
TTCAATGTCCGTGCTTGGTGCACTGTTTCACAAAAGTATAACAAGTCA
>A1862270202
GTTGCTACTCATTTCAATGTCCGTGCTTGGTGCACTGTTTCACAAAAGTATAACAAGTCAAAGGTGCTGCGG
GGGATTCTTCAGCAAGTAACTGTCTCGGAAAAAAAAGAAAGTGAGGAT
>AA1862270202
GTTGCTACTCATTTCAATGTCCGTGCTTGGTGCACTGTTTCACAAAAGTATAACAAGTCAAAGGTGCTGCGG
GGGATTCTTCAGCAAGTAACTGTCTCGGAAAAAAAAGAAAGTGAGGAT
>A151754513
AAGGTGCTGCGGGGGATTCTTCAGCAAGTAACTGTCTCGGAAAAAAAAGAAAGTGAGGATGACCTTGCTGAA
AATCTACGAAGAGCACTACTCGATAAAAGGTACCTTATCGTCTTGGAT
>AA151754513
AAGGTGCTGCGGGGGATTCTTCAGCAAGTAACTGTCTCGGAAAAAAAAGAAAGTGAGGATGACCTTGCTGAA
AATCTACGAAGAGCACTACTCGATAAAAGGTACCTTATCGTCTTGGAT
>A1176581044
GACCTTGCTGAAAATCTACGAAGAGCACTACTCGATAAAAGGTACCTTATCGTCTTGGATGATGTGTGGGAT
ATTGAAACAGGGGAGATGTTAATAGCATGTTTTCCAAAGGTTAAGAGA
>AA1176581044
GACCTTGCTGAAAATCTACGAAGAGCACTACTCGATAAAAGGTACCTTATCGTCTTGGATGATGTGTGGGAT
ATTGAAACAGGGGAGATGTTAATAGCATGTTTTCCAAAGGTTAAGAGA
>A832311907
GATGTGTGGGATATTGAAACAGGGGAGATGTTAATAGCATGTTTTCCAAAGGTTAAGAGAGGAAATAGAATT
ATCTTAACCAGCCGAAGTAGTAAGGTAGGTTTGCAAGTCAAATGCCAT
>AA832311907
GATGTGTGGGATATTGAAACAGGGGAGATGTTAATAGCATGTTTTCCAAAGGTTAAGAGAGGAAATAGAATT
ATCTTAACCAGCCGAAGTAGTAAGGTAGGTTTGCAAGTCAAATGCCAT
>A2059658148
GGAAATAGAATTATCTTAACCAGCCGAAGTAGTAAGGTAGGTTTGCAAGTCAAATGCCATAGTGATCCTCTC
CACCTTCAACTTTTAACACCTGAAAAAAGTTGGGATTTATTCGTAAAA
>AA2059658148
GGAAATAGAATTATCTTAACCAGCCGAAGTAGTAAGGTAGGTTTGCAAGTCAAATGCCATAGTGATCCTCTC
CACCTTCAACTTTTAACACCTGAAAAAAGTTGGGATTTATTCGTAAAA
>A215211947
AGTGATCCTCTCCACCTTCAACTTTTAACACCTGAAAAAAGTTGGGATTTATTCGTAAAAAAGGTATTTGGA
GATGAAGGAAGCTGCCCTGCTGAACTGTCAGAAGTTGGACACCAAATA
>AA215211947
AGTGATCCTCTCCACCTTCAACTTTTAACACCTGAAAAAAGTTGGGATTTATTCGTAAAAAAGGTATTTGGA
GATGAAGGAAGCTGCCCTGCTGAACTGTCAGAAGTTGGACACCAAATA
>A397589643
AAGGTATTTGGAGATGAAGGAAGCTGCCCTGCTGAACTGTCAGAAGTTGGACACCAAATAGTTGAGAAATGT
CAAGGACTTCCCTTGGCTATTGTTTTGATTGCTGGAGTAATTGTTAGA
>AA397589643
AAGGTATTTGGAGATGAAGGAAGCTGCCCTGCTGAACTGTCAGAAGTTGGACACCAAATAGTTGAGAAATGT
CAAGGACTTCCCTTGGCTATTGTTTTGATTGCTGGAGTAATTGTTAGA
>A1725858569
GTTGAGAAATGTCAAGGACTTCCCTTGGCTATTGTTTTGATTGCTGGAGTAATTGTTAGAGGAAAGAAAAAG
GAAAAAGATTTGTGGCTTCAGATTGAACATAATCTGGATTCCTTTATT
>AA1725858569
GTTGAGAAATGTCAAGGACTTCCCTTGGCTATTGTTTTGATTGCTGGAGTAATTGTTAGAGGAAAGAAAAAG
GAAAAAGATTTGTGGCTTCAGATTGAACATAATCTGGATTCCTTTATT
>A1210039544
GGAAAGAAAAAGGAAAAAGATTTGTGGCTTCAGATTGAACATAATCTGGATTCCTTTATTTCTTCAAACAAC
AATTTGCAGATGATGAAGGTTATGCAATTAAGTTATGACCATTTACCA
>AA1210039544
GGAAAGAAAAAGGAAAAAGATTTGTGGCTTCAGATTGAACATAATCTGGATTCCTTTATTTCTTCAAACAAC
AATTTGCAGATGATGAAGGTTATGCAATTAAGTTATGACCATTTACCA
>A1020750503
TCTTCAAACAACAATTTGCAGATGATGAAGGTTATGCAATTAAGTTATGACCATTTACCATACCACCTGAAG
CCGTTGTTGCTTTACTTCGCAAGATCTCAAAAGAACAAACGAACTCCA
>AA1020750503
TCTTCAAACAACAATTTGCAGATGATGAAGGTTATGCAATTAAGTTATGACCATTTACCATACCACCTGAAG
CCGTTGTTGCTTTACTTCGCAAGATCTCAAAAGAACAAACGAACTCCA
>A1107333367
TACCACCTGAAGCCGTTGTTGCTTTACTTCGCAAGATCTCAAAAGAACAAACGAACTCCAGTCTCTACATTG
ATGCAGTTGTGGATGGCCGAAGGGTTGGTGGATCATGATAGTTCAGAG
>AA1107333367
TACCACCTGAAGCCGTTGTTGCTTTACTTCGCAAGATCTCAAAAGAACAAACGAACTCCAGTCTCTACATTG
ATGCAGTTGTGGATGGCCGAAGGGTTGGTGGATCATGATAGTTCAGAG
>A1657989834
GTCTCTACATTGATGCAGTTGTGGATGGCCGAAGGGTTGGTGGATCATGATAGTTCAGAGGAAGTAACTCAA
AGTTACTTGGATGCTTTAATCTCCAGTAGCCTGATAATGGTTGATCAT
>AA1657989834
GTCTCTACATTGATGCAGTTGTGGATGGCCGAAGGGTTGGTGGATCATGATAGTTCAGAGGAAGTAACTCAA
AGTTACTTGGATGCTTTAATCTCCAGTAGCCTGATAATGGTTGATCAT
>A294167998
GAAGTAACTCAAAGTTACTTGGATGCTTTAATCTCCAGTAGCCTGATAATGGTTGATCATATCCCCTCCGAG
AGTGTTTTGATGATGTCTGCAATAATCAAGGTTTGCTATATGCATGAT
>A2106228089
ATCCCCTCCGAGAGTGTTTTGATGATGTCTGCAATAATCAAGGTTTGCTATATGCATGATGTTGTGCACGAT
TTTTGTTCAGTAAAAGCGAAAAAGGAAAAGTTTTTCAAGTTAATCAAT
>A1258963420
GTTGTGCACGATTTTTGTTCAGTAAAAGCGAAAAAGGAAAAGTTTTTCAAGTTAATCAATTCAGGTGATCCA
TTTCATGCTTCGGATTTCCTACACCGTCGTCTAACCATTCATACTGAT
>A1626044715
TCAGGTGATCCATTTCATGCTTCGGATTTCCTACACCGTCGTCTAACCATTCATACTGATGACAGCCCAATC
CACAAAAGATGTGTTTTGTTCAATTCTAATAAATGTTCAGGTGGTAGT
>A1981064086
GACAGCCCAATCCACAAAAGATGTGTTTTGTTCAATTCTAATAAATGTTCAGGTGGTAGTAAGCATCTCATA
TCTTTGACAGTGAGTGGCTGGCTTGATTACTCCAGTTACATCTGTCAC
>A1903313991
AAGCATCTCATATCTTTGACAGTGAGTGGCTGGCTTGATTACTCCAGTTACATCTGTCACACAAGACACATG
AGACTTGTTAGAGTGTTGCAACTGGATGGCATTGTTCTGGAAGATTCT
>A438509678
ACAAGACACATGAGACTTGTTAGAGTGTTGCAACTGGATGGCATTGTTCTGGAAGATTCTTTAATGGAAGAA
ATAGGCTCCCTATTTCATTTGAGGTTCTTAAGAATTCAGACTAGTATA
>A1565379739
TTAATGGAAGAAATAGGCTCCCTATTTCATTTGAGGTTCTTAAGAATTCAGACTAGTATAAAAACTATCCCA
GTGTCGTGGGTGAACCTCCAGAATCTGGAAACTCTGTTGATCAATACA
>A260052668
AAAACTATCCCAGTGTCGTGGGTGAACCTCCAGAATCTGGAAACTCTGTTGATCAATACAGAAATAACCATG
GTATTACTGCCCAGAATATTGGAACTGTCAAAGCTGAAATATGTGAGC
>A1667781257
GAAATAACCATGGTATTACTGCCCAGAATATTGGAACTGTCAAAGCTGAAATATGTGAGCATTGACCAGAGT
TCTTTCTTTGACGAAGAGGATGCAGACGAAAGTAGAATATTGGAAGCT
>A1888326822
ATTGACCAGAGTTCTTTCTTTGACGAAGAGGATGCAGACGAAAGTAGAATATTGGAAGCTGAGAATTCAAAG
CTGACAAATTTATCCCATGTTGATATCTCGTATTCTGAAGGCACGAAT
>A1214623734
GAGAATTCAAAGCTGACAAATTTATCCCATGTTGATATCTCGTATTCTGAAGGCACGAATGATGCTCTGAAG
AAGTTCCCAAATCTTCAACACCTTCAGTGCACCATCAGGATACCCAAG
>A1818747469
GATGCTCTGAAGAAGTTCCCAAATCTTCAACACCTTCAGTGCACCATCAGGATACCCAAGGATCATCCTACA
CATGGCGATTGGTTTCCCAAGTTTGATGTCCTTAACAAACTTGAATCA
>A1991451315
GATCATCCTACACATGGCGATTGGTTTCCCAAGTTTGATGTCCTTAACAAACTTGAATCACTCTTTGCAGAA
TACCACAACCCATGGAACGATTATGTTTATCCCAATGAATATCACTTC
>A2140461202
CTCTTTGCAGAATACCACAACCCATGGAACGATTATGTTTATCCCAATGAATATCACTTCCCTAGCAGCTTG
AAAGAGTTGCGGTTGTATAATTTTCTCGTGAGACCTGCTTTGTTGTCA
>A1653315162
CCTAGCAGCTTGAAAGAGTTGCGGTTGTATAATTTTCTCGTGAGACCTGCTTTGTTGTCAGCAATCGCGGAA
TTGCCTCAGCTTGAAATTCTGGAGTTTGTAGAGTCTAATTTCGTGGAG
>A1459207341
GCAATCGCGGAATTGCCTCAGCTTGAAATTCTGGAGTTTGTAGAGTCTAATTTCGTGGAGGATAAGTGGGAT
GCAAGTGAGGACATCTATCGAAGTCTTAAGATTTTGAGTTTGGTATTA
>A554899533
GATAAGTGGGATGCAAGTGAGGACATCTATCGAAGTCTTAAGATTTTGAGTTTGGTATTAGCCAAATTATCA
GAATGGGAAGTTGATAGGGAAACTTTTCCCAAGCTTGAGGAATTAATA
>A1500531473
GCCAAATTATCAGAATGGGAAGTTGATAGGGAAACTTTTCCCAAGCTTGAGGAATTAATACTAGAAAATTGT
TACGAGCTTACGGAGATCCCTTCTGTATTTGGGGATATAGACACTTTA
>A1399160515
CTAGAAAATTGTTACGAGCTTACGGAGATCCCTTCTGTATTTGGGGATATAGACACTTTAAAGTCTATTCAA
GTGGTTCAAAGTAAGCGTGAGGTTGGAGATTCAGCCATGGAAATTAAG
>A1276314610
AAGTCTATTCAAGTGGTTCAAAGTAAGCGTGAGGTTGGAGATTCAGCCATGGAAATTAAGAAAGATGTGGCA
GCTTACACAGGAGAGGACAGACTTCATGTCCATATATCAGATGTGTAT
>A440860701
ATTCAAGTGGTTCAAAGTAAGCGTGAGGTTGGAGATTCAGCCATGGAAATTAAGAAAGATGTGGCAGCTTAC
ACAGGAGAGGACAGACTTCATGTCCATATATCAGATGTGTATGAATAA
>A936023789
ATGCGAGAGTGTCCAAAGAATAGGCAAGGTAATTGGGGCAATAAAGCACAGTCTTCTTCAGTTGTTCCCCCA
GACAGGACGACACCTAGAGGAGCTACTTCTAGTACAAGTGGAGGAGCA
>A1958957034
GTTGTTCCCCCAGACAGGACGACACCTAGAGGAGCTACTTCTAGTACAAGTGGAGGAGCAAACCGCATCTAT
GCAATCACCAGTCGCCAGGAGCAAGAGAATTCTCCGAATGTTGTCACT
>A670281206
AACCGCATCTATGCAATCACCAGTCGCCAGGAGCAAGAGAATTCTCCGAATGTTGTCACTGGTATGATCAAA
GTCTTCGCTTTTGATGTGTATGCTTTGCTAGATCCAGGAGAAAGTTTA
>A2074393188
GGTATGATCAAAGTCTTCGCTTTTGATGTGTATGCTTTGCTAGATCCAGGAGAAAGTTTATCTTTTGTAACT
CCTTATGTTGCAAATAAGTTTGAGGTTCTTCCTGAAGGACTTTGTGAA
>A3334067
TCTTTTGTAACTCCTTATGTTGCAAATAAGTTTGAGGTTCTTCCTGAAGGACTTTGTGAACCCTTTTGTGTT
TCTACACCTATTGCCTATTGTTGCTTAGTTTTCCATCTTGCATACTCG
>A587694708
CCCTTTTGTGTTTCTACACCTATTGCCTATTGTTGCTTAGTTTTCCATCTTGCATACTCGTACATTCCATGT
ACTGATGCCAGTTGGCCTGCATCGTCTTATGATGCAATGCGTGACGCT
>A2104711459
TACATTCCATGTACTGATGCCAGTTGGCCTGCATCGTCTTATGATGCAATGCGTGACGCTTTGGATTTGGGT
GATAAAATTATTGACTTCCCTCCCAATTTTTCACTGTATGAATTTACA
>A402455583
TTGGATTTGGGTGATAAAATTATTGACTTCCCTCCCAATTTTTCACTGTATGAATTTACAGCATTCCAAGCT
TGTGAAAATAATCATTGGAGTTTGTCTATGATTTATAGTGAGGTTGAG
>A1538406359
GCATTCCAAGCTTGTGAAAATAATCATTGGAGTTTGTCTATGATTTATAGTGAGGTTGAGTTGGTTAAAGAT
GCTTCAATTGTTGATGATTATATTGTTCACAAGTCGATGCTCGTTGAG
>A1921367564
TTGGTTAAAGATGCTTCAATTGTTGATGATTATATTGTTCACAAGTCGATGCTCGTTGAGAGTAAAAACACT
TCTATCTTGGTTAGTTGTGGAAAGTTTAAACCTATAATGAGGCTTATG
>A2007832905
AGTAAAAACACTTCTATCTTGGTTAGTTGTGGAAAGTTTAAACCTATAATGAGGCTTATGTGCTATCTTGCC
TATTTCGGGGGTCATAGATGTGTTGAAGAATGCACTGTAGCAAAACAG
>A472888549
TGCTATCTTGCCTATTTCGGGGGTCATAGATGTGTTGAAGAATGCACTGTAGCAAAACAGATTCAGCTTGCA
AAGCTTGGAAAAGCATCTGGTGCAGCCATGAGAACCTCTATCCTTGCA
>A1807933978
ATTCAGCTTGCAAAGCTTGGAAAAGCATCTGGTGCAGCCATGAGAACCTCTATCCTTGCAAGGTCTCAAGCT
TTCCTTGTTATAATTCTTGAACAGATCCATCAATGTTTCTCCCTTCTA
>A1336588734
AGGTCTCAAGCTTTCCTTGTTATAATTCTTGAACAGATCCATCAATGTTTCTCCCTTCTATGTGAAACACCC
ATGGAGGTAAACAAGAAGTGTAGATTGAGGGATCCCGAATCATCTTTC
>A2142004379
TGTGAAACACCCATGGAGGTAAACAAGAAGTGTAGATTGAGGGATCCCGAATCATCTTTCTATCTTAAACAG
TCTTATTGCTATGAAATAGCAAGTATTACAAATGCTCATGACTATATT
>A2146863562
TATCTTAAACAGTCTTATTGCTATGAAATAGCAAGTATTACAAATGCTCATGACTATATTAATATAAAGAAT
GTATTGGGAATTATTAGGCTTAGCAAGAAAGAGCAAATGGCAATTCTT
>A2099625909
AATATAAAGAATGTATTGGGAATTATTAGGCTTAGCAAGAAAGAGCAAATGGCAATTCTTAGAATTATGGCC
TCTGTTATGGTACTTGGTAATATGGAATGCTCTAAAGGCAATGAAATT
>A346325072
AGAATTATGGCCTCTGTTATGGTACTTGGTAATATGGAATGCTCTAAAGGCAATGAAATTGTTTCCTCTATT
CTGGAAGTTTATAGTATTTGGTTTCAACTTCACACCACTATTGCAGAG
>A1489914309
GTTTCCTCTATTCTGGAAGTTTATAGTATTTGGTTTCAACTTCACACCACTATTGCAGAGCTGTACACACAC
TCAAGTCTTGAAAGATTCCACATTATACTATCTGTGTGGCTTTACTCG
>A664565309
CTGTACACACACTCAAGTCTTGAAAGATTCCACATTATACTATCTGTGTGGCTTTACTCGAACCTTGAGGAC
AATGTTCTTATTGAGGACAAGAGTATTGTTATGAACCAAGTCCAACCC
>A1462214054
AACCTTGAGGACAATGTTCTTATTGAGGACAAGAGTATTGTTATGAACCAAGTCCAACCCAATATCGATATT
AAGGTCACACAAGTAGTTATTGGGCTGACAAAAGCTATTGGGCCGAAA
>A1075555980
AATATCGATATTAAGGTCACACAAGTAGTTATTGGGCTGACAAAAGCTATTGGGCCGAAAGCAATGATTAAT
ATATATAAGAGTGCTTATGCTGGAATTTTGTTACAATCTGTCAATAAA
>A1226471837
GCAATGATTAATATATATAAGAGTGCTTATGCTGGAATTTTGTTACAATCTGTCAATAAATATCCCCACAAT
CTGAAATTTCTGGATGGAGATGAAAGTTTCCAGCTGCTAGAAAAGAGA
>A1010303270
TATCCCCACAATCTGAAATTTCTGGATGGAGATGAAAGTTTCCAGCTGCTAGAAAAGAGAGCTTTTGGCGTT
AGCCGTTGTCCTATTGAGTTAGTAGAACATGGAGAAGCCATTGTAGTA
>A1234333224
GCTTTTGGCGTTAGCCGTTGTCCTATTGAGTTAGTAGAACATGGAGAAGCCATTGTAGTAAAATGTAGTGGA
GTACCACTTACAATTGTGGTAATTGCAGGAGCTTTAAGAGGTCGTACA
>A1420673324
AAATGTAGTGGAGTACCACTTACAATTGTGGTAATTGCAGGAGCTTTAAGAGGTCGTACATGCGAAATTGAT
TGGAGAGTAGTTAGGGAAAATGTGGGGAAGCACCTTATACAAGAAGAC
>A1185318943
TGCGAAATTGATTGGAGAGTAGTTAGGGAAAATGTGGGGAAGCACCTTATACAAGAAGACAAACTTCAGAGA
TGTGTGAATGTTGTGAGACTGAGTTACAATCATTTGCCTCAAGAAAAA
>A1216904431
AAACTTCAGAGATGTGTGAATGTTGTGAGACTGAGTTACAATCATTTGCCTCAAGAAAAAAAGGCTTGCTTC
TTGTATTTTGGTGCCTTTCCTCAAGGATTTGATATCCCCGCTTGGAAA
>AA1216904431
AAACTTCAGAGATGTGTGAATGTTGTGAGACTGAGTTACAATCATTTGCCTCAAGAAAAAAAGGCTTGCTTC
TTGTATTTTGGTGCCTTTCCTCAAGGATTTGATATCCCCGCTTGGAAA
>A942252014
AGTTACAATCATTTGCCTCAAGAAAAAAAGGCTTGCTTCTTGTATTTTGGTGCCTTTCCTCAAGGATTTGAT
ATCCCCGCTTGGAAATTATTCGACTCTGGATTGCTGAGGGACTCATAA
>AA942252014
AGTTACAATCATTTGCCTCAAGAAAAAAAGGCTTGCTTCTTGTATTTTGGTGCCTTTCCTCAAGGATTTGAT
ATCCCCGCTTGGAAATTATTCGACTCTGGATTGCTGAGGGACTCATAA
>A163531936
ATGGAGCTGCCATTTGAGGAAGAAAGAAGAAGAATCAGGGATCTTATTGATGATTTCTTGAACGGCTTGAAG
AAAATAAAGAATGAATTCATTGCTTCAAAATGGGATGACATTGAATTG
>A1744614636
AACGGCTTGAAGAAAATAAAGAATGAATTCATTGCTTCAAAATGGGATGACATTGAATTGCTAAGAATGGAT
CTGAGATTCCTAAGAACATTTGTCCTGTTTGGGAATTCCAGTTTGGAT
>A1275954713
CTAAGAATGGATCTGAGATTCCTAAGAACATTTGTCCTGTTTGGGAATTCCAGTTTGGATGACTTTTATGAG
AGGATGTCACTGAATATAAGCAAATTCAATGAACTTGCTTGGTTAGTT
>A363237340
GACTTTTATGAGAGGATGTCACTGAATATAAGCAAATTCAATGAACTTGCTTGGTTAGTTTTCTATCATGAA
GAAGATAAATTAATCCTAGCGAAATACGACATGGAATGTCTCACCCCT
>A1544077925
TTCTATCATGAAGAAGATAAATTAATCCTAGCGAAATACGACATGGAATGTCTCACCCCTCTGCTGCTGGAA
GAGATGAAAAGTTATTTGAGTTTGGAGAATGATTATTATGTAGCCACG
>A1853981129
CTGCTGCTGGAAGAGATGAAAAGTTATTTGAGTTTGGAGAATGATTATTATGTAGCCACGACGACAGAGGAC
AAAATGTTTGAATACAGGGACAGACTATTCAAACACCTTCATGATCTA
>A1562975668
ACGACAGAGGACAAAATGTTTGAATACAGGGACAGACTATTCAAACACCTTCATGATCTACCAAAGTATTGT
GCTCATTTACTTCTCCCCCTGATGAATGAATACATGATTCTTCGACAA
>A1747798661
CCAAAGTATTGTGCTCATTTACTTCTCCCCCTGATGAATGAATACATGATTCTTCGACAAGTATTCAGACAT
CTGAGAGATTTCTATGAGTTGGAATGCATAGCGGCCAACAAAACAAGA
>A1487451432
GTATTCAGACATCTGAGAGATTTCTATGAGTTGGAATGCATAGCGGCCAACAAAACAAGAACTGAATATCTC
TATCCTCGGTACCAAATGATAGTTGATAGAGTAACACAATTCTGTTTT
>A1149411273
ACTGAATATCTCTATCCTCGGTACCAAATGATAGTTGATAGAGTAACACAATTCTGTTTTGATCTTTGGACT
GGAAAGAGTAAAGAAGAAATTGGTGATGATTACTATTTCCACAGGTAT
>A1148576284
GATCTTTGGACTGGAAAGAGTAAAGAAGAAATTGGTGATGATTACTATTTCCACAGGTATGACGTATCTGAA
TGCTCTTCCAAGATCACTTCTCTACTCATCGACATAATCCCTCTTGAG
>A3329047
GACGTATCTGAATGCTCTTCCAAGATCACTTCTCTACTCATCGACATAATCCCTCTTGAGCTGGATATTCTA
TACATTTCTACTACGAAAATCAAGGAAGAACCAAGGTCAACTGAACTA
>A1482718594
CTGGATATTCTATACATTTCTACTACGAAAATCAAGGAAGAACCAAGGTCAACTGAACTAAAAGGGTGGGTT
AAGCAAATCCTAAAAGCATTTCCAAGAATTCTTCAAAATTATCTGATT
>A11681449
AAAGGGTGGGTTAAGCAAATCCTAAAAGCATTTCCAAGAATTCTTCAAAATTATCTGATTCTTATCCAAGGA
CGCATGGAAGGTGCAGTAGCTGTCAATTACTCTCCAACTCAAAGCATT
>A2050173347
CTTATCCAAGGACGCATGGAAGGTGCAGTAGCTGTCAATTACTCTCCAACTCAAAGCATTAATGTCATGATG
GAGTTCCTATTGATTTTTCTCACCGATATACCAAAGTGCTTTATCCAT
>A147116922
AATGTCATGATGGAGTTCCTATTGATTTTTCTCACCGATATACCAAAGTGCTTTATCCATCGTGACAAATTG
AACGACATGTTGGCACATGTTGGAGTACTTACAAGGAAAATATCTATT
>A2000774697
CGTGACAAATTGAACGACATGTTGGCACATGTTGGAGTACTTACAAGGAAAATATCTATTCTGGTGAGCAAG
CTGTTGGAGGAGAGCTCTGAGAATAATATCAACGAAGTGGACTTTTCA
>A40457811
CTGGTGAGCAAGCTGTTGGAGGAGAGCTCTGAGAATAATATCAACGAAGTGGACTTTTCAGCTCCAGACTTT
TTGCAAGAAATTGAACAAATGAAGGGAGATATCAGACAGGTTTTTCTG
>A1283937346
GCTCCAGACTTTTTGCAAGAAATTGAACAAATGAAGGGAGATATCAGACAGGTTTTTCTGAAAGATCCAGAG
TCATCTCAACTTCGCTTTCCTATGGATGATGGTTTCCTCTTCATGAAT
>A961973335
AAAGATCCAGAGTCATCTCAACTTCGCTTTCCTATGGATGATGGTTTCCTCTTCATGAATCTTTTACTCAGA
CATTTAAATGATTTGTTCATTTCCAATGTCTATTCAGTTACTCTGATA
>A2040317753
CTTTTACTCAGACATTTAAATGATTTGTTCATTTCCAATGTCTATTCAGTTACTCTGATAAAGAAAGAAATT
GGGATGGTGAAACAAAGCCTTGCATTCCTTAGATCATCTTTCGGGAAA
>A1743654343
AAGAAAGAAATTGGGATGGTGAAACAAAGCCTTGCATTCCTTAGATCATCTTTCGGGAAAGTCGGGCAAACA
TTGGATGACACTAGTGGAGTAGTTAAAGATTGTTGGGTGCGTGCTTTA
>A1024789327
GTCGGGCAAACATTGGATGACACTAGTGGAGTAGTTAAAGATTGTTGGGTGCGTGCTTTAGATGTGGCATAT
GAGGCAGAACATGTCATTAATTGCATTCTTGTTAGAGATAAAGCTCTC
>A840557679
GATGTGGCATATGAGGCAGAACATGTCATTAATTGCATTCTTGTTAGAGATAAAGCTCTCTCCCATTTAATC
TTCTCACTTCCGAGGGTCACTGATAAGATCAAGCTTATTGTGTCAGAA
>A1426397165
TCCCATTTAATCTTCTCACTTCCGAGGGTCACTGATAAGATCAAGCTTATTGTGTCAGAAGTCACCAGTTTA
GGGCTGGAGGATAAGAATGGGGATGACCCCCTTGATGCAAAGTCTTCC
>A555319257
GTCACCAGTTTAGGGCTGGAGGATAAGAATGGGGATGACCCCCTTGATGCAAAGTCTTCCGACGAGTCAATT
GAGTCAACCTTGTCATCTTTTGTTGAGGTAACAGTAGGTCATGAGGAA
>A478883233
GACGAGTCAATTGAGTCAACCTTGTCATCTTTTGTTGAGGTAACAGTAGGTCATGAGGAAGACGAATCCTGG
ATCATTGATCAGCTCCTTGATGAACATGAATCCGAGCTTGATGTCATT
>A907122968
GACGAATCCTGGATCATTGATCAGCTCCTTGATGAACATGAATCCGAGCTTGATGTCATTTCGATTGTAGGA
ATGCCAGGACTCGGTAAAACTACCCTGGCCAACAAAGTGTATAAAAAT
>A1351024372
TCGATTGTAGGAATGCCAGGACTCGGTAAAACTACCCTGGCCAACAAAGTGTATAAAAATACATTAGTTGCT
AGTCATTTCAATGTTCGTGCTTGGTGCACTGTTTCTCAAAAGTATAAC
>A846269024
ACATTAGTTGCTAGTCATTTCAATGTTCGTGCTTGGTGCACTGTTTCTCAAAAGTATAACAAGTCAAAGGTG
TTGCTGGAGATTCTTCAGCAAGTTACTGGCTCGGAAGGAAAAGAGAGT
>AA846269024
ACATTAGTTGCTAGTCATTTCAATGTTCGTGCTTGGTGCACTGTTTCTCAAAAGTATAACAAGTCAAAGGTG
TTGCTGGAGATTCTTCAGCAAGTTACTGGCTCGGAAGGAAAAGAGAGT
>A806776280
AAGTCAAAGGTGTTGCTGGAGATTCTTCAGCAAGTTACTGGCTCGGAAGGAAAAGAGAGTGAGGATGACCTT
GCTGACAAGGTACGAAGAGCACTATTCGATAAAAGGTACCTCATTGTC
>AA806776280
AAGTCAAAGGTGTTGCTGGAGATTCTTCAGCAAGTTACTGGCTCGGAAGGAAAAGAGAGTGAGGATGACCTT
GCTGACAAGGTACGAAGAGCACTATTCGATAAAAGGTACCTCATTGTC
>A1511654868
GAGGATGACCTTGCTGACAAGGTACGAAGAGCACTATTCGATAAAAGGTACCTCATTGTCTTGGATGATGTG
TGGGATATTGCAACAGGGGAGATGCTAATAGCATGTTTTCCAAAGGTT
>AA1511654868
GAGGATGACCTTGCTGACAAGGTACGAAGAGCACTATTCGATAAAAGGTACCTCATTGTCTTGGATGATGTG
TGGGATATTGCAACAGGGGAGATGCTAATAGCATGTTTTCCAAAGGTT
>A1690723281
TTGGATGATGTGTGGGATATTGCAACAGGGGAGATGCTAATAGCATGTTTTCCAAAGGTTAAGAGAGGAAAT
AGAATTATCTTAACTAGCCGAAATAGTGAGGTAGGTTTGAAAGTTAAA
>AA1690723281
TTGGATGATGTGTGGGATATTGCAACAGGGGAGATGCTAATAGCATGTTTTCCAAAGGTTAAGAGAGGAAAT
AGAATTATCTTAACTAGCCGAAATAGTGAGGTAGGTTTGAAAGTTAAA
>A1517852666
AAGAGAGGAAATAGAATTATCTTAACTAGCCGAAATAGTGAGGTAGGTTTGAAAGTTAAATGCCATAGTGAT
CTTCTCCACCTTCAACTTTTAACACCTGAAAAAAGTTGGGAGTTATTC
>AA1517852666
AAGAGAGGAAATAGAATTATCTTAACTAGCCGAAATAGTGAGGTAGGTTTGAAAGTTAAATGCCATAGTGAT
CTTCTCCACCTTCAACTTTTAACACCTGAAAAAAGTTGGGAGTTATTC
>A1154897313
TGCCATAGTGATCTTCTCCACCTTCAACTTTTAACACCTGAAAAAAGTTGGGAGTTATTCGAAAAAAGGGTA
TTTGGAGATGAAGGAAGCTGCCCTGCTGAGTTGTCAAAAGTTGGACAC
>AA1154897313
TGCCATAGTGATCTTCTCCACCTTCAACTTTTAACACCTGAAAAAAGTTGGGAGTTATTCGAAAAAAGGGTA
TTTGGAGATGAAGGAAGCTGCCCTGCTGAGTTGTCAAAAGTTGGACAC
>A845911246
GAAAAAAGGGTATTTGGAGATGAAGGAAGCTGCCCTGCTGAGTTGTCAAAAGTTGGACACAAAATTGTTGAG
AAATGTCAAGGGCTTCCTTTGGCTCTTGTTTTGATTTCTGGAGTAATT
>AA845911246
GAAAAAAGGGTATTTGGAGATGAAGGAAGCTGCCCTGCTGAGTTGTCAAAAGTTGGACACAAAATTGTTGAG
AAATGTCAAGGGCTTCCTTTGGCTCTTGTTTTGATTTCTGGAGTAATT
>A1203128636
AAAATTGTTGAGAAATGTCAAGGGCTTCCTTTGGCTCTTGTTTTGATTTCTGGAGTAATTGTTAAAGGAAGG
AAAGGAAAGCAAAAGGATTTGTGGCTTAAGATTCAACATAATCTGGAT
>AA1203128636
AAAATTGTTGAGAAATGTCAAGGGCTTCCTTTGGCTCTTGTTTTGATTTCTGGAGTAATTGTTAAAGGAAGG
AAAGGAAAGCAAAAGGATTTGTGGCTTAAGATTCAACATAATCTGGAT
>A2084420718
GTTAAAGGAAGGAAAGGAAAGCAAAAGGATTTGTGGCTTAAGATTCAACATAATCTGGATTCTTTTATTTCA
GCAAACAACAATTTGCAGATGATGAAAGTGATGCAATTAAGTTATGAC
>AA2084420718
GTTAAAGGAAGGAAAGGAAAGCAAAAGGATTTGTGGCTTAAGATTCAACATAATCTGGATTCTTTTATTTCA
GCAAACAACAATTTGCAGATGATGAAAGTGATGCAATTAAGTTATGAC
>A1045290820
TCTTTTATTTCAGCAAACAACAATTTGCAGATGATGAAAGTGATGCAATTAAGTTATGACCATTTACCACAC
CACCTGAAGCCGTTGTTGCTTTACATTGGAAGATCTCAAAAGAGCAAA
>AA1045290820
TCTTTTATTTCAGCAAACAACAATTTGCAGATGATGAAAGTGATGCAATTAAGTTATGACCATTTACCACAC
CACCTGAAGCCGTTGTTGCTTTACATTGGAAGATCTCAAAAGAGCAAA
>A701500092
CATTTACCACACCACCTGAAGCCGTTGTTGCTTTACATTGGAAGATCTCAAAAGAGCAAACGAACTCCAGTC
GTTGAGTTGATGCAGTTGTTGATAGCAGAAGGGTTGGTGGATAATGAT
>AA701500092
CATTTACCACACCACCTGAAGCCGTTGTTGCTTTACATTGGAAGATCTCAAAAGAGCAAACGAACTCCAGTC
GTTGAGTTGATGCAGTTGTTGATAGCAGAAGGGTTGGTGGATAATGAT
>A546636437
CGAACTCCAGTCGTTGAGTTGATGCAGTTGTTGATAGCAGAAGGGTTGGTGGATAATGATATCTGTTCCAAT
AGTAGTTTAGAGGAAGTAAGTCAAAGTTACTTGGATGCTTTAATTTCT
>A333726192
ATCTGTTCCAATAGTAGTTTAGAGGAAGTAAGTCAAAGTTACTTGGATGCTTTAATTTCTAGAAGCCTGCTA
ATGGTGGATCATATCAAGAAGAGTAAGTCTTTTTCTGTTAGGATCAAG
>A2010250491
AGAAGCCTGCTAATGGTGGATCATATCAAGAAGAGTAAGTCTTTTTCTGTTAGGATCAAGGTTTGCTATGTG
CATGATGTTGTGCATGATTTTTGTTCAGTAAAAGCGAAAAAGGAAAAG
>A999959399
GTTTGCTATGTGCATGATGTTGTGCATGATTTTTGTTCAGTAAAAGCGAAAAAGGAAAAGTTTTTCAAGTTA
ATCAATTCAGGTGCTCCATTCCATGCTTCTTATTTCCTATACCGTTGT
>A69630129
TTTTTCAAGTTAATCAATTCAGGTGCTCCATTCCATGCTTCTTATTTCCTATACCGTTGTCTAACCATTCAT
ACTAACTCCAACAAACTCCACAAAAAATGTGTTTTGTTCAATTCTAAT
>A1889925984
CTAACCATTCATACTAACTCCAACAAACTCCACAAAAAATGTGTTTTGTTCAATTCTAATAAGTGCTCAGCT
TGCAGTAAGCATCTCATATCTGTGAAAGTGAGTGGTTCTCTTAATAAC
>A1804470043
AAGTGCTCAGCTTGCAGTAAGCATCTCATATCTGTGAAAGTGAGTGGTTCTCTTAATAACTCCAGGTATATC
TGTCACACAAGACACTTGAGACTTCTTAGAGTGTTGCAACTGGATAGC
>A1722386758
TCCAGGTATATCTGTCACACAAGACACTTGAGACTTCTTAGAGTGTTGCAACTGGATAGCATTATTCTGGAA
TATTCTTTAGTTGAAGAAATAGGCTCCCTATTTCATTTGAGGTTATTA
>A944085545
ATTATTCTGGAATATTCTTTAGTTGAAGAAATAGGCTCCCTATTTCATTTGAGGTTATTAAGGATTTGGGCT
AGTATAAAATCCATCCCACTGTCGTGGGTGAACCTCCAGAATCTGGAA
>A1119920231
AGGATTTGGGCTAGTATAAAATCCATCCCACTGTCGTGGGTGAACCTCCAGAATCTGGAAACTCTGTTGATC
GAAACGGAATATCCCATCATGGTACTACTGCCCAGAATACTCAAACTG
>A1920734509
ACTCTGTTGATCGAAACGGAATATCCCATCATGGTACTACTGCCCAGAATACTCAAACTGTCGAAACTGAAA
CACATGAGTGTCGTCCACTTAAGTTCTTTCTTTGAATTGGACGACAAA
>A2069298502
TCGAAACTGAAACACATGAGTGTCGTCCACTTAAGTTCTTTCTTTGAATTGGACGACAAATGGAACATTATT
ATGGATCAATCAACTAGAATATTGGAAGGTGAGAATTCAAAGTTAGAA
>A1882424502
TGGAACATTATTATGGATCAATCAACTAGAATATTGGAAGGTGAGAATTCAAAGTTAGAAGACTTGACAACT
TTGTCCCAAGTTCTTATCTCATATACTGAAGGCATGAGTGATGCTCTG
>A1491709529
GACTTGACAACTTTGTCCCAAGTTCTTATCTCATATACTGAAGGCATGAGTGATGCTCTGGGGAAGTTCCCA
AATCTTCAGCACCTCAATTGCATCATCAAGGAACCGATAGATCCTCCT
>A1187105129
GGGAAGTTCCCAAATCTTCAGCACCTCAATTGCATCATCAAGGAACCGATAGATCCTCCTACACAAGGCGAT
TGGTTTCCCAAGCTTGATGTCCTTAATAAACTTGAATCACTCATCGCA
>A839412136
ACACAAGGCGATTGGTTTCCCAAGCTTGATGTCCTTAATAAACTTGAATCACTCATCGCAAGATACCAGAAG
GCATGGGCAGATTATCAGTACGATAATGATCCCGAGTTAAAAGACAAA
>A1496919295
AGATACCAGAAGGCATGGGCAGATTATCAGTACGATAATGATCCCGAGTTAAAAGACAAAATCCCACCTCCC
AATGAATATCACTTCCCTACAAGATTGAAAGAGTTACGGTTGTATGGT
>A1187121280
ATCCCACCTCCCAATGAATATCACTTCCCTACAAGATTGAAAGAGTTACGGTTGTATGGTTTTCCCCTGAGA
CCTGCTTTGTTTTCAGCAATCGCGGCATTGCCTGAGCTTGAAATTCTG
>A1820984953
TTTCCCCTGAGACCTGCTTTGTTTTCAGCAATCGCGGCATTGCCTGAGCTTGAAATTCTGGAGTTAATCGAC
TCTGCTTCTGTTGAGGACATGAAGTGGGATGCAAGTGAGGACATCTAT
>A1407161077
GAGTTAATCGACTCTGCTTCTGTTGAGGACATGAAGTGGGATGCAAGTGAGGACATCTATCAAGGTCTTAAG
ACTTTGCGGTTGGTATCTGCTAAATTTTCAGAATGGCAAGTTGATTCG
>A2127075600
CAAGGTCTTAAGACTTTGCGGTTGGTATCTGCTAAATTTTCAGAATGGCAAGTTGATTCGGAAACTTTTCCC
AAGCTTGAGGAATTAATACTAGAATACTGTGAGGAGCTTATGGAGATC
>A564337683
GAAACTTTTCCCAAGCTTGAGGAATTAATACTAGAATACTGTGAGGAGCTTATGGAGATCCCTTCTGCATTT
GCGGATATAGAGACTTTAAAGTTCATTCGCGTGGTTTATATTAAGCCT
>A720714465
CCTTCTGCATTTGCGGATATAGAGACTTTAAAGTTCATTCGCGTGGTTTATATTAAGCCTGACCTTGGAGAT
TCAGCCATGGAGATTAAGAAAGATGTAGCAGCTTACACAGGAGAGGAC
>A1179111100
GACCTTGGAGATTCAGCCATGGAGATTAAGAAAGATGTAGCAGCTTACACAGGAGAGGACAAGCTTGATATC
CATTTATCATATGCGTATGACGAAGAAGAGTTAAGCGTTGGAGATTCA
>A2075395853
AAGCTTGATATCCATTTATCATATGCGTATGACGAAGAAGAGTTAAGCGTTGGAGATTCAGACATTGGGATT
AAGGAAGATATAGCAGCTGAGAACGCCCAAATTAGTAACTGGTACAGA
>A479894111
GACATTGGGATTAAGGAAGATATAGCAGCTGAGAACGCCCAAATTAGTAACTGGTACAGAAGGCGAGGTCAT
ATAGTAGCTGATTCCTCAACTGAACAAGTGAATACGGACTCTAATCAA
>A1600137880
GAAGATATAGCAGCTGAGAACGCCCAAATTAGTAACTGGTACAGAAGGCGAGGTCATATAGTAGCTGATTCC
TCAACTGAACAAGTGAATACGGACTCTAATCAACCATGTACGAATTAA
>A1557610917
ATGGAAAAAGAAGGAAAGCCATCGGAGGTGCCACTTGAGGAAAAAAGAAGAAGAATCAGGAATCTTATTGAT
GATTTATTGAATGGGTTGAAGAAAATTCAGAATGAAGAAGAAGAAGAA
>A2116900308
AATCTTATTGATGATTTATTGAATGGGTTGAAGAAAATTCAGAATGAAGAAGAAGAAGAATTCCTTGATTCA
AAATGGTATGACATTGAAAAGCTAAGAATGGAAGTGAGATTCTTAAGA
>A1667805777
TTCCTTGATTCAAAATGGTATGACATTGAAAAGCTAAGAATGGAAGTGAGATTCTTAAGAACATTTGTCCTG
TTTGGGAATTCAAGTTTGGGCAAGGACTTTTATGAGAGGATGTCCAAC
>A1563624277
ACATTTGTCCTGTTTGGGAATTCAAGTTTGGGCAAGGACTTTTATGAGAGGATGTCCAACAAAATAAACAAG
TTCAGTGTTATGACTCAGTCACTACTTAATGATGAAGTAATTCTAGAG
>A786126483
AAAATAAACAAGTTCAGTGTTATGACTCAGTCACTACTTAATGATGAAGTAATTCTAGAGAAATACAACATG
GATGGTGTTGTCCCTCTGCTGCTGGAAGAGATGCAAAGTTATTTGAGT
>A1282990144
AAATACAACATGGATGGTGTTGTCCCTCTGCTGCTGGAAGAGATGCAAAGTTATTTGAGTTTAAAGAACGAT
AATTATGTAGCAATGACCACAGAGGAGAAAATGTTTGAATACCTCTGG
>A1786284484
TTAAAGAACGATAATTATGTAGCAATGACCACAGAGGAGAAAATGTTTGAATACCTCTGGATAGACCTTCAT
GATCTACCAAACAGTACTTCTTATTCGGATGATGACTTTTATGAGAGG
>A1502619930
ATAGACCTTCATGATCTACCAAACAGTACTTCTTATTCGGATGATGACTTTTATGAGAGGATGTCCAAGCAA
ATAAACATTCTTCGCCAAGTATTCCGTCGTCTGACAGATTTCTATCCT
>A32941220
ATGTCCAAGCAAATAAACATTCTTCGCCAAGTATTCCGTCGTCTGACAGATTTCTATCCTATCCTCCTGGCC
AACAAAACAACTACTACTCAATATCTCTTTCCTCGCTTCCAATTCATC
>A1028252060
ATCCTCCTGGCCAACAAAACAACTACTACTCAATATCTCTTTCCTCGCTTCCAATTCATCGCCCGTAAATTT
CTACAATTCTATTTTGATATTTGGACTGGAAAGTATAAACCAAGTTAT
>A1961458586
GCCCGTAAATTTCTACAATTCTATTTTGATATTTGGACTGGAAAGTATAAACCAAGTTATGAAGCTGATGAG
TACTCTTCCAAAGTCTCTTCTCTACTCATCAAGATAATCCCTCTTGAG
>A8527193
GAAGCTGATGAGTACTCTTCCAAAGTCTCTTCTCTACTCATCAAGATAATCCCTCTTGAGCTGGAGGTTCTA
TACATTTCTACTTCTAAGCTCATAAAAGAATCAACGTCAACTCAATTA
>A632711225
CTGGAGGTTCTATACATTTCTACTTCTAAGCTCATAAAAGAATCAACGTCAACTCAATTAAAACGGTTTGTG
AAGCAAATCCTGAAAGCATCTCCAAAGATTCTTCAAAATTATCTCATT
>A753209474
AAACGGTTTGTGAAGCAAATCCTGAAAGCATCTCCAAAGATTCTTCAAAATTATCTCATTCATCTCCAAGGA
CGCATGGTAGCTGTCAATTACTCTCAAACTCAAAGTATTAATGTCATG
>A2087363962
CATCTCCAAGGACGCATGGTAGCTGTCAATTACTCTCAAACTCAAAGTATTAATGTCATGATCGAGTTCCTA
TTGATCTTTCTCACCGATATACCAAAGCGCTTTATCCATCCTGAAAAA
>A239652112
ATCGAGTTCCTATTGATCTTTCTCACCGATATACCAAAGCGCTTTATCCATCCTGAAAAATTGAACGATATG
TTGGCACATGTCGCACTACTTACAAGGAAGATATCTACTCTCATGGAG
>A476176383
TTGAACGATATGTTGGCACATGTCGCACTACTTACAAGGAAGATATCTACTCTCATGGAGGAGAGCTCTAAT
ATGGATGAAGCAAATTTTTCAGCTCCAGACTTGTTGCAAGAAATTGAA
>A562579176
GAGAGCTCTAATATGGATGAAGCAAATTTTTCAGCTCCAGACTTGTTGCAAGAAATTGAACGAATGAAGGGA
GATATCAAAAAGATTTTTTTGAAAGCCCCGGATCAGTTTCATGTGGAT
>A709897947
CGAATGAAGGGAGATATCAAAAAGATTTTTTTGAAAGCCCCGGATCAGTTTCATGTGGATGATGGTTTCCTC
TTCATGAATCTTCTACTCAGACATTTAAATGATTTGCTCATTTCCAAT
>A2142288000
GATGGTTTCCTCTTCATGAATCTTCTACTCAGACATTTAAATGATTTGCTCATTTCCAATGTCTATTCAGTT
ATGCTGATAAAGAAAGAAATTGGGATGGTGAAAGAAAGCCTCGAATTC
>A2004440117
GTCTATTCAGTTATGCTGATAAAGAAAGAAATTGGGATGGTGAAAGAAAGCCTCGAATTCCTAAGATCATCT
TTCATGAAAGTCAGGCAAACATTGGATGACAGTAGTGGAGTAGTTAAA
>A907603367
CTAAGATCATCTTTCATGAAAGTCAGGCAAACATTGGATGACAGTAGTGGAGTAGTTAAAGATTGTTGGGTG
CGTGCTTTAGATGTGGCATATGAGGCAGAACATGTCATTAATTCCATT
>A1507213719
GATTGTTGGGTGCGTGCTTTAGATGTGGCATATGAGGCAGAACATGTCATTAATTCCATTCTTGTCAGAGAT
AAAGCTCTCTCGCATCTCATCTTCTCACTTCCGAGTGTCACTGATAAG
>A1593115523
CTTGTCAGAGATAAAGCTCTCTCGCATCTCATCTTCTCACTTCCGAGTGTCACTGATAAGATCAAGCTTATC
GTGGCAGAAGTCACATGTTTACAGCTGGAAGATAAGAATGGGGATGGC
>A1817105952
ATCAAGCTTATCGTGGCAGAAGTCACATGTTTACAGCTGGAAGATAAGAATGGGGATGGCCCCCTTGATGCA
AAGTCTTCCAACGAGCCAATTGAGTCAACCTCGTCATCTTTTGTTGAG
>A729731107
CCCCTTGATGCAAAGTCTTCCAACGAGCCAATTGAGTCAACCTCGTCATCTTTTGTTGAGGTAACAGTTGGT
CATGAAGAAGATGAAGCCAAGATGATTGACCAGCTCCTTGATAAACAT
>A927274171
GTAACAGTTGGTCATGAAGAAGATGAAGCCAAGATGATTGACCAGCTCCTTGATAAACATGAATCCGAGCTT
GATGTCATTTCCATTGTCGGAATGCCAGGACTCGGTAAAACTACTCTG
>AA927274171
GTAACAGTTGGTCATGAAGAAGATGAAGCCAAGATGATTGACCAGCTCCTTGATAAACATGAATCCGAGCTT
GATGTCATTTCCATTGTCGGAATGCCAGGACTCGGTAAAACTACTCTG
>A1309069034
GAATCCGAGCTTGATGTCATTTCCATTGTCGGAATGCCAGGACTCGGTAAAACTACTCTGGCCAACAAAGTG
TATAACAATACATTAGTTGCTAGTCATTTCAAGATTCGTGCTTGGTGC
>AA1309069034
GAATCCGAGCTTGATGTCATTTCCATTGTCGGAATGCCAGGACTCGGTAAAACTACTCTGGCCAACAAAGTG
TATAACAATACATTAGTTGCTAGTCATTTCAAGATTCGTGCTTGGTGC
>A49156476
GCCAACAAAGTGTATAACAATACATTAGTTGCTAGTCATTTCAAGATTCGTGCTTGGTGCACTGTTTCCCAA
AAGTATAACAAGTCAAAGGTGTTGCGGGAGATTCTTCAGCAAGTTGAT
>AA49156476
GCCAACAAAGTGTATAACAATACATTAGTTGCTAGTCATTTCAAGATTCGTGCTTGGTGCACTGTTTCCCAA
AAGTATAACAAGTCAAAGGTGTTGCGGGAGATTCTTCAGCAAGTTGAT
>A1832564057
ACTGTTTCCCAAAAGTATAACAAGTCAAAGGTGTTGCGGGAGATTCTTCAGCAAGTTGATAACTCTGAAGAA
AACGAAAGTGAGGATCACGACCTTGCTGAAAAGCTACGAAGAGCATTG
>AA1832564057
ACTGTTTCCCAAAAGTATAACAAGTCAAAGGTGTTGCGGGAGATTCTTCAGCAAGTTGATAACTCTGAAGAA
AACGAAAGTGAGGATCACGACCTTGCTGAAAAGCTACGAAGAGCATTG
>A1877889763
AACTCTGAAGAAAACGAAAGTGAGGATCACGACCTTGCTGAAAAGCTACGAAGAGCATTGTACGATAAAAGG
TACCTCATCGTCTTGGATGATGTGTGGGATATTGCAACAGGGGAGATG
>AA1877889763
AACTCTGAAGAAAACGAAAGTGAGGATCACGACCTTGCTGAAAAGCTACGAAGAGCATTGTACGATAAAAGG
TACCTCATCGTCTTGGATGATGTGTGGGATATTGCAACAGGGGAGATG
>A702038437
TACGATAAAAGGTACCTCATCGTCTTGGATGATGTGTGGGATATTGCAACAGGGGAGATGTTAATAGCATGT
TTTCCAAAGTTTAAGAGAGGAGATAGAGTTATCTTAACTAGCCGAAAT
>AA702038437
TACGATAAAAGGTACCTCATCGTCTTGGATGATGTGTGGGATATTGCAACAGGGGAGATGTTAATAGCATGT
TTTCCAAAGTTTAAGAGAGGAGATAGAGTTATCTTAACTAGCCGAAAT
>A596919383
TTAATAGCATGTTTTCCAAAGTTTAAGAGAGGAGATAGAGTTATCTTAACTAGCCGAAATAGTGAGGTAGGT
TTGAAACTGAAATGCCATAGTGATCTTCTCTGCCTTCAACTTTTAACA
>AA596919383
TTAATAGCATGTTTTCCAAAGTTTAAGAGAGGAGATAGAGTTATCTTAACTAGCCGAAATAGTGAGGTAGGT
TTGAAACTGAAATGCCATAGTGATCTTCTCTGCCTTCAACTTTTAACA
>A215862585
AGTGAGGTAGGTTTGAAACTGAAATGCCATAGTGATCTTCTCTGCCTTCAACTTTTAACATTTGGAAAAAGT
TGGGAGTTATTCGAAAAAATGGTATTTGGAAAAGAAAGCTGCCCTGCT
>AA215862585
AGTGAGGTAGGTTTGAAACTGAAATGCCATAGTGATCTTCTCTGCCTTCAACTTTTAACATTTGGAAAAAGT
TGGGAGTTATTCGAAAAAATGGTATTTGGAAAAGAAAGCTGCCCTGCT
>A226345620
TTTGGAAAAAGTTGGGAGTTATTCGAAAAAATGGTATTTGGAAAAGAAAGCTGCCCTGCTGAACTGTTGGAT
GTTGGACACCAAATAGTTAAGAAATGTCAAGGGCTTCCTTTGGCTGTT
>AA226345620
TTTGGAAAAAGTTGGGAGTTATTCGAAAAAATGGTATTTGGAAAAGAAAGCTGCCCTGCTGAACTGTTGGAT
GTTGGACACCAAATAGTTAAGAAATGTCAAGGGCTTCCTTTGGCTGTT
>A41226180
GAACTGTTGGATGTTGGACACCAAATAGTTAAGAAATGTCAAGGGCTTCCTTTGGCTGTTGTTTTGATTGCT
GGAGTAATTGTTAGAGGAAAGAAAGAGGAAAAGGATTTGTGGCTTAAG
>AA41226180
GAACTGTTGGATGTTGGACACCAAATAGTTAAGAAATGTCAAGGGCTTCCTTTGGCTGTTGTTTTGATTGCT
GGAGTAATTGTTAGAGGAAAGAAAGAGGAAAAGGATTTGTGGCTTAAG
>A1173325296
GTTTTGATTGCTGGAGTAATTGTTAGAGGAAAGAAAGAGGAAAAGGATTTGTGGCTTAAGATTCAACATAAT
TTGGATATTTCTGCCAACAACAATTTAGAGATTATGAAGGTTATGCAA
>AA1173325296
GTTTTGATTGCTGGAGTAATTGTTAGAGGAAAGAAAGAGGAAAAGGATTTGTGGCTTAAGATTCAACATAAT
TTGGATATTTCTGCCAACAACAATTTAGAGATTATGAAGGTTATGCAA
>A569114139
ATTCAACATAATTTGGATATTTCTGCCAACAACAATTTAGAGATTATGAAGGTTATGCAATTAAGTTATGAC
CATTTACCATACCACCTGAAGCCGTTGTTGCTTTACTTTGCAAGATCT
>AA569114139
ATTCAACATAATTTGGATATTTCTGCCAACAACAATTTAGAGATTATGAAGGTTATGCAATTAAGTTATGAC
CATTTACCATACCACCTGAAGCCGTTGTTGCTTTACTTTGCAAGATCT
>A1849652711
TTAAGTTATGACCATTTACCATACCACCTGAAGCCGTTGTTGCTTTACTTTGCAAGATCTCGAAAGGGCAAA
CGAACTCCAGTCTCTAAGTTGATGCAGTTGTGGATGGCTGAAGGTTTT
>AA1849652711
TTAAGTTATGACCATTTACCATACCACCTGAAGCCGTTGTTGCTTTACTTTGCAAGATCTCGAAAGGGCAAA
CGAACTCCAGTCTCTAAGTTGATGCAGTTGTGGATGGCTGAAGGTTTT
>A1046465116
CGAAAGGGCAAACGAACTCCAGTCTCTAAGTTGATGCAGTTGTGGATGGCTGAAGGTTTTCTGGACCATGAT
ATCCGATCCAAGAATAGTTTAGAGGAAGTAACTCAAAGTTACTTGGAT
>AA1046465116
CGAAAGGGCAAACGAACTCCAGTCTCTAAGTTGATGCAGTTGTGGATGGCTGAAGGTTTTCTGGACCATGAT
ATCCGATCCAAGAATAGTTTAGAGGAAGTAACTCAAAGTTACTTGGAT
>A1210248225
CTGGACCATGATATCCGATCCAAGAATAGTTTAGAGGAAGTAACTCAAAGTTACTTGGATGCTTTAATTTCC
AGTAGCCTGATAATGGTGGATCATATCAAGGGGAGTCACCCATTTTTT
>A1681900052
GCTTTAATTTCCAGTAGCCTGATAATGGTGGATCATATCAAGGGGAGTCACCCATTTTTTGTAAAGATCAAG
GTTTGCTATGTGCATGATGTTGTGCATGATTTTTGTTCAGTAAAAGCG
>A831572550
GTAAAGATCAAGGTTTGCTATGTGCATGATGTTGTGCATGATTTTTGTTCAGTAAAAGCGAAAAAGGAAAAG
TTTTTCACGATAATCAATCCGGGTAATCGATTTCATGTTTCTGATTTC
>A782447493
AAAAAGGAAAAGTTTTTCACGATAATCAATCCGGGTAATCGATTTCATGTTTCTGATTTCCTACACCATCGT
CTAACCATTCATATTGAGGAGGGCCAACTCCACAAAAAATGTGTTTTG
>A74437432
CTACACCATCGTCTAACCATTCATATTGAGGAGGGCCAACTCCACAAAAAATGTGTTTTGTTCAAGTCTAAG
AAGTGTTCATTTGGTAGTAAGCATCTCATATCTTTGAAAGTTAGCGGT
>A813661082
TTCAAGTCTAAGAAGTGTTCATTTGGTAGTAAGCATCTCATATCTTTGAAAGTTAGCGGTTCGCTTCTCCAC
TTCAGGTATATCTGTCATACAAGACACTTTGGACTTGTTAGAGTGTTG
>A1446592335
TCGCTTCTCCACTTCAGGTATATCTGTCATACAAGACACTTTGGACTTGTTAGAGTGTTGCAACTGGGTAGC
ATCCTTTTGAAAGATTTTTTAATGGAAGAAATAGGGTCCCTATTTCAT
>A1142715857
CAACTGGGTAGCATCCTTTTGAAAGATTTTTTAATGGAAGAAATAGGGTCCCTATTTCATTTGAGGTTCTTA
AGGATTCATACTCTTAATGGAAAAGCTATCCCAGAATCGTGGTTGAAC
>A683146652
TTGAGGTTCTTAAGGATTCATACTCTTAATGGAAAAGCTATCCCAGAATCGTGGTTGAACCTCCAGAATCTG
GAAACTCTGTTGATCAATACTGGAGATTCCACCATGGTATTACTGCCC
>A1271530070
CTCCAGAATCTGGAAACTCTGTTGATCAATACTGGAGATTCCACCATGGTATTACTGCCCAGAATGTTACAA
CTGTCAAAGCTGAAACATGTGAAAATTGACATGAGTTGTTTCTTTGAA
>A315875358
AGAATGTTACAACTGTCAAAGCTGAAACATGTGAAAATTGACATGAGTTGTTTCTTTGAAGAGGAAGAGGAC
GCGAAAAAAATCCAAAGTAGAATATTGAAAGGTGAGAATTCAAAGCTG
>A945761571
GAGGAAGAGGACGCGAAAAAAATCCAAAGTAGAATATTGAAAGGTGAGAATTCAAAGCTGACAACTTTATCC
CAAGTCAATATCTCATATTCTGTAGGCACGAATGATGCTCTGGAGAAG
>A475741401
ACAACTTTATCCCAAGTCAATATCTCATATTCTGTAGGCACGAATGATGCTCTGGAGAAGTTCCCAAATCTT
CAGCACCTTGATTGCACCATAGTGGAAGCGCAGCACCCTCCTACCCAG
>A1792729725
TTCCCAAATCTTCAGCACCTTGATTGCACCATAGTGGAAGCGCAGCACCCTCCTACCCAGGACGATTGGTTT
CCCAAGCTTGATGTGCTTAATAAACTTGAATCATTCATAGCAATATAC
>A1395969644
GACGATTGGTTTCCCAAGCTTGATGTGCTTAATAAACTTGAATCATTCATAGCAATATACTGTTGCCCCGAG
TTAATCCCTCAACCCAAAAAATATCACTTCCCTAGCAGCTTGAAAGAG
>A920810079
TGTTGCCCCGAGTTAATCCCTCAACCCAAAAAATATCACTTCCCTAGCAGCTTGAAAGAGTTACGGTTGTAT
CGGTTTACCATGACACCTGCTTTGTTGTCTGCAATCGTGGCATTACCT
>A639849769
TTACGGTTGTATCGGTTTACCATGACACCTGCTTTGTTGTCTGCAATCGTGGCATTACCTCAGCTTGAAATT
CTGGCGATTATCGACTCTGATTTAGTGAAGGATAAGTGGTATGCAAGT
>A1417077131
CAGCTTGAAATTCTGGCGATTATCGACTCTGATTTAGTGAAGGATAAGTGGTATGCAAGTGAGGGCATGTAT
CAAAGTCTTAAGACTTTGAGTTTGCGACTGGTCAACCTTTCAGAATGG
>A2133858612
GAGGGCATGTATCAAAGTCTTAAGACTTTGAGTTTGCGACTGGTCAACCTTTCAGAATGGGAAGTTAATAGG
GGAGCTTTTCCCAAGCTTGAGGAATTAATACTAGATAATTGTTACAAG
>A1892573202
GAAGTTAATAGGGGAGCTTTTCCCAAGCTTGAGGAATTAATACTAGATAATTGTTACAAGCTTACGGAGATC
CCTTGTGCATTTGCGGATAGAGAAACTTTAAAGTCCATTCATTTAATG
>A177308104
CTTACGGAGATCCCTTGTGCATTTGCGGATAGAGAAACTTTAAAGTCCATTCATTTAATGAATATGAACCGT
GAGGTTGAAGATTCAGCCATTGAGATTAAGAAACAGATAATAGAATTC
>A551151971
TTAATGAATATGAACCGTGAGGTTGAAGATTCAGCCATTGAGATTAAGAAACAGATAATAGAATTCGCAGGA
GAGGACAGACTTCAAGTCCATTTATCAGATGTGTTGTATGAATTATAG
>A1834524816
ATGAGCAAGAGAATTCTCCGAAGTGTTGTCACTGGTATGATCAAAGTCTTTGCTTTTGATGTGTATGCTTTG
CTAGACCCAGGAGCAAGTTTATCTTTTGTAACTCCTTATGTTGCAAAT
>A92480083
GTGTATGCTTTGCTAGACCCAGGAGCAAGTTTATCTTTTGTAACTCCTTATGTTGCAAATAAGTTTGAGGTT
CAACCTGAAAGACTTTGTGAACCCTTTTGTGTTTCTACACCTGTTGGG
>A207156910
AAGTTTGAGGTTCAACCTGAAAGACTTTGTGAACCCTTTTGTGTTTCTACACCTGTTGGGGAGTCTATTCTA
GCAGAAAGAGTTTATCGTGATTGTCCTGTATCTATCAATCACAAGAGC
>A1330650991
GAGTCTATTCTAGCAGAAAGAGTTTATCGTGATTGTCCTGTATCTATCAATCACAAGAGCACCATGGCTGAT
TGGGTTGAGTTAGACATGGTAAATTTCGAAGTCATTCTAGGTATGGAT
>A1727001693
ACCATGGCTGATTGGGTTGAGTTAGACATGGTAAATTTCGAAGTCATTCTAGGTATGGATTGGCTTCATGCT
TGTTATGTATCGATAGATTGTAGAACTCGAGCAGTCAAGTTTCAGTTT
>A1300295817
TGGCTTCATGCTTGTTATGTATCGATAGATTGTAGAACTCGAGCAGTCAAGTTTCAGTTTCCGAATGAGTCA
GTCATAGAATGGAGTAGCAGTTCCGCAGTGCCTAAGGGTCGTTTTATT
>A1379159551
CCGAATGAGTCAGTCATAGAATGGAGTAGCAGTTCCGCAGTGCCTAAGGGTCGTTTTATTTCGTACCTTAAG
GCAAGAAAAGAAAGAGTTAGGGTTCTTGAGAGTGAAGAAGAGAAGAAG
>A1078139013
TCGTACCTTAAGGCAAGAAAAGAAAGAGTTAGGGTTCTTGAGAGTGAAGAAGAGAAGAAGAAGAGGAGAAAA
AGGAGATCAACAAATTTCCGTCGTGGATTTTCGTCGGGGTTGATCCCT
>A1644098207
AAGAGGAGAAAAAGGAGATCAACAAATTTCCGTCGTGGATTTTCGTCGGGGTTGATCCCTATCAAGATGATG
AAGGTTATGCAATTAAGTTATGACCATTTACCATGCCACCTGAAGCCA
>AA1644098207
AAGAGGAGAAAAAGGAGATCAACAAATTTCCGTCGTGGATTTTCGTCGGGGTTGATCCCTATCAAGATGATG
AAGGTTATGCAATTAAGTTATGACCATTTACCATGCCACCTGAAGCCA
>A1278410344
ATCAAGATGATGAAGGTTATGCAATTAAGTTATGACCATTTACCATGCCACCTGAAGCCATTGTTGCTTTAC
TTCGCAAGATCACAAAAGAACAAACGAACTCCGGTCTCTAAGTTAAAG
>AA1278410344
ATCAAGATGATGAAGGTTATGCAATTAAGTTATGACCATTTACCATGCCACCTGAAGCCATTGTTGCTTTAC
TTCGCAAGATCACAAAAGAACAAACGAACTCCGGTCTCTAAGTTAAAG
>A584576574
TTGTTGCTTTACTTCGCAAGATCACAAAAGAACAAACGAACTCCGGTCTCTAAGTTAAAGCAGTTGTGGATG
GCCGAAGGGTTTGTGGATCATGATATCCGATCCAAGAGTAGTTTAGAG
>AA584576574
TTGTTGCTTTACTTCGCAAGATCACAAAAGAACAAACGAACTCCGGTCTCTAAGTTAAAGCAGTTGTGGATG
GCCGAAGGGTTTGTGGATCATGATATCCGATCCAAGAGTAGTTTAGAG
>A1034263853
CAGTTGTGGATGGCCGAAGGGTTTGTGGATCATGATATCCGATCCAAGAGTAGTTTAGAGGAAGCAACTCAA
AGTGACTTGGATGCTTTAGTTTCCAGTAGCCTGATAATGGTGGATCAA
>AA1034263853
CAGTTGTGGATGGCCGAAGGGTTTGTGGATCATGATATCCGATCCAAGAGTAGTTTAGAGGAAGCAACTCAA
AGTGACTTGGATGCTTTAGTTTCCAGTAGCCTGATAATGGTGGATCAA
>A290798583
GAAGCAACTCAAAGTGACTTGGATGCTTTAGTTTCCAGTAGCCTGATAATGGTGGATCAAATCCCCTCCAAG
AAGAGTATGCCTTTTTCTGTTAGGATCAAGGTTTGCTATGTGCATGAT
>A1254291834
ATCCCCTCCAAGAAGAGTATGCCTTTTTCTGTTAGGATCAAGGTTTGCTATGTGCATGATGTTGTGCACGAT
TTTTGTTTAGAAAAATCTATAAAGGCAAAGTTTTTCAAGTTAATGAAT
>A1972708882
GTTGTGCACGATTTTTGTTTAGAAAAATCTATAAAGGCAAAGTTTTTCAAGTTAATGAATCCAGGTGCTCGA
TTTCATGCTTCGGATTTCCTACATCATCGTCTAACCATTCATATTTAC
>A980909515
CCAGGTGCTCGATTTCATGCTTCGGATTTCCTACATCATCGTCTAACCATTCATATTTACGACAGTCAACTC
CACAAAAAATGTGTTTTGTTCAATTCTAATAAGTGTTCAGCTGGTAGT
>A2094384757
GACAGTCAACTCCACAAAAAATGTGTTTTGTTCAATTCTAATAAGTGTTCAGCTGGTAGTAAGCATCTCATA
TCTTTGAAAGTTAGCGGTTGGCCTCTTAACTCCAGCTATATCTGCCAT
>A722613047
AAGCATCTCATATCTTTGAAAGTTAGCGGTTGGCCTCTTAACTCCAGCTATATCTGCCATACAAGACCTTTT
GGACTTGCTAGAGTGTTGCAACTGGATAGCATTATTCTGGAAGATTCT
>A854643481
ACAAGACCTTTTGGACTTGCTAGAGTGTTGCAACTGGATAGCATTATTCTGGAAGATTCTTTAATGGAAGAA
ATAGGCTCCCTATTTCATTTGAGGTTCTTAAGGATTCGAACTCAAGAT
>A1503668451
TTAATGGAAGAAATAGGCTCCCTATTTCATTTGAGGTTCTTAAGGATTCGAACTCAAGATGTAAAAGCTATC
CCATTGTCGTGGTTGAACCTCCAGAATCTGGAAACTTTGTTGATCAAT
>A1195701914
GTAAAAGCTATCCCATTGTCGTGGTTGAACCTCCAGAATCTGGAAACTTTGTTGATCAATACTGGATATTCC
ACCATGGTATTACTTCCTATAATATTCAAACTGTCAAAGCTGAAACAT
>A754650089
ACTGGATATTCCACCATGGTATTACTTCCTATAATATTCAAACTGTCAAAGCTGAAACATGTGAAAATTGAC
ATGAGTTCTTTCTTTGAAGAGGATGTAATGGATGTGGACAATATTATG
>A545131284
ACATGTGAAAATTGACATGAGTTCTTTCTTTGAAGAGGATGTAATGGATGTGGACAATATTATGCATCAACC
AAGTAGAATATTGGAAGCTGAGAATTCAAAGTTAGAAGACTTGACAAC
>A332596376
CTAGAGAAGTTCCCAAATCTTCAGCACCTTCATTGCCACATCAAGGAACCGATAGATCCTCTTACACAGGGT
GATTGGTTTCCCAAGTTTGATGTCCTTGATAAACTTGAATCACTCATT
>A870689937
CTTACACAGGGTGATTGGTTTCCCAAGTTTGATGTCCTTGATAAACTTGAATCACTCATTGCAATGTACGAG
AATGTTGGCTATCCCGAGTTAGCAGACAAAATCCGACAACCCAATGAA
>A1773145990
GCAATGTACGAGAATGTTGGCTATCCCGAGTTAGCAGACAAAATCCGACAACCCAATGAATATTACTTCCCT
AACAGCTTGAAAGAGTTACGGTTGTATGGTTTTCCCCTGAGACCTGAT
>A86236986
TATTACTTCCCTAACAGCTTGAAAGAGTTACGGTTGTATGGTTTTCCCCTGAGACCTGATTTGTTGTCATTA
ATCACGGCATTGCCTGAGCTTGAAATTCTGGAGTTTATTGACTGTGAA
>A1055322561
TTGTTGTCATTAATCACGGCATTGCCTGAGCTTGAAATTCTGGAGTTTATTGACTGTGAATTCATAGAGGAC
AAGTGGGACGCAAGTGAGGATATCTATCAAAGTCTTAAAACTTTGTCT
>A1640659657
TTCATAGAGGACAAGTGGGACGCAAGTGAGGATATCTATCAAAGTCTTAAAACTTTGTCTATGCAAGTGGTC
AATCATTCGGAATGGCAATTTGATATGGAAACCTTTCCCAAGCTTGAG
>A2034931588
ATGCAAGTGGTCAATCATTCGGAATGGCAATTTGATATGGAAACCTTTCCCAAGCTTGAGGAATTAAGACTA
GAACATTGTTACAAGCTTACGGAGATCCCTTCTGCATTTATAGATATA
>A1787032575
GAATTAAGACTAGAACATTGTTACAAGCTTACGGAGATCCCTTCTGCATTTATAGATATACACACTTTAAAG
TCCATTCATTTAACTAATAATAAGCGTGAGATTGGAGATTCAGCCATT
>A1653329930
CACACTTTAAAGTCCATTCATTTAACTAATAATAAGCGTGAGATTGGAGATTCAGCCATTGAGATTAAGAAA
CAAGTAGAAGCTTTCACAGGAGAGGACAGACCTCAAGTCCATATAGAA
>A815048214
GAGATTAAGAAACAAGTAGAAGCTTTCACAGGAGAGGACAGACCTCAAGTCCATATAGAAGATTTGTATGAA
GAAGAAGATGAAGAAGAGACTGAAGAAGAAGATGAAGAAGAGGCTGAA
>A1583966881
GATTTGTATGAAGAAGAAGATGAAGAAGAGACTGAAGAAGAAGATGAAGAAGAGGCTGAAGAAGAAGCTGAA
GAAGAGGCTGAAGAAGAGGTAATTAATTCTTATATCGTTACCCCTACA
>A1596955713
GAAGAAGCTGAAGAAGAGGCTGAAGAAGAGGTAATTAATTCTTATATCGTTACCCCTACATACATATATACT
TCATTTAATTTAAATCATACTATATATGATTTGCAGAATGCCCAAAGG
>A2002232305
GAAGAGGCTGAAGAAGAGGTAATTAATTCTTATATCGTTACCCCTACATACATATATACTTCATTTAATTTA
AATCATACTATATATGATTTGCAGAATGCCCAAAGGACTCAAGGATAG
>A546565609
ATGAATCTGAGATTCCTAAGAACATTTGTCCTGTTTGGGGATTCAAGTTTGGATGACTTTTATGAGAGGATG
TCCAACAAAATAAACAAGTTCAGTTTTATGACTCGGTCACTACTTAAT
>A842355684
TATGAGAGGATGTCCAACAAAATAAACAAGTTCAGTTTTATGACTCGGTCACTACTTAATGATGAAGTAACT
CTAGAGAAATACAACATGGATAGTCTTGTCCCTCTGCTGCTGGAGGAG
>A1749904818
GATGAAGTAACTCTAGAGAAATACAACATGGATAGTCTTGTCCCTCTGCTGCTGGAGGAGATGGAAAGTTAT
TTAAGTTTGAAGAATGATAATTATGTAGCAATGACCACAGAGGAGAAA
>A681052248
ATGGAAAGTTATTTAAGTTTGAAGAATGATAATTATGTAGCAATGACCACAGAGGAGAAAATGTTTGAATAC
CTCTTCACAAACCTCCATGATCTACCAAACTATTTGACTCTCTCGCAG
>A607159695
ATGTTTGAATACCTCTTCACAAACCTCCATGATCTACCAAACTATTTGACTCTCTCGCAGATGACTGACTAC
AACATTCTTCGCCAAGTATTCCGTCGTCTGACAGATTTCTATCCTATC
>A1992660875
ATGACTGACTACAACATTCTTCGCCAAGTATTCCGTCGTCTGACAGATTTCTATCCTATCCTCCTCGCCAAC
AAAACAACTACCACTCAATATCTCTTTCCTCGCTTCCAATTCATCGCC
>A826276766
CTCCTCGCCAACAAAACAACTACCACTCAATATCTCTTTCCTCGCTTCCAATTCATCGCCCATACATTTCTA
CAATTCTATTTTGCTATTTGGACTGGAAACTATAATCCCTCATCCAAA
>A1826655971
CATACATTTCTACAATTCTATTTTGCTATTTGGACTGGAAACTATAATCCCTCATCCAAAGTCTCTGAATAC
TCTTCCAATGTCACTTCTCTACTGATCAACATAATCCCTCTTGAGCTG
>A1667965190
GTCTCTGAATACTCTTCCAATGTCACTTCTCTACTGATCAACATAATCCCTCTTGAGCTGGAAGTTCTATAC
ATTTCTACTTCTAAGCTCATCAAAGAATCAACGTCAACTCATCAACTA
>A1740324848
GAAGTTCTATACATTTCTACTTCTAAGCTCATCAAAGAATCAACGTCAACTCATCAACTAAAACGAGATAAT
GCTCTCTCGCATCTCCTTTTCTCACTTCCGAGTGTCACTGATAAGATC
>A1651645101
AAACGAGATAATGCTCTCTCGCATCTCCTTTTCTCACTTCCGAGTGTCACTGATAAGATCAAGCTTATCGTG
GCAGAAGTGACCAGTTTACAGCTGGAGGATAAGAATGGGGATGACCCT
>A1719201057
AAGCTTATCGTGGCAGAAGTGACCAGTTTACAGCTGGAGGATAAGAATGGGGATGACCCTCTTGATGCAAAG
TCTTCCGTCGAGCCAATTGAGTCAACCTCATCATCTTTTGTTGAGGTA
>A163095288
CTTGATGCAAAGTCTTCCGTCGAGCCAATTGAGTCAACCTCATCATCTTTTGTTGAGGTAACAGTAGGTCAT
GAAGAAGATGAAGCCAAGATTATTGACCAGCTCCTTGATAAACATGAA
>A1742075282
ACAGTAGGTCATGAAGAAGATGAAGCCAAGATTATTGACCAGCTCCTTGATAAACATGAATCCGAACTTGAT
GTCATTTCTATTGTCGGAATGCCAGGACTCGATAAAACTACTCTGGCC
>A542092148
TCCGAACTTGATGTCATTTCTATTGTCGGAATGCCAGGACTCGATAAAACTACTCTGGCCAACAAAGTGTAT
AACAATACATTAGTTGCTAGTCATTTCAAGATTCGTGCTTGGTGCACT
>AA542092148
TCCGAACTTGATGTCATTTCTATTGTCGGAATGCCAGGACTCGATAAAACTACTCTGGCCAACAAAGTGTAT
AACAATACATTAGTTGCTAGTCATTTCAAGATTCGTGCTTGGTGCACT
>A2018371561
AACAAAGTGTATAACAATACATTAGTTGCTAGTCATTTCAAGATTCGTGCTTGGTGCACTGTTTCCCAAAAG
GTATTTGGAGAAGGAAGCTGCCCTGCTGAACTGTCAGAAGTTGGACAC
>AA2018371561
AACAAAGTGTATAACAATACATTAGTTGCTAGTCATTTCAAGATTCGTGCTTGGTGCACTGTTTCCCAAAAG
GTATTTGGAGAAGGAAGCTGCCCTGCTGAACTGTCAGAAGTTGGACAC
>A854296782
GTTTCCCAAAAGGTATTTGGAGAAGGAAGCTGCCCTGCTGAACTGTCAGAAGTTGGACACCAAATAGTTGAC
AAATGTCAAGGGCTTCCTTTGGCTGTTGTTTTGATTGCTGGAGTAATT
>AA854296782
GTTTCCCAAAAGGTATTTGGAGAAGGAAGCTGCCCTGCTGAACTGTCAGAAGTTGGACACCAAATAGTTGAC
AAATGTCAAGGGCTTCCTTTGGCTGTTGTTTTGATTGCTGGAGTAATT
>A2097123429
CAAATAGTTGACAAATGTCAAGGGCTTCCTTTGGCTGTTGTTTTGATTGCTGGAGTAATTGTTAGAGGAAAG
AAAATGGAAAATGATTTGTGGCTTAATATTCAAGATAATTTGGATTCC
>AA2097123429
CAAATAGTTGACAAATGTCAAGGGCTTCCTTTGGCTGTTGTTTTGATTGCTGGAGTAATTGTTAGAGGAAAG
AAAATGGAAAATGATTTGTGGCTTAATATTCAAGATAATTTGGATTCC
>A2098924093
GTTAGAGGAAAGAAAATGGAAAATGATTTGTGGCTTAATATTCAAGATAATTTGGATTCCTTTATTTCTGCC
AACATCAATTTGCAGATGATGAAGGTTATGCAATTAAGTTATGACCAC
>AA2098924093
GTTAGAGGAAAGAAAATGGAAAATGATTTGTGGCTTAATATTCAAGATAATTTGGATTCCTTTATTTCTGCC
AACATCAATTTGCAGATGATGAAGGTTATGCAATTAAGTTATGACCAC
>A750609050
TTTATTTCTGCCAACATCAATTTGCAGATGATGAAGGTTATGCAATTAAGTTATGACCACTTACCATACCAC
CTGAAGCCGTTGTTGCTTTACTTTGCAAGATCTCGAAAGAGCAAACGA
>AA750609050
TTTATTTCTGCCAACATCAATTTGCAGATGATGAAGGTTATGCAATTAAGTTATGACCACTTACCATACCAC
CTGAAGCCGTTGTTGCTTTACTTTGCAAGATCTCGAAAGAGCAAACGA
>A1424252405
TTACCATACCACCTGAAGCCGTTGTTGCTTTACTTTGCAAGATCTCGAAAGAGCAAACGAACTCCAGTCTCT
AAGTTGATGCAGTTGTGGATGGCTGAAGGGTTGGTGAACCATGATATC
>AA1424252405
TTACCATACCACCTGAAGCCGTTGTTGCTTTACTTTGCAAGATCTCGAAAGAGCAAACGAACTCCAGTCTCT
AAGTTGATGCAGTTGTGGATGGCTGAAGGGTTGGTGAACCATGATATC
>A1899870866
ACTCCAGTCTCTAAGTTGATGCAGTTGTGGATGGCTGAAGGGTTGGTGAACCATGATATCCCATCCAAGTGT
AGTTTAGAGGAAGCAACTCAAAGATACTTGGATGCTTTAGTTTCCAGT
>AA1899870866
ACTCCAGTCTCTAAGTTGATGCAGTTGTGGATGGCTGAAGGGTTGGTGAACCATGATATCCCATCCAAGTGT
AGTTTAGAGGAAGCAACTCAAAGATACTTGGATGCTTTAGTTTCCAGT
>A320536491
CCATCCAAGTGTAGTTTAGAGGAAGCAACTCAAAGATACTTGGATGCTTTAGTTTCCAGTAGCCTGATAATG
GTGGATCATATGCTCTACAAGAAGAATATGCCTTTTTCTGTTAGGATC
>A1956072246
AGCCTGATAATGGTGGATCATATGCTCTACAAGAAGAATATGCCTTTTTCTGTTAGGATCAAGGTTTGCTAT
GTGCATGATGTTGTGCACGATTTTTGTTCAGTAAAAGCCAAAAAGGAA
>A1358367874
AAGGTTTGCTATGTGCATGATGTTGTGCACGATTTTTGTTCAGTAAAAGCCAAAAAGGAAAAGTTTCTCAAG
TTAATCAATATAGGTGCTCGATTTCATGCTTCTTATTTCCTACACCAT
>A1633379164
AAGTTTCTCAAGTTAATCAATATAGGTGCTCGATTTCATGCTTCTTATTTCCTACACCATCGTCTAACCATT
CGTACTGACAACAACCAACTCCACAAAAAATGTGTTTTGTTCAAGTCT
>A1740354962
CGTCTAACCATTCGTACTGACAACAACCAACTCCACAAAAAATGTGTTTTGTTCAAGTCTAAAAAGTGTTCA
GTTGGTAGTAAGCATCTCATATCTTTGAAAGTTAGCGGTTCACTTCTC
>A1246985107
AAAAAGTGTTCAGTTGGTAGTAAGCATCTCATATCTTTGAAAGTTAGCGGTTCACTTCTCCACTCCAGCTAT
ATCTATCACACAAAACCCTTTGGACTTGTTAGAGGATTGCAACTGGAT
>A404907175
CACTCCAGCTATATCTATCACACAAAACCCTTTGGACTTGTTAGAGGATTGCAACTGGATAGCATTGAGTTG
AATGATTCTTTAATGGAAGAAATAGGCTCCCTATTTTATTTGAGGTTC
>A532183724
AGCATTGAGTTGAATGATTCTTTAATGGAAGAAATAGGCTCCCTATTTTATTTGAGGTTCTTAAGGATTCGG
ACTCGAGGTGTAAAAGCTATCCCAGTGTCGTGGTTGAACCTCCAGAAT
>A752633124
TTAAGGATTCGGACTCGAGGTGTAAAAGCTATCCCAGTGTCGTGGTTGAACCTCCAGAATCTGGAAACTCTG
TTGATCAGTACTGGATATTCCACCATGGTATTACTGCCCAGAATATTA
>A364022865
CTGGAAACTCTGTTGATCAGTACTGGATATTCCACCATGGTATTACTGCCCAGAATATTAAAACTGTCAAAG
CTGAAACATGTGAAAATTGACACGAGTTCTTTCTTTGAAGAGGAAGAG
>A948464381
AAACTGTCAAAGCTGAAACATGTGAAAATTGACACGAGTTCTTTCTTTGAAGAGGAAGAGGATGCGGACAAT
ATTATGAATCAACCAAAGTTAGAAGACTTGACAACTTTATCCAAAGTT
>A19858483
GATGCGGACAATATTATGAATCAACCAAAGTTAGAAGACTTGACAACTTTATCCAAAGTTTTTATCTCATAC
ACTGAAGCCACGAGTGATGCTCTGGAGAAGTTCCCGAATCTTCAGCAC
>A1611348409
TTTATCTCATACACTGAAGCCACGAGTGATGCTCTGGAGAAGTTCCCGAATCTTCAGCACCTTCATCGCATC
ATTGTGGAACCGCGGATGCCCAAAGAGTTCTTATTTCACACCGAGTTA
>A387103256
CTTCATCGCATCATTGTGGAACCGCGGATGCCCAAAGAGTTCTTATTTCACACCGAGTTAATCTACCAAATA
ACACGTCCCAATGAATATCACTTCCCTAGCAGCTTGAAAGAGTTACGG
>A1022398835
ATCTACCAAATAACACGTCCCAATGAATATCACTTCCCTAGCAGCTTGAAAGAGTTACGGTTGAATTTATTT
CACATGAGACCTGCTTTGTTGTCAGCAATCGCGGCATTGCCTCACCTT
>A320672090
TTGAATTTATTTCACATGAGACCTGCTTTGTTGTCAGCAATCGCGGCATTGCCTCACCTTGAAATCCTGGCG
ATTATCTACTCTGATTTCGTGGAGGATAAGTGGGATGCAAGTGAGGAC
>A1157353931
GAAATCCTGGCGATTATCTACTCTGATTTCGTGGAGGATAAGTGGGATGCAAGTGAGGACATGTATCAAAGT
CTTAAGACTTTGAGTTTGCGAGAGGTCAACCTTTCAGAATGGGAAGTT
>A540233750
ATGTATCAAAGTCTTAAGACTTTGAGTTTGCGAGAGGTCAACCTTTCAGAATGGGAAGTTGATAAGGGAACT
TTTCCCAAGCTTGAGGAATTAATAGTAGAATACTGTGAGGAGTTTATG
>A425063545
GATAAGGGAACTTTTCCCAAGCTTGAGGAATTAATAGTAGAATACTGTGAGGAGTTTATGGAGATCCCTTGT
GCATTCGCGGATATAGACACTTTAAAGTTCATTCATTTAACAAATATT
>A1623441385
GAGATCCCTTGTGCATTCGCGGATATAGACACTTTAAAGTTCATTCATTTAACAAATATTAACAGTCAGGTT
GTAGATTCAGCCATGGAGATTAAGAAAGATGTAATTGATTTCGCAGGA
>A1295544859
AAGTTCATTCATTTAACAAATATTAACAGTCAGGTTGTAGATTCAGCCATGGAGATTAAGAAAGATGTAATT
GATTTCGCAGGAGAGGACAGACTTCATGTCCATATATTCCATTGCTAA
>A809434232
ATGGATAGTCTTGTCCCTCTGCTGCTGGAGGAGATGGAAAGTTATTTAAGTTTGAAGAATGATAATTATGTA
GCAATGACCACAGAGGAGAAAATGTTTGAATACCTCTTCACAAACCTC
>A2032407468
GATAATTATGTAGCAATGACCACAGAGGAGAAAATGTTTGAATACCTCTTCACAAACCTCCATGATCTACCA
AACTATTCTTCTGATTTGATTCTCTCGCAGATGACTGACTACAACACT
>A1402820935
CATGATCTACCAAACTATTCTTCTGATTTGATTCTCTCGCAGATGACTGACTACAACACTCTTCGCCAAGTA
TTTCGTCGTCTGACAGATTTCTATCCTATCCTCCTGGCCAACAAAACA
>A1482544390
CTTCGCCAAGTATTTCGTCGTCTGACAGATTTCTATCCTATCCTCCTGGCCAACAAAACAACTACCACTCAA
TATCTCTTTCCTCGCTTCCAATTCATCGCCCATACATTTCTACAATTC
>A1933725148
ACTACCACTCAATATCTCTTTCCTCGCTTCCAATTCATCGCCCATACATTTCTACAATTCCATTTTGCTATT
TGGACTGGAAACTATAATCCCTCATCCAAAGTCTCTGAATACTCTTCC
>A2086854528
CATTTTGCTATTTGGACTGGAAACTATAATCCCTCATCCAAAGTCTCTGAATACTCTTCCAACGTCACTTCT
CTACTGATCGACATAATCCCTCTTGAGCTGGAGGTTCTATACATTTCT
>A78259616
AACGTCACTTCTCTACTGATCGACATAATCCCTCTTGAGCTGGAGGTTCTATACATTTCTACTTCTAAGCTC
ATCAAAGAATCAAAGTCAACTCATCAACTAAAACGGTTAGTGAAGCAA
>A2109945202
ACTTCTAAGCTCATCAAAGAATCAAAGTCAACTCATCAACTAAAACGGTTAGTGAAGCAAATCCTAAAAGCA
TCTCCAAAGATTCTTCAAAATTATCTCATTCATCTCCAAGGACGCATG
>A466727340
ATCCTAAAAGCATCTCCAAAGATTCTTCAAAATTATCTCATTCATCTCCAAGGACGCATGGTAGCTGTCAAT
TACTCTCAAACTCAAAGTATTAATGCCATGATCGAGTTCCTATTGATC
>A565428210
GTAGCTGTCAATTACTCTCAAACTCAAAGTATTAATGCCATGATCGAGTTCCTATTGATCTTTCTCACCGAT
ATACCAAAGCGCTTTATCCATCCTGACAAATTGAACGATATGTTGGCA
>A2087793712
TTTCTCACCGATATACCAAAGCGCTTTATCCATCCTGACAAATTGAACGATATGTTGGCACATGTCGGACTA
CTTACAAGGAATCTATCTATTCTCATGGAGGAGAGCTCTAATATGAAT
>A2146458476
CATGTCGGACTACTTACAAGGAATCTATCTATTCTCATGGAGGAGAGCTCTAATATGAATGAAGCAGACTTT
TCAGCTCCAGACTTGTTGCAAGAAATTGAACGAATGAAGGGAGATATC
>A2110685550
GAAGCAGACTTTTCAGCTCCAGACTTGTTGCAAGAAATTGAACGAATGAAGGGAGATATCAAACAGAATTTT
TTGAAAGCCCCGGATCAGTCATCTCAACTCTGCTTTCCTATGGATGAT
>A195474345
AAACAGAATTTTTTGAAAGCCCCGGATCAGTCATCTCAACTCTGCTTTCCTATGGATGATGGTTTCCTCTTC
ATGAATCTTCTACTCAGACATTTAAATGATTTGCTCATTTCCAATGCT
>A1649409842
GGTTTCCTCTTCATGAATCTTCTACTCAGACATTTAAATGATTTGCTCATTTCCAATGCTTATTCAGTTTCT
CTCATAAAGAAAGAAATTGGAATAGTGAAACAAAGCCTTGAATACCTA
>A2082684560
TATTCAGTTTCTCTCATAAAGAAAGAAATTGGAATAGTGAAACAAAGCCTTGAATACCTAACATCATCTTTC
AGGCAAACATTGGATGACACCAGTGGAGTAGTTAAAGATTGTTGGGTG
>A658259772
ACATCATCTTTCAGGCAAACATTGGATGACACCAGTGGAGTAGTTAAAGATTGTTGGGTGTGTGCTTTAGAT
GTGGCATATGAGGCAGAACATGTCATTAATTCCATTCTTGTCAGAGAT
>A8628312
TGTGCTTTAGATGTGGCATATGAGGCAGAACATGTCATTAATTCCATTCTTGTCAGAGATAATGCTCTCTCG
CATCTCCTTTTCTCACTTCCGAGTGTCACTGATAAGATCAAGCTTATC
>A590195406
AATGCTCTCTCGCATCTCCTTTTCTCACTTCCGAGTGTCACTGATAAGATCAAGCTTATCGTGGCAGAAGTC
ACCAGTTTACAGCTGGAGGATAAGAATGGGGATGACCCTATTGATGCA
>A1028464960
GTGGCAGAAGTCACCAGTTTACAGCTGGAGGATAAGAATGGGGATGACCCTATTGATGCAAAGTCTTCCGTC
GAGCCAATTGAGTCAACCTCATCATCTTTTGTTGAGGTAACAGTAGGT
>A1257311649
AAGTCTTCCGTCGAGCCAATTGAGTCAACCTCATCATCTTTTGTTGAGGTAACAGTAGGTCATGAAGAAGAT
GAAGCCAAGATGATTGACCAGCTCCTTGATAAACATGAATCCGAGCTT
>A1620912155
CATGAAGAAGATGAAGCCAAGATGATTGACCAGCTCCTTGATAAACATGAATCCGAGCTTGATGTCATTTCG
ATTGTCAGAATGCCAGGACTCGGAAGCTGCCCTGCTGAACTGTCAGAA
>AA1620912155
CATGAAGAAGATGAAGCCAAGATGATTGACCAGCTCCTTGATAAACATGAATCCGAGCTTGATGTCATTTCG
ATTGTCAGAATGCCAGGACTCGGAAGCTGCCCTGCTGAACTGTCAGAA
>A1565351815
GATGTCATTTCGATTGTCAGAATGCCAGGACTCGGAAGCTGCCCTGCTGAACTGTCAGAAGTTGGACACCAA
ATAGTTGACAAATGTCAGGGGCTTCCTTTGGCTGTTGTTTTGATTGCT
>AA1565351815
GATGTCATTTCGATTGTCAGAATGCCAGGACTCGGAAGCTGCCCTGCTGAACTGTCAGAAGTTGGACACCAA
ATAGTTGACAAATGTCAGGGGCTTCCTTTGGCTGTTGTTTTGATTGCT
>A1307157570
GTTGGACACCAAATAGTTGACAAATGTCAGGGGCTTCCTTTGGCTGTTGTTTTGATTGCTGGAGTAATTGTT
AGAGGAAAGAAAATGGAAAATGATTTGTGGCTTAATATTCAAGATAAT
>AA1307157570
GTTGGACACCAAATAGTTGACAAATGTCAGGGGCTTCCTTTGGCTGTTGTTTTGATTGCTGGAGTAATTGTT
AGAGGAAAGAAAATGGAAAATGATTTGTGGCTTAATATTCAAGATAAT
>A514444622
GGAGTAATTGTTAGAGGAAAGAAAATGGAAAATGATTTGTGGCTTAATATTCAAGATAATTTGGATTCCTTT
ATTTCTGCCAACATCAATTTGCAGATGATGAAGGTTATGCAATTAAGT
>AA514444622
GGAGTAATTGTTAGAGGAAAGAAAATGGAAAATGATTTGTGGCTTAATATTCAAGATAATTTGGATTCCTTT
ATTTCTGCCAACATCAATTTGCAGATGATGAAGGTTATGCAATTAAGT
>A1787646779
TTGGATTCCTTTATTTCTGCCAACATCAATTTGCAGATGATGAAGGTTATGCAATTAAGTTATGACCACTTA
CCATACCACCTGAAGCCGTTGTTGCTTTACTTTGCAAGATCTCGAAAG
>AA1787646779
TTGGATTCCTTTATTTCTGCCAACATCAATTTGCAGATGATGAAGGTTATGCAATTAAGTTATGACCACTTA
CCATACCACCTGAAGCCGTTGTTGCTTTACTTTGCAAGATCTCGAAAG
>A671358483
TATGACCACTTACCATACCACCTGAAGCCGTTGTTGCTTTACTTTGCAAGATCTCGAAAGAGCAAACGAACT
CCAGTCTCTAAGTTGATGCAGTTGTGGATGGCTGAAGGGTTGGTGAAC
>AA671358483
TATGACCACTTACCATACCACCTGAAGCCGTTGTTGCTTTACTTTGCAAGATCTCGAAAGAGCAAACGAACT
CCAGTCTCTAAGTTGATGCAGTTGTGGATGGCTGAAGGGTTGGTGAAC
>A1949784005
AGCAAACGAACTCCAGTCTCTAAGTTGATGCAGTTGTGGATGGCTGAAGGGTTGGTGAACCATGATATCCCA
TCCAAGTGTAGTTTAGAGGAAGCAACTCAAAGATACTTGGATGCTTTA
>AA1949784005
AGCAAACGAACTCCAGTCTCTAAGTTGATGCAGTTGTGGATGGCTGAAGGGTTGGTGAACCATGATATCCCA
TCCAAGTGTAGTTTAGAGGAAGCAACTCAAAGATACTTGGATGCTTTA
>A457307357
CATGATATCCCATCCAAGTGTAGTTTAGAGGAAGCAACTCAAAGATACTTGGATGCTTTAGTTTCCAGTAGC
CTGATAATGGTGGATCATATGCTCTACAAGAAGAATATGCCTTTTTCT
>A1461268382
GTTTCCAGTAGCCTGATAATGGTGGATCATATGCTCTACAAGAAGAATATGCCTTTTTCTGTTAGGATCAAG
GTTTGCTATGTGCATGATGTTGTGCACGATTTTTGTTCTGTAAAAGCG
>A394498712
GTTAGGATCAAGGTTTGCTATGTGCATGATGTTGTGCACGATTTTTGTTCTGTAAAAGCGAAAAAGGAAAAG
TTTCTCAAGTTAATCAATCCAGGTGCTCGATTTCACGCTTCTTATTTC
>A684428255
AAAAAGGAAAAGTTTCTCAAGTTAATCAATCCAGGTGCTCGATTTCACGCTTCTTATTTCCTACACCATCGT
CTAACCATTCGTACTGACAACAACCAACTCCACAAAAAATGTGTTTTG
>A46231096
CTACACCATCGTCTAACCATTCGTACTGACAACAACCAACTCCACAAAAAATGTGTTTTGTTCAAGTCTAAA
AAGTGTTCAGTTGGGAGTAAGCATCTCGTATCTTTGAAAGTTAGCGGT
>A1772133715
TTCAAGTCTAAAAAGTGTTCAGTTGGGAGTAAGCATCTCGTATCTTTGAAAGTTAGCGGTTCACTTCTCCAC
TCCAGCTATATCTGTCACACAAGACCCTTTGGACTTGTTAGAGTATTG
>A2072350760
TCACTTCTCCACTCCAGCTATATCTGTCACACAAGACCCTTTGGACTTGTTAGAGTATTGCAACTGGATAGC
ATTGAGTTGAATGATTCTTTAATGGAAGAAATTGGCTCCCTATTTCAT
>A1288657261
CAACTGGATAGCATTGAGTTGAATGATTCTTTAATGGAAGAAATTGGCTCCCTATTTCATTTGAGGTTCTTA
AGGATTCGGACTCGAGGTGTAAAAGCTATCCCAGTGTCGTGGTTGAAC
>A1292203931
TTGAGGTTCTTAAGGATTCGGACTCGAGGTGTAAAAGCTATCCCAGTGTCGTGGTTGAACCTCCAGAATCTG
GAAACTCTGTTGATCAGTACTGGATATTCCACCATGCACCTTCATCGC
>A935190402
CTCCAGAATCTGGAAACTCTGTTGATCAGTACTGGATATTCCACCATGCACCTTCATCGCATCATTGTGGAA
CCGCGGTACCCTCTTACTCCTACACACGGCGATTGGTTTCCCAAGCTT
>A1126229265
ATCATTGTGGAACCGCGGTACCCTCTTACTCCTACACACGGCGATTGGTTTCCCAAGCTTGATGTTCTTAAT
AAACTTGAATCACTCTTTGCAAAATACAGGATGCCCAAAGAGTACTTA
>A934106198
GATGTTCTTAATAAACTTGAATCACTCTTTGCAAAATACAGGATGCCCAAAGAGTACTTATTTCACACCGAG
TCAATCTACCAAATACCACATCCCAATGAATATCACTTCCCTAGTAGC
>A973696685
TTTCACACCGAGTCAATCTACCAAATACCACATCCCAATGAATATCACTTCCCTAGTAGCTTGAAAGAGTTA
CGGTTGAATTTATTTCACGTGAGACCTGCTTTGTTGTCAGCAATCGCG
>A401690340
TTGAAAGAGTTACGGTTGAATTTATTTCACGTGAGACCTGCTTTGTTGTCAGCAATCGCGGCATTGCCTCAC
CTTGAAATTCTGGTGATTATCGACTCTGATTTCGTGGAGGGTAAGTGG
>A2019774616
GCATTGCCTCACCTTGAAATTCTGGTGATTATCGACTCTGATTTCGTGGAGGGTAAGTGGGATGCAAGTGAG
GACATGTATCAAAGTCTTAAGACTTTGACATTGCGAATGGTCAACCTT
>A404016752
GATGCAAGTGAGGACATGTATCAAAGTCTTAAGACTTTGACATTGCGAATGGTCAACCTTTCAGAATGGCAA
GTTGATAGGGAAACTTTTCCCAAGCTTGAGGAATTAATAGTAGAATAC
>A374841064
TCAGAATGGCAAGTTGATAGGGAAACTTTTCCCAAGCTTGAGGAATTAATAGTAGAATACTGTGAGGAGTTT
ACGGAGATCCCTTGTGCATTCGCGGATATAGATACTTTAAAGTTCGTT
>A965080437
TGTGAGGAGTTTACGGAGATCCCTTGTGCATTCGCGGATATAGATACTTTAAAGTTCGTTCATTTAACAAAT
ATTAACAGTCAGGTTGTAGATTCAGCCATGGAGATTAAGAAAGATGTA
>A1327908011
AAGTTCGTTCATTTAACAAATATTAACAGTCAGGTTGTAGATTCAGCCATGGAGATTAAGAAAGATGTAATT
GATTTCGCAGGAGAGGACAGACTTCATGTCCATATATTCCATTGCTAA
>A212813616
ATGGAGTTGAGATTCCTAAGAACATTTGTTCTGTTTGGGAATTCCAGTTTGGATTACTTTTATTACAGAATG
TCCGAGAAAATAGATGAGTTCGATGAACTTAGTTGCTCACTTTTCTAT
>A1998470833
TATTACAGAATGTCCGAGAAAATAGATGAGTTCGATGAACTTAGTTGCTCACTTTTCTATCAAGATGAAGAT
GATAAATTAATCCTAGCGAAATGCGACATGGAGTGTCTTGCCCCTCTG
>A635735688
CAAGATGAAGATGATAAATTAATCCTAGCGAAATGCGACATGGAGTGTCTTGCCCCTCTGCTGCTGGAAGAG
ATGAAAAGTTATTTTTTGAGTTTGGAGAATGATTATTATGTAGCCGTG
>A948158877
CTGCTGGAAGAGATGAAAAGTTATTTTTTGAGTTTGGAGAATGATTATTATGTAGCCGTGACGACTGAAGAG
AAAATGTTTCAATATCTCTTCAGACACCTTCATGATCTACCAAACTAT
>A473615832
ACGACTGAAGAGAAAATGTTTCAATATCTCTTCAGACACCTTCATGATCTACCAAACTATAGTGCTAATTTG
CTTCTCCCCTTGATGAGTGACTTCAAGATTCTTCAGCAAGTATTCCGA
>A856554158
AGTGCTAATTTGCTTCTCCCCTTGATGAGTGACTTCAAGATTCTTCAGCAAGTATTCCGACATCTGAGAGAT
TTCTATCCTATCCTCAAGGCCAACAAAGCACACACTGAATATCTCTAC
>A1247517779
CATCTGAGAGATTTCTATCCTATCCTCAAGGCCAACAAAGCACACACTGAATATCTCTACCCTTGGCTCCAA
TTGACTGCTGATAGAGTAACCCAATTCTGTTTTGATCTTTGGACTGGA
>A559366815
CCTTGGCTCCAATTGACTGCTGATAGAGTAACCCAATTCTGTTTTGATCTTTGGACTGGAGAGTATAAACGA
TATTATGATGGTTACCAGGTCTCTCAATGCTCTTCCAAGATTGCTTCT
>A1430628975
GAGTATAAACGATATTATGATGGTTACCAGGTCTCTCAATGCTCTTCCAAGATTGCTTCTCTACTCATCGAC
ATAATCCCTCTTGAGCTGGAGGTTTTATACATTTCTACTTCTAAGCTC
>A747440341
CTACTCATCGACATAATCCCTCTTGAGCTGGAGGTTTTATACATTTCTACTTCTAAGCTCATGAAAGAATCA
AGGTCAACTGAACTAGAACGGTTTGTTAAGCAAATCCGAAAAGCATCA
>A1100995864
ATGAAAGAATCAAGGTCAACTGAACTAGAACGGTTTGTTAAGCAAATCCGAAAAGCATCACCAAGGATTCTT
CAAAATTATCTCATTCTTATCCAAGGACACATGGCAGGTGCAGTAGCT
>A531982221
CCAAGGATTCTTCAAAATTATCTCATTCTTATCCAAGGACACATGGCAGGTGCAGTAGCTGTCAATTACGCT
CCAACTCAAAGCATTAATGTCATGATAGAGTTCCTATTGATCTTTCTC
>A78593358
GTCAATTACGCTCCAACTCAAAGCATTAATGTCATGATAGAGTTCCTATTGATCTTTCTCACTGATATACCA
AAGCGATATATCCATCTTGACAAATTGAATGATATGTTGGCACATATT
>A1872224019
ACTGATATACCAAAGCGATATATCCATCTTGACAAATTGAATGATATGTTGGCACATATTGGACTACTTACA
AGGAAGATATCTATTCTGTTGGAGGAGAGCTCTGAGTATAATATCAAT
>A1311239143
GGACTACTTACAAGGAAGATATCTATTCTGTTGGAGGAGAGCTCTGAGTATAATATCAATGAAGCGGACTTT
TCAGCTTCAGACTTGTTGCAAGAAATTGAACAAATGAAGCGAGATATT
>A187703960
GAAGCGGACTTTTCAGCTTCAGACTTGTTGCAAGAAATTGAACAAATGAAGCGAGATATTAGACAGATTTTT
TTGAAAGCTCCAGAGTCATCTCAACTTCGCTTTCCTATGGATGATGGT
>A1799222753
AGACAGATTTTTTTGAAAGCTCCAGAGTCATCTCAACTTCGCTTTCCTATGGATGATGGTTTCCTCTTCATG
AATCTTCTACTCAGACATTTAAATGATTTGCTCATTTCCAATGCTTAT
>A1421808160
TTCCTCTTCATGAATCTTCTACTCAGACATTTAAATGATTTGCTCATTTCCAATGCTTATTCAGTTTCTCTC
ATAAAGAAAGAAATTGGGATGGTGAAACAAAGCCTTGAATTCATAAGA
>A254769921
TCAGTTTCTCTCATAAAGAAAGAAATTGGGATGGTGAAACAAAGCCTTGAATTCATAAGATCATCTTTCGAG
AAAGTCAGGCAAACATTGAATGACACTAGCCAAGTAGTTAAAGATTGT
>A100578264
TCATCTTTCGAGAAAGTCAGGCAAACATTGAATGACACTAGCCAAGTAGTTAAAGATTGTTGGGTGCGTGCT
TTAGATGTGGCATATGAGGCAGAACATGTCATTAATTCCATTCTTGTC
>A1683833741
TGGGTGCGTGCTTTAGATGTGGCATATGAGGCAGAACATGTCATTAATTCCATTCTTGTCAGAGATAATGCT
CTCTCGCATCTCATCTTCTCACTTCCGAGTGTCACTGATAAGATCAAG
>A1144797169
AGAGATAATGCTCTCTCGCATCTCATCTTCTCACTTCCGAGTGTCACTGATAAGATCAAGCTTATCGTGGCA
GAAGTCACCAGTTTACAGCTGGAGGATAACAATGGGGATCACCCCCTT
>A2083849266
CTTATCGTGGCAGAAGTCACCAGTTTACAGCTGGAGGATAACAATGGGGATCACCCCCTTGATGCAAAGTCT
TTCGTCGAGCCAATTGAGTCAACCTCATCACCTTTTGTTGAGGTAACA
>A2079372827
GATGCAAAGTCTTTCGTCGAGCCAATTGAGTCAACCTCATCACCTTTTGTTGAGGTAACAGTAGGTCATGAG
AAAGAAGAATCCCAGATCATTGGCCAGCTCCTTAATCAACATGAATCT
>A1386815392
GTAGGTCATGAGAAAGAAGAATCCCAGATCATTGGCCAGCTCCTTAATCAACATGAATCTGAGCTTGATGTC
ATTTCAATTGTCGGAATGCCAGGACTCGGTAAAACTACTCTGGCCAAC
>AA1386815392
GTAGGTCATGAGAAAGAAGAATCCCAGATCATTGGCCAGCTCCTTAATCAACATGAATCTGAGCTTGATGTC
ATTTCAATTGTCGGAATGCCAGGACTCGGTAAAACTACTCTGGCCAAC
>A1926975395
GAGCTTGATGTCATTTCAATTGTCGGAATGCCAGGACTCGGTAAAACTACTCTGGCCAACAAAGTGTATAAC
AATACATTAGTTGCTAGTCATTTCAAGATTCGTGCTTGGTGCACTGTT
>AA1926975395
GAGCTTGATGTCATTTCAATTGTCGGAATGCCAGGACTCGGTAAAACTACTCTGGCCAACAAAGTGTATAAC
AATACATTAGTTGCTAGTCATTTCAAGATTCGTGCTTGGTGCACTGTT
>A1038332311
AAAGTGTATAACAATACATTAGTTGCTAGTCATTTCAAGATTCGTGCTTGGTGCACTGTTTCCCAAAAGTAT
AACAAGTCAAAGGTGTTGCGGGAGATTCTTCAGCAAGTTGCTAGCTCT
>AA1038332311
AAAGTGTATAACAATACATTAGTTGCTAGTCATTTCAAGATTCGTGCTTGGTGCACTGTTTCCCAAAAGTAT
AACAAGTCAAAGGTGTTGCGGGAGATTCTTCAGCAAGTTGCTAGCTCT
>A943375262
TCCCAAAAGTATAACAAGTCAAAGGTGTTGCGGGAGATTCTTCAGCAAGTTGCTAGCTCTGAAGAAAAAGAA
AGTGAGGATCACGACCTTGCTGAAAAGCTAAGAAGAGCATTGTACGAT
>AA943375262
TCCCAAAAGTATAACAAGTCAAAGGTGTTGCGGGAGATTCTTCAGCAAGTTGCTAGCTCTGAAGAAAAAGAA
AGTGAGGATCACGACCTTGCTGAAAAGCTAAGAAGAGCATTGTACGAT
>A1812404877
GAAGAAAAAGAAAGTGAGGATCACGACCTTGCTGAAAAGCTAAGAAGAGCATTGTACGATAAAAGGTACCTC
ATCGTCTTGGATGATGTGTGGGATATTGCAACAGGGGAGATGTTAATA
>AA1812404877
GAAGAAAAAGAAAGTGAGGATCACGACCTTGCTGAAAAGCTAAGAAGAGCATTGTACGATAAAAGGTACCTC
ATCGTCTTGGATGATGTGTGGGATATTGCAACAGGGGAGATGTTAATA
>A2106064685
AAAAGGTACCTCATCGTCTTGGATGATGTGTGGGATATTGCAACAGGGGAGATGTTAATAGCATGTTTTCCA
AAGCTTAAGAGAGGAGATAGAGTTATTTTAACTAGCCGAATTAGTAAG
>AA2106064685
AAAAGGTACCTCATCGTCTTGGATGATGTGTGGGATATTGCAACAGGGGAGATGTTAATAGCATGTTTTCCA
AAGCTTAAGAGAGGAGATAGAGTTATTTTAACTAGCCGAATTAGTAAG
>A2004057360
GCATGTTTTCCAAAGCTTAAGAGAGGAGATAGAGTTATTTTAACTAGCCGAATTAGTAAGGTAGGTTCGCAA
GTTAAATGTCGTACTGATCCTATTGACCTCCAAGTTTTAACACTTGAA
>AA2004057360
GCATGTTTTCCAAAGCTTAAGAGAGGAGATAGAGTTATTTTAACTAGCCGAATTAGTAAGGTAGGTTCGCAA
GTTAAATGTCGTACTGATCCTATTGACCTCCAAGTTTTAACACTTGAA
>A2134251829
GTAGGTTCGCAAGTTAAATGTCGTACTGATCCTATTGACCTCCAAGTTTTAACACTTGAAAAAAGTTGGGAA
CTATTCGAAAAAAGGGTATTTGGAGAAGGAAGCTGCCCTGCTGAACTG
>AA2134251829
GTAGGTTCGCAAGTTAAATGTCGTACTGATCCTATTGACCTCCAAGTTTTAACACTTGAAAAAAGTTGGGAA
CTATTCGAAAAAAGGGTATTTGGAGAAGGAAGCTGCCCTGCTGAACTG
>A886470339
AAAAGTTGGGAACTATTCGAAAAAAGGGTATTTGGAGAAGGAAGCTGCCCTGCTGAACTGTCAGATGTTGGA
CACCAAATAGTTAAGAAATGTAAAGGACTTCCCTTGGCTATTGTTTTG
>AA886470339
AAAAGTTGGGAACTATTCGAAAAAAGGGTATTTGGAGAAGGAAGCTGCCCTGCTGAACTGTCAGATGTTGGA
CACCAAATAGTTAAGAAATGTAAAGGACTTCCCTTGGCTATTGTTTTG
>A599278434
TCAGATGTTGGACACCAAATAGTTAAGAAATGTAAAGGACTTCCCTTGGCTATTGTTTTGATTGCTGGAGTA
ATTGTTAGAGGAAAGAAAAAGGAAAAGAATTTGTGGCTTAAGATTCAA
>AA599278434
TCAGATGTTGGACACCAAATAGTTAAGAAATGTAAAGGACTTCCCTTGGCTATTGTTTTGATTGCTGGAGTA
ATTGTTAGAGGAAAGAAAAAGGAAAAGAATTTGTGGCTTAAGATTCAA
>A2082182824
ATTGCTGGAGTAATTGTTAGAGGAAAGAAAAAGGAAAAGAATTTGTGGCTTAAGATTCAACATAATCTGGAT
TCCTTTATTTCTGCCAACATCAATTTGCAGATGATGAAGGTTATGCAA
>AA2082182824
ATTGCTGGAGTAATTGTTAGAGGAAAGAAAAAGGAAAAGAATTTGTGGCTTAAGATTCAACATAATCTGGAT
TCCTTTATTTCTGCCAACATCAATTTGCAGATGATGAAGGTTATGCAA
>A1683271046
CATAATCTGGATTCCTTTATTTCTGCCAACATCAATTTGCAGATGATGAAGGTTATGCAATTAAGTTATGAC
CATTTACCATGCCACCTGAAGCCGTTGTTGCTTTACTTCGCAAGATCT
>AA1683271046
CATAATCTGGATTCCTTTATTTCTGCCAACATCAATTTGCAGATGATGAAGGTTATGCAATTAAGTTATGAC
CATTTACCATGCCACCTGAAGCCGTTGTTGCTTTACTTCGCAAGATCT
>A1248565569
TTAAGTTATGACCATTTACCATGCCACCTGAAGCCGTTGTTGCTTTACTTCGCAAGATCTCAAAAGAACAAA
CGAACTCCGGTCTCTGAGTTAAAGCAGTTGTGGATGGCCGAAGGGTTT
>AA1248565569
TTAAGTTATGACCATTTACCATGCCACCTGAAGCCGTTGTTGCTTTACTTCGCAAGATCTCAAAAGAACAAA
CGAACTCCGGTCTCTGAGTTAAAGCAGTTGTGGATGGCCGAAGGGTTT
>A1095798223
CAAAAGAACAAACGAACTCCGGTCTCTGAGTTAAAGCAGTTGTGGATGGCCGAAGGGTTTGTGGATTATGAT
ATCCCATCCAAGGGTAGTTTAGAGGAAGCAACTCAAAGATACTTGGAT
>AA1095798223
CAAAAGAACAAACGAACTCCGGTCTCTGAGTTAAAGCAGTTGTGGATGGCCGAAGGGTTTGTGGATTATGAT
ATCCCATCCAAGGGTAGTTTAGAGGAAGCAACTCAAAGATACTTGGAT
>A623500709
GTGGATTATGATATCCCATCCAAGGGTAGTTTAGAGGAAGCAACTCAAAGATACTTGGATGCTTTAGTTTCC
AGTAGCCTGATAATGGTGGATCAAACCCACTCCAAGAAGAGTATGCCT
>A1048673681
GCTTTAGTTTCCAGTAGCCTGATAATGGTGGATCAAACCCACTCCAAGAAGAGTATGCCTTTTTCTGTTAGG
ATCAAGGTTTGCTATGTGCATGATGTTGTGCACGATTTTTGTTCAGAA
>A229619344
TTTTCTGTTAGGATCAAGGTTTGCTATGTGCATGATGTTGTGCACGATTTTTGTTCAGAAAAAGCTAAAAAG
GAAAAGTTTTTCAAGTTAATGAATCCAGGTGCACGATTTCATGCTTCG
>A2123016036
AAAGCTAAAAAGGAAAAGTTTTTCAAGTTAATGAATCCAGGTGCACGATTTCATGCTTCGGATTTCCTACAT
CATCGTCTAACCATTCATATTGACGACAGTCAACTCCATAAAAAATGT
>A1307584198
GATTTCCTACATCATCGTCTAACCATTCATATTGACGACAGTCAACTCCATAAAAAATGTGTTTTGTTCAAT
TTTAATAAGTGTTCAGCTGGTAGTAAGCATCTCATATCTTTGGAAGTT
>A1005083566
GTTTTGTTCAATTTTAATAAGTGTTCAGCTGGTAGTAAGCATCTCATATCTTTGGAAGTTAGCGGTTCACTT
CTTAACTCCAGCTATATCTGCCATACAAGATCCTTTGGACTTGCTAGA
>A443503098
AGCGGTTCACTTCTTAACTCCAGCTATATCTGCCATACAAGATCCTTTGGACTTGCTAGAGTGTTGCAACTG
GATAGCATTATTCTGGAAGATTCTTTAATGGAAGAAATAGGCTCACTA
>A219924248
GTGTTGCAACTGGATAGCATTATTCTGGAAGATTCTTTAATGGAAGAAATAGGCTCACTATTTCATTTGAGG
TTCTTAAGGATTCGGACTCGAGATGTAAAAGCTATCCCAGTGTCGTGG
>A1331944555
TTTCATTTGAGGTTCTTAAGGATTCGGACTCGAGATGTAAAAGCTATCCCAGTGTCGTGGTTGAACCTCCAG
AATCTGGAAACTTTGTTGATCAATACTAGATATTCCACCATGGTATTA
>A1462814933
TTGAACCTCCAGAATCTGGAAACTTTGTTGATCAATACTAGATATTCCACCATGGTATTACTGCCCGGAATA
TTCAAACTGTCAAAGCTGAAACATGTGAAAATTGACATGAGTTCTTTC
>A819130399
CTGCCCGGAATATTCAAACTGTCAAAGCTGAAACATGTGAAAATTGACATGAGTTCTTTCTTTGAAGAGGAT
GTAATGGATGTGGACAATATTATGCATCAACCAAGTAGAATATTGGAA
>A1899946979
TTTGAAGAGGATGTAATGGATGTGGACAATATTATGCATCAACCAAGTAGAATATTGGAAGCTGAGAATTCA
AAGTTAGAAGACTTGACAACTTTATCTAAAGTTGATATCTCATATACT
>A71268337
GCTGAGAATTCAAAGTTAGAAGACTTGACAACTTTATCTAAAGTTGATATCTCATATACTGAAGCCACGAGT
GATGTTCTGGAGAAGTTCCCAAATCTTCACCACCTTCATTGCCACATC
>A2088461589
GAAGCCACGAGTGATGTTCTGGAGAAGTTCCCAAATCTTCACCACCTTCATTGCCACATCAAGGAACCGATA
GATCCTCCTACACATTGCGATTGGTTTCCCAAGTTTGATGTCCTTAAT
>A1511594411
AAGGAACCGATAGATCCTCCTACACATTGCGATTGGTTTCCCAAGTTTGATGTCCTTAATAAACTTAAATCA
CTCATTGCAATATATGAGAATTCCGGCTATCCTGACAAAATCCGACAA
>A1345361989
AAACTTAAATCACTCATTGCAATATATGAGAATTCCGGCTATCCTGACAAAATCCGACAACCCAATGAATAT
TACTTCCCTAACAGCTTGAAAGAGTTACGGTTGTCTGGTTTTTCCCTG
>A645067347
CCCAATGAATATTACTTCCCTAACAGCTTGAAAGAGTTACGGTTGTCTGGTTTTTCCCTGAGACCTGATTTG
TTGTCAGCAATCGCGGCATTGCCTCAGCTTGAAATTCTGGAGTTTGTC
>A790295322
AGACCTGATTTGTTGTCAGCAATCGCGGCATTGCCTCAGCTTGAAATTCTGGAGTTTGTCAGCTGTAATTTC
GTGGAGGACAAGTGGGATGCAAGTGAGCACATCTATCAACGTCTTAAG
>A1291166419
AGCTGTAATTTCGTGGAGGACAAGTGGGATGCAAGTGAGCACATCTATCAACGTCTTAAGACTTTGTCTATG
CGAGTGGTCAACCATTCGGAATGGGAAGTTGATACGGAAACCTTTCCC
>A1926513171
ACTTTGTCTATGCGAGTGGTCAACCATTCGGAATGGGAAGTTGATACGGAAACCTTTCCCAAGCTTGAGGAA
TTAATACTAGAAGATTGTTACAAGCTTAGGGAGATCCCTTGTGCATTT
>A1149196315
AAGCTTGAGGAATTAATACTAGAAGATTGTTACAAGCTTAGGGAGATCCCTTGTGCATTTATGGATATACAC
ACTTTAAAGTCCATTCATTTAAATAATAATAAGCGTGAGCTTGGAGAT
>A248671754
ATGGATATACACACTTTAAAGTCCATTCATTTAAATAATAATAAGCGTGAGCTTGGAGATTCAGCCATTGAG
ATTAAGAAACAAGTAGAAGCTTTCACAGGAGAGGACAGACCTCAAGTC
>A260226882
TCAGCCATTGAGATTAAGAAACAAGTAGAAGCTTTCACAGGAGAGGACAGACCTCAAGTCCATATAGATATG
AAGAAGAAGCTGAAGAAGAGGCTGAAGAAGAAGCTGAAAGAAGAGAAT
>A1257328857
CAAGTAGAAGCTTTCACAGGAGAGGACAGACCTCAAGTCCATATAGATATGAAGAAGAAGCTGAAGAAGAGG
CTGAAGAAGAAGCTGAAAGAAGAGAATGCCCAAAGGACTCAAGGATAG
>A1824382735
ATGTCCTGCTATTTGACTTCTAAAGTAGAGCATAACAAATGTTGCCAGGTTGCATACACTTTCAACGCAGGG
CCAAATGCAGTCCTAATTGCACGTAACAGAACATCTGCTGCACTTCTG
>A1537851716
TTCAACGCAGGGCCAAATGCAGTCCTAATTGCACGTAACAGAACATCTGCTGCACTTCTGCTTCAGAGGCTG
CTTTTCCACTTCCCTCCAAATTCAGAAACTGATCTAAACAGAATTCAG
>A1515509842
CTTCAGAGGCTGCTTTTCCACTTCCCTCCAAATTCAGAAACTGATCTAAACAGAATTCAGGATATAAAGGAC
ATTGAAGCGTTGCCTCCGCCTCCAGAAATCAAAGATAAGGTTCCAGCT
>A1398671034
GATATAAAGGACATTGAAGCGTTGCCTCCGCCTCCAGAAATCAAAGATAAGGTTCCAGCTCAGAAATACAAA
GGCGAAATCAGCTACTTCATCTGCACACGACCTGGTAGAGGTCCGGTT
>A1864356537
CAGAAATACAAAGGCGAAATCAGCTACTTCATCTGCACACGACCTGGTAGAGGTCCGGTTTTGATAAATGAC
GACAGCCAAGTTCTCCTCCACCCTGATACTGGGTTGCCCAACTTTGAG
>A625971799
TTGATAAATGACGACAGCCAAGTTCTCCTCCACCCTGATACTGGGTTGCCCAACTTTGAGGCTGATAAAGGT
GATGACCATGAATTTGCTAGTCGTCTCAAGGCTTGCGCTTGCATATAT
>A1063442845
GCTGATAAAGGTGATGACCATGAATTTGCTAGTCGTCTCAAGGCTTGCGCTTGCATATATAGGAAGGAGAAG
AAATTATACAATGTTGCCGAGGAGATCCAATCACTCAAGCAACGAATC
>A834681338
AGGAAGGAGAAGAAATTATACAATGTTGCCGAGGAGATCCAATCACTCAAGCAACGAATCATGGATATCTCT
CGCAAACGAGAGACTTATGGTATTACAAATATCAATAGTAATTCAGGA
>A1754384025
ATGGATATCTCTCGCAAACGAGAGACTTATGGTATTACAAATATCAATAGTAATTCAGGAGAAGGGCCAAGT
AATCAGGTTACAACATTGAGGAGAACTACCTCATATATAGATGATGAT
>AA1754384025
ATGGATATCTCTCGCAAACGAGAGACTTATGGTATTACAAATATCAATAGTAATTCAGGAGAAGGGCCAAGT
AATCAGGTTACAACATTGAGGAGAACTACCTCATATATAGATGATGAT
>A1025893552
GAAGGGCCAAGTAATCAGGTTACAACATTGAGGAGAACTACCTCATATATAGATGATGATCACATTTTTGTT
GGCTTTCAGGATGTTGTACAAACATTGCTAGCTGAAATTCTCCAAGGA
>AA1025893552
GAAGGGCCAAGTAATCAGGTTACAACATTGAGGAGAACTACCTCATATATAGATGATGATCACATTTTTGTT
GGCTTTCAGGATGTTGTACAAACATTGCTAGCTGAAATTCTCCAAGGA
>A1336286196
CACATTTTTGTTGGCTTTCAGGATGTTGTACAAACATTGCTAGCTGAAATTCTCCAAGGAGAGCCTCGTCGA
AGCGTCCTCTCCATTTATGGAATGGGGGGTTTAGGCAAGACCACTCTT
>AA1336286196
CACATTTTTGTTGGCTTTCAGGATGTTGTACAAACATTGCTAGCTGAAATTCTCCAAGGAGAGCCTCGTCGA
AGCGTCCTCTCCATTTATGGAATGGGGGGTTTAGGCAAGACCACTCTT
>A12216172
GAGCCTCGTCGAAGCGTCCTCTCCATTTATGGAATGGGGGGTTTAGGCAAGACCACTCTTGCGAGAAAACTT
TACACCAGTCATGATATACTCAATAGCTTCCCTACACGCGCTTGGATA
>AA12216172
GAGCCTCGTCGAAGCGTCCTCTCCATTTATGGAATGGGGGGTTTAGGCAAGACCACTCTTGCGAGAAAACTT
TACACCAGTCATGATATACTCAATAGCTTCCCTACACGCGCTTGGATA
>A343633641
GCGAGAAAACTTTACACCAGTCATGATATACTCAATAGCTTCCCTACACGCGCTTGGATATGTGTTTCGCAA
GAGTACAACACCATGGATCTTCTTCGGAATATCATAAAATCCGTCCAA
>AA343633641
GCGAGAAAACTTTACACCAGTCATGATATACTCAATAGCTTCCCTACACGCGCTTGGATATGTGTTTCGCAA
GAGTACAACACCATGGATCTTCTTCGGAATATCATAAAATCCGTCCAA
>A1563572882
TGTGTTTCGCAAGAGTACAACACCATGGATCTTCTTCGGAATATCATAAAATCCGTCCAAGGTCGCACCACG
GAAACTCTAGATTTGTTGGAAAGGATGACAGAAGGAGATCTTGAAATT
>AA1563572882
TGTGTTTCGCAAGAGTACAACACCATGGATCTTCTTCGGAATATCATAAAATCCGTCCAAGGTCGCACCACG
GAAACTCTAGATTTGTTGGAAAGGATGACAGAAGGAGATCTTGAAATT
>A876504387
GGTCGCACCACGGAAACTCTAGATTTGTTGGAAAGGATGACAGAAGGAGATCTTGAAATTTATCTTCGTGAT
CTATTGAAAGAACGCAAATACCTTATGGTGGTTGATGATGTATGGCAG
>AA876504387
GGTCGCACCACGGAAACTCTAGATTTGTTGGAAAGGATGACAGAAGGAGATCTTGAAATTTATCTTCGTGAT
CTATTGAAAGAACGCAAATACCTTATGGTGGTTGATGATGTATGGCAG
>A711522000
TATCTTCGTGATCTATTGAAAGAACGCAAATACCTTATGGTGGTTGATGATGTATGGCAGAGAGAAGCATGG
GAGAGTTTGAAAAGAGCATTCCCGGATGGCAAGAATGGCAGCAGAGTC
>AA711522000
TATCTTCGTGATCTATTGAAAGAACGCAAATACCTTATGGTGGTTGATGATGTATGGCAGAGAGAAGCATGG
GAGAGTTTGAAAAGAGCATTCCCGGATGGCAAGAATGGCAGCAGAGTC
>A251356948
AGAGAAGCATGGGAGAGTTTGAAAAGAGCATTCCCGGATGGCAAGAATGGCAGCAGAGTCATTATTACCACG
CGCAAAGAGGATGTCGCTGAAAGAGCAGACAACAGAGGTTTTATCCAT
>AA251356948
AGAGAAGCATGGGAGAGTTTGAAAAGAGCATTCCCGGATGGCAAGAATGGCAGCAGAGTCATTATTACCACG
CGCAAAGAGGATGTCGCTGAAAGAGCAGACAACAGAGGTTTTATCCAT
>A1016129625
ATTATTACCACGCGCAAAGAGGATGTCGCTGAAAGAGCAGACAACAGAGGTTTTATCCATAAACTTCGTTTC
CTAAGCCAAGAAGAAAGTTGGGATCTCTTTTGTAGGAAACTACTTGAT
>AA1016129625
ATTATTACCACGCGCAAAGAGGATGTCGCTGAAAGAGCAGACAACAGAGGTTTTATCCATAAACTTCGTTTC
CTAAGCCAAGAAGAAAGTTGGGATCTCTTTTGTAGGAAACTACTTGAT
>A37858137
AAACTTCGTTTCCTAAGCCAAGAAGAAAGTTGGGATCTCTTTTGTAGGAAACTACTTGATGTTCGAGCAATG
GTTCCAGAAATGGAAAGTCTAGCTAAGGATATGGTGGAAAAGTGTAGA
>AA37858137
AAACTTCGTTTCCTAAGCCAAGAAGAAAGTTGGGATCTCTTTTGTAGGAAACTACTTGATGTTCGAGCAATG
GTTCCAGAAATGGAAAGTCTAGCTAAGGATATGGTGGAAAAGTGTAGA
>A1873677566
GTTCGAGCAATGGTTCCAGAAATGGAAAGTCTAGCTAAGGATATGGTGGAAAAGTGTAGAGGCTTACCTCTT
GCAATTGTTGTATTGAGCGGACTACTTTCGCATAAAAAGGGGCTAGAC
>AA1873677566
GTTCGAGCAATGGTTCCAGAAATGGAAAGTCTAGCTAAGGATATGGTGGAAAAGTGTAGAGGCTTACCTCTT
GCAATTGTTGTATTGAGCGGACTACTTTCGCATAAAAAGGGGCTAGAC
>A1405249922
GGCTTACCTCTTGCAATTGTTGTATTGAGCGGACTACTTTCGCATAAAAAGGGGCTAGACGAATGGCAAAAG
GTGAAAGATCACCTTTGGAAGAACATTAAAGAAGATAAATCTATTGAA
>AA1405249922
GGCTTACCTCTTGCAATTGTTGTATTGAGCGGACTACTTTCGCATAAAAAGGGGCTAGACGAATGGCAAAAG
GTGAAAGATCACCTTTGGAAGAACATTAAAGAAGATAAATCTATTGAA
>A2100663264
GAATGGCAAAAGGTGAAAGATCACCTTTGGAAGAACATTAAAGAAGATAAATCTATTGAAATCTCTAACATA
CTATCCTTAAGCTACAATGATTTGTCAACTGCGCTAAAGCAGTGTTTT
>AA2100663264
GAATGGCAAAAGGTGAAAGATCACCTTTGGAAGAACATTAAAGAAGATAAATCTATTGAAATCTCTAACATA
CTATCCTTAAGCTACAATGATTTGTCAACTGCGCTAAAGCAGTGTTTT
>A177793759
ATCTCTAACATACTATCCTTAAGCTACAATGATTTGTCAACTGCGCTAAAGCAGTGTTTTCTCTACTTTGGT
ATATTTCCAGAAGATCAAGTGGTAAAGGCTGATAACATAATACGGTTG
>AA177793759
ATCTCTAACATACTATCCTTAAGCTACAATGATTTGTCAACTGCGCTAAAGCAGTGTTTTCTCTACTTTGGT
ATATTTCCAGAAGATCAAGTGGTAAAGGCTGATAACATAATACGGTTG
>A1414851772
CTCTACTTTGGTATATTTCCAGAAGATCAAGTGGTAAAGGCTGATAACATAATACGGTTGTGGATGGCGGAG
GGTTTCATACCCAGAGGAGAAGAAAGAATGGAGGATGTGGCTGAAGGC
>AA1414851772
CTCTACTTTGGTATATTTCCAGAAGATCAAGTGGTAAAGGCTGATAACATAATACGGTTGTGGATGGCGGAG
GGTTTCATACCCAGAGGAGAAGAAAGAATGGAGGATGTGGCTGAAGGC
>A1159809182
TGGATGGCGGAGGGTTTCATACCCAGAGGAGAAGAAAGAATGGAGGATGTGGCTGAAGGCTTCTTGAATGAA
CTGATAAGACGAAGCTTGGTTCAAGTGGCTTATACATATTGGGAAAGA
>AA1159809182
TGGATGGCGGAGGGTTTCATACCCAGAGGAGAAGAAAGAATGGAGGATGTGGCTGAAGGCTTCTTGAATGAA
CTGATAAGACGAAGCTTGGTTCAAGTGGCTTATACATATTGGGAAAGA
>A677156500
TTCTTGAATGAACTGATAAGACGAAGCTTGGTTCAAGTGGCTTATACATATTGGGAAAGAGTTATTGAATGT
AGGGTTCATGATTTACTCCATGATCTTGCGATACAAAAGGCATTGGAG
>A578698919
GTTATTGAATGTAGGGTTCATGATTTACTCCATGATCTTGCGATACAAAAGGCATTGGAGGTAAACTTCTTT
GGCATTTATGATCCAAGAAGCCACTCCATATCCTCTTTATGTATCAGA
>A493684549
GTAAACTTCTTTGGCATTTATGATCCAAGAAGCCACTCCATATCCTCTTTATGTATCAGACATGTGGTTCAT
AGTCACGGAGAAAGGTACCTCTCACTTGATCTTTCTAACTTAAAGTTG
>A87716518
CATGTGGTTCATAGTCACGGAGAAAGGTACCTCTCACTTGATCTTTCTAACTTAAAGTTGAGGTCAATTATG
TTCTTCGATCCAGATTTTCGTAAGATGAGTCTTATAAACTTCAGGAGT
>A876595017
AGGTCAATTATGTTCTTCGATCCAGATTTTCGTAAGATGAGTCTTATAAACTTCAGGAGTGTGTTCCAACAT
CTATATGTGTTGTACTTGGATATGCGCTTTGGGAATGTGTCTATAGTA
>A1582503801
GTGTTCCAACATCTATATGTGTTGTACTTGGATATGCGCTTTGGGAATGTGTCTATAGTACCTGATGCCATA
GGAAGCTTGTACCACCTCAAGTTGTTAAGACTGAGAGTTATCCGTGAT
>A1169166615
CCTGATGCCATAGGAAGCTTGTACCACCTCAAGTTGTTAAGACTGAGAGTTATCCGTGATCTTCCGTCTTCC
ATTGGCAACCTCAAGAATCTACAGACACTTGTTGTCGATACGGGTGGA
>A513318925
CTTCCGTCTTCCATTGGCAACCTCAAGAATCTACAGACACTTGTTGTCGATACGGGTGGATACACTTGCCAA
CTACCCCAAAAGATAGCTGACTTGATAAATTTAAGACATTTAGTTGCT
>A2138850076
TACACTTGCCAACTACCCCAAAAGATAGCTGACTTGATAAATTTAAGACATTTAGTTGCTCGGTACTATTCA
AAACCTCTGGTACATGTAAACAAACTCACTAGTCTTCAAGTTCTTGAA
>A2057391571
CGGTACTATTCAAAACCTCTGGTACATGTAAACAAACTCACTAGTCTTCAAGTTCTTGAAGGTGTTGGTTGT
GATCAATGGAAAGATGTTGACCCTATTGATTTAGTCAATCTTCGAGAA
>A1468869596
GGTGTTGGTTGTGATCAATGGAAAGATGTTGACCCTATTGATTTAGTCAATCTTCGAGAATTAAGCATGTTT
GATATTAGCAAAACTTACTCCCTAAACAACATTAGCAGCTTGAAAAAC
>A2018831750
TTAAGCATGTTTGATATTAGCAAAACTTACTCCCTAAACAACATTAGCAGCTTGAAAAACCTTAGCACTCTC
ATATTGTGTTGTGAAGATTATGGATCATTCCCATCCCTTGAATTTGTT
>A1600830094
CTTAGCACTCTCATATTGTGTTGTGAAGATTATGGATCATTCCCATCCCTTGAATTTGTTAATTGTTGTGAA
AAGCTCCAGAAATTGATGTTAGAAGGGAAAATAGAGAAATTGCCAGAT
>A1220733920
AATTGTTGTGAAAAGCTCCAGAAATTGATGTTAGAAGGGAAAATAGAGAAATTGCCAGATCTGTTTCCAAAT
TCCATCACAATGATGGTTCTGAGGAAGTCAGTACTGAAAGAAGATCCG
>A706221378
CTGTTTCCAAATTCCATCACAATGATGGTTCTGAGGAAGTCAGTACTGAAAGAAGATCCGATGCCTACTTTG
GGAATGTTGCCAAACCTAAGGAATCTCAATTTGTTTAGTGCTTATGAA
>A1933253137
ATGCCTACTTTGGGAATGTTGCCAAACCTAAGGAATCTCAATTTGTTTAGTGCTTATGAAGGAAAAGAAATA
ATGTGCAGTGATAACAGCTTCAGTCAACTAGAGTTCCTTCATCTTACT
>A2133028565
GGAAAAGAAATAATGTGCAGTGATAACAGCTTCAGTCAACTAGAGTTCCTTCATCTTACTGAACTTGAGAAG
CTAGAAAGATGGGATTTAGGCACAAGTGCCATGCCTCTGATTAAAGGT
>A1731760578
GAACTTGAGAAGCTAGAAAGATGGGATTTAGGCACAAGTGCCATGCCTCTGATTAAAGGTCTTGGTATCCAT
GACTGTCCAAATTTAAAGGAGATTCCTGAGAGAATGAAAGACGTGGAG
>A909494468
TTAGGCACAAGTGCCATGCCTCTGATTAAAGGTCTTGGTATCCATGACTGTCCAAATTTAAAGGAGATTCCT
GAGAGAATGAAAGACGTGGAGCTGTTGAAGAGGAATTATATGTGGTGA
>A1386303721
ATGAGTGATGACTGGGCAGGTAATTGCGTTCTTATGATATTAGGTTTTTATGCTATTGATAGAGGAACTCTA
AAAGACAATGCTACTATTGAGTGTGATGATCACGGTGCTGAGTTCTTC
>A242003424
AGAGGAACTCTAAAAGACAATGCTACTATTGAGTGTGATGATCACGGTGCTGAGTTCTTCGAAGTTGAAATC
AACTCTTCCATGGACGAAGTTATTCATAACCCTGATTTGACATCCCTC
>A1370443289
GAAGTTGAAATCAACTCTTCCATGGACGAAGTTATTCATAACCCTGATTTGACATCCCTCAAGTCATTTCGA
GATGCAGAACAAAAGCAAAGTGGAGATCAAAGAGTTCAACAATGGGTG
>A968632465
AAGTCATTTCGAGATGCAGAACAAAAGCAAAGTGGAGATCAAAGAGTTCAACAATGGGTGTTTGAGATCAAC
TCTATTGCTAATGATGTTGTTGCTATACTCGAGACTTATAGCTTTGAG
>A803494771
TTTGAGATCAACTCTATTGCTAATGATGTTGTTGCTATACTCGAGACTTATAGCTTTGAGGCTGGTAAAGGT
GCTAGTCGTCTCAAGGCTTGCGCTTGCATATGTAGCAAGGAGAAGAAA
>A811392900
GCTGGTAAAGGTGCTAGTCGTCTCAAGGCTTGCGCTTGCATATGTAGCAAGGAGAAGAAATTCTACAATGTT
GCCGAGGAGATTCAATCACTCAAGCAACGAATCATGGATATCTCTCGC
>A58775560
TTCTACAATGTTGCCGAGGAGATTCAATCACTCAAGCAACGAATCATGGATATCTCTCGCAAACGAGAGACT
TATGGTATTACAAATATCAATAGTAATACCATTGGAGAAGGGCCAAGT
>A672661662
AAACGAGAGACTTATGGTATTACAAATATCAATAGTAATACCATTGGAGAAGGGCCAAGTAATCAAGTTACA
ACATTGAGGAGAACTACCTCATATGTGGATGACCAGGATTACATTTTT
>AA672661662
AAACGAGAGACTTATGGTATTACAAATATCAATAGTAATACCATTGGAGAAGGGCCAAGTAATCAAGTTACA
ACATTGAGGAGAACTACCTCATATGTGGATGACCAGGATTACATTTTT
>A994725231
AATCAAGTTACAACATTGAGGAGAACTACCTCATATGTGGATGACCAGGATTACATTTTTGTTGGACTTCAG
GATGTTGTACAAACATTGCTAGCTCAACTTCTCAAAGCAGAGCCTCGT
>AA994725231
AATCAAGTTACAACATTGAGGAGAACTACCTCATATGTGGATGACCAGGATTACATTTTTGTTGGACTTCAG
GATGTTGTACAAACATTGCTAGCTCAACTTCTCAAAGCAGAGCCTCGT
>A1604348119
GTTGGACTTCAGGATGTTGTACAAACATTGCTAGCTCAACTTCTCAAAGCAGAGCCTCGTCGAACCGTCCTC
TCCATTTATGGCATGGGCGGATTAGGCAAGACCACTCTTGCAAGAAAC
>AA1604348119
GTTGGACTTCAGGATGTTGTACAAACATTGCTAGCTCAACTTCTCAAAGCAGAGCCTCGTCGAACCGTCCTC
TCCATTTATGGCATGGGCGGATTAGGCAAGACCACTCTTGCAAGAAAC
>A1599683271
CGAACCGTCCTCTCCATTTATGGCATGGGCGGATTAGGCAAGACCACTCTTGCAAGAAACCTCTACAAAAAT
CCTAACATAGCCTCTAGCTTCCCTACACGCGCTTGGATATGTGTTTCT
>AA1599683271
CGAACCGTCCTCTCCATTTATGGCATGGGCGGATTAGGCAAGACCACTCTTGCAAGAAACCTCTACAAAAAT
CCTAACATAGCCTCTAGCTTCCCTACACGCGCTTGGATATGTGTTTCT
>A500465904
CTCTACAAAAATCCTAACATAGCCTCTAGCTTCCCTACACGCGCTTGGATATGTGTTTCTCAAGAGTATAAC
ACAATGGATCTTCTTAAGACTATCATAAAATCCATCCAAGGTTGCGCC
>AA500465904
CTCTACAAAAATCCTAACATAGCCTCTAGCTTCCCTACACGCGCTTGGATATGTGTTTCTCAAGAGTATAAC
ACAATGGATCTTCTTAAGACTATCATAAAATCCATCCAAGGTTGCGCC
>A546426492
CAAGAGTATAACACAATGGATCTTCTTAAGACTATCATAAAATCCATCCAAGGTTGCGCCAAGAAAACTCTA
GATTTGTTGGAAAAGATGGCAGAAATAGATCTAGAAAATCACCTTCGT
>AA546426492
CAAGAGTATAACACAATGGATCTTCTTAAGACTATCATAAAATCCATCCAAGGTTGCGCCAAGAAAACTCTA
GATTTGTTGGAAAAGATGGCAGAAATAGATCTAGAAAATCACCTTCGT
>A853589074
AAGAAAACTCTAGATTTGTTGGAAAAGATGGCAGAAATAGATCTAGAAAATCACCTTCGTAAGCTATTAACA
GAATGCAAATACCTTGTGGTGGTTGATGATGTATGGCAGAGAGAAGCA
>AA853589074
AAGAAAACTCTAGATTTGTTGGAAAAGATGGCAGAAATAGATCTAGAAAATCACCTTCGTAAGCTATTAACA
GAATGCAAATACCTTGTGGTGGTTGATGATGTATGGCAGAGAGAAGCA
>A10972129
AAGCTATTAACAGAATGCAAATACCTTGTGGTGGTTGATGATGTATGGCAGAGAGAAGCATGGGAGAGTTTG
AAAAGAGCATTCCCGAATGGCAAGAAGGGCAGCAGAGTCATTATTACC
>AA10972129
AAGCTATTAACAGAATGCAAATACCTTGTGGTGGTTGATGATGTATGGCAGAGAGAAGCATGGGAGAGTTTG
AAAAGAGCATTCCCGAATGGCAAGAAGGGCAGCAGAGTCATTATTACC
>A1764278437
TGGGAGAGTTTGAAAAGAGCATTCCCGAATGGCAAGAAGGGCAGCAGAGTCATTATTACCACGCGCAAAGAG
GATGTCGCTGAAAGAGCAGACGACAGAGGTTTTGTTCATAAACTTCGT
>AA1764278437
TGGGAGAGTTTGAAAAGAGCATTCCCGAATGGCAAGAAGGGCAGCAGAGTCATTATTACCACGCGCAAAGAG
GATGTCGCTGAAAGAGCAGACGACAGAGGTTTTGTTCATAAACTTCGT
>A1042564393
ACGCGCAAAGAGGATGTCGCTGAAAGAGCAGACGACAGAGGTTTTGTTCATAAACTTCGTTTCCTAAGTCAA
GAAGAAAGTTGGGATCTCTTTTGTAGGAAACTACTTGATGTTCGAGCA
>AA1042564393
ACGCGCAAAGAGGATGTCGCTGAAAGAGCAGACGACAGAGGTTTTGTTCATAAACTTCGTTTCCTAAGTCAA
GAAGAAAGTTGGGATCTCTTTTGTAGGAAACTACTTGATGTTCGAGCA
>A558907462
TTCCTAAGTCAAGAAGAAAGTTGGGATCTCTTTTGTAGGAAACTACTTGATGTTCGAGCAATGGTTCCAGAA
ATGGAAAATCTAGCTAAGGAAATGGTGGAAAACTGTAGGGGCTTACCT
>AA558907462
TTCCTAAGTCAAGAAGAAAGTTGGGATCTCTTTTGTAGGAAACTACTTGATGTTCGAGCAATGGTTCCAGAA
ATGGAAAATCTAGCTAAGGAAATGGTGGAAAACTGTAGGGGCTTACCT
>A1336688514
CTACTTGATGTTCGAGCAATGGTTCCAGAAATGGAAAATCTAGCTAAGGAAATGGTGGAAAACTGTAGGGGC
TTACCTCTTGCAATTGTTGTATTGAGAAAGAATGGAGGATGTCGCTGA
>AA1336688514
CTACTTGATGTTCGAGCAATGGTTCCAGAAATGGAAAATCTAGCTAAGGAAATGGTGGAAAACTGTAGGGGC
TTACCTCTTGCAATTGTTGTATTGAGAAAGAATGGAGGATGTCGCTGA
>A1661670084
ATGTTCTTCGATCCCGATTTTCATAAGATGAGTCATATAAACTTCAGGAGTGTGTTCCAACATCTATATGTG
TTGTACTTGGATATGCATGTTGGGAATGTGTCTATAGTACCTGATGCA
>A2125368037
CATCTATATGTGTTGTACTTGGATATGCATGTTGGGAATGTGTCTATAGTACCTGATGCAATAGGAAGTTTG
TACCACCTCAAGTTGTTAAGATTGAGAGGTATCCGTGATCTTCCGTCT
>A876347000
ATAGGAAGTTTGTACCACCTCAAGTTGTTAAGATTGAGAGGTATCCGTGATCTTCCGTCTTCCATTGGCAAC
CTCAAGAATCTACAGACACTTGTTGTCGATGCGGGCGGATTCACTTGC
>A1729618570
TCCATTGGCAACCTCAAGAATCTACAGACACTTGTTGTCGATGCGGGCGGATTCACTTGCCAACTACCCCGC
GAGACAGCTGACCTGATAAATTTAAGACATTTAGTTGCTCGGTACTAT
>A538213843
CAACTACCCCGCGAGACAGCTGACCTGATAAATTTAAGACATTTAGTTGCTCGGTACTATTCAAAACCTCTG
GTACATATAAGCAAACTCACTAGTCTTCAAGTTCTTGAAGGTGTTAGT
>A1943949143
TCAAAACCTCTGGTACATATAAGCAAACTCACTAGTCTTCAAGTTCTTGAAGGTGTTAGTTGTGATCAATGG
AAAGATGTTGACCCTGTTGATTTAGTCAATCTTCGAGAATTAAGCATG
>A1796251770
TGTGATCAATGGAAAGATGTTGACCCTGTTGATTTAGTCAATCTTCGAGAATTAAGCATGTTTGATATTAGC
AAATCTTACTCCCTAAGCAACATTAGCAGCTTGAAAAACCTTAGCACT
>A1631020556
TTTGATATTAGCAAATCTTACTCCCTAAGCAACATTAGCAGCTTGAAAAACCTTAGCACTATCAGTTTGTTT
TGTGACGGTTATAATACATTCCCATCCCTTGAATTTGTTAATTGTTGT
>A734869064
ATCAGTTTGTTTTGTGACGGTTATAATACATTCCCATCCCTTGAATTTGTTAATTGTTGTGAAAAGCTCCAT
AAATTGAGGTTAGAAGGGAGAATAGAGAAACTGCCTGATCTGTTTCCA
>A1256104890
GAAAAGCTCCATAAATTGAGGTTAGAAGGGAGAATAGAGAAACTGCCTGATCTGTTTCCAAATTCCATCACA
ACGATGGTTCTGAGGGACTCAAGACTGACGGAAGATCCGATGCCTATT
>A780809026
AATTCCATCACAACGATGGTTCTGAGGGACTCAAGACTGACGGAAGATCCGATGCCTATTTTGGGAATGTTG
CCAAACCTAAGGAATCTCGATTTGTTTAATGCTTATGAAGGAGAAGAA
>A760178457
TTGGGAATGTTGCCAAACCTAAGGAATCTCGATTTGTTTAATGCTTATGAAGGAGAAGAAATAATGTGCAGT
GATAACAGTTTTAGTCAACTGGAGTTCCTTTGTATTCATTGGCTTGAG
>A162443812
ATAATGTGCAGTGATAACAGTTTTAGTCAACTGGAGTTCCTTTGTATTCATTGGCTTGAGAACCTAGAAAGA
TGGGATTTGGCCACAAGTGCCATGCCTCTGATTAAAGGTCTTGGTATT
>A843999402
AACCTAGAAAGATGGGATTTGGCCACAAGTGCCATGCCTCTGATTAAAGGTCTTGGTATTAATGCCTGTCCA
TATTTAAAGGAGATTCCAGAGAGAATGAAAAACGTGGAGCTGTTGAAG
>A700565773
GCCACAAGTGCCATGCCTCTGATTAAAGGTCTTGGTATTAATGCCTGTCCATATTTAAAGGAGATTCCAGAG
AGAATGAAAAACGTGGAGCTGTTGAAGAGGAATTATAAAAAGTGGTGA
>A2040858546
ATGAATGAGCAAGGTAAGTGGTGGGTTCAGATTGCTCGTAATCTGAACGCTCATCTGGGAAATGATCGTGCT
AATCAGGACCACCCACCACAGCCCCCACTAATTGCTCGTAATCTGAAC
>A1628182019
AATGATCGTGCTAATCAGGACCACCCACCACAGCCCCCACTAATTGCTCGTAATCTGAACGCTCATCTGGGA
AATGATCGTGCTAATCAGGACCACCCACCACAGCCCCCACTATCTTTC
>A1458991112
GCTCATCTGGGAAATGATCGTGCTAATCAGGACCACCCACCACAGCCCCCACTATCTTTCCTCAAAGACGCA
GAACAAAAGCAATGCGGAGATCTAAGAGTTCAACAATGGGTGTTTGAG
>A1948325260
CTCAAAGACGCAGAACAAAAGCAATGCGGAGATCTAAGAGTTCAACAATGGGTGTTTGAGATCAACTCTATT
GCTAATGATGCTGTTGCTATACTTGAGACTTATAGCTTTGAGGCTGGT
>A513471451
ATCAACTCTATTGCTAATGATGCTGTTGCTATACTTGAGACTTATAGCTTTGAGGCTGGTAAGCGTGCTAGT
CGTCTCAAGGCTTGCGCTTGTATATGTAGGAAGGAGAAAAAATTCTAC
>A1073348517
AAGCGTGCTAGTCGTCTCAAGGCTTGCGCTTGTATATGTAGGAAGGAGAAAAAATTCTACAATGTCGCAGAG
GAGATTCAATCACTCAAGCAACGAATCATGGATATCTCTCGCAAACGA
>A1395443905
AATGTCGCAGAGGAGATTCAATCACTCAAGCAACGAATCATGGATATCTCTCGCAAACGAGAGACTTATGGT
ATTACAAATATCAATTATAATTCAGGAGAAGGGCCAAGTAATCTGCAG
>A1923253953
GAGACTTATGGTATTACAAATATCAATTATAATTCAGGAGAAGGGCCAAGTAATCTGCAGGTTACAACATTG
AGGAGAACTACCTCATATGTGGATGACCAGGATAACATCTTTGTTGGA
>AA1923253953
GAGACTTATGGTATTACAAATATCAATTATAATTCAGGAGAAGGGCCAAGTAATCTGCAGGTTACAACATTG
AGGAGAACTACCTCATATGTGGATGACCAGGATAACATCTTTGTTGGA
>A1578983775
GTTACAACATTGAGGAGAACTACCTCATATGTGGATGACCAGGATAACATCTTTGTTGGACTTCAGGATGTT
GTAGAAAAATTGTTAGCTGAACTTCTCAAAGCAGAGCCTCGTCGAAGG
>AA1578983775
GTTACAACATTGAGGAGAACTACCTCATATGTGGATGACCAGGATAACATCTTTGTTGGACTTCAGGATGTT
GTAGAAAAATTGTTAGCTGAACTTCTCAAAGCAGAGCCTCGTCGAAGG
>A1695207304
CTTCAGGATGTTGTAGAAAAATTGTTAGCTGAACTTCTCAAAGCAGAGCCTCGTCGAAGGGTCCTCTCCCTT
TATGGAATGGGGGGTTTAGGCAAGACCTCTCTTGCGAGAAAGCTTTAC
>AA1695207304
CTTCAGGATGTTGTAGAAAAATTGTTAGCTGAACTTCTCAAAGCAGAGCCTCGTCGAAGGGTCCTCTCCCTT
TATGGAATGGGGGGTTTAGGCAAGACCTCTCTTGCGAGAAAGCTTTAC
>A2097551460
GTCCTCTCCCTTTATGGAATGGGGGGTTTAGGCAAGACCTCTCTTGCGAGAAAGCTTTACACCAGTCCTGAT
ATACTCAATAGATTCCATACACGCGCTTGGATATGTGTTTCGCAAGAG
>AA2097551460
GTCCTCTCCCTTTATGGAATGGGGGGTTTAGGCAAGACCTCTCTTGCGAGAAAGCTTTACACCAGTCCTGAT
ATACTCAATAGATTCCATACACGCGCTTGGATATGTGTTTCGCAAGAG
>A1772441146
ACCAGTCCTGATATACTCAATAGATTCCATACACGCGCTTGGATATGTGTTTCGCAAGAGTACAACACCATG
GATCTTCTTCGGAATATCATAAAATCCGTCCAAGGTCGCACCAAGGAA
>AA1772441146
ACCAGTCCTGATATACTCAATAGATTCCATACACGCGCTTGGATATGTGTTTCGCAAGAGTACAACACCATG
GATCTTCTTCGGAATATCATAAAATCCGTCCAAGGTCGCACCAAGGAA
>A591162771
TACAACACCATGGATCTTCTTCGGAATATCATAAAATCCGTCCAAGGTCGCACCAAGGAAACTCTAGATTTG
TTGGAAAGGATGACAGAAGGAGATCTAGAAATTTATCTTCGTGATCTA
>AA591162771
TACAACACCATGGATCTTCTTCGGAATATCATAAAATCCGTCCAAGGTCGCACCAAGGAAACTCTAGATTTG
TTGGAAAGGATGACAGAAGGAGATCTAGAAATTTATCTTCGTGATCTA
>A682857970
ACTCTAGATTTGTTGGAAAGGATGACAGAAGGAGATCTAGAAATTTATCTTCGTGATCTATTAAAAGAACGC
AAATACTTTGTGGTGGTTGATGATGTATGGCAGAGAGAAGCATGGGAG
>AA682857970
ACTCTAGATTTGTTGGAAAGGATGACAGAAGGAGATCTAGAAATTTATCTTCGTGATCTATTAAAAGAACGC
AAATACTTTGTGGTGGTTGATGATGTATGGCAGAGAGAAGCATGGGAG
>A1286275894
TTAAAAGAACGCAAATACTTTGTGGTGGTTGATGATGTATGGCAGAGAGAAGCATGGGAGAGTTTGAAAAGA
GTATTCCCGGATGGCAAGAATGGCAGCAGAGTCATTATTACCACGCGC
>AA1286275894
TTAAAAGAACGCAAATACTTTGTGGTGGTTGATGATGTATGGCAGAGAGAAGCATGGGAGAGTTTGAAAAGA
GTATTCCCGGATGGCAAGAATGGCAGCAGAGTCATTATTACCACGCGC
>A2106583799
AGTTTGAAAAGAGTATTCCCGGATGGCAAGAATGGCAGCAGAGTCATTATTACCACGCGCAAAGAGGATGTC
GCTGAAAGAGCAGATGACATAGGTCTTGTTCATAAACTTCGTTTCCTA
>AA2106583799
AGTTTGAAAAGAGTATTCCCGGATGGCAAGAATGGCAGCAGAGTCATTATTACCACGCGCAAAGAGGATGTC
GCTGAAAGAGCAGATGACATAGGTCTTGTTCATAAACTTCGTTTCCTA
>A18134464
AAAGAGGATGTCGCTGAAAGAGCAGATGACATAGGTCTTGTTCATAAACTTCGTTTCCTAAGCCAAGAAGAA
AGTTGGGATCTCTTTCGTAGGAAACTACTTGATGTTCGATCAATGGTT
>AA18134464
AAAGAGGATGTCGCTGAAAGAGCAGATGACATAGGTCTTGTTCATAAACTTCGTTTCCTAAGCCAAGAAGAA
AGTTGGGATCTCTTTCGTAGGAAACTACTTGATGTTCGATCAATGGTT
>A1524801458
AGCCAAGAAGAAAGTTGGGATCTCTTTCGTAGGAAACTACTTGATGTTCGATCAATGGTTCCAGAAATGGAA
AGTCTAGCCAAGGATATGGTGGAAAAGTGTAGAGGCTTACCTCTTGCG
>AA1524801458
AGCCAAGAAGAAAGTTGGGATCTCTTTCGTAGGAAACTACTTGATGTTCGATCAATGGTTCCAGAAATGGAA
AGTCTAGCCAAGGATATGGTGGAAAAGTGTAGAGGCTTACCTCTTGCG
>A739779376
CCAGAAATGGAAAGTCTAGCCAAGGATATGGTGGAAAAGTGTAGAGGCTTACCTCTTGCGATTGTTGTATTA
AGCGGACTACTTTCGCATAAAAAGGGGCTAAACGAATGGCAAAAGGTG
>AA739779376
CCAGAAATGGAAAGTCTAGCCAAGGATATGGTGGAAAAGTGTAGAGGCTTACCTCTTGCGATTGTTGTATTA
AGCGGACTACTTTCGCATAAAAAGGGGCTAAACGAATGGCAAAAGGTG
>A2137254153
ATTGTTGTATTAAGCGGACTACTTTCGCATAAAAAGGGGCTAAACGAATGGCAAAAGGTGAAAGATCACCTT
TGGAAGAACATTAAAGAAGATAAATCTATTGAAATCTCCAACATACTA
>AA2137254153
ATTGTTGTATTAAGCGGACTACTTTCGCATAAAAAGGGGCTAAACGAATGGCAAAAGGTGAAAGATCACCTT
TGGAAGAACATTAAAGAAGATAAATCTATTGAAATCTCCAACATACTA
>A1181078102
AAAGATCACCTTTGGAAGAACATTAAAGAAGATAAATCTATTGAAATCTCCAACATACTATCCTTAAGCTAC
AATGATTTGTCAACTGCGCTCAAGCAGTGTTTTCTCTACTTTGGTATT
>AA1181078102
AAAGATCACCTTTGGAAGAACATTAAAGAAGATAAATCTATTGAAATCTCCAACATACTATCCTTAAGCTAC
AATGATTTGTCAACTGCGCTCAAGCAGTGTTTTCTCTACTTTGGTATT
>A1799912460
TCCTTAAGCTACAATGATTTGTCAACTGCGCTCAAGCAGTGTTTTCTCTACTTTGGTATTTTTCCAGAAGAT
CAAGTGGTCAAGGCTGATAACATAAAATGGTTGTGGATAGCCGAGGGT
>AA1799912460
TCCTTAAGCTACAATGATTTGTCAACTGCGCTCAAGCAGTGTTTTCTCTACTTTGGTATTTTTCCAGAAGAT
CAAGTGGTCAAGGCTGATAACATAAAATGGTTGTGGATAGCCGAGGGT
>A1976276695
TTTCCAGAAGATCAAGTGGTCAAGGCTGATAACATAAAATGGTTGTGGATAGCCGAGGGTTTCATACCCAGA
GGAGAAGCAAGAATGGAGGATGTCGCTGAAGGCTTCTTGAATGAGCTG
>AA1976276695
TTTCCAGAAGATCAAGTGGTCAAGGCTGATAACATAAAATGGTTGTGGATAGCCGAGGGTTTCATACCCAGA
GGAGAAGCAAGAATGGAGGATGTCGCTGAAGGCTTCTTGAATGAGCTG
>A1043254636
TTCATACCCAGAGGAGAAGCAAGAATGGAGGATGTCGCTGAAGGCTTCTTGAATGAGCTGATAAGACGAAGC
TTGGTTCAAGTGGCTAATACATTTTGGGAAGGAGTTACTGAATGTAGG
>AA1043254636
TTCATACCCAGAGGAGAAGCAAGAATGGAGGATGTCGCTGAAGGCTTCTTGAATGAGCTGATAAGACGAAGC
TTGGTTCAAGTGGCTAATACATTTTGGGAAGGAGTTACTGAATGTAGG
>A809738320
ATAAGACGAAGCTTGGTTCAAGTGGCTAATACATTTTGGGAAGGAGTTACTGAATGTAGGGTTCATGATTTA
CTCCGTGATCTTGCGATACAAAAGGCATTGGAGGTAAACTTCTTTGAC
>A1777198921
GTTCATGATTTACTCCGTGATCTTGCGATACAAAAGGCATTGGAGGTAAACTTCTTTGACATTTATGATCCA
AGAAGCCACTCCATATCCCTCTTTATAGTACCTGATGCCATAGGAAGT
>A983590925
ATTTATGATCCAAGAAGCCACTCCATATCCCTCTTTATAGTACCTGATGCCATAGGAAGTTTGTACCATCTC
AAGTTCTTAAGCGTGAGAGGTTTGGGTGACCTTCCTTCTTCCATTGGC
>A1728776339
TTGTACCATCTCAAGTTCTTAAGCGTGAGAGGTTTGGGTGACCTTCCTTCTTCCATTGGCAACCTCAAGAAT
CTACAGACACTTGTCTTTGGCGGATACAATTGCCAACTACCCCAAAAC
>A1408356121
AACCTCAAGAATCTACAGACACTTGTCTTTGGCGGATACAATTGCCAACTACCCCAAAACATAGCTACCCTA
ATAAATCTAAGACATTTAATTTATCCCTATTCAAAACCTTTGGTAGGT
>A1603759122
ATAGCTACCCTAATAAATCTAAGACATTTAATTTATCCCTATTCAAAACCTTTGGTAGGTATATGCAAACTC
ACCAGTCTTCAAGTTGTTGATGGCATCTATTGTGATCAGTGGGAAGAT
>A203849919
ATATGCAAACTCACCAGTCTTCAAGTTGTTGATGGCATCTATTGTGATCAGTGGGAAGATGTTGACCCTGTT
GATTTAGTCAATCTTCGAGAATTAAGGATGTATAGTATTAAGAAATCT
>A1847163552
GTTGACCCTGTTGATTTAGTCAATCTTCGAGAATTAAGGATGTATAGTATTAAGAAATCTTACTCCCTAAAC
AACATTAGCAACTTGAAAAACCTTAGCACTCTCACATTGTGTTGTGAA
>A483312164
TACTCCCTAAACAACATTAGCAACTTGAAAAACCTTAGCACTCTCACATTGTGTTGTGAAGATTATGAATCA
TTCCCATCCCTTGAATTTGTTAATTGTTGTGAAAAGGTCCACAAATTG
>A455388608
GATTATGAATCATTCCCATCCCTTGAATTTGTTAATTGTTGTGAAAAGGTCCACAAATTGTGGTTAGAAGGG
AGAATAGAGAAACTGCTTGATCTGTTTCCAAATTCCATCACAATGATA
>A970090148
TGGTTAGAAGGGAGAATAGAGAAACTGCTTGATCTGTTTCCAAATTCCATCACAATGATAGCTCTTTTCTAC
TCAGGACTGACAGAAGATCCGATGCCTATTTTGGGAATGTTGCCAAAC
>A205496813
GCTCTTTTCTACTCAGGACTGACAGAAGATCCGATGCCTATTTTGGGAATGTTGCCAAACCTAAGGAATCTC
AATTTGGTTAATGCTTATGAAGGAAAAGAAATATTGTGCAGTCATAAT
>A1030553513
CTAAGGAATCTCAATTTGGTTAATGCTTATGAAGGAAAAGAAATATTGTGCAGTCATAATAGCTTCAGTCAA
CTACAGTTCCTCATTCTTGGTGATCTTGAGAAGCTAGAAACATGGCAT
>A567516571
AGCTTCAGTCAACTACAGTTCCTCATTCTTGGTGATCTTGAGAAGCTAGAAACATGGCATTTAGACACAAGT
GCAATGCCTCTGATTAAAGGTCTTGGTATCCATGATTGTCCAAATTTA
>A947736121
TTAGACACAAGTGCAATGCCTCTGATTAAAGGTCTTGGTATCCATGATTGTCCAAATTTAAAGGAGATTCCT
CAGAGAATGAAAGACGTGAAGTTGTTGAAGAGGAATTATAAAAGGTGG
>A1913438472
GACACAAGTGCAATGCCTCTGATTAAAGGTCTTGGTATCCATGATTGTCCAAATTTAAAGGAGATTCCTCAG
AGAATGAAAGACGTGAAGTTGTTGAAGAGGAATTATAAAAGGTGGTGA
>A1883271856
ATGAATGAACAACGTAAATGGCGGGTTCAGATTGCTCGTAATTTGAACGCTCGTCTGGGAAATGATCGTGCT
GATCAGGACCACCCACCACAGCCCCCACTATTCAAAAAATTGGGTGAT
>A1921439814
AATGATCGTGCTGATCAGGACCACCCACCACAGCCCCCACTATTCAAAAAATTGGGTGATTTCCTCATTCAA
CAAGTTTCCCTGCTTACAAATCTGAGAGATGAAGTTAGATGGCTGAGA
>A223015735
TTCCTCATTCAACAAGTTTCCCTGCTTACAAATCTGAGAGATGAAGTTAGATGGCTGAGAAATGAGTTACTC
TTCATACAGTCTTTCCTCAGAGATGCAGAACTAAAGCAAAGTGGAGAT
>A174200860
AATGAGTTACTCTTCATACAGTCTTTCCTCAGAGATGCAGAACTAAAGCAAAGTGGAGATCAAAGAGTTCAA
CAATGGGTGTTTGAGATCAACTCTATTGCTAATGATGCTGTTGCTATA
>A698159887
CAAAGAGTTCAACAATGGGTGTTTGAGATCAACTCTATTGCTAATGATGCTGTTGCTATACTTGAGACTTAT
AGCTTTGAGGCTGGTAAACGTGCTAGTCCTCTCAAGGCTTGCGCTTGC
>A1677393072
CTTGAGACTTATAGCTTTGAGGCTGGTAAACGTGCTAGTCCTCTCAAGGCTTGCGCTTGCATATGTAGGAAG
GAGAAGAAATTCTACAATGTTGCCGAGGAGATCCAATCACTCAAGCAA
>A1841616593
ATATGTAGGAAGGAGAAGAAATTCTACAATGTTGCCGAGGAGATCCAATCACTCAAGCAACGAATCTTGGAT
ATCTCTCGCAAACGAGAGACTTATGGTATTACAAATATCAATAGTACT
>A1454002781
CGAATCTTGGATATCTCTCGCAAACGAGAGACTTATGGTATTACAAATATCAATAGTACTAATGCAGGAGAA
GGGCCAAGTAATCAGGTTACAACATTGAGGAGAACTACCTCATATGTG
>A1268114201
AATGCAGGAGAAGGGCCAAGTAATCAGGTTACAACATTGAGGAGAACTACCTCATATGTGGATGACCACGAT
TACATTTTTGTTGGCTTAAAGGAGGTTGTACAAACATTGCTAGTTGAA
>AA1268114201
AATGCAGGAGAAGGGCCAAGTAATCAGGTTACAACATTGAGGAGAACTACCTCATATGTGGATGACCACGAT
TACATTTTTGTTGGCTTAAAGGAGGTTGTACAAACATTGCTAGTTGAA
>A2090151347
GATGACCACGATTACATTTTTGTTGGCTTAAAGGAGGTTGTACAAACATTGCTAGTTGAACTTCTCAAAGCA
GAGCCTCGTCGAAGCGTCCTCTCCATTTATGGAATGGGGGGCTTAGGC
>AA2090151347
GATGACCACGATTACATTTTTGTTGGCTTAAAGGAGGTTGTACAAACATTGCTAGTTGAACTTCTCAAAGCA
GAGCCTCGTCGAAGCGTCCTCTCCATTTATGGAATGGGGGGCTTAGGC
>A1756001064
CTTCTCAAAGCAGAGCCTCGTCGAAGCGTCCTCTCCATTTATGGAATGGGGGGCTTAGGCAAGACCACTCTT
GCGGAAAAACTCTACAACAGTCCTGATACAGTCTCTAGCTTCCCTGCA
>AA1756001064
CTTCTCAAAGCAGAGCCTCGTCGAAGCGTCCTCTCCATTTATGGAATGGGGGGCTTAGGCAAGACCACTCTT
GCGGAAAAACTCTACAACAGTCCTGATACAGTCTCTAGCTTCCCTGCA
>A810432450
AAGACCACTCTTGCGGAAAAACTCTACAACAGTCCTGATACAGTCTCTAGCTTCCCTGCACGCGCTTGGATA
TGTGTCTCTCAAGAGTTCAAGAAAATGGATCTTCTTAGGAATATCATA
>AA810432450
AAGACCACTCTTGCGGAAAAACTCTACAACAGTCCTGATACAGTCTCTAGCTTCCCTGCACGCGCTTGGATA
TGTGTCTCTCAAGAGTTCAAGAAAATGGATCTTCTTAGGAATATCATA
>A1232681804
CGCGCTTGGATATGTGTCTCTCAAGAGTTCAAGAAAATGGATCTTCTTAGGAATATCATAAAATCCATCCAA
GGTCGCACCAAGGAAACTCTTGATTTGTTGGAAAGGATGACAGAAAGA
>AA1232681804
CGCGCTTGGATATGTGTCTCTCAAGAGTTCAAGAAAATGGATCTTCTTAGGAATATCATAAAATCCATCCAA
GGTCGCACCAAGGAAACTCTTGATTTGTTGGAAAGGATGACAGAAAGA
>A1420440500
AAATCCATCCAAGGTCGCACCAAGGAAACTCTTGATTTGTTGGAAAGGATGACAGAAAGAGATCTTGAAATT
CATCTTCGTGATCTATTGAGAGAACGCAAATACCTTGTGGTGGTTGAT
>AA1420440500
AAATCCATCCAAGGTCGCACCAAGGAAACTCTTGATTTGTTGGAAAGGATGACAGAAAGAGATCTTGAAATT
CATCTTCGTGATCTATTGAGAGAACGCAAATACCTTGTGGTGGTTGAT
>A564744215
GATCTTGAAATTCATCTTCGTGATCTATTGAGAGAACGCAAATACCTTGTGGTGGTTGATGATGTATGGCAG
AGAGAAGCATGGGAGAGTTTGAAAAGAGCATTCCCGGATAGCAAGAAT
>AA564744215
GATCTTGAAATTCATCTTCGTGATCTATTGAGAGAACGCAAATACCTTGTGGTGGTTGATGATGTATGGCAG
AGAGAAGCATGGGAGAGTTTGAAAAGAGCATTCCCGGATAGCAAGAAT
>A1649619481
GATGTATGGCAGAGAGAAGCATGGGAGAGTTTGAAAAGAGCATTCCCGGATAGCAAGAATGGCAGCAGAGTC
ATTATTACCACGCGCAAAGAGGAAGTCGCTGAAAGAGCAGACAACATA
>AA1649619481
GATGTATGGCAGAGAGAAGCATGGGAGAGTTTGAAAAGAGCATTCCCGGATAGCAAGAATGGCAGCAGAGTC
ATTATTACCACGCGCAAAGAGGAAGTCGCTGAAAGAGCAGACAACATA
>A1606205646
GGCAGCAGAGTCATTATTACCACGCGCAAAGAGGAAGTCGCTGAAAGAGCAGACAACATAAGTTTTGTTCAT
AAACTTCGTTTCCTAAGTCAAGAAGAAAGTTGGGATCTCTTTTGTAGG
>AA1606205646
GGCAGCAGAGTCATTATTACCACGCGCAAAGAGGAAGTCGCTGAAAGAGCAGACAACATAAGTTTTGTTCAT
AAACTTCGTTTCCTAAGTCAAGAAGAAAGTTGGGATCTCTTTTGTAGG
>A2069861723
AGTTTTGTTCATAAACTTCGTTTCCTAAGTCAAGAAGAAAGTTGGGATCTCTTTTGTAGGAAACTACTTGAT
GTTCAAGCAATGGATCCACATATGGAACGTTTAGCTTTAGATATGGTG
>AA2069861723
AGTTTTGTTCATAAACTTCGTTTCCTAAGTCAAGAAGAAAGTTGGGATCTCTTTTGTAGGAAACTACTTGAT
GTTCAAGCAATGGATCCACATATGGAACGTTTAGCTTTAGATATGGTG
>A327958490
AAACTACTTGATGTTCAAGCAATGGATCCACATATGGAACGTTTAGCTTTAGATATGGTGGACAAGTGTAGA
GGCTTACCTCTTGCAATTGTTGTATTGAGCGGACTACTTTCACATAAA
>AA327958490
AAACTACTTGATGTTCAAGCAATGGATCCACATATGGAACGTTTAGCTTTAGATATGGTGGACAAGTGTAGA
GGCTTACCTCTTGCAATTGTTGTATTGAGCGGACTACTTTCACATAAA
>A522384009
GACAAGTGTAGAGGCTTACCTCTTGCAATTGTTGTATTGAGCGGACTACTTTCACATAAAAAGGGGCTAAAC
GAATGGAAAAAGGTGCAAGATCACCTTTGGGAGAACATTAAACATGAT
>AA522384009
GACAAGTGTAGAGGCTTACCTCTTGCAATTGTTGTATTGAGCGGACTACTTTCACATAAAAAGGGGCTAAAC
GAATGGAAAAAGGTGCAAGATCACCTTTGGGAGAACATTAAACATGAT
>A822411712
AAGGGGCTAAACGAATGGAAAAAGGTGCAAGATCACCTTTGGGAGAACATTAAACATGATAAATCTATTGAA
ATCTCTAACATACTATCCTTAAGCTACAATGATTTGTCAACTGCGCTC
>AA822411712
AAGGGGCTAAACGAATGGAAAAAGGTGCAAGATCACCTTTGGGAGAACATTAAACATGATAAATCTATTGAA
ATCTCTAACATACTATCCTTAAGCTACAATGATTTGTCAACTGCGCTC
>A509902785
AAATCTATTGAAATCTCTAACATACTATCCTTAAGCTACAATGATTTGTCAACTGCGCTCAAGCAGTGTTTT
CTCTACTTTGGTATTTTTCCAGATGATCAATTGCTCGGGGCTGATAAC
>AA509902785
AAATCTATTGAAATCTCTAACATACTATCCTTAAGCTACAATGATTTGTCAACTGCGCTCAAGCAGTGTTTT
CTCTACTTTGGTATTTTTCCAGATGATCAATTGCTCGGGGCTGATAAC
>A935882371
AAGCAGTGTTTTCTCTACTTTGGTATTTTTCCAGATGATCAATTGCTCGGGGCTGATAACATAATACGGCTG
TGGATGGCCGAGGGTTTCATACCCAGAGGAGAAGAAAGAATGGAGGAT
>AA935882371
AAGCAGTGTTTTCTCTACTTTGGTATTTTTCCAGATGATCAATTGCTCGGGGCTGATAACATAATACGGCTG
TGGATGGCCGAGGGTTTCATACCCAGAGGAGAAGAAAGAATGGAGGAT
>A1747904574
ATAATACGGCTGTGGATGGCCGAGGGTTTCATACCCAGAGGAGAAGAAAGAATGGAGGATGTCGCTGAAGGC
TTCTTGAATGAACTGATAAGACGAAGCTTGGTTCAAGTGGTGGATACG
>AA1747904574
ATAATACGGCTGTGGATGGCCGAGGGTTTCATACCCAGAGGAGAAGAAAGAATGGAGGATGTCGCTGAAGGC
TTCTTGAATGAACTGATAAGACGAAGCTTGGTTCAAGTGGTGGATACG
>A536062145
GTCGCTGAAGGCTTCTTGAATGAACTGATAAGACGAAGCTTGGTTCAAGTGGTGGATACGTTTTGGGAAAAA
GTTACTGAATGTAGAGTTCATGATTTACTCCATGAACTTGCGATACAA
>AA536062145
GTCGCTGAAGGCTTCTTGAATGAACTGATAAGACGAAGCTTGGTTCAAGTGGTGGATACGTTTTGGGAAAAA
GTTACTGAATGTAGAGTTCATGATTTACTCCATGAACTTGCGATACAA
>A225599927
TTTTGGGAAAAAGTTACTGAATGTAGAGTTCATGATTTACTCCATGAACTTGCGATACAAAAGGCATTGGAG
GTAAACTTCTTTGACATTTATGATCCAAGAAGCCGCTCCATATCTTCT
>A756511323
AAGGCATTGGAGGTAAACTTCTTTGACATTTATGATCCAAGAAGCCGCTCCATATCTTCTTTATGTATCAGA
CATGTCATTCATAGTGAAGGAGAAAGGTACCTCTCACTTGATCTTTCT
>A368698739
TTATGTATCAGACATGTCATTCATAGTGAAGGAGAAAGGTACCTCTCACTTGATCTTTCTAACTTAAAGTTG
AGGTCAATTATGTTCTTCGATCCATATATTTGTAATGTGTTCCAACAT
>A1312173133
AACTTAAAGTTGAGGTCAATTATGTTCTTCGATCCATATATTTGTAATGTGTTCCAACATATAGATGTGTTC
CGACACATATATGTGTTGTACTTGGATATTAATGAAGGTGGTGTTATA
>A1763457224
ATAGATGTGTTCCGACACATATATGTGTTGTACTTGGATATTAATGAAGGTGGTGTTATACCTGATGCCATA
GGGAGTTTGTACCACCTCAAGTTGTTAAGATTGACAGGTGGTATCCGT
>A583526496
CCTGATGCCATAGGGAGTTTGTACCACCTCAAGTTGTTAAGATTGACAGGTGGTATCCGTCGTCTTCCTTCG
TCTATTGGCAACCTTAAGAATTTACAGACACTTTGTGTCGGAGGCTTA
>A251124645
CGTCTTCCTTCGTCTATTGGCAACCTTAAGAATTTACAGACACTTTGTGTCGGAGGCTTATGCGAATTATCC
AGCGAAACAGCTGAGCTAATAAATCTAAGACATTTAGAAGCTGAGTAT
>A2027206955
TGCGAATTATCCAGCGAAACAGCTGAGCTAATAAATCTAAGACATTTAGAAGCTGAGTATTCAGAACCTCTG
GTACGTATTAGCAATCTCACTAGTCTTCAAGTTCTTCAAGGTGTTAAT
>A557713118
TCAGAACCTCTGGTACGTATTAGCAATCTCACTAGTCTTCAAGTTCTTCAAGGTGTTAATTGTGATCAATGG
AAAGATGTTGACCCTGTTGATTTAGTCAATCTTCGAAAATTAAGCATG
>A1147001546
TGTGATCAATGGAAAGATGTTGACCCTGTTGATTTAGTCAATCTTCGAAAATTAAGCATGCATGATATTACC
AAATCTTACTCCCTAAACAACATTAGCAGCTTGAAAAACCTTAGCACT
>A279734303
CATGATATTACCAAATCTTACTCCCTAAACAACATTAGCAGCTTGAAAAACCTTAGCACTCTCACATTGTTT
TGTAGAGGTGGTGAATCATTCCCATCCCTTGAATTTGTTTATTGTTGT
>A760130642
CTCACATTGTTTTGTAGAGGTGGTGAATCATTCCCATCCCTTGAATTTGTTTATTGTTGTGAAAAGCTCCAG
AAATTGAGGTTAGAAGGGAGAATAGAGAAACTGCCTGATCTGTTTCCA
>A1671953093
GAAAAGCTCCAGAAATTGAGGTTAGAAGGGAGAATAGAGAAACTGCCTGATCTGTTTCCAAATTCCATCACA
ATGATGCTTTTGAGTTACTCAGTACTGAAAACAGATCCGATGCCTATT
>A300127059
AATTCCATCACAATGATGCTTTTGAGTTACTCAGTACTGAAAACAGATCCGATGCCTATTTTGGGAATGTTG
CCAAACCTAAGGTATCTCTATTTGTTTAGAGTTTATAAAGGAAAAGAA
>A104208154
TTGGGAATGTTGCCAAACCTAAGGTATCTCTATTTGTTTAGAGTTTATAAAGGAAAAGAAATAATATGCAGT
GATAACAGCTTCAGTCAACTAGAGATCCTTAGTCTTTATGATCTTGAG
>A298709150
ATAATATGCAGTGATAACAGCTTCAGTCAACTAGAGATCCTTAGTCTTTATGATCTTGAGAACTTAGAAACA
TGGCATTTAGCCACAAGTGCAATGCCTCTCATTAAAAGTTTTTGTATC
>A83074225
AACTTAGAAACATGGCATTTAGCCACAAGTGCAATGCCTCTCATTAAAAGTTTTTGTATCGATGACTGTCCA
AATTTAAAGGAGATTCCTGAGAGAATGAAAGACGTGGAGCTGTTGAAG
>A2041344744
GAAACATGGCATTTAGCCACAAGTGCAATGCCTCTCATTAAAAGTTTTTGTATCGATGACTGTCCAAATTTA
AAGGAGATTCCTGAGAGAATGAAAGACGTGGAGCTGTTGAAGATGTGA
>A1504541674
ATGATTGGAGTTCTTGTGGGCGACATACTATGTGTAGTTCAAATGCTTCCTGTAGGATCTATAATCGAAGAA
GACGCCAGAAAGATTGATCTTGGGACGATACAGATATTGGAGAAAACT
>A2119642026
ATAATCGAAGAAGACGCCAGAAAGATTGATCTTGGGACGATACAGATATTGGAGAAAACTGAAGATCTAAAG
GCACGAGTGGAAACATACTATAAATCCTTAAAATTCATTCCATCTCAT
>A1675404549
GAAGATCTAAAGGCACGAGTGGAAACATACTATAAATCCTTAAAATTCATTCCATCTCATGAGTTTCCCACT
GTTGGTGGATTGAGCTTTGTTGATTCTCTGCTTAGAAAATTGAATGAG
>A365993185
GAGTTTCCCACTGTTGGTGGATTGAGCTTTGTTGATTCTCTGCTTAGAAAATTGAATGAGATGTTGAAATCT
GAAACAGGTTTTGGTTTCATGATGAAGCCTCATGTTGGCATTTTAGTG
>A1900904362
ATGTTGAAATCTGAAACAGGTTTTGGTTTCATGATGAAGCCTCATGTTGGCATTTTAGTGAAAGAGCTCTCA
TCTCTATCACATGTTTTTAAAGAGGCTGCAAAGGTGCAGAACGAACAT
>A761410208
AAAGAGCTCTCATCTCTATCACATGTTTTTAAAGAGGCTGCAAAGGTGCAGAACGAACATGAAATTCTTAAA
GATTTTCAGAAGTGTACTGTCAGTTTGGCATATGAAGCTGAAGTTGCT
>A754201728
GAAATTCTTAAAGATTTTCAGAAGTGTACTGTCAGTTTGGCATATGAAGCTGAAGTTGCTATTGACTTGATT
CTTGTTCAATGTAAGGTTCTTGAACATTCCTTTTGTTCACTTCCAGGA
>A639541043
ATTGACTTGATTCTTGTTCAATGTAAGGTTCTTGAACATTCCTTTTGTTCACTTCCAGGAATCATAAAAGAG
ATCAAGCATATCTATACGGAGGTGACCAAGATGTGGTCGGAGAACCTC
>A263773137
ATCATAAAAGAGATCAAGCATATCTATACGGAGGTGACCAAGATGTGGTCGGAGAACCTCTCTGTGAGGCCC
AACTCTGTGGTTGAGCTATCTAAACATCTGCCAATTGAATATAGCAAT
>A2129980979
TCTGTGAGGCCCAACTCTGTGGTTGAGCTATCTAAACATCTGCCAATTGAATATAGCAATCTTATGAATGAC
GAGGAGATTGTGGGTTTTGAGAAAGCGGAAGAAAAAATAAGTCATCAT
>A812504763
CTTATGAATGACGAGGAGATTGTGGGTTTTGAGAAAGCGGAAGAAAAAATAAGTCATCATCTCACTCGAGGG
ATAAATGAACTAGATGTCATCCCTATTGTTGGGATGGGGGGACAAGGC
>A1498966240
CTCACTCGAGGGATAAATGAACTAGATGTCATCCCTATTGTTGGGATGGGGGGACAAGGCAAAACAACTTGT
GCTCGAAAGTTGTATAATAATGTCAGCATTGTTCACCATTTTGATGTT
>A732060665
AAAACAACTTGTGCTCGAAAGTTGTATAATAATGTCAGCATTGTTCACCATTTTGATGTTCGAGCATGGTGC
ATCATTTCCCAAACATATAATCGAAGAGAGCTATTACAAGCGATTTTC
>AA732060665
AAAACAACTTGTGCTCGAAAGTTGTATAATAATGTCAGCATTGTTCACCATTTTGATGTTCGAGCATGGTGC
ATCATTTCCCAAACATATAATCGAAGAGAGCTATTACAAGCGATTTTC
>A1243343756
CGAGCATGGTGCATCATTTCCCAAACATATAATCGAAGAGAGCTATTACAAGCGATTTTCAGTCAAGTTACA
GGTTCTAAGGACAATGGAAATAAGGATGACGTCCTTGCCGACCTGTTG
>AA1243343756
CGAGCATGGTGCATCATTTCCCAAACATATAATCGAAGAGAGCTATTACAAGCGATTTTCAGTCAAGTTACA
GGTTCTAAGGACAATGGAAATAAGGATGACGTCCTTGCCGACCTGTTG
>A2022414142
AGTCAAGTTACAGGTTCTAAGGACAATGGAAATAAGGATGACGTCCTTGCCGACCTGTTGAGGAGAAGGTTA
ATGAGTACGAGATATCTTATTGTCTTGGATGATATGTGGGATTGTACG
>AA2022414142
AGTCAAGTTACAGGTTCTAAGGACAATGGAAATAAGGATGACGTCCTTGCCGACCTGTTGAGGAGAAGGTTA
ATGAGTACGAGATATCTTATTGTCTTGGATGATATGTGGGATTGTACG
>A1787746385
AGGAGAAGGTTAATGAGTACGAGATATCTTATTGTCTTGGATGATATGTGGGATTGTACGGTGTGGGATGAC
TTAAGGCTTTGCTTTCCAGATGTTGGAAATAGAAGCAGAATAGTAATA
>AA1787746385
AGGAGAAGGTTAATGAGTACGAGATATCTTATTGTCTTGGATGATATGTGGGATTGTACGGTGTGGGATGAC
TTAAGGCTTTGCTTTCCAGATGTTGGAAATAGAAGCAGAATAGTAATA
>A2048360378
GTGTGGGATGACTTAAGGCTTTGCTTTCCAGATGTTGGAAATAGAAGCAGAATAGTAATAACAACTCGACTT
GAGAAAGTCGGTGCCCATGTCGTGCACCATATTGATCCTTATTTCCTT
>AA2048360378
GTGTGGGATGACTTAAGGCTTTGCTTTCCAGATGTTGGAAATAGAAGCAGAATAGTAATAACAACTCGACTT
GAGAAAGTCGGTGCCCATGTCGTGCACCATATTGATCCTTATTTCCTT
>A903219731
ACAACTCGACTTGAGAAAGTCGGTGCCCATGTCGTGCACCATATTGATCCTTATTTCCTTCCATTCCTCACA
CCAGAAGAGAGTTGCAAATTGTTGCAGAAACGAGTATTTCAGCAGGAA
>AA903219731
ACAACTCGACTTGAGAAAGTCGGTGCCCATGTCGTGCACCATATTGATCCTTATTTCCTTCCATTCCTCACA
CCAGAAGAGAGTTGCAAATTGTTGCAGAAACGAGTATTTCAGCAGGAA
>A1038116109
CCATTCCTCACACCAGAAGAGAGTTGCAAATTGTTGCAGAAACGAGTATTTCAGCAGGAAGGTTGCCCACCC
GAACTACAAAATGTGAGTCTAGCACTTGCAAAAAGGTGCAAAGGATTG
>AA1038116109
CCATTCCTCACACCAGAAGAGAGTTGCAAATTGTTGCAGAAACGAGTATTTCAGCAGGAAGGTTGCCCACCC
GAACTACAAAATGTGAGTCTAGCACTTGCAAAAAGGTGCAAAGGATTG
>A2013714772
GGTTGCCCACCCGAACTACAAAATGTGAGTCTAGCACTTGCAAAAAGGTGCAAAGGATTGCCTCTTGTGGTT
ATCTTGGCTGCTGGAATAATTAAAAGGGATAAAATGAATGAATCTTGG
>AA2013714772
GGTTGCCCACCCGAACTACAAAATGTGAGTCTAGCACTTGCAAAAAGGTGCAAAGGATTGCCTCTTGTGGTT
ATCTTGGCTGCTGGAATAATTAAAAGGGATAAAATGAATGAATCTTGG
>A1369007863
CCTCTTGTGGTTATCTTGGCTGCTGGAATAATTAAAAGGGATAAAATGAATGAATCTTGGTGGCGTGAAGTT
AAAAAAGCTCTATTTTCCTATCTTGATTGTGAGACTAAAGACTATAGT
>A1872000617
TGGCGTGAAGTTAAAAAAGCTCTATTTTCCTATCTTGATTGTGAGACTAAAGACTATAGTCGGGCAAGTATG
CTTTTAAGTTATGATAACTTACCCGATTATTTAAAGCCTTGCCTTCTC
>A1370268693
CGGGCAAGTATGCTTTTAAGTTATGATAACTTACCCGATTATTTAAAGCCTTGCCTTCTCTACATGGGGATG
TTTCCGGAGGATGTGATTATTCGAGTGCCTAAATTGATAAGTTTATGG
>AA1370268693
CGGGCAAGTATGCTTTTAAGTTATGATAACTTACCCGATTATTTAAAGCCTTGCCTTCTCTACATGGGGATG
TTTCCGGAGGATGTGATTATTCGAGTGCCTAAATTGATAAGTTTATGG
>A245673511
TACATGGGGATGTTTCCGGAGGATGTGATTATTCGAGTGCCTAAATTGATAAGTTTATGGATCGCAGAAGGA
TTCGTGCAAAACAGTGAATCTGGGAGATTAATGGAAGAGACAGCTGAA
>AA245673511
TACATGGGGATGTTTCCGGAGGATGTGATTATTCGAGTGCCTAAATTGATAAGTTTATGGATCGCAGAAGGA
TTCGTGCAAAACAGTGAATCTGGGAGATTAATGGAAGAGACAGCTGAA
>A1880588871
ATCGCAGAAGGATTCGTGCAAAACAGTGAATCTGGGAGATTAATGGAAGAGACAGCTGAAGGTTACTTGATG
GATCTCATCCACAGTAATGTGGTAATGGTTTCAAAGAGAGGATATAAT
>AA1880588871
ATCGCAGAAGGATTCGTGCAAAACAGTGAATCTGGGAGATTAATGGAAGAGACAGCTGAAGGTTACTTGATG
GATCTCATCCACAGTAATGTGGTAATGGTTTCAAAGAGAGGATATAAT
>A2089505422
GGTTACTTGATGGATCTCATCCACAGTAATGTGGTAATGGTTTCAAAGAGAGGATATAATAGTAAAGTCAAA
TACTGTTACGTCCATGATGTAGTGTTTCACTTTTGCTTGGAGAAGAGT
>A1559857670
AGTAAAGTCAAATACTGTTACGTCCATGATGTAGTGTTTCACTTTTGCTTGGAGAAGAGTAGAGAAGAAAAG
TTTATGCTGGTAGTGAAGGCAAACCATTACCAGTTTCGACCTTCTGAT
>A2039500164
AGAGAAGAAAAGTTTATGCTGGTAGTGAAGGCAAACCATTACCAGTTTCGACCTTCTGATTGGAACGGAAGT
AGTGTGAGTTGCAGTTTCAATAATGAGCATTCCAAGTTTGCATCTCTG
>A850232968
TGGAACGGAAGTAGTGTGAGTTGCAGTTTCAATAATGAGCATTCCAAGTTTGCATCTCTGAGATCCAAAACA
CAGACGAAGACTTTCTACCAACACTTGAGGTCACTGATAACGACGAAT
>A1436422864
AGATCCAAAACACAGACGAAGACTTTCTACCAACACTTGAGGTCACTGATAACGACGAATGGTGTAGGTTAT
GGTTGGAATCCCTTCCATGATGTTTATCAACTGAGGCTTGTTAAGGTC
>A1869302933
GGTGTAGGTTATGGTTGGAATCCCTTCCATGATGTTTATCAACTGAGGCTTGTTAAGGTCTTGGATTTAAGT
TCTCAATGTGTGGCTCTTTTGCGGTCAGCTCAATTGCAACCACTAATT
>A1315737021
TTGGATTTAAGTTCTCAATGTGTGGCTCTTTTGCGGTCAGCTCAATTGCAACCACTAATTCACCTGAAGTAC
CTCGCAGTTTACACACTTGGCTTTAATTTTCATCCAGAATTTCATCTG
>A437893305
CACCTGAAGTACCTCGCAGTTTACACACTTGGCTTTAATTTTCATCCAGAATTTCATCTGCCCCATCTGGAA
ACTTTATTTGTGAATTGTAGTTTCCGCTCTACATTGTTGCCAACCACT
>A857244399
CCCCATCTGGAAACTTTATTTGTGAATTGTAGTTTCCGCTCTACATTGTTGCCAACCACTTTTTGGAAAATG
GAAAAATTAAGGCATGTTGAGATTTTTACTGCTGAATTTGATTTGATA
>A269746799
TTTTGGAAAATGGAAAAATTAAGGCATGTTGAGATTTTTACTGCTGAATTTGATTTGATAAACAACAAGCAG
GGGATCTTTGAAGAATCCTCTAAATTGGAAAATTTGAGGATATTAAGG
>A1790389001
AACAACAAGCAGGGGATCTTTGAAGAATCCTCTAAATTGGAAAATTTGAGGATATTAAGGGATGTTGTATTT
CCAATTGATCAAGTTGATAGCCTGGATGTGTTGTCACGGAGGTGTCCT
>A1366269968
GATGTTGTATTTCCAATTGATCAAGTTGATAGCCTGGATGTGTTGTCACGGAGGTGTCCTAATCTTCAAGAA
CTTCACATCTCTGTTCACAGCGATGATGATTCTGCAGAGATTTGTCTC
>A1103219484
AATCTTCAAGAACTTCACATCTCTGTTCACAGCGATGATGATTCTGCAGAGATTTGTCTCAAATTGGAGAGC
TTTAAGCAGCTTCGCATACTTCGCCTGTACATTAAGTCGTCCCAAGCT
>A421496991
AAATTGGAGAGCTTTAAGCAGCTTCGCATACTTCGCCTGTACATTAAGTCGTCCCAAGCTGTATCCAAGTTA
CAGTTGCCTTCAAATTTAAAGAAGTTGTTACTATACAACATTCATATA
>A291486774
GTATCCAAGTTACAGTTGCCTTCAAATTTAAAGAAGTTGTTACTATACAACATTCATATAGAAAGCACGATT
CCTGTCATTGCGGGACTACCAAATCTGGAGTATCTCCGATTAGCAGCT
>A301668496
GAAAGCACGATTCCTGTCATTGCGGGACTACCAAATCTGGAGTATCTCCGATTAGCAGCTGGAGATCTTATT
CAATCCAAAGAATGGTGCCTTGGAGATATCACATTGCATAAACTTAAG
>A2014602807
GGAGATCTTATTCAATCCAAAGAATGGTGCCTTGGAGATATCACATTGCATAAACTTAAGATCTTGAAACTG
GTGTCATTAGCTATCTCAAGGTGGGATGCCTCGGAGGAATCCTTTCCC
>A1441086096
ATCTTGAAACTGGTGTCATTAGCTATCTCAAGGTGGGATGCCTCGGAGGAATCCTTTCCCCAGCTCGAAACA
CTTGTGATAAAATGGTGTGATGAGCTCGAGGAGATCCCCATTAGCTTT
>A824684338
CAGCTCGAAACACTTGTGATAAAATGGTGTGATGAGCTCGAGGAGATCCCCATTAGCTTTGCTTATATTCCA
ACACTGAAACTGGTTAAGTTGATTCAGTGCAAGAATAAATTTCTGGAG
>A1359121197
GCTTATATTCCAACACTGAAACTGGTTAAGTTGATTCAGTGCAAGAATAAATTTCTGGAGGCTTCAGCTGAG
AGAATCAAGGAAGAAGTCGAAGCGATTGAAGGATGCGACCGTCTTAAC
>A960709470
GCTTCAGCTGAGAGAATCAAGGAAGAAGTCGAAGCGATTGAAGGATGCGACCGTCTTAACCTCATCATTATG
GAAGTAATTGTTGTGATGACTGATGGCAGAGGAGTTGACAGGAGTGTG
>A2087084519
CTCATCATTATGGAAGTAATTGTTGTGATGACTGATGGCAGAGGAGTTGACAGGAGTGTGGAATGTACTTCA
ACATTTGAATGTGTCCATGATGTATGCTTTCTGTTGCAATTGAGTGGT
>A535262623
GAATGTACTTCAACATTTGAATGTGTCCATGATGTATGCTTTCTGTTGCAATTGAGTGGTGTCATCAAGAAT
GGTGGTGTTTTAGTGATGAATAGTAAGCTGAAGAAACCAAAGGTTACT
>A383199674
GTCATCAAGAATGGTGGTGTTTTAGTGATGAATAGTAAGCTGAAGAAACCAAAGGTTACTGTTGTTGAGGCT
TCTACAATGGTTGACAACTCTGATCTAGATAATTTTCTAGTTGATATA
>A289128424
GTTGTTGAGGCTTCTACAATGGTTGACAACTCTGATCTAGATAATTTTCTAGTTGATATATCAGTGAGTTGT
GAATATGAAAAATCTGATCTGTTATCTCATCGGAGAATTTTATGTTGG
>A310244024
GATCTAGATAATTTTCTAGTTGATATATCAGTGAGTTGTGAATATGAAAAATCTGATCTGTTATCTCATCGG
AGAATTTTATGTTGGATTCTAAATGTGTATTGTGGAATACTTCTGTGA
>A1027383373
ATGGCATCTTCTTCTGTGAGTACTTCACAGTATTCCCCTCAATGGAAGTACATTGTATTTCTAAGTTTTAGA
GGTGAAGATACTCGTAAAACATTTACGGGCCACTTGTTTAAAGGTTTG
>A1931578590
CTAAGTTTTAGAGGTGAAGATACTCGTAAAACATTTACGGGCCACTTGTTTAAAGGTTTGAATAACAGGGGA
ATATTCACTTTTCAAGATGATAAAAGGCTAGAGTATGGCGATTCGATC
>A1567294547
AATAACAGGGGAATATTCACTTTTCAAGATGATAAAAGGCTAGAGTATGGCGATTCGATCCCAAAAGAACTC
ATGAAAGCTATCAAAGAGTCTAAAGTTGCCCTTGTTGTATTCTCAAAG
>A999650398
CCAAAAGAACTCATGAAAGCTATCAAAGAGTCTAAAGTTGCCCTTGTTGTATTCTCAAAGAATTATGCTACA
TCGAGGTGGTGCTTAGATGAACTAGTGAAAATCATGGAATGCAAGGAC
>A281593484
AATTATGCTACATCGAGGTGGTGCTTAGATGAACTAGTGAAAATCATGGAATGCAAGGACAAAAATGGACAA
ACAGTCATACCAATCTTCTATGATGTGGATCCATCACATGTTCGAAAC
>A2044170507
AAAAATGGACAAACAGTCATACCAATCTTCTATGATGTGGATCCATCACATGTTCGAAACCAAAGGGAGAGC
TTTGCAGAAGCATTTTCCCAACACGAATTGAAGTATAAGGATGATTGT
>A1164809275
CAAAGGGAGAGCTTTGCAGAAGCATTTTCCCAACACGAATTGAAGTATAAGGATGATTGTGAGGGGATGCAG
AAGGTGCAAGGGTGGAGAACTGCCCTAACTGCGGCATCAAATTTAAAA
>A191746722
GAGGGGATGCAGAAGGTGCAAGGGTGGAGAACTGCCCTAACTGCGGCATCAAATTTAAAAGGATATGATATC
CGTGATGGGATTGAATCTGAGAATATTCAGCAAATCGTCGATCACATC
>A482671084
GGATATGATATCCGTGATGGGATTGAATCTGAGAATATTCAGCAAATCGTCGATCACATCTCCAAATTATAC
AAGAGTGCTTATTTTTTATTTTCTTCGCAAGCTGTGGGAATAGATACT
>A1561571694
TCCAAATTATACAAGAGTGCTTATTTTTTATTTTCTTCGCAAGCTGTGGGAATAGATACTCATATAGAGAAA
GTAGAGCACCTACTTGAGAAAGAAATGGATGATGTTCGGATTGTAGGG
>A2022322033
CATATAGAGAAAGTAGAGCACCTACTTGAGAAAGAAATGGATGATGTTCGGATTGTAGGGATCTGGGGAATG
GGCGGAATAGGTAAAACGACAATAGCAACAACAATCTTTCATAAATAT
>AA2022322033
CATATAGAGAAAGTAGAGCACCTACTTGAGAAAGAAATGGATGATGTTCGGATTGTAGGGATCTGGGGAATG
GGCGGAATAGGTAAAACGACAATAGCAACAACAATCTTTCATAAATAT
>A2140213159
ATCTGGGGAATGGGCGGAATAGGTAAAACGACAATAGCAACAACAATCTTTCATAAATATAATCTATCTGGT
CAATTTGAAGCTGCTTGTATTCTTGATGATGTTAAAGAAAATGCCAAA
>AA2140213159
ATCTGGGGAATGGGCGGAATAGGTAAAACGACAATAGCAACAACAATCTTTCATAAATATAATCTATCTGGT
CAATTTGAAGCTGCTTGTATTCTTGATGATGTTAAAGAAAATGCCAAA
>A1772614199
AATCTATCTGGTCAATTTGAAGCTGCTTGTATTCTTGATGATGTTAAAGAAAATGCCAAAAAGAATGGATTG
TGCTTTTTACAAAATATCCTTCTTTCTGAACTATTAGGAGAAGAAGAT
>AA1772614199
AATCTATCTGGTCAATTTGAAGCTGCTTGTATTCTTGATGATGTTAAAGAAAATGCCAAAAAGAATGGATTG
TGCTTTTTACAAAATATCCTTCTTTCTGAACTATTAGGAGAAGAAGAT
>A17759432
AAGAATGGATTGTGCTTTTTACAAAATATCCTTCTTTCTGAACTATTAGGAGAAGAAGATAATTACGTCAAG
AGTAAGCATGTGGGGAAAGTCATGATTCCGAGCAGACTTTGTTCTAAG
>A2010827571
AATTACGTCAAGAGTAAGCATGTGGGGAAAGTCATGATTCCGAGCAGACTTTGTTCTAAGAAGGTGTTAATT
GTGCTTGATGACATAGATCATAGTGATCATTTGGAGTATTTAGCAGGT
>AA2010827571
AATTACGTCAAGAGTAAGCATGTGGGGAAAGTCATGATTCCGAGCAGACTTTGTTCTAAGAAGGTGTTAATT
GTGCTTGATGACATAGATCATAGTGATCATTTGGAGTATTTAGCAGGT
>A1140647127
AAGGTGTTAATTGTGCTTGATGACATAGATCATAGTGATCATTTGGAGTATTTAGCAGGTGATCTTTGTTGG
TTTGGTAATGGAAGCAGAGTTATTGTAACAACTAGAAATAGAGATCTG
>AA1140647127
AAGGTGTTAATTGTGCTTGATGACATAGATCATAGTGATCATTTGGAGTATTTAGCAGGTGATCTTTGTTGG
TTTGGTAATGGAAGCAGAGTTATTGTAACAACTAGAAATAGAGATCTG
>A1609960903
GATCTTTGTTGGTTTGGTAATGGAAGCAGAGTTATTGTAACAACTAGAAATAGAGATCTGATAAAGAATGAT
AATGCAATATATGATGTGTCTACGCTACCTGATCATGAAGCTATGCAA
>AA1609960903
GATCTTTGTTGGTTTGGTAATGGAAGCAGAGTTATTGTAACAACTAGAAATAGAGATCTGATAAAGAATGAT
AATGCAATATATGATGTGTCTACGCTACCTGATCATGAAGCTATGCAA
>A971497446
ATAAAGAATGATAATGCAATATATGATGTGTCTACGCTACCTGATCATGAAGCTATGCAATTGTTCAATCAA
CATGCTTTCAAAAAAGAAGCTCCAAATGAGCTTTTTATGAATCTCTCC
>AA971497446
ATAAAGAATGATAATGCAATATATGATGTGTCTACGCTACCTGATCATGAAGCTATGCAATTGTTCAATCAA
CATGCTTTCAAAAAAGAAGCTCCAAATGAGCTTTTTATGAATCTCTCC
>A1676882926
TTGTTCAATCAACATGCTTTCAAAAAAGAAGCTCCAAATGAGCTTTTTATGAATCTCTCCTTGGAGGTAGTA
AATCATGCTAAAGGCCTTCCTTTAGCCCTCAAGGTGTGGGGTTCTTTG
>AA1676882926
TTGTTCAATCAACATGCTTTCAAAAAAGAAGCTCCAAATGAGCTTTTTATGAATCTCTCCTTGGAGGTAGTA
AATCATGCTAAAGGCCTTCCTTTAGCCCTCAAGGTGTGGGGTTCTTTG
>A1375738970
TTGGAGGTAGTAAATCATGCTAAAGGCCTTCCTTTAGCCCTCAAGGTGTGGGGTTCTTTGTTGCATAACAAA
GGATTGAGTCGGTGGGAAAGAACTGTCATCAAAATAAAGAAAACATCT
>AA1375738970
TTGGAGGTAGTAAATCATGCTAAAGGCCTTCCTTTAGCCCTCAAGGTGTGGGGTTCTTTGTTGCATAACAAA
GGATTGAGTCGGTGGGAAAGAACTGTCATCAAAATAAAGAAAACATCT
>A2041427635
TTGCATAACAAAGGATTGAGTCGGTGGGAAAGAACTGTCATCAAAATAAAGAAAACATCTAGTTTAGATATA
GTTGAAAAGCTCAAAATAAGTTATGATGGGCTGGAGCCAGAAGAGCAA
>A1949316571
AGTTTAGATATAGTTGAAAAGCTCAAAATAAGTTATGATGGGCTGGAGCCAGAAGAGCAAAAGATATTTCTA
GATCTGGCATGTTTCTTTCGAGGATATACAAAAAAAGAAGTCATACAA
>AA1949316571
AGTTTAGATATAGTTGAAAAGCTCAAAATAAGTTATGATGGGCTGGAGCCAGAAGAGCAAAAGATATTTCTA
GATCTGGCATGTTTCTTTCGAGGATATACAAAAAAAGAAGTCATACAA
>A1275586948
AAGATATTTCTAGATCTGGCATGTTTCTTTCGAGGATATACAAAAAAAGAAGTCATACAAATCCTTGAGAGC
TGTGATTTTGAAGTTGAATATGGATTGGATGTCCTAATTGATAAATCT
>AA1275586948
AAGATATTTCTAGATCTGGCATGTTTCTTTCGAGGATATACAAAAAAAGAAGTCATACAAATCCTTGAGAGC
TGTGATTTTGAAGTTGAATATGGATTGGATGTCCTAATTGATAAATCT
>A385846559
ATCCTTGAGAGCTGTGATTTTGAAGTTGAATATGGATTGGATGTCCTAATTGATAAATCTCTTGTGTTCATC
TCCAAGATTGATAGGATTGAAATACATGACTTGATGCAAGATATGGGT
>A333007254
CTTGTGTTCATCTCCAAGATTGATAGGATTGAAATACATGACTTGATGCAAGATATGGGTAGATATGTGGTG
AAATTGCAAAAAGATTTGGGAGAACCTAGCAGACTATGGAATGCTGAA
>A840383716
AGATATGTGGTGAAATTGCAAAAAGATTTGGGAGAACCTAGCAGACTATGGAATGCTGAAGATTTCAATGAA
GTGATGGTCAACAATATGGTAAGTAGGATAAACAATGCAACAATATTC
>A2075566809
GTGAAATTGCAAAAAGATTTGGGAGAACCTAGCAGACTATGGAATGCTGAAGATTTCAATGAAGTGATGGTC
AACAATATGGTAAGTAGGATAAACAATGCAACAATATTCAATTTCTAG
>A847194947
ATGCCAAATTTGGAGTGTTTGAATCTGGAGGAATGTAGGAGTCTTAAAAAAGTTCACCCTTCTCTGGGAAAT
TGCAAAAAACTCATTAAGTTAAGTTTGTATCGTTGTGAAAGCCTTGAG
>A1327668829
TCTCTGGGAAATTGCAAAAAACTCATTAAGTTAAGTTTGTATCGTTGTGAAAGCCTTGAGAGGTTTCCATGC
ATTAACGTGGAGTCTCTTGAACATCTGAATCTAGAGGAATGCTTTAGA
>A1144389479
AGGTTTCCATGCATTAACGTGGAGTCTCTTGAACATCTGAATCTAGAGGAATGCTTTAGATTGGAGGAATTT
CCAGAAATCATTGGAAGAATGAAGTTGGAGTTAAAGATTAAGGTGAAA
>A133384418
TTGGAGGAATTTCCAGAAATCATTGGAAGAATGAAGTTGGAGTTAAAGATTAAGGTGAAATGCATTGGGATA
AGAGAAATACCATCATATATTATTCAACACCAAGCTCATCTTATAGAG
>A1573688104
TGCATTGGGATAAGAGAAATACCATCATATATTATTCAACACCAAGCTCATCTTATAGAGCTAGATTTGTCA
GACATGGAAAAACTTGTAGCTCTTCCAAGCAACATTGGCATGTTGAAA
>A180470948
CTAGATTTGTCAGACATGGAAAAACTTGTAGCTCTTCCAAGCAACATTGGCATGTTGAAAGGTTTGGTGAAG
CTAGATGTCTCGTTATGCTCAAAACTTGGAAGCTTGCCAGAAGAGATA
>A1515669881
GGTTTGGTGAAGCTAGATGTCTCGTTATGCTCAAAACTTGGAAGCTTGCCAGAAGAGATAGGTGATTTAGAG
AACTTGGTGAAACTTGATGCCAGCTATACTCGAATTTCACAACCTCCG
>A223797723
GGTGATTTAGAGAACTTGGTGAAACTTGATGCCAGCTATACTCGAATTTCACAACCTCCGTCTTCCATCGTC
CGCTTGAACAATCTTGTATTCTTGAGTTTTGAAGGACTATGCTTAGAA
>A880241087
TCTTCCATCGTCCGCTTGAACAATCTTGTATTCTTGAGTTTTGAAGGACTATGCTTAGAAGATGGAGAGTAC
TTTGTGTTCCCTCGGGTGAATGAAGGGTTACGCTCATTGAAAATTCTG
>A1583922797
GATGGAGAGTACTTTGTGTTCCCTCGGGTGAATGAAGGGTTACGCTCATTGAAAATTCTGAATCTCAATTTT
TGCAATATAATAGATGGAGGACTTCCGGAAGACATTGGATGCTTATCA
>A1210416317
AATCTCAATTTTTGCAATATAATAGATGGAGGACTTCCGGAAGACATTGGATGCTTATCATCTTTGAAAGAG
CTGCATCTCAGTGGAAATGATTTTGAACATTTGCCTGGAAGCATAGCC
>A279891859
TCTTTGAAAGAGCTGCATCTCAGTGGAAATGATTTTGAACATTTGCCTGGAAGCATAGCCCAACTTGGTGCT
CTTCAAACCTTGTACTTAACATATTGCGAAAGGATTACACAGCTGCCA
>A1538014440
CAACTTGGTGCTCTTCAAACCTTGTACTTAACATATTGCGAAAGGATTACACAGCTGCCAGAATTTCCAGAG
CACTTAAATACAATATTTGCAGATTGGAGCAGTGATTTGGTCTGTAAT
>A1954189039
GAATTTCCAGAGCACTTAAATACAATATTTGCAGATTGGAGCAGTGATTTGGTCTGTAATTCGTTGTTTCAG
AATATCTCATCATTGCAGCAGCATGACATCTCTGCTTCAGATTCCTTG
>A136753143
TCGTTGTTTCAGAATATCTCATCATTGCAGCAGCATGACATCTCTGCTTCAGATTCCTTGTCACTAAAAGCG
CTTATGAGTCGGGTGGAGAATATCCCAAGTTGGTTCCACCATCGGGGA
>A1254797476
TCACTAAAAGCGCTTATGAGTCGGGTGGAGAATATCCCAAGTTGGTTCCACCATCGGGGATTTGATAAAAGT
GTATCAATCAATTTGCCTGAAAATTGGTACGTACGTGATAACTTCTTG
>A943859007
TTTGATAAAAGTGTATCAATCAATTTGCCTGAAAATTGGTACGTACGTGATAACTTCTTGGGATTTGCTGTA
TGTTACTCTGACAAATTAATTGACATCACAGTTCACTTGATTCCTTTA
>A698185467
GGATTTGCTGTATGTTACTCTGACAAATTAATTGACATCACAGTTCACTTGATTCCTTTATGTGATGATGGG
ACCTCGGGTATCACCCAGAAACTTGCCTTATCCAACCATTCAGAATAT
>A2095373623
TGTGATGATGGGACCTCGGGTATCACCCAGAAACTTGCCTTATCCAACCATTCAGAATATAATCCTAAGAAT
TACTCCTGCTATTTTTTTTTGGTACCTCTTGCTGGCTTATGGGATACA
>A760573819
AATCCTAAGAATTACTCCTGCTATTTTTTTTTGGTACCTCTTGCTGGCTTATGGGATACATGTAAGGCAAAT
GGGAAAACACCAAATGACTATGGGCTTATTACGTTATGTTTTTCTGGA
>A1290108723
TGTAAGGCAAATGGGAAAACACCAAATGACTATGGGCTTATTACGTTATGTTTTTCTGGAGAAATGAAGAAG
TATGGATTACGTTTGTTGTATAAAGATTATCCTCAGAAACATTGTAAT
>A1887211842
ACGTTATGTTTTTCTGGAGAAATGAAGAAGTATGGATTACGTTTGTTGTATAAAGATTATCCTCAGAAACAT
TGTAATATTCTTGGGAGAGTGGCCAGTCTCTTCTGCTGCATTAACTGA
>A1946758125
ATGGCTGATCCTGTAATTGGTGCTACTGTTCAGGTTGTGCTTGAGAAGCTGCTTTCTCTCACTATTGAGGAG
GCAAAAACTTTAAGGAACTGCAAGAAAAATCTCAGAATGCTGACAAAA
>A2016033888
ACTATTGAGGAGGCAAAAACTTTAAGGAACTGCAAGAAAAATCTCAGAATGCTGACAAAATATGTAACCATG
ATCCAAGCTTACATTCATGATGTTGAAAGACGACAAGTCGAAGATCAG
>A2083062190
TATGTAACCATGATCCAAGCTTACATTCATGATGTTGAAAGACGACAAGTCGAAGATCAGGCTGTGGAAGAA
TGGCTTAAGATGCTTGAGAGAATTGCTGAAGATGCTGAAAATGTGTTT
>A1748864161
GCTGTGGAAGAATGGCTTAAGATGCTTGAGAGAATTGCTGAAGATGCTGAAAATGTGTTTGACAAATTCACA
TATGAATCTCTCAAAGCACAAGTGATGAACAACCGAACCAAACTAATG
>A1299410688
GACAAATTCACATATGAATCTCTCAAAGCACAAGTGATGAACAACCGAACCAAACTAATGGAAAAGGTCAGT
CACTTCTTTTCTCAGACTGCTTTTAAGTACAAAATGTCCCGAAAAATC
>A727521715
GAAAAGGTCAGTCACTTCTTTTCTCAGACTGCTTTTAAGTACAAAATGTCCCGAAAAATCAACAACATCAAT
GAAGAGTTGAGGGCTATCAATAAGTTAGCCAAAAACCTCGGTCTCCCA
>A1596196528
AACAACATCAATGAAGAGTTGAGGGCTATCAATAAGTTAGCCAAAAACCTCGGTCTCCCATCATGGACAGTT
CCTTCTCGGGAAATACTACAAATCCGAGAAACAGATTCCATAGTAGTT
>A2114735516
TCATGGACAGTTCCTTCTCGGGAAATACTACAAATCCGAGAAACAGATTCCATAGTAGTTGCTTCAAATGTT
GTTGGTAGAGACAAAGATGTTGCTGCAATCAAGAATAAGATGTTGAAC
>AA2114735516
TCATGGACAGTTCCTTCTCGGGAAATACTACAAATCCGAGAAACAGATTCCATAGTAGTTGCTTCAAATGTT
GTTGGTAGAGACAAAGATGTTGCTGCAATCAAGAATAAGATGTTGAAC
>A270780600
GCTTCAAATGTTGTTGGTAGAGACAAAGATGTTGCTGCAATCAAGAATAAGATGTTGAACATGAGAGAGGAA
CTTGTTCTGTGCGCCATTCCCATAGTGGGTATGGGGGGTATAGGGAAA
>AA270780600
GCTTCAAATGTTGTTGGTAGAGACAAAGATGTTGCTGCAATCAAGAATAAGATGTTGAACATGAGAGAGGAA
CTTGTTCTGTGCGCCATTCCCATAGTGGGTATGGGGGGTATAGGGAAA
>A338089162
ATGAGAGAGGAACTTGTTCTGTGCGCCATTCCCATAGTGGGTATGGGGGGTATAGGGAAAACTACAGTGGCT
AAGAGAATTTTCAATGATGAAGAGATCAAGCAAATCTTTGAAAAGAGA
>AA338089162
ATGAGAGAGGAACTTGTTCTGTGCGCCATTCCCATAGTGGGTATGGGGGGTATAGGGAAAACTACAGTGGCT
AAGAGAATTTTCAATGATGAAGAGATCAAGCAAATCTTTGAAAAGAGA
>A456647024
ACTACAGTGGCTAAGAGAATTTTCAATGATGAAGAGATCAAGCAAATCTTTGAAAAGAGAGTTTGGTTGTGT
CTACCTGAAATGGTAGAAACTAAGAGCTTTCTTGAACTGATTCTCAAA
>AA456647024
ACTACAGTGGCTAAGAGAATTTTCAATGATGAAGAGATCAAGCAAATCTTTGAAAAGAGAGTTTGGTTGTGT
CTACCTGAAATGGTAGAAACTAAGAGCTTTCTTGAACTGATTCTCAAA
>A1881074893
GTTTGGTTGTGTCTACCTGAAATGGTAGAAACTAAGAGCTTTCTTGAACTGATTCTCAAATCATTGACAAAG
AGGAAAGTTGAGGTCCAAAGCAGAGATATAATAGTCAAGACGCTACAA
>AA1881074893
GTTTGGTTGTGTCTACCTGAAATGGTAGAAACTAAGAGCTTTCTTGAACTGATTCTCAAATCATTGACAAAG
AGGAAAGTTGAGGTCCAAAGCAGAGATATAATAGTCAAGACGCTACAA
>A1790697151
CTTGAACTGATTCTCAAATCATTGACAAAGAGGAAAGTTGAGGTCCAAAGCAGAGATATAATAGTCAAGACG
CTACAAGATGCATTGGGGAGAAAAAAAGTATTTGCTTGTCCTGGATGA
>AA1790697151
CTTGAACTGATTCTCAAATCATTGACAAAGAGGAAAGTTGAGGTCCAAAGCAGAGATATAATAGTCAAGACG
CTACAAGATGCATTGGGGAGAAAAAAAGTATTTGCTTGTCCTGGATGA
>A865631332
ATGGACACCTTGAGAGGAATCAATACATCCAGAGGAAACTGCATTCTTGTGACTACTCGTATGAAGCAGGTG
GCATCCATAGTAGCAGAAGATCTTCATATGTTGAGAAGAATAGCTAGA
>AA865631332
ATGGACACCTTGAGAGGAATCAATACATCCAGAGGAAACTGCATTCTTGTGACTACTCGTATGAAGCAGGTG
GCATCCATAGTAGCAGAAGATCTTCATATGTTGAGAAGAATAGCTAGA
>A1711702623
ATGAAGCAGGTGGCATCCATAGTAGCAGAAGATCTTCATATGTTGAGAAGAATAGCTAGAGATCACTGCTGG
TCCATTTTCAAGCAAAGAGCATTTGTTGATGGGGAAGTTCTGGAGGAA
>AA1711702623
ATGAAGCAGGTGGCATCCATAGTAGCAGAAGATCTTCATATGTTGAGAAGAATAGCTAGAGATCACTGCTGG
TCCATTTTCAAGCAAAGAGCATTTGTTGATGGGGAAGTTCTGGAGGAA
>A2076905773
GATCACTGCTGGTCCATTTTCAAGCAAAGAGCATTTGTTGATGGGGAAGTTCTGGAGGAAGTACTAACTGTG
GAGAACAAGATTGTTGAAATGTGTCAAGGTCTACCGTTGGCAGCAAGT
>AA2076905773
GATCACTGCTGGTCCATTTTCAAGCAAAGAGCATTTGTTGATGGGGAAGTTCTGGAGGAAGTACTAACTGTG
GAGAACAAGATTGTTGAAATGTGTCAAGGTCTACCGTTGGCAGCAAGT
>A592824635
GTACTAACTGTGGAGAACAAGATTGTTGAAATGTGTCAAGGTCTACCGTTGGCAGCAAGTGTGTTGGGAGGC
CTCTTATGCAACAAGGATAAACATGACTGGCAGGAAATTCTTGATGGC
>AA592824635
GTACTAACTGTGGAGAACAAGATTGTTGAAATGTGTCAAGGTCTACCGTTGGCAGCAAGTGTGTTGGGAGGC
CTCTTATGCAACAAGGATAAACATGACTGGCAGGAAATTCTTGATGGC
>A2145426408
GTGTTGGGAGGCCTCTTATGCAACAAGGATAAACATGACTGGCAGGAAATTCTTGATGGCAACCCCCTTGTT
GCAGGGGAAGATGATCTTCGGGAAAATAGCATAAAGAAGATCCTAAAA
>AA2145426408
GTGTTGGGAGGCCTCTTATGCAACAAGGATAAACATGACTGGCAGGAAATTCTTGATGGCAACCCCCTTGTT
GCAGGGGAAGATGATCTTCGGGAAAATAGCATAAAGAAGATCCTAAAA
>A1210422347
AACCCCCTTGTTGCAGGGGAAGATGATCTTCGGGAAAATAGCATAAAGAAGATCCTAAAACTAAGCTATGAT
TATCTACCATCTCCACATCTGAAGAAATGTTTTGGTTACTTTGCAATG
>A564897781
CTAAGCTATGATTATCTACCATCTCCACATCTGAAGAAATGTTTTGGTTACTTTGCAATGTTTCCAAAAGAT
TTTATGTTTGAAAAGGACCAACTAATCCAACTCTGGATGGCAGAAGGG
>A1375185900
TTTCCAAAAGATTTTATGTTTGAAAAGGACCAACTAATCCAACTCTGGATGGCAGAAGGGTTTCTTTGTCCA
AGTCAAGAGATCCCTGTGATGGAAGATGTAGGGAACAAGTTTTTTCAA
>A535525796
TTTCTTTGTCCAAGTCAAGAGATCCCTGTGATGGAAGATGTAGGGAACAAGTTTTTTCAACTTTTGTTGAAA
TATTCCTTGCTGCAAGATGTTGAGCTAGATGAGCACAACAATATAACG
>A1150254317
CTTTTGTTGAAATATTCCTTGCTGCAAGATGTTGAGCTAGATGAGCACAACAATATAACGCACTGCATTCAG
GAGTTGTCAGCCAAAATCAGCAAGCTAATATACTTGAGATATCTTGAT
>A2091707850
CACTGCATTCAGGAGTTGTCAGCCAAAATCAGCAAGCTAATATACTTGAGATATCTTGATCTCTCCAACACT
GAGATCGAAGACCTTCCCAACTCCATTTGCAAGCTCTACAATTTGCAA
>A1202808814
CTCTCCAACACTGAGATCGAAGACCTTCCCAACTCCATTTGCAAGCTCTACAATTTGCAAACATTTAGAGTC
AGTGGCTGTTCTTCACTGAGGAAGCTTCCAGAAGAAATGGCAACTATG
>A1942519662
ACATTTAGAGTCAGTGGCTGTTCTTCACTGAGGAAGCTTCCAGAAGAAATGGCAACTATGATAAGTTTGAGA
CACATATATTGCAACTATCATTACCAATCAGAAATTCATGATCAGTTT
>A2079761977
ATAAGTTTGAGACACATATATTGCAACTATCATTACCAATCAGAAATTCATGATCAGTTTCAGATGCCACTT
AATATGGGGCAATTGACCAGTCTTCAGACGCTACAGTTTTTTTACATA
>A72898797
CAGATGCCACTTAATATGGGGCAATTGACCAGTCTTCAGACGCTACAGTTTTTTTACATAGGTTTAGATAAA
GGTCGTCGAATAGAAGAATTAGGTCGTTTGGAAAACCTTAGAGGTACA
>A1155810802
GGTTTAGATAAAGGTCGTCGAATAGAAGAATTAGGTCGTTTGGAAAACCTTAGAGGTACATTGACGATTGAC
CGTCTCCAATTAGTCGGAAATAAAGAAGAGGCTCGAACAGCATGTCTA
>A1391274220
TTGACGATTGACCGTCTCCAATTAGTCGGAAATAAAGAAGAGGCTCGAACAGCATGTCTACAGGAGAAACCC
AATATCTACAAGCTGGCATATTTATGGTCCCATGATGAATCAGAAGGC
>A1234151423
CAGGAGAAACCCAATATCTACAAGCTGGCATATTTATGGTCCCATGATGAATCAGAAGGCCATGAGATCAAT
GATGAGCATGTGTTGGATGGTCTTCAACCGCATCCTAACTTGAAAACC
>A1260158559
CATGAGATCAATGATGAGCATGTGTTGGATGGTCTTCAACCGCATCCTAACTTGAAAACCTTATCAGTAGTG
GACTATTTAGGGACTAAATTTCCTTCATGGTTCAGTGAAGAGTTGCTA
>A456657744
TTATCAGTAGTGGACTATTTAGGGACTAAATTTCCTTCATGGTTCAGTGAAGAGTTGCTACCAAATTTGGTC
AAGTTGAAACTAAGTGGTTGCAAAAGGTGCAAAGAAATTCCATCCCTT
>A2131871279
CCAAATTTGGTCAAGTTGAAACTAAGTGGTTGCAAAAGGTGCAAAGAAATTCCATCCCTTGGCCAACTGAAA
TTCCTTCGGCATCTTGAGCTGGTAGGATTCCATGAGTTGGAATGCATT
>A1458384747
GGCCAACTGAAATTCCTTCGGCATCTTGAGCTGGTAGGATTCCATGAGTTGGAATGCATTGGACCTGCTTTA
TATGGTGTTGAGATTCGCGATATTGGATCAAGCAGCATTATCCAAGTG
>A1650690916
GGACCTGCTTTATATGGTGTTGAGATTCGCGATATTGGATCAAGCAGCATTATCCAAGTGTTCCCGTCATTG
AAAGAACTAGTATTGAAGGATATGCGTAGTCTTATTGAGTGGAAGGGA
>A230021577
TTCCCGTCATTGAAAGAACTAGTATTGAAGGATATGCGTAGTCTTATTGAGTGGAAGGGAGATGAAGTTGGA
GTAAGAATGTTTCCTAGGCTTGAGAAGTTGACGATTTCAAGGTGTCGA
>A3162182
GATGAAGTTGGAGTAAGAATGTTTCCTAGGCTTGAGAAGTTGACGATTTCAAGGTGTCGACTGTTAAAAAGT
ACTCCAAGTCAATTTGAAATCCTGCGTGAATTAGCAATTCATAGTGTT
>A803567362
CTGTTAAAAAGTACTCCAAGTCAATTTGAAATCCTGCGTGAATTAGCAATTCATAGTGTTGACAGTGAAAAG
CCATTGTTGAACTTGTGCAGCAACTTGACATCTCTCGTAGAGCTTAGT
>A1965206289
GACAGTGAAAAGCCATTGTTGAACTTGTGCAGCAACTTGACATCTCTCGTAGAGCTTAGTGTCTATTTTGTG
AAGGAGCTCACTTGTCTTCCCCATGAGATGCTCCACAACAACGTTTCT
>A1057188350
GTCTATTTTGTGAAGGAGCTCACTTGTCTTCCCCATGAGATGCTCCACAACAACGTTTCTCTTCAACACCTA
TGTATCTCAGACTGCGGAGAGTTTCGTGAATTGCCACAAAGCTTGTAC
>A1615841037
CTTCAACACCTATGTATCTCAGACTGCGGAGAGTTTCGTGAATTGCCACAAAGCTTGTACAATCTCCATTTT
TTAAAGAGCTTAATGATTGACAGCTGCCCCAATTTCAGTTCTTTTCCT
>A992969880
AATCTCCATTTTTTAAAGAGCTTAATGATTGACAGCTGCCCCAATTTCAGTTCTTTTCCTGTTCCCAGTGGA
GAGGATTATTTGACTTCCCTCCAAAGTCTTCAGTTATGGAATTGTGAT
>A1067428819
GTTCCCAGTGGAGAGGATTATTTGACTTCCCTCCAAAGTCTTCAGTTATGGAATTGTGATGAATTGACCAGT
TTACCAAGTGGAATGCTAGAGCATTGTCTGTCTCTAGAATCTTTGATG
>A870080090
GAATTGACCAGTTTACCAAGTGGAATGCTAGAGCATTGTCTGTCTCTAGAATCTTTGATGGTCAAGCACTGT
AACAACTTAGTTTCCTTGCCTTTACATGTGTGGGAAATGCCTTCACTT
>A630572506
GTCAAGCACTGTAACAACTTAGTTTCCTTGCCTTTACATGTGTGGGAAATGCCTTCACTTTCATATTTGGGT
TTATTAGAATGTACCAAATTGACTAGCGTAGCCGCAGGAGGACTTCAC
>A703888979
TCATATTTGGGTTTATTAGAATGTACCAAATTGACTAGCGTAGCCGCAGGAGGACTTCACCGTCTCACCGGG
TTACGGAAATTACATATTGGTCCTTTCTCAGAGATGGTGGATTTTGAG
>A1807099681
CGTCTCACCGGGTTACGGAAATTACATATTGGTCCTTTCTCAGAGATGGTGGATTTTGAGGCATTCCAATTG
ATTTTTAATGGCATTCGGAAGCTGTTGTCCCTTCATACATTGGGGGTG
>A268461630
GCATTCCAATTGATTTTTAATGGCATTCGGAAGCTGTTGTCCCTTCATACATTGGGGGTGTCGGGACACTTG
CACTGGGATTCTCTGCCCTATCAGCTGATGCAACTCTCTTCCCTAATA
>A929212525
TCGGGACACTTGCACTGGGATTCTCTGCCCTATCAGCTGATGCAACTCTCTTCCCTAATAGAGATCCATATA
TCTGATTTTGGAATCGAGGCTCTTCCTCATAGATTTGACAACCTTACT
>A1902160630
GAGATCCATATATCTGATTTTGGAATCGAGGCTCTTCCTCATAGATTTGACAACCTTACTTCTCTTGAAACA
TTAACGCTAAAGAGGTGCAAACGGCTGCGATATGTGGACTTCTCAGAT
>A2014332696
TCTCTTGAAACATTAACGCTAAAGAGGTGCAAACGGCTGCGATATGTGGACTTCTCAGATGCCATGCCCAAA
TTACAATATATGAGGATACAAGATTGTCCATTGTTAGAAGCTCTGTCG
>A1989839414
GCCATGCCCAAATTACAATATATGAGGATACAAGATTGTCCATTGTTAGAAGCTCTGTCGGATGGGCTCGAC
CATCTTGTTTCTTTGGAAGAGTTAAGTTTATCTAACTGCAAAAAACTA
>A920787381
GATGGGCTCGACCATCTTGTTTCTTTGGAAGAGTTAAGTTTATCTAACTGCAAAAAACTAGAGCATCTTCCA
TCCAGAGATGTCATGCGACGCCTCACCAAATTATGGAACCTGCAAATT
>A456351638
GAGCATCTTCCATCCAGAGATGTCATGCGACGCCTCACCAAATTATGGAACCTGCAAATTTATGCCTGCCCA
AAGTTAGAAGAAAGTTGTAGCAATCTGAGTGGCCCAAACTCCCAGTGG
>A993660737
TATGCCTGCCCAAAGTTAGAAGAAAGTTGTAGCAATCTGAGTGGCCCAAACTCCCAGTGGTCCAACATTTCC
CATATTCCAAATATTGAATTAGGCAGAAGGATAATTCAGGATAGACGT
>A1371228192
TGCCCAAAGTTAGAAGAAAGTTGTAGCAATCTGAGTGGCCCAAACTCCCAGTGGTCCAACATTTCCCATATT
CCAAATATTGAATTAGGCAGAAGGATAATTCAGGATAGACGTTACTAG
>A1781651270
ATGCTTGAGAGAGTTGCTGAAGACGCTGAAAACGTGTTTGACGAATTCAGATATGAATATCTCAAAGCACAA
GTGATGAACATCCGAACCAAACTAATGGAAAAGGTCAGCAACTTCTTT
>A1573405454
CTCAAAGCACAAGTGATGAACATCCGAACCAAACTAATGGAAAAGGTCAGCAACTTCTTTTCTCATACTGTT
TTTAAGTACAAAATGTCTGAAAAAATCAACAACATCAATGAAGAGTTG
>A1933424237
TCTCATACTGTTTTTAAGTACAAAATGTCTGAAAAAATCAACAACATCAATGAAGAGTTGAGGGCTATCAAT
CAGTTAGCCAAAGACCTTGGTCTCCAATCACTGATGGTTCCTTCTCGG
>A668792749
AGGGCTATCAATCAGTTAGCCAAAGACCTTGGTCTCCAATCACTGATGGTTCCTTCTCGGAACATAGTACCA
ATTCGAGAAATAGATTCCGTAGTTGTTGCTTCGGATGTTGTTGGTAGA
>AA668792749
AGGGCTATCAATCAGTTAGCCAAAGACCTTGGTCTCCAATCACTGATGGTTCCTTCTCGGAACATAGTACCA
ATTCGAGAAATAGATTCCGTAGTTGTTGCTTCGGATGTTGTTGGTAGA
>A2122470228
AACATAGTACCAATTCGAGAAATAGATTCCGTAGTTGTTGCTTCGGATGTTGTTGGTAGAGACAAAGATATT
GCTGAAATAAAGGAGAAGATTTTGAACATGAGAAAGGAAGTTGTTCTG
>AA2122470228
AACATAGTACCAATTCGAGAAATAGATTCCGTAGTTGTTGCTTCGGATGTTGTTGGTAGAGACAAAGATATT
GCTGAAATAAAGGAGAAGATTTTGAACATGAGAAAGGAAGTTGTTCTG
>A1123958761
GACAAAGATATTGCTGAAATAAAGGAGAAGATTTTGAACATGAGAAAGGAAGTTGTTCTGTGCACCATTCCC
ATAGTGGGTATGGGTGGTTTAGGGAAAACAACTATGGCTAAGAGAATT
>AA1123958761
GACAAAGATATTGCTGAAATAAAGGAGAAGATTTTGAACATGAGAAAGGAAGTTGTTCTGTGCACCATTCCC
ATAGTGGGTATGGGTGGTTTAGGGAAAACAACTATGGCTAAGAGAATT
>A1688068657
TGCACCATTCCCATAGTGGGTATGGGTGGTTTAGGGAAAACAACTATGGCTAAGAGAATTTTCAGTGACAAA
CACATCAAGCAGCAGTTCGAAAAGAGAGTTTGGTTGTGCCTACCTGAA
>AA1688068657
TGCACCATTCCCATAGTGGGTATGGGTGGTTTAGGGAAAACAACTATGGCTAAGAGAATTTTCAGTGACAAA
CACATCAAGCAGCAGTTCGAAAAGAGAGTTTGGTTGTGCCTACCTGAA
>A792970686
TTCAGTGACAAACACATCAAGCAGCAGTTCGAAAAGAGAGTTTGGTTGTGCCTACCTGAAATGTCAGAATCT
AAGAGCTTTCTTGAACAAATCCTTGAATCATTGACAGAGAGGAAAGTT
>AA792970686
TTCAGTGACAAACACATCAAGCAGCAGTTCGAAAAGAGAGTTTGGTTGTGCCTACCTGAAATGTCAGAATCT
AAGAGCTTTCTTGAACAAATCCTTGAATCATTGACAGAGAGGAAAGTT
>A1751880454
ATGTCAGAATCTAAGAGCTTTCTTGAACAAATCCTTGAATCATTGACAGAGAGGAAAGTTGAGGTTCAAAGG
AGAGATTTAATAGTTAAGAAGCTACAAGATGAATTGGAAGGAAAAAAG
>AA1751880454
ATGTCAGAATCTAAGAGCTTTCTTGAACAAATCCTTGAATCATTGACAGAGAGGAAAGTTGAGGTTCAAAGG
AGAGATTTAATAGTTAAGAAGCTACAAGATGAATTGGAAGGAAAAAAG
>A1678208833
GAGGTTCAAAGGAGAGATTTAATAGTTAAGAAGCTACAAGATGAATTGGAAGGAAAAAAGTATTTGCTTGTC
CTAGATGATATGTGGCGTGTTGACTCTACATCGTGGCATGAGTTCGTG
>A1155366012
TATTTGCTTGTCCTAGATGATATGTGGCGTGTTGACTCTACATCGTGGCATGAGTTCGTGGACACCTTGAAA
GGAATAAATACATCCAGAGGAAACTGCATTCTTGTGACTACTCGTATG
>AA1155366012
TATTTGCTTGTCCTAGATGATATGTGGCGTGTTGACTCTACATCGTGGCATGAGTTCGTGGACACCTTGAAA
GGAATAAATACATCCAGAGGAAACTGCATTCTTGTGACTACTCGTATG
>A1687120559
GACACCTTGAAAGGAATAAATACATCCAGAGGAAACTGCATTCTTGTGACTACTCGTATGAAGCAGGTGGCA
TCCATAGTAGCAGAAGATCTTCATATGTTGAGAAGATTAGCAAGAGAT
>AA1687120559
GACACCTTGAAAGGAATAAATACATCCAGAGGAAACTGCATTCTTGTGACTACTCGTATGAAGCAGGTGGCA
TCCATAGTAGCAGAAGATCTTCATATGTTGAGAAGATTAGCAAGAGAT
>A38803698
AAGCAGGTGGCATCCATAGTAGCAGAAGATCTTCATATGTTGAGAAGATTAGCAAGAGATCATTGTTGGTCC
ATTTTCAAACAAAGAGCGTTTGTCGGTGGGAGGTTCCGAAGGCGGAGG
>AA38803698
AAGCAGGTGGCATCCATAGTAGCAGAAGATCTTCATATGTTGAGAAGATTAGCAAGAGATCATTGTTGGTCC
ATTTTCAAACAAAGAGCGTTTGTCGGTGGGAGGTTCCGAAGGCGGAGG
>A1887467946
GCATCCATAGTAGCAGAAGATCTTCATATGTTGAGAAGATTAGCAAGAGATCATTGTTGGTCCATTTTCAAA
CAAAGAGCGTTTGTCGGTGGGAGGTTCCGAAGGCGGAGGAAATACTGA
>AA1887467946
GCATCCATAGTAGCAGAAGATCTTCATATGTTGAGAAGATTAGCAAGAGATCATTGTTGGTCCATTTTCAAA
CAAAGAGCGTTTGTCGGTGGGAGGTTCCGAAGGCGGAGGAAATACTGA
>A1268296276
ATGTGTCAAGGTCTGCCGTTGGCTGCAAGTGTGTTGGGAGGCCTCTTATGCAACAAGGAAAAACATGAATGG
CAGGCAATTCTTGATGGAAACCACCTTGTTGCAGGTGAAGATGATAAA
>AA1268296276
ATGTGTCAAGGTCTGCCGTTGGCTGCAAGTGTGTTGGGAGGCCTCTTATGCAACAAGGAAAAACATGAATGG
CAGGCAATTCTTGATGGAAACCACCTTGTTGCAGGTGAAGATGATAAA
>A802253454
AAACATGAATGGCAGGCAATTCTTGATGGAAACCACCTTGTTGCAGGTGAAGATGATAAAGGGGAAAATAGC
ATAAAGAAAATCCTAAAACTCAGCTATGATTATCTACCATCTCCACAT
>AA802253454
AAACATGAATGGCAGGCAATTCTTGATGGAAACCACCTTGTTGCAGGTGAAGATGATAAAGGGGAAAATAGC
ATAAAGAAAATCCTAAAACTCAGCTATGATTATCTACCATCTCCACAT
>A308843513
GGGGAAAATAGCATAAAGAAAATCCTAAAACTCAGCTATGATTATCTACCATCTCCACATCTGAAGAAATGT
TTTGCTTACTTTGCTATGTTTCCAAAAGATTTTGAGTTTGAGAAGGAC
>A1164044088
CTGAAGAAATGTTTTGCTTACTTTGCTATGTTTCCAAAAGATTTTGAGTTTGAGAAGGACCAACTAATCCAA
CTCTGGATGGCAGAAGGGTTTCTTCGTCCATGTCAAGAGACCCCCGTG
>A1851820126
CAACTAATCCAACTCTGGATGGCAGAAGGGTTTCTTCGTCCATGTCAAGAGACCCCCGTGATGGAAGACGTC
GGGAACAAGTTTTTCCAACTCTTGTTGCAATATTCCTTGCTGCAAGAT
>A1906608400
ATGGAAGACGTCGGGAACAAGTTTTTCCAACTCTTGTTGCAATATTCCTTGCTGCAAGATGTTAAGATAGAT
GAGCTCAACAATATAACACATTGTAAAATGCATGATCTTGTGCATGAT
>A1435597142
GTTAAGATAGATGAGCTCAACAATATAACACATTGTAAAATGCATGATCTTGTGCATGATTTGGCTGAAGAT
ATTTTAAAGTCTAAACTATTTGATCAAAAGAGTGTTAGAGGAGAAAAT
>A666340491
TTGGCTGAAGATATTTTAAAGTCTAAACTATTTGATCAAAAGAGTGTTAGAGGAGAAAATCTTTCTCAAGTC
CGATACTTTGGATGGAACTCACCAATTCTTGAGGGTTTTAAATTGTCC
>A63069688
CTTTCTCAAGTCCGATACTTTGGATGGAACTCACCAATTCTTGAGGGTTTTAAATTGTCCAGGTCAGGCATC
AAGGAGTTATCAGCCAAAATCGGCAAGCTAATATACCTGAGGTATCTT
>A190818620
AGGTCAGGCATCAAGGAGTTATCAGCCAAAATCGGCAAGCTAATATACCTGAGGTATCTTGATCTCTCCGAC
ACGCAGATCGAAGCCTTGCCCAATTCCATTTGCAAGCTCTACAATTTG
>A744828005
GATCTCTCCGACACGCAGATCGAAGCCTTGCCCAATTCCATTTGCAAGCTCTACAATTTGCAAACATTTAGA
GTCAATGACTATTCTTCACTCAGGAAGCTTCCAGAAGAAATGGCAAAT
>A508677572
CAAACATTTAGAGTCAATGACTATTCTTCACTCAGGAAGCTTCCAGAAGAAATGGCAAATATGATAAGTTTG
AGACACATATATTGCAGCTATCATTACAAATTTGATATGCAGATACCA
>A497420524
ATGATAAGTTTGAGACACATATATTGCAGCTATCATTACAAATTTGATATGCAGATACCACTTAATATGGGA
CAATTGACTTGTGTTCAAACCCTAGAGTTTTTCAAGGTGGGTTCAGAG
>A872100009
CTTAATATGGGACAATTGACTTGTGTTCAAACCCTAGAGTTTTTCAAGGTGGGTTCAGAGAAAGGTCGTCGA
ATAGAAGAATTAGGTCATCTGAAAAACCTTAGAGGTGAATTGACGATC
>A910898807
AAAGGTCGTCGAATAGAAGAATTAGGTCATCTGAAAAACCTTAGAGGTGAATTGACGATCAGAGGTCTGCAA
TCAGTCAGAACTAAAGAAGAGGCTCGAGCAGCATATTTACAGGAGAAA
>A2146299923
ATCAGAGGTCTGCAATCAGTCAGAACTAAAGAAGAGGCTCGAGCAGCATATTTACAGGAGAAACCAAATATC
TACAAGCTGACATATTTGTGGTCCCATGATGAATCAGATGTATGTTAG
>A90524132
ATGGCCGATCCAGTAATTGGTGCTACTGTTCAAGTTGTGCTTGAGAAGCTGCTTTCTCTCACTATTGCGGAG
GCCAAAACTTTAAGGAACTGCAAGAAAAATCTCAGAATGCTCACAAAA
>A1525397184
ACTATTGCGGAGGCCAAAACTTTAAGGAACTGCAAGAAAAATCTCAGAATGCTCACAAAATATGTATCCATC
ATCCAAGCTTTCATTCATGATGCTGAAAGACGACAAGTCGAAGATCAG
>A416132794
TATGTATCCATCATCCAAGCTTTCATTCATGATGCTGAAAGACGACAAGTCGAAGATCAGGCTGTGGAAGAA
TGGCTTAAGATGCTTGAGAGAATTGCTGAAGATGCTGAAAATGTGTTT
>A1777030336
GCTGTGGAAGAATGGCTTAAGATGCTTGAGAGAATTGCTGAAGATGCTGAAAATGTGTTTGACAAATTCACA
TATGAATCTCTCAAAGCACAAGTGATGAAAAACCGAGCCAAACTGATG
>A1412246151
GACAAATTCACATATGAATCTCTCAAAGCACAAGTGATGAAAAACCGAGCCAAACTGATGGAAAAAGTCCGT
AGCTTCTTTTCTAATAATGTTTTCAATTACAAAATGTCTCGAAAAATC
>A937401896
GAAAAAGTCCGTAGCTTCTTTTCTAATAATGTTTTCAATTACAAAATGTCTCGAAAAATCAACAACATCAAT
GAAGAGTTGAGGGCTATCAATCAGTTAGCCAATGACCTCGGTCTCCAA
>A1198197586
AACAACATCAATGAAGAGTTGAGGGCTATCAATCAGTTAGCCAATGACCTCGGTCTCCAAGCACTGACTGTT
CCTTCTCACAAAATACTACAAATCCGAGAAACAGACTCCGTAGTAGTT
>A1853920017
GCACTGACTGTTCCTTCTCACAAAATACTACAAATCCGAGAAACAGACTCCGTAGTAGTTGCTTCGGATGTT
GTTGGTAGAGACAAAGATGTTGCTGAAATAAAGGAGAAGATTTTGAAT
>AA1853920017
GCACTGACTGTTCCTTCTCACAAAATACTACAAATCCGAGAAACAGACTCCGTAGTAGTTGCTTCGGATGTT
GTTGGTAGAGACAAAGATGTTGCTGAAATAAAGGAGAAGATTTTGAAT
>A710972741
GCTTCGGATGTTGTTGGTAGAGACAAAGATGTTGCTGAAATAAAGGAGAAGATTTTGAATATCAGAGAGGAA
GTTGTTCTGTGCACCATTCCCATAGTGGGTATGGGGGGGTTAGGGAAA
>AA710972741
GCTTCGGATGTTGTTGGTAGAGACAAAGATGTTGCTGAAATAAAGGAGAAGATTTTGAATATCAGAGAGGAA
GTTGTTCTGTGCACCATTCCCATAGTGGGTATGGGGGGGTTAGGGAAA
>A716831891
ATCAGAGAGGAAGTTGTTCTGTGCACCATTCCCATAGTGGGTATGGGGGGGTTAGGGAAAACTACAGTGACC
AAGAGAATTTTCAATGATGATCACATCAAGCAGCACTTCGAAAAGAGA
>AA716831891
ATCAGAGAGGAAGTTGTTCTGTGCACCATTCCCATAGTGGGTATGGGGGGGTTAGGGAAAACTACAGTGACC
AAGAGAATTTTCAATGATGATCACATCAAGCAGCACTTCGAAAAGAGA
>A1834273286
ACTACAGTGACCAAGAGAATTTTCAATGATGATCACATCAAGCAGCACTTCGAAAAGAGAGCTTGGTTGTGC
CTACCTGAAATGTCAGAAATTAAGAGCTTTCTTGAACTGATCCTCGAA
>AA1834273286
ACTACAGTGACCAAGAGAATTTTCAATGATGATCACATCAAGCAGCACTTCGAAAAGAGAGCTTGGTTGTGC
CTACCTGAAATGTCAGAAATTAAGAGCTTTCTTGAACTGATCCTCGAA
>A955694705
GCTTGGTTGTGCCTACCTGAAATGTCAGAAATTAAGAGCTTTCTTGAACTGATCCTCGAATCATTGACACAG
AGGAAAGTTGAGGTCCAGAGCAGAGATATAATAGTCAAGAGACTACAA
>AA955694705
GCTTGGTTGTGCCTACCTGAAATGTCAGAAATTAAGAGCTTTCTTGAACTGATCCTCGAATCATTGACACAG
AGGAAAGTTGAGGTCCAGAGCAGAGATATAATAGTCAAGAGACTACAA
>A536303895
TCATTGACACAGAGGAAAGTTGAGGTCCAGAGCAGAGATATAATAGTCAAGAGACTACAAGATGAATTAGGA
GGAAAAAAGTATTTGCTGGTCCTGGATGATTTATGGCGTGTTGACTCT
>AA536303895
TCATTGACACAGAGGAAAGTTGAGGTCCAGAGCAGAGATATAATAGTCAAGAGACTACAAGATGAATTAGGA
GGAAAAAAGTATTTGCTGGTCCTGGATGATTTATGGCGTGTTGACTCT
>A1545346466
GATGAATTAGGAGGAAAAAAGTATTTGCTGGTCCTGGATGATTTATGGCGTGTTGACTCTACATTGTGGCAC
GATTTCGTGGACACCTTGAGGGGAATAAATACATCCAGAGGAAACTGC
>AA1545346466
GATGAATTAGGAGGAAAAAAGTATTTGCTGGTCCTGGATGATTTATGGCGTGTTGACTCTACATTGTGGCAC
GATTTCGTGGACACCTTGAGGGGAATAAATACATCCAGAGGAAACTGC
>A209853392
ACATTGTGGCACGATTTCGTGGACACCTTGAGGGGAATAAATACATCCAGAGGAAACTGCATTCTCGTGACT
ACTCGTATGAAGCAGGTTGCCTCCATAGTAGCAGCAGATCTTCATATG
>AA209853392
ACATTGTGGCACGATTTCGTGGACACCTTGAGGGGAATAAATACATCCAGAGGAAACTGCATTCTCGTGACT
ACTCGTATGAAGCAGGTTGCCTCCATAGTAGCAGCAGATCTTCATATG
>A2066416717
ATTCTCGTGACTACTCGTATGAAGCAGGTTGCCTCCATAGTAGCAGCAGATCTTCATATGTTGGGGAAATTA
ACAGATGATCATTGTTGGTCCATTTTCAAACATAAAGCATTTGTTGAT
>AA2066416717
ATTCTCGTGACTACTCGTATGAAGCAGGTTGCCTCCATAGTAGCAGCAGATCTTCATATGTTGGGGAAATTA
ACAGATGATCATTGTTGGTCCATTTTCAAACATAAAGCATTTGTTGAT
>A1865883693
TTGGGGAAATTAACAGATGATCATTGTTGGTCCATTTTCAAACATAAAGCATTTGTTGATGGGGAAGTTCCA
AAAGAAATGGTGAGCATGGAAAAGAGGATTGTTGAAATATGTCAAGGT
>AA1865883693
TTGGGGAAATTAACAGATGATCATTGTTGGTCCATTTTCAAACATAAAGCATTTGTTGATGGGGAAGTTCCA
AAAGAAATGGTGAGCATGGAAAAGAGGATTGTTGAAATATGTCAAGGT
>A1192607222
GGGGAAGTTCCAAAAGAAATGGTGAGCATGGAAAAGAGGATTGTTGAAATATGTCAAGGTCTACCGTTGGCT
GCAAGTGTATTGGGAGGCCTTTTATGCAACAAGAAAAGACATGAATGG
>AA1192607222
GGGGAAGTTCCAAAAGAAATGGTGAGCATGGAAAAGAGGATTGTTGAAATATGTCAAGGTCTACCGTTGGCT
GCAAGTGTATTGGGAGGCCTTTTATGCAACAAGAAAAGACATGAATGG
>A1270576313
CTACCGTTGGCTGCAAGTGTATTGGGAGGCCTTTTATGCAACAAGAAAAGACATGAATGGCAGGCAATTCTT
GATGGCAATCCCCTTGTAGGTGAAGATGATAATGGGGAAAATAGGACA
>AA1270576313
CTACCGTTGGCTGCAAGTGTATTGGGAGGCCTTTTATGCAACAAGAAAAGACATGAATGGCAGGCAATTCTT
GATGGCAATCCCCTTGTAGGTGAAGATGATAATGGGGAAAATAGGACA
>A361110741
CAGGCAATTCTTGATGGCAATCCCCTTGTAGGTGAAGATGATAATGGGGAAAATAGGACAATGAAAATCCTA
AAACTCAGCTATGATTATCTACCATCCCCACATCTGAAGAAATGTTTT
>A1072297771
ATGAAAATCCTAAAACTCAGCTATGATTATCTACCATCCCCACATCTGAAGAAATGTTTTGCTTACTTTGCA
ATGTTTCCAAAAGATTTTAAGTTTAAAAAGGACCAACTAATCCAACTC
>A1033792587
GCTTACTTTGCAATGTTTCCAAAAGATTTTAAGTTTAAAAAGGACCAACTAATCCAACTCTGGATGGCAGAA
GGCTTTCTTCGTCCATGTCAAGAGACCCCTGTGATGGAAGACGTTGGG
>A270179715
TGGATGGCAGAAGGCTTTCTTCGTCCATGTCAAGAGACCCCTGTGATGGAAGACGTTGGGAACAAGTTTTTC
CAACTCTTGTTGCAATATTCCTTGCTGCAAGATGTTGAGCTAGATGAC
>A1414342933
AACAAGTTTTTCCAACTCTTGTTGCAATATTCCTTGCTGCAAGATGTTGAGCTAGATGACCTCAATATTATA
AGACGTTGTAAGATGCATGATCTTGTGCATGATTTGGCTGGAGATGTC
>A1403389319
CTCAATATTATAAGACGTTGTAAGATGCATGATCTTGTGCATGATTTGGCTGGAGATGTCTTAAAATCTAAA
CTATTTGATCCGAAGTGCGTTGTAGGAGAAAAACTTTCTCAAGTTCGA
>A605425384
TTAAAATCTAAACTATTTGATCCGAAGTGCGTTGTAGGAGAAAAACTTTCTCAAGTTCGATACTTTGGATGG
GACTCACCAAGTGATCAAATAGATAAGATATATGAGCCAGGACATTTG
>A1886243659
TACTTTGGATGGGACTCACCAAGTGATCAAATAGATAAGATATATGAGCCAGGACATTTGTGCACATTGTTC
TGGAAAACAAATATATCTGAAGATATGCTGTTGAACTTTCAGTTCTTG
>A1531639772
TGCACATTGTTCTGGAAAACAAATATATCTGAAGATATGCTGTTGAACTTTCAGTTCTTGAGGGTTTTAAAT
TTGTCCAGGTCAGGCATCAAGAAGGTGTCAGCCAAAATCGGCAAGCTT
>A862397207
AGGGTTTTAAATTTGTCCAGGTCAGGCATCAAGAAGGTGTCAGCCAAAATCGGCAAGCTTATATACTTGAGA
TATCTTGATCTCTCCGACACCATGATCAAAGTCTTACCCAATTCCATT
>A564622115
ATATACTTGAGATATCTTGATCTCTCCGACACCATGATCAAAGTCTTACCCAATTCCATTTGCAAGCTCTAC
AATTTACAGACATTTAGTGTCCATAATTGTTCTTCACTCATGAAGCTT
>A1408284931
TGCAAGCTCTACAATTTACAGACATTTAGTGTCCATAATTGTTCTTCACTCATGAAGCTTCCAAAAGGAATG
GCAAATATGATAAGTTTGAGACACATATGTTGCGGCCATCATTACCAA
>A1550812204
CCAAAAGGAATGGCAAATATGATAAGTTTGAGACACATATGTTGCGGCCATCATTACCAATCAGCTTTTTGT
TTTGGTGGTTGCGGATCAAGGTACCAAGGTAGTGATCAGTTTCAGATG
>A1781711634
TCAGCTTTTTGTTTTGGTGGTTGCGGATCAAGGTACCAAGGTAGTGATCAGTTTCAGATGCCACTTAATATG
GGGCAATTGACTAGTCTTCAAACACTAGAGTTTTTCAACGTAGGTTTA
>A1888261121
CCACTTAATATGGGGCAATTGACTAGTCTTCAAACACTAGAGTTTTTCAACGTAGGTTTAGAGAAAGGTCGT
CAAATAAAAGAATTAGGTCGTTTGAAAAACCTTAGAGGTGCATTGATA
>A1689192283
GAGAAAGGTCGTCAAATAAAAGAATTAGGTCGTTTGAAAAACCTTAGAGGTGCATTGATAATCGGCTGTCTC
CAATTAGTCGGAAATAAAGAAGACGCTCGAACAGCATATTTACAGGAG
>A445922428
ATCGGCTGTCTCCAATTAGTCGGAAATAAAGAAGACGCTCGAACAGCATATTTACAGGAGAAACCAAATATC
TACAGGCTGGCATATTTGTGGTCCCATGATGAATCAGAAGGCAGTGAG
>A1054074665
AAACCAAATATCTACAGGCTGGCATATTTGTGGTCCCATGATGAATCAGAAGGCAGTGAGATCAATGATGAA
CATGTGTTGGATGGTCTTCAACCGCATCCTAACTTGAAAACCTTAGTA
[truncated: 6,064,047 more chars]
