# Supplementary material for: Resistance gene enrichment sequencing (RenSeq) enables reannotation of the NB-LRR gene family from sequenced plant genomes and rapid mapping of resistance loci in segregating populations
Source: Plant J. 2013 Oct 8;76(3):530–44. doi: 10.1111/tpj.12307 (PMC3935411; doi:10.1111/tpj.12307)
Supplement: Data S2 — A FASTA-file for the 755 DM NB-LRR loci sequences. [file tpj0076-0530-sd12.fasta]

>PGSC0003DMB000001159_RDC0001NLR0336_12101_18000_._(reversed)
ATGTCTTATGCTTCAGTCGGTATGTCTTCGTGTACAAAAGATTGTAAATATGATGTATTTTTGAGTTTTAGAGGTGAAGA
TACACGCAAAACCTTTGTGAGTCATCTCTATGATGCTCTGCACAGAAAAGGAATTCATGTTTTCAAGGATGATGAACGAC
TTGAAACTGGAAAATCAATTTCTGATGAACTTTTAAAAGCCATAGAACAGTCCAGAATTGCGATTGTCATATTCTCCAAA
AGCTATGCATCGTCAACATGGTGTTTAAAGGAGCTTGCACACATCATAAAATGCCGAAATGAATTGGACCAGAATGTGAT
TCCAATTTTTTATGATGTGAGTCCATCAGATGTACGCCTTCAAAATCCCCCATTCGCGGAGGCATTTTCCCAACACGGGG
AAGAATTCAAAGATGATGCGGAAAAGATTAAAAATTGGAAGGATGCATTTGTGGTTGCTGGAAAAATAGCAGGGCATGAT
CTGAAAACTTATAAGTAATTCTCTTTTCTTTTTTGCTTTCTCTTTTTACAAGAGAAAAAAAAACAAATCGTTAGCTATAT
CTCCAAACAATTTAGACACTATGATCTAAGAAAGCAAAAACATGTGATAGTTAGTTTACTTAATATATTAATGGACACTT
CATATTAGTATTGCTCTTGTCCTTCAATTTCTGTTACTATCTGTTGTTTCTTGTACCTCAATTATCTCCTATTTTTGTTA
TTATTTGTTGTTTCTTGTACTACGTTACTTCTTTTCGCGACTGTTTTTCCTTGAGACGAGGGTCTACACTCAATAAGGTG
TATGTACCCTCTTCAGACCCCACTTTGTGGGACTACACTCATTATACGTCAACATCATTATACAAGATTGAGCATGTGCT
TTTTCAATGATGCAGGGGTAATATGACGGTAATGATTAAATGATAGAAAGTGAACAATCTTGTATCTTAAGCTCTTCTTG
ATTAGGTATACTGGCAAAGCCTTCTAATTGTCATCCTTGTAATTAAGATATAGTCATTCTTTAGCCTGATTTAGGAGGAT
GTCTAGGCGTATTGATTCTCTTATGCTTCTGATCAATAGCTATTTTATTTCATTTTCCATTTGTTTTGCAAAATTTTGAA
GTTTGTTAAGTAAAATTAGGAGTCAGGAATAATTGGAAAATATTTTCTAATTCATCTATAAAAGGCTTATAAACATTTGT
ATTTAGACTTTTTGAATCTAAAATATTTTAAATCATAAAAAAAAGGGTTGGTCTAAACTACCTTGTGGCAGCCTTATATG
TTATCTGTTTTAGGAATAGTCTTCGACACTTTTTTAGAATTTTACAATGAGATACTTTTATTGTACTGTGTAGGGATGAG
GCTGATTGTATCAAGAAACTAATTGATGATATATTTCATAAGTCGCTTCAAGGTATTTTACACTTTCCGGAAAACTTAGT
GGGTATGAAATCTCAAATTGAGGAAGTAATCTCATTATTAGATCTGGAATCAAATGATGTTTGTTTTATTGGGATTTGGG
GGATGGGTGGCATCGGCAAAACAGAAATTGCAAGTTTTCTACATCGGAGACTCCGTCATCAATTTGAAGCTGACTGTTTT
CTTGGTGATGTTGGAACATTGTATCAGAAAAATGGACTGACATGGCTAGAACAAGTAGTCATCTCCAAGCTCTTGAGAGA
AAAGATGACTCTAACTAGTAAACATGAAGGGATGGATATTATAAAGAGTATGCTTCATCGGAAGAAAGTTTTGTTCATTC
TCGATAATGTAAACCATCAAGAACAATTGGAATGTTTAGTTGGTCGAGCAGAGTGGTTTGGTAGGGGTAGCAGAGTTATT
TTAACAGCAAGAGACAAGCACCTGTTAATTAGTCATATTGGGGATAACGTGTATGAAGTCCAATTGTTACCTGAGAATGA
AGCTCTTGAATTGTTCAGTAGGCATGCTTTTAGAGAAAAATCACCAAAGAAGGGTTTTATGGAACTTTCAAGACAAGTGG
TGGAGTATGCTGGTGGACTCCCTTTAGCTCTTAAAGTTTTGGGCTCTTCTTTTTATAAACGAGACAAAGAGCAATGGAGA
GACAGAATTGATCGATTGAAGAAAATCCCTCACAACGATATTTTGGGAAAACTTCGGATTAGTTTTGATGGACTAGACAA
AGAGGAGAAGAGAATGTTTCTAGATATTGCCTGCTTGTACAATCATGAATCAAGAGATTATGTGGAACGAGTATTTAAGA
GTTGTGGCATCCACTTGATAGGAATAGATTATCTTGTTGAAAAATCTCTCTTATCCATCGATAGATATCCTAGAATTCTG
ATGCATAATATGATTAGAAAAATGGGTGAAAATGTCGCAAGGGAAGAGTATGCCAACAACAGAATATGGCTTCCCGAGGA
GGTTCGTGACCTTTTTGCAGGAAAGATGGTAAGGAATATTTTAACATAATCAATATTTTCATAAGCTCTTAGAGTATTGT
TTGTTCCTTCTAGATTTTTCCGCTCTTTCTATTCCTTAACAAATACTGATATGTTTCATTCTTTATAGAAAGTAGAGAAA
GTTGAAAGCATGCGAACTTCAGAGTACCAATATTTTAAAGATGAGGTGTTCAAGAAGATGCAAAGCTTGCAGGTACTTAA
AATTGATAAGAAATATGGTCTTGTCAATCATAGCACTATCACTTATCTTCCCTCTAGCTTGCGGTGGATTGATTGGGAGA
ACTATCGTTCAAGTTCATTGCCAGAGAATTTCGAACCATTAGATCTCGTTGGGCTTTCTTTAGTAGCTGGTAGTCTTGTC
AAACTTTGGCCAATATCAAAGGTATGATCGTACTATCTCCCTCTCTCCAACTCATCAAAATCTATTTTTCCCAATTCCTA
GTTTAAACTGCATAAATTATTCACCTTACAACTGAAATGCTACAAAAAGTAAATTTTAGTCCATATACATAACTAACATC
AAAATGTAGAAATATTTTCTGTAACCTATCAATCTGATAATCACTCACCAGAAAACTTAAAATAGTCCAGTAGACTAATC
TTATCAAAAAGAGTGACAATTATTCTTAAATTCAGGTTCTAGTTTCCTTTTGGTGTAATTTTCAGGTCCTTATGTGTTTA
GAGGATTGGATCTCTTTAGTTGAGAATCATATTTGACGAGCATTTTGAAAAAGCAAAACAATTCCTAATAAGTATTATAT
AATCTTAAATGTATTTCCCATCAGTTCTGGAACAATTTTCTCTTTCATTCCCTCTTTATTTTGTTCCTCACGAAATACAA
TTGCATATTCTATTAGGAATACTACTTAGGCTAACTGATATTTCAGAGAAGCATTATGTTTTATTTTCCGTTCTTGTACG
AAAACAGAAATTGAGCAACTTGAAGTATTTGGATCTAAGCGACAACCTTGGGTTAACAAAAACCCCTAATTTTGGTGATA
TTCCAAACTTGGAGACACTAATTTTAAAGTGGTGTAAGAATTTGGAAGAAGTTCATCCGTCTCTTGGACATTGCAGAATG
CTCACTATTCTACATTTAAAGGGTTGTGGCAAACTCAAGAAGCTCCCAAAATTTGTTTCCATGGAATCTCTTGAGACTCT
GAACCTTGGAGAATGCACAAGTTTAGAAAAGTTTCCAAAGATCTGTGGAGATATGCGGAGCTTATCAAAACTCTATGTAG
GATCCCCTTGGATAAGAAGCTTGCCCCTGTCTCTCTGTGGCTTAAGCTATTTGAATTTGAAAGATTGTATAGATCTTGAA
TGTATTCCAAACACTATTCAAAATCTTGAATCTCTCTGGATTTCAGGTTGCAATACAATTGCAACACTGCCGAACAGCCT
CTTTGAATCAGAGAAATTAGAGAAACTTGTAATAGCACATTGTTCTAGATTGGCAGAGCTCCCCATCTCTCTTGGAGCTC
ATAAGAAGCTTCTTCGATTAGACTTGCTTGGATGTGAAAACCTAAAGAAGCTTCCAAGCTCCATTCAGATGGAATCCCTT
GTAGATCTTCATATACTTAATTGCCCAAAATTAGATACATTTTCAGAAATTAATGGAGATATGTATAGCTTATCAGAATT
GTCCCTACAATCTACTAGGATTACAGAACTGCCTTCATCAATCGGGAATCTAAGTGCACTCAAATTGCTCTCTCTGGTAG
GTTGTGAACATCTTGCAAGTCTACCAAAAAGCCTCTGTAATTTGAATAACCTTCGATGGCTTCGTCTCCGCGGCTGCAAC
ATACTAGAGAACCTTCCAGAAAACATTGGTGATCTGCAAGAGTTGGAGGAACTTGATGCAAGAGAAACTGCAATCTCCCA
ACTGCCTCTCTCCACCACGAAGCTGGGAAAACTGAACACATTAAAATTCTCACATAAACATTCCTCAAGTTTCGTCTTGC
ATCAAGTGTCAGGTTTATCCTCCTTGACACGGCTTCATCTCAGTAATTGCAACATATTGGGTGGACTTCCCGAGGATCTT
GGATCTTTGCGCTCTTTGGAATACTTGATTGTTAAGGGAAACAATATTTCTTGTTTACCTAAAAGCATCAAGAAGCTCTT
ATGCCTCAAATACCTGAACGTGCAATTTTGTAAGAGTCTTAATGAACTGCCAAGAGAGCTGCCCCCTAATTTAGAGTTGC
TATATGCAGATTATTGTTTAGCCTTGAAGAGCATAAGAGACCTACTAATTAATTGTTTTAAATTGAACCTGATCTTAACA
TCATGGTGTGGTCATGAAAAATCTCGATGCGGAACTATCTCAACTAACCAAGTTAATGTGTTGAAGTGCGTACAGCATTT
TCTCAGGGCATGCATCCAGGTTTTTACCTCACCTTCACATATATGA
>ST4.03ch09_RDC0001NLR0219_59375661_59379995_-
ATGTACGCAAGCAAACCGGATACTTTGGTGAAGCTTTCGCTATGCTTAAGGAACGATCATTCGAGGTTGAGAGAATGAAA
AAATGGACGGATTCACTTACTGAAGCTGCAAATTTATCTGGATGGGATTTGCAAAATGTTGTTGACGGGTAATATTTATA
AACTGGTCAAACTGACTTATAAGTATTACCCATAAGTTGACCATCATTTTATTTTATTTTTCAAATATCTAACTTTTGTT
TTTACTAATATGCAGACATGAATCAAAATTTATTGAAAGTATTGTAAAACAAGTTCTACAAGAGGTAAACCAGACACCTC
TAGATGTTGCTTGGCACCCTGTTGGAGTAGATTCTCGTGTCGAAGATATAGAGTTGTTACTCCAAAAAGGATGTGTAGAT
GAAGTTCGTATGGTTGGTATATATGGCGTAGGTGGAATAGGGAAAACAACTCTGGCTAAAGCTATCTACAATCAAATATT
TCGACAATTTGATAGTAGTTGCTTCCTTTCAGATGTTAGATCAGAAGCTGAAGCATTTGGTTTAGTCAAGTTACAAGAAA
AACTACTAAATCAAATTCTCAAAACTAAGGACGTCAAAGTTACCAGTGTTGCTGAAGGAGTCAATCTAATCAAAGCAAGA
CTTGGGTCAAAGAAGGTTCTAATTATTCTTGATGGAGTGGATCATATGAGCCAATTAGAATCCTTAACAAGAGACAGAAG
TTTGTTTAGCTCTGGTAGTTTAATAATTGTTACAACCCGAGACAAGCATTTGTTATCTCGGATTAGAGAAAATGAGAGAT
ACAAGGCAAAACTTTTAAATCAAGATGAAGCTCAACAACTTTTTTCTTGTCATGCTTTTAGTAGTCCTTCTCCGCCACAA
GAATATGTTGAGCTTGCACAAAGCATAATCAAATATTCATGTGGGCTACCGTTAGCTCTTGTGACATTGGGGTCACATTT
ACAAGGGAGATCCGTAGAAGAATGGAGATACGAGTTCAAAAAACTAAGAGCAATTCCTCATTGTGATATTCAAAAGATCC
TCAAGATAAGCTTTGATGGACTTGATTGTGATACTCAAAGTGTTTTCCTTGATATCGCATGTGCCTTCCATGGATTTTTT
GAGGATGAAGTTATCAAAACATTAAATGCGTGTGGTTTTTATTCTGAGAGTGCAATTTCAACCTTAGTCCAAAGGAACTT
GCTCCAAAGGGATTGGCGTTATTTGGTGATGCATGATCTAGTGCGAGATATGGGAAGAGAAATTGTTCGAATGGAATCAC
CTCGAGACTCTGGAAAACGGAGTAGATTGTTCAAACCTCAAGAAGTTCGAGATGTTCTACAAGGAAATAAAGTCAGTAGA
TTCTTTATCTTTCGTCATCTTAATTTTTTTCAATAATTTGATAAATATTTGCTTATAATTGCTTTTATTCAATTCATTTG
TGCTGAAACTACAGGGTTCCGATAAAGTAGAAGTACTGATGGTAGATCCAGGGGCATTTAAAGGCGCGAACCTGAGCACC
AAGACATTTAAGAAAATGAAAAATTTGAGGGTGCTTAAAATCGATGAGTTACATATTAATGGAGATTTCGAGCTGCTGTC
CAAAGAGCTCAGATGGTTGTCTTGGCAAAAATGTCCTTTAAAATGTATACCATCACATTTTCCTTCGGAAAAACTTGTAG
TTCTTAAAATGCAAGGGAGTAATATCCAAGAATTTGGAGCGGATTTGAAGGTAATTTTGTTACTTTGGTTTAGAGTGAAT
AGTCAAAACACACCTAAAGTATCTCAGTTTTTCAAGTTTCATATCTGAACTATCACCAACTATTTATCGAAACACATCTT
AACTATCAACTATCCTCTTTTCCTATCTGAACGATGATGATATTTCAGGTAGGAAACTCGTTCACCTGATAGTTCAGGTA
TGAAACTCGAAAAAATGAGATACTTTAAGTGTGTTTTTGACAGTTAACTGTTTAGTTTACAGTTTCTTTTGTACTGTTTA
TTGCAGCTGAATGAAAGATAAGTCTTAACTTACATAACTGTATTTGCTTTTTTCTATTAGTGCTGTAAAAGTTTGAAGAA
GCTGGATCTCTCTGATAGCAAGCGCCTCGTAAGAACTCCAAACTTCAATGGTTCACGAAGTCTCGAGACTTTGTGGCTTC
GTGGTTGCACAAGTCTGACAGAGATCCATGAATCAATTGGAAATTTGCACAGACTAATTGATCTAGATTTTTATGGTTGC
AAAAAGCTTACTTATCTTCCGAGCAGCATATGCCATCTAAAATCCCTTCGATCCTTAGGCATTCGTTGGTGTTCATCTTT
ACAAACACTACCAGTTGAGCTTGGAGAAATGCAAGGTCTTACATCTCTTCTTGCAAGTGATACATGTATAATACATTTGC
CTGGATCAGTTGAAATGCTAAAAGATCTCGTAACTTTGGAAGTAGGAAGTCGAAATTTAGAGGCCAAAAGGAGTATCATT
TCACGAAGAAGAATCCATCGCGTTGAATCCCTGTCAAGTTCTATATCTTCTTTAATCCTTACATATTGTGGTTTCTCCGA
GGCTGATATTCCTAGAGATATTGGGAGTTTATCCTCCTTGATATATTTAAATTTGAGTGGTAACAGTTTCCTCTGTCTGC
CCTTTGATTTTTCGAAGCTACGATTGTTAGAGTATTTATGTTTGAATGACTGTGAGAATCTTCAAACACTCCCATCAGTA
TCAAATTTAGAAAAACTATGGACTTTTGAGATTGCAAATTGCAAGAAGTTGGTAGACGTTACGGGGTTGGATAACCTCCC
TTTTATAGAGAGGATCAACATGGTTAATTGTACTTCTCTCCAGAATCCGTTCAACGAAGGCTTCTTTAGTGCACCTACTC
TACCATTTCAATCTAGAAAAAATCCTAATCCGGTTAGTCTCTCTATCTATCTATCTCTCGTGGAGTTAATTACTCAGACA
ATCACTTTTCTGTTATAA
>ST4.03ch09_RDC0001NLR0220_59415148_59422337_-
ATGAAGAAAGAGGTCAACCATACACCTCTACATGTTGCTTCTTACCCAATTGGAGTTGATTCTCGTACTAAACCTATAAA
GTCGTTATTGCAAAATGGACACGTAGATGAAGTTCACTTGGTTGGTATATATGGAGTTGGTGGAATCGGGAAAACAACTC
TGGCCAAAAATATCTACAATCGATTATTTATCTTCGATGGTAGTTGCTTCCTTTCTGATGTTAGATTGCTAGAAAAAAAG
ATTGGTCTAGAAAGTGTACAAGAGAAACTTCTCAATATACTGTTCAAAACCAACGAGTACAAAGTTCGCAGTGTTGCTGA
AGGAATCAATCTAATCAAAAGAAAACTGGGGTCAAAGAAGGTTCTAATTGTTCTTGATGAAGTGGACACAAAAAAACAAT
TAGAATCGTTAACAAAAGAAAAGAAATGGTTTGGTTTGGGTAGTATAATAGTTATTACAATCCGAGACGAGCTTTAGCTA
AGTTGGCTTAATGCAAAAAGATGTATGATCAACCAATTAAATGACAATGAATCTCAGCAACTTTTTTATCGTCATGCTTT
TGACAGTCTTTCTCCACCTAAAGACTATGTTGGGGTGACGAAAGACATAATCAAATATTCAGGTGGGCTACCATTAGCAC
TTGTGACATTGGGTTCACATTTTCGAGGGGAATCCATAGAAAACTGGAGACGCAAATTCAAGAGACTAAAAGAAATTCCT
CATGATGATATCCAAAAGACTCTCAAGAAAACTGAAATACTAAATGCATGTGGTTTTCACACTAAATGTGAAATTGCAAC
TTTAGTCCAAAAACAGTTGCTCCAAGGGGTACTTGGGGGTTGTGTAAGTATGCATGATCTAGTGCGAGATATGGGAAGAG
AAATTGTTCGCTCAGAATCTCAATGCCTTGTAGAACGGAGTAGATTATTCATACCTCAACAAGTCTGTGCTGTTTTACGA
GGAAAAAACGTGAGTAAATCCTTGTTCCTTTTTAATTTAATTGTATGTCGTGTTACAATTCTTAGTCCTAATTAAAACAT
TTTCTCTGAACTACAGAGTTTCGGAAATGTACAAGTAATGAGGTTAGATGAACCAGGGGAATTAGAGGGAGTGGAGTTTA
GCACCGATGCATTTAAGAAAATGAAGAAACTCAGGGTGCTTATAATCAATGGATTACGTATTCATGGAGATTTGTGGCAT
TTTCCCAAGGAGCTCAAATGGTTATCTTGGCAAAGATGTCATTTAAAATATATTCCACCAAATTTTCCAGCTGCGAATCT
TGTAGTTCTTAATATGGAAGGGAGTGCTATCGAAAAATTTGGCTTGAATTTGCAGGTTTAATTTGTTGCCCAATTCTACA
TTTTTCATTGACTAGTGAAATTATACAAAATAGTCTTGTATAACTTGAATATTAATGTACTTGGTTGACATTTAGTGTTG
CCCAAGGTTGAAGGAGCTGAATATCTCTTGGTGCTCGGCCCTCAAAAAAACTCCAAACTTCAACGGTGCAACAAGTCTCG
AGACTTTGAAGCTTCAAGGTTGCTCAAGGATGAAGGAGATCGTTCAATCAAGGTGCCCAGGCTCTGTCATTTCACACTCT
GAAGAAGCAAGTTTTACGAATTTGTGTCGAATGCAATGATATTCCAGATTGGTGCAGCAATAAAGTAACATCTCCATCTA
TCTGTTTCACTATGCCCACAGTACATGATAAGGGGTACAAGTTCTTAGGAATGATTCTCTGTTTTTTTTTGCGACTTTAA
GAGACTTTCATCCACTTTTGGACGCTTCAGTATTGCTGTATCCGATAGAGAGAGAGTATCTATGTCAAGAATTTGTGATA
TTGATATACTCGATCGGACAATACAGAGAAGTATCATGTGTATATTACATATCTTGCTTAACTAGTCCTTTTGTTGACCA
GATGATCAAAGGTAACAGTTCACGAGTCTGACTATTTGTTCTTTCGCAAAGATGCAATAAAAAAGATAGGGATCCATCTG
CTATATTTAGACCAACATGGTAATGTCAATCCACTTGTCGATAGTGTGAAAGTGATGAAAAAAAAAGAAGACTGATAGAG
TTGTGCTGACAATAAATGTGAAAGCAAGTCACTCATTATCTACTCTCACTGGTTCATAAGTGAATTATTGGAAGTATGAC
ACATTTTAAAATAAATAAATTAAAAGTTCTTATTTTTGATTATTTTTAAATTGTACAAATAAAAATGATCACTATAGTTT
ATAATGTGAACAAGTAAAAATCTACGGAAGAAGTGGAAGTAAATTGTATATCTATTTTTAATATTATAACATATAAAATT
GAACGCAACATGTCTATGAAATATCTTGGAAACTTCCCTTACATTTCTGTTAACCTTCTTTGGGGCCTGTAAATGAGTTG
ACCCAAAATTAAATTTCCAGGAACAAACAATTACTTGTGGGCATATAAAGAGCTGCTTCACATCTCTATTTAATTAATTA
AACAAAAAAATTGACTAAAAATCTCTTTAATTTATTGTCATCAAATATGAATACTCAAGGAGAATCATCTTCTTCTTCCA
ACTTATGTTATGATGTGTTTCTCAGTTTCAGAGGTGAAGATACTCGCAAAAACTTCACAGGTCATCTTTATTTCAGATTG
TATCAAGTCGGAGTTAATACTTTCATAGATGATGAGGAATTGAGAAAAGGAGACGAAATTTCAATTGAACTTAAGAAAGC
AATTGAACAATCTAGGGTTGCCATTGTTGTTTTCTCCAAAAATTATGCTTCGTCTAGTTGGTGTCTTGATGAACTTGTCA
AAATTCTCGATTGCAAACAGAGGTTAAAGCAGGTAGTTTTGCCTATTTTCTATGATGTTGATCCTTCTCAAGTGCGAAGG
CAAACTTCGTCCTTTGACGAAGCTTTGGCAAAACACAAGGAACGATTGGTTGGAGCTGAAAGAATGGAAAAGTGGAAAGC
TGCACTTACTGAAGCAGCAAATTTATCTGGATGGGATTTAAGAAATGTTGCTGATGGGTAAGACTTCTTAATTCAACTAT
TAAATTTTGAATTTAAGCATTTGCCTAAGCTTAAAACTTGGTTAATTTTGGAACATTGTAAAGTCTTTTTATATTTCTTA
AATTTCGTGTCAAATCAAACCGTAGATTGGGACAAGGGATAATCTCCATTCTATAAACTCTGTTATCTTTTGGCTATTGA
TTTTCATTTTGTTCATCAAATAATTTAAAATACTTGAGTATTTATTGTTGCAAAAACTGTAGGCATGAATCAAAGTTTAT
TGAAAGTATTATAAAACAAGTTCTGCAAGAGGTTAACCCAACACCTCTAGATGTTGCTCATTACCCAATTGGATTAGATT
CTCCTATCAAACATATAGAGGTGTTACTGCAAAGTGGATGTGAGCATGAAGTTCGCATGGTTGGTATATGTGGCGTTGGT
GGAATTGGGAAAACAACTTTGGCAAAAGCTATCTACAATCGAATATTTCAACAGTTTGACGGTAGTTGCTTCCTTTCAGA
CATAAGATCAAAAGTTGAAGAATATGTTCTAGTCAAGCTACAAGAGAAACTACTTCATCAAATCCTCAAAACTAAGGAAT
TTGAAGTTGATAGTGTTGCTGAAGGTGTTAGTCTAATCAAAGCAAGACTTGGGTCAAAGAAGGTTCTAATTATTCTTGAT
GACGTGGATCATAGAAGCCAATTAGAATCCTTAACAAGAGAAAGAAGTTGGTTTGGCTCTGGTAGTGTAATAATTATTAC
AACTCGAGATGAACATTTGCTATATGGGCTTACAACAAGTGAGATATACCGGGCCAAACTTTTAAATGACAATGAAGCCC
CGCAACTCTTTTCTTGTCATGCTTTTAACTGTTTTTCTCCACCACAAGAATATGTTGAGCTGGCACAAGACATAATAAAA
TATTCAGGTGGGCTACCATTAGCTCTTGTGACATTGGGGTCACATCTGCAAGGGAGATCCGTTGAAGAATGGAGATACGA
GTTCAAAAAACTAAGAACAATTCCTCATTTTGATATTCAAAAGATTCTCCAAATAAGCTTTGATGGACTTGATGACAATA
CTCAGAGTGTTTTCCTTGATATTGCGTGCGCTTTCCATGGATGTGATGAGGATGAAGTTACCAAAACATTAAACCCCTGT
GGTTTTTATTGTGAAACTGCAATTGCAACTCTAGTCAAAAGACACCTGCTCCAAAGGGATCGGCGTCGTTTGGTGATGCA
TGATCTAGTGCGGGATATGGGAAGAGAAATCGTTCGCATGGAATCACCTCGAGACTTTGGAAAACGGAGTAGATTGGTCA
ACCCTCAAGAAGTCCTTGATGTCCTACAAGGAAATAAAGTCAGTAAATTTCATTATCTTTATCTCGGTTATACTTCTTCT
TCTTCTTTTTTCATATTGATATACACTTGCTTATAATTTATGCATTTGTGCTTAAATCTTCTCCGGTTAGTAAGTATCTT
TAGATGTTTGAACCATTCTGTACTTGAAATGAACATTTACTGAAGTCTAAACAAGCTATCAAAGACAAAATTATCAAATA
AATATCCTTTAGTTGGATATAATGTGTAAGTTTATTTTTATTGGTACATAATTTATTTTCTTTGTTTGACCTTCAATTTG
TATAAAGCATTTCTCTTTCTTAATTTATCATACATAACATGGTCTTATAGTACTTTTCTTTTTACCAAACTGTAGGGTTC
TGAAAATGTAGAAATATTGGTGGTAGAACGACAGGCATTAAAGGGTGTGAAGCTGAACACCAAAGCATTTCAGAAAATGA
TAAATCTTAGGGTGCTTAAAATCGACGACTTACATATTAGTGGAGATTTTGAGCTATTGTCCAAGGAGCTCAGATGGTTG
TCTTGGAAAGAATGTCCTTTAAAATGTATACCGTCAAATTTTCCATCTGAGAAGCTTGTAGTTCTGAATATGAAAGGGAG
CAATATCCAAGAATTTGGTTTGAATTTGCAGGTTCGTTACTCAATTCTGCAATTTTATGTGTTATGTTTAAGATAAAGAA
AATCTTAATTAAAACAATATTTTGTTTACTTTTAGTATTGTAGAAATTTGAAAATGCTGGATCTCTCTGATTGCAAGCAC
CTCAGAAGAACTCCAAACTTCTGTGGTTCAAGAAGTCTCGAGACTTTGTGGCTTGACAATTGCTCAAGTCTTAAGGAGAT
CCATCCATCAATAGGAAATTTGGACAGACTAACTGATCTTCAATTGAATGGTTGCGAAAAGATTACGGATCTTCCGAGCA
GCATATGCCAGCTAAAATCCCTTGAATACTTGAGCATTAATGACTGCTCATCTTTACAAACACTGCCAGTTGACATTGGA
GATATGCAAAGCCTAAGATTTCTTAATGCAGGTGAAACAGGTATAAAAGAATTGCCTGGATCTGTTGAAATGCTAGGAAA
TCTTATAGAATTGGAAATGGGAGGTCAATACTTAGAGACCAAAAGGAGGTTTTCTCAAACAAGAGTACGCCCCATAGTAT
CCTTGTCAAAATTTATTTCGATTCTATGCCTTCCATATTGTGGTTTCTCGGAGGCTGATGTTCCTAGGGATATTGGGAGT
TTATCCAACTTATATCATTTAGATTTGAGCGGCAACAGTTTCCTCTATCTACCCTTTGATTTTTCCAAGTTACCATGGTT
GAAGTCCTTGTATTTGAATGATTGTGAGAACCTTCAAACACTCCCATCAATATCAAATTTAGAGTACCTTAGAGTTGTTG
AACTTAGGAATTGCCAAAAACTGGTCAAGATTACAGGGTTGGACAACCTCCCTTCAATAAAGAAGATGGACATGAATAAT
TGTACTTGTCTGCAGAATCCATTCAGTGAAGGCTTCTTTAGTGCCCCTGCTCTATCAATTTCGTGTAGAAAATATCAATG
GTATGAGGTTAGTCCTTCTCCCTCTCTGATCTCTCTCTCGTATCACATTAATAATTAATGATCTAATTGTGTCTTAATTT
GTCTGATGAAGTCGTTGTTACAAATTAATCTCGAAAGCAATGAGATTCCAGATTGGTGCAGCAATAAAGTAACAGCTCCA
TCTATCTGTTTGACTATGCCCACAGTACATAATAACAAGTTCTTAGGAATGGTTCTCTGGTTTGTTTGCCGCCTTTGCGA
TGTACATGAGCTTGAACACCTTGTTGTTACTGTTTCCCATAAAAAGAGTTTTTCATGGATTTTGCCTTTTGATATACCTG
ATGGTCACGGAGAAGTATCATGTGTATATTACTTACCTTACGCAAATGATAGACCTTTTAAAGGCCTGAACATCAAAGGC
GGGGAACAGATAAGAGTAGAGGATAGCAGTGGCGGAGCCATAGTAAAGAAGATAGGAGTACATCTATTACATTTAGATCA
ACATGGTAATGTTACAACTTTGCCGGGAGTTGTGGATCATTCTTATACTCCCTCCTACCCACAAAGACTTTCAGCAGGGC
ATATCAACTCAAGCAACAACACATCCCGTGAAATCCCACAAGTGAGGTCCGTATCAATGGATATCAATGAGCGAAATTCT
GAGAATGTGTTATGTACCATGGAAAATGTGTTCCATCGAAATAGGTCATGGACCTGGATCTACCAAATGATAACAATGCC
TCTAAAATGTCTTTTTGGAAAATGCTTCTCCGGAGAATAA
>ST4.03ch09_RDC0001NLR0223_59673213_59678764_+_(reversed)
TGCATACACAGTTTGTTGTAGGAGAATCATCTTCTTCTTCCAACTTGTATTATGATGTATTTCTTAGTTTCAGAGGTGAA
GATACTCGCAAAACCTTCACCGGTCATCTTTACACCCAATTGTGTCAAGTCGGAGTTAATACCTTCATAGATGATGAGGA
ATTAAGAAAGGGAGACGCCATTTCAACCGAACTTGAGAAAGCAATTGAACAATCAAGGGTTGCCATTGTTGTTTTCTCCA
TAAATTATGCTTCCTCTAGTTGGTGTCTTGATGAACTCGTTAAAATTCTCGATTGCAGAGAGAGGTTAAATCAGGTAGTT
TTGCCTATTTTTTATGATGTTGATCCTTCTCAAGTGCGAAAGCAAAAAGGGTCCTTTGGCAAAGCTTTGGCAGAACACAA
GGAACCATTGGTTGGAGCTGAAAGAATGGAAAAGTGGAAAGCAGCACTCACTGAAGCTGCGAGTTTATCTGGATGGGATC
TGCAAAACATGGCTGATGGGTAAGACTTCTTAATTCAACTATAGAATTTTGAATTTAAGCGTTTGTCTAAGCATATAAGC
TGGTTAATTTTGGAACATTGCAAAGTCTTTCTATATTTCTTAAATTACATATCAAATCAAACTACATCCGCAGAGCAGTA
TTAATGGACAAATTTCCATTCTCTATCCTCGAGTTCTGTGTTATATGTTAGCTATTGATTTCCATTCTATCCAGGGAGAA
CTAGTTTTAACTTCTGATATTGCTAAAAAAACTGTAGGCATGAATCAAAATTTATCGGAAGTATTATAAAACAAGTTCTG
CAAGAGGTCAACCAGACACCTCTAGATGTTGCTCATTACCCAATTGGATTAGATTCTTCTATCCAACATATAGAGTTGTT
ACTGCAAAGTGGATGTGAGCATGAAGTTCGTATGGTTGGTATATGTGGCGTTGGTGGAATTGGAAAAACAACTCTGGCGA
AAGCTATATACAATCGATTATTTCGACAGTTTGGTGGTTGTTGTTGCTTTCTATCAGACATTAGATCACAAGCTGAAGAA
TCGGGTCTAATCAAGCTACAAGAGAAACTACTTTGTCAAATTCTCAAAACTAAGGAATTCAAAGTTGATAGTGTTGCTGA
AGGTGTCAATCTAATCAAAGCAAGACTTGGGTCAAAGAAGGTTCTAATTGTTCTTGATGACGTGGATCATAGAAGCCAAT
TAGAATCCTTGACAAGAGAAAGAAGTTGGTTTGGCTCGGGTAGTGTAATAATTATTACAACCCGAGATGAGCATTTGCTA
CATGGGCTTACAACAAGTGAGATACACCGGGCCAAACTTTTAAATGAAAATGAATCTCAACAACTTTTTTCTTGTCATTC
TTTTAACAGTCTTTCTCCACCACAAGAATATGTTGAACTGGCACAAGACATAATAAAATATTCAGGTGGGCTACCATTAG
CTCTTGTGACATTGGGGTCACATCTGCAAGGGAGATCCGTTGAAGAATGGAGAAATGAGTTCAAGAAACTAAAAGCAATT
CCTCATTATGATATTCAAAAGATTCTCCAGATAAGCTTTGATGGACTTGATGATAATACTCAAAGTGTTTTCCTTGATAT
CGCGTGTGCCTTCCATGGATTTTTTGAGGATGAAGTTACTAGTACATTAAATGCGTGTGGTTTTTATTCTGAAAGTGCTA
TTTCAACCTTAGTCCAAAGGAACTTGCTCCAAAGGGATTGGCATAATTTAGCGATGCATGATCTTGTGCGGGATATGGGA
AGAGAAATCGTTCGCAGGGAATCACCTCGAGACTCTGGAAAACGGAGTAGATTGTTCAACCCTCAAGAAGTCTGTGACGT
TCTACAAGGAAATAAAGTCAGTAAATTTCATAATCTTTATCTTGGTTAATACTTTTTTTTGTCTTTTTATTTTACTTAAT
TTGATATAATTTGCTTATAATTTATGTGTCACCACAAGAATTCAATTCATTTGTGCTTAGTTCGTTCTGGCTTGTAAATT
ATCTCTAGTTGTTTTTACCACTCTGTACTTGAAATAAACATTTACTAAAGTCTAAACACTCAAACTATCAAAGACAAAAT
TATCAAATAAAATTTACTTATTCAGTAATTATATAAATCGGTTTGCTGAAAGATATTTCTTGTTAAATATCCTTTAGTTG
GATATATTGTGTAGATTTATTTTTATTGGTAGATAATTTGTTCTCTTTGTTTGACCTTCAATTTGTATAAAGCATTTCTC
TCTCTTAATTTCTCTTAGTTAACATGGTCTTATAGTACTTTTGTTTTTACTTAACTACAGGGTTCTGAAAATGTAGAAGT
ACTGATGGTAGAACGACATGCATTAAAGGGTGTGAAGCTGAGCACCAAAGCATTTCAGAAAATGATAAATCTTAGGGTGC
TTAAAATCGACGACTTACATATTAGTGGAGATTTTGAGCTATTGTCCAAGGAGCTCAGATGGTTGTCTTGGGAAGGATGT
CCTTTAAAATGTATACCATCAAATTTTCCATCTGACCAACTTGTATTTCTGAATATGAAAGGGAGCAATATCCAAGAACT
TGGTTTGAATTTGCAGGTTCGTTACTCAATTCTGCAATTTCATGTGTACTGTTATATCGCAACTAAGAGAAAGAAAATCT
TAGTTGACACTATATTTTGTTTATTTTAGTATTGTAGAAATTTGAAGAAGCTGGATCTCTCTGATTGCAAGCACCTCAGA
AATACTCCAAACTTCAGCGGTTTACGAAGTCTCGAGACTTTGTGGCTTGAGAATTGCTCAAGTCTAAAGGAGATCCATCC
ATCAATAGGAAATTTGGACAGACTAACTGCTCTTCATTTGTATGGTTGCAAAAAGATTACGGATCTTCCAAGTAGCACAT
GCCAGCTAAAATCCCTTGAAGACTTGGACATTACTTACTGCTCATCTTTACAAACACTGCCAGCTGACATTGGAGATATG
CAAAGCCTAAGACATCTCTATGCACAAGATACTGATATAAAACAATTGCCCGGATCTGTTAAAATGCTAAGAAATCTTAC
AGATTTGCAAGTGGGAGGTCAAAATTTAAAGGCCAAAAGGAGAGTTTATCAAAGAAGATCCCACCATATAGAATCCTTGC
CAATTTCTATTTCTCGTTTAATCCTTCGATATTGTGATTTCTCCGAGGCTGATATTCCTAGGGATATTGGGACTTTATCC
AACTTACATGATTTAGATTTGAGCGGCAACAGTTTCCTCTATCTACCCTTTGATTTCTCCAAGTTACCATGGTTGAAGTC
CTTGCGTTTGAATGATTGTATGAATCTTCAAACACTCCCGTCAATATCAAATTTAGAGTACCTTTATATTCTTGAACTTA
GGAATTGCCAAAAGTTGGTCAAGATTACAGGGTTGGACAACCTCCCTTCAATACAAGAGATCGACACTCTTAATTGTACT
TCTCTGCAGAATCCATTCAATGATGGCTTCTTTAGTGCCCATGCTCTATCAATTTCATCTAGAAAATATGCAATGTTTCA
GGTAAGTCCCTTTATTTTTGTGTGTCTCGTATCACATTATTAATTAATGTTCTAATTGTGTCTTAATTTGTCTGATGAAG
CTGCGGTTACACATTTATCTCCAAAGCAATGAGATTCCAGATTGGTGCAGCAATCAAGTAACAGCTCCATCTATCTGTTT
CACTATTCCCTCCGTATTTAAGAAAAAGTCGTTAGGAATGATTCTCTGGTTTGTTTGCGACTCTAAGATTTTATCCCAGT
TTGGACACTTCCTTGTTTCCGTATCCAATAAAAAGCCTTTAGTTTTTTACTGGACTAGGTATATTACTACACCCGAATCA
CACGGAGAAGTATCATGCGTATATTACATATCTTGCTTAACTAGTCATTATTCTGGCCTGATGATCAAAGGCGGGGAAAA
GATAACAGTCGAGGAGGGCCCTGACAAAGGTAGAGTAAAGAAGATAGGGGTACATCTGTTATACTTAGACAAACATGGTA
ATGTTACATCTTCCCCACCAATCCTTGAAGAAAATCATTCGCATTCTCAGATAATGAACAGAGAGAGTCTCAGTGGAAAT
GAACTCAAAAAGAGTGTCAAACAGAGGATATCAGCTCAATCCTTGAAGAACATCATCACTCGCTTCAAATCTTAG
>ST4.03ch09_RDC0001NLR0224_59681037_59685847_-_(reversed)
ATGATGTATTTCTCAGTTTTAGAGGCGAAAGATACTCGCAAAACCTTCACCGGTCATCTTTACACCCAATTGTGTCAAGT
CGGAGTTCATACCTTCATAGATGATGAGGAATTAAGAAAGGGAGACGTCATTTCAACCGAACTTGAGAAAGCAATTGAAC
AATCAAGGGTTGCCATTGTTGTTTTCTCCAAAAATTATGCTTCGTCTAGTTGGTGTCTTGATGAACTTGTTAAAATTCTC
GATTGCAAAGAGAGGTTAAAGCAGGTAGTTTTGCCTATTTTCTATGATGTTGATCCTTCTCAAGTGCGAAAGCAAACTGG
GTCCTTTGGCGAAGCTTTGGCAAAACACAAGGAACGATCAATTGGAGCTGAAAGAATGGAAAAGTGGAAAGCAGCACTCA
CTGAAGCTGCAAATTTATCTGGATGGGATTTGCGAAATATTGCTGATGGGTAAAACTTCTTAATTTAATGGGAAAATGCA
TAAGTATCCCCAAATTTATGCCTGAAATTTCAGAGACACACTTATACTATACTAAGATCCTATTATCCGAACTTATTTTA
TAAATAATTTTCTACCCCTTTTCGGTCTATGTGACACTATTCTTGAAAGAATTGTCAACATGCGCTGGCCCTGAAGATAG
TGTCACGTAGGCTGAAAAGGAGTAGAAAATTATTTATAAAATAAGTACGGGGTAATAAGACCTTAATATAGTATAAGTGT
GTCTCTGAAATTTCGGGCATAGGTTGAGGGATACTTATGTATTTTCCCTAATTTAATTATAGAATTTTGAATTTAAGAAT
TTGCTTAAGCTTATAAGTTGGTTAGTTTTGAAACATTGCAAAGTCTTTCAATATTTCTTAAAACTCAGTGCCCAATCAAA
CTAAGGGAGTAGTAATAATCGATAATCCAAGTATCAATTAACAGCAATTAGCCTGTTAAATGTAGTTAGAATTTACTAAT
AGCATAGAAATATCAATATATAAAAATAAATTCCGTTCTCTAACCTCGAGTCCCTGTTATCTGTTGGCTATTGATTTTGT
TTTGTTCATCAAATATCCAAGTATTGTTTTGCTTTTTTTACTTTTAACTTTTGTTGTTGCCATAAAATTGTAGGCATGAA
TCAAAATTTATTGGAAGTATTATAAAACAAGTTCTGCAAGAGGTCAACCAGACACCTCTAGATGTTGCTCATTACCCAAT
TGGATTAGATTCTTCTATCGAACATATAGAGTTGTTACTGCAAAGTGGATGTGAGCATGAAGTTCACATGATTGGTATAT
GTGGCGTTGGTGGAATTGGAAAAACAACTCTGGCAAAAGCTATCTACAATAAAATATTTCAACAGTTTGATGGTAGTTGC
TTCCTTTCAGACGTTAGATCAAAAACTGAAGAAATGGGTCTAGTCAAACTTCAAAAGAAACTACTTAATCAAATCCTCAA
AACTAAGGAATTTGAAGTTGATAGTGTTGCTGAAGGTGTTAATCTCATCAAAGCAAGACTTGGGTTTCAGAAGGTTCTAA
TTGTTCTTGATGACGTGGATCATAAAAGCCGATTAGAATCCTTAACAAGAGAAAGAAGTTGGTTTGGCTTTGGTAGTGTA
ATAATTATTACAACCCGAGACGAGCATTTGTTGTATGGGCTTACAACAAGTGAGATATACCAGGCCAAACTTTTAAATGA
CAACGAAGCTCAGCAACTTTTTTCTCGTCATGCTTTCAACAGTTTTTCTCCACCACAAGAATATGATGAGCTGGCACAAG
ACATAATAAAATATTCAGGTGGGTTACCATTAGCTCTTGTGACATTAGGGTCACATTTGCAAGGGAGATCCATAGAAGAA
TGGAGACACGAGTTCAAAAAACTAAGAGCAATTCCTCATTGTGATACTCAAAAGATTCTCCAAATAAGCTTTGATGGACT
TGATGACAATACTCAGAGTGTTTTCCTTGATATCACATGCGCCTTCCATGGATGTTATGAGGATGAAGTGACCAAAACAT
TAAATGCGTGTGGTTTTTATTCTGAAAGTGCAATTTCGACCTTAATCCAAAGGAACTTACTCCAAAGGGATTGCTGTTAT
TTGGTGATGCATGATCTAGTGCGGGATATGGGAAGAGAAATCGTTCGCTTGGAATCACCTCGAGACTCTGGAAAACGGAG
TAGATTGTTCAACCCTCAAGAAGTCCGTGATGTTCTACAAGGAAATAAAGTTAGTAAATTTGGATTATCTTTATTTGATA
TACATTTGCTTATAATTTATGTTGTCACCACATAAACTTATTTCATTTGTGCTCAATACTTCTCTGGCTAGTAAATTATC
TCTAGTTGTTTGCGAACCACTCTGTACTTGAAATGAGTCAAAGACAAAATTATCAAATAAAATTCAGTTATTCAATAATT
ATAGAAATTGATTTGTTGAAAGATATTTCTTATTAAATATTTGGATATAATGTGTAAATTTATTTTCTTGGTAGATAATT
TTTATTCTCTTTGATTGACCTTTAATTTGTATAAAACATTTCTCTCTCTTAATTTCTTATACTTAACATGGTCTTATGGT
ACTTAACATGGTCTTACAGGGTTCCAAAAATGTAGAAGTATTGGTGGTAGAACGACGGGCATTAAAGGGTGTGAAGCTGA
GCACCAAAGCATTTCAGAAAATGATAAAACTTAGGGTGCTTAAAATTGATGACTTACATATTAGTGGAGATTTTGAGCTA
TTGTCCAAGGAGCTCAGATGGTTGTCTTGGAAAGGATGTCCTTTAAAATGTATACCATTAAATTTTCCAGCTGAAAAACT
TGTAGTTCTGAATATGGAAGGGAGCGATGTCCAAGACTTTGGTTTGAATTTGCAGGTTCATTACTCAATTCTGCAATTTC
ACGTGTACTGTTATATCGCAAGTATGAGAAGGAAAATGTTTAATTGAAATTATATTTTGTTTACATTTTAGTGTTGTAGA
AGTTTGAAGGAGCTGAATCTCACTGATTGCAAGCGCCTCAGAAGTACTCCAAACTTCAGGGGTTCACGAAGTCTCAAGAT
TTTGTCCCTTGAGAATTGCTCAAGTCTAAAGGAGATCCATCCATCAATAGGAAATTTGGAAAGACTAATTGATCTTCAAT
TGAGTGGTTGCAAAAAGATTACGGATCTTCCGAGCGGCATATGCCAGCTAAAATCCCTTGAATACTTGTGCATTAATGAC
TGCTTATCTTTACAAACACTGCCAGTTGACATTGGAGATATGCAAAACCTAGTAATTCCTCATGCATGGGATACAGGTAT
AAAACAATTGCCTGTATCTGTTGAGATGCTAAGAAATCTTGAACATTTGCAAGTGGGAAGTAGAAATTTAGTGGCCAAAA
GGAGTTTTTCTCGAAGAAGAAGAGTCCGCCGCATAGAATTCTTGCCAATTTTTATTTTTCATTTATGCCTTCCATATTTT
GGTTTCTCAGAGGATGATATTCCTAGAGATATTGGAAGATTATCCAACTTACGTTATTTAGATTTGAGGGGCAACAATTT
CCTCTATCTACCCTTTGATTTTTCCAAGTTACCATTGTTGATTTCCTTGTGTTTGAATGATTGTAAGAATCTTCAAACAC
TCCCATCACTATCAAATTTAGAGTACCTTGAAATTCTTGGACTTGAGAATTGCCAAAATCTGGTGAGGATTACAGGGTTG
GACTACCTCCCGTCAATAAAGATGATCGACGTGATTAATTGTACTTCCCTGCAGAATCAATTCAATGAAGGCTTCTTTAG
TGCCCATGCTCTATCAACTCCGTCTATAAAATATCCAGATATTAAGGTTTAGTCCCTCTTCCTCTCTCTCTCATATCACA
TTATTAATGATCTAATTTTGTCTTAATTAATATGTCTGATGAAGCTGCAGTTAGAAATTTATGTCGAAAGCAATGAGATT
CCAGAATGGTGCAGCAATAAAGTAACAGCTCCATCTATTTGTTTGACTATGCCCACAGTACAGAATAATGAGTATAACTT
CTTAGGAATGGTTCTCTGGTTTGTTTCCCACTTTTGCAATGTAACCACCCGTCTTCAAAAGTTTGATGTTACTATTGGCC
AGCCTTCAGCTTTTTTCTTGACTTGGGTACCTGACAGTCAGGGAGAAGTATCATGTGTACATTACTTATCTTTCTCAAAT
GGTAGACCTTTTAATGGCCTGAACATCATCAAAGGCGGGGAACAGATAAGAGTAGAGGATCACAGTGATGGAGGCATAAT
AAAGAAGATAGGAGTACGTCTGTTATATTTAGATCAACATGGTAATGTTACTTCTTTCCCGGCAGTTGTGGATCATTCTT
ATACTCCCAACCCACAAAGATAG
>ST4.03ch09_RDC0001NLR0225_59688332_59694358_+_(reversed)
ATGAATACTCAATTTGTTGTAGGAGAATCATCTTCTTCTTCCAACTTCTCTTATGATGTATTTCTCAGTTTCAGAGGTAA
AGATACCCGTAAAAACTTCACCGGTCATCTTTATTTCCGATTGTGTCAAGTCGGAGTTAATACTTTCATAGATGATGAGG
AATTGAGAAAGGGAGACGTCATTTCAACAGAACTTGAGAAAGCAATTGAAGAATCTAGGGTTGCCATTGTTGTTTTCTCC
AAAAATTATGCTTCGTCTAGTTGGTGTCTCGATGAACTTGTCAAAATTCTCGATTGCAGAGAGAGGTTAAATCAGGTAAT
TTTGCCTATTTTCTATGATGTTGATCCTTCTCAAGTGCGAAAACAAACTGGGTCCTTTGGCGAAGCTTTGGCAAAACACA
AGGAACAATTGTTTGGAGTTCAAAGAGTGGAGAAGTGGAGAGCTGCACTTACTGAAGCTGCGAATTTATCTGGATGGGAT
TTGCGAAACATGGCTGATGGGTAAGACTTCTTAATTTAACTATAGAGTTTTGAATTTAAGCGTTTGCCTAAGCTTATAAG
TCAATAGTGGACAATATTGAGGGACAAAGAAAGGAAGTTGGTTTACATAAATTGGGACGAAGGAGTAGTAGTAGTAATAG
ATAATCTCCATTCTCTTACCTCGATTCCTGTTAGTTGATTTTGTTTTGTTCATCAAATATCAAAGTATTGTTTTACTTGT
TTTTTTACTTTTAACTTCTTTTATTGCTAAAAACTGTAGGCATGAATCAAAATTTATTGGAAGTATTATAAAACAAGTTT
TGCAAGAGGTCAACCAGACACCTCTAGATGTTGCTCATTACCCAATTGGATTAGATTCTTCTATCGAACATATAGAGTTG
TTACTGCAAAGTGGATGTGAGCATGAAGTTCACATGGTTGGTATATGTGGCGTTGGTGGAATTGGAAAAACAACTCTGGC
GAAAGCTATCTACAATCGAATATTTCGACAATTTGGTGGTTGTTGCTTCCTTTCAGACACTAGATCAAAAGCTAAAGAAC
AGGGTCTAGTCAAGCTACAAGAGAAACTACTTTGTCAAATTCTCAAAACTAAGGAATTCGAAGTTGATAGTGTTGATGAA
GGTGTCAATCTAATCAAAGCAAGACTTGGGTCAAAGAAGGTTCTAATTGTTCTTGATGACGTGGATCATAGAAGCCAATT
AGAATCCTTAACAAGAGAAAGAAGTTGGTTTGGCTCTGGCAGTGTAATAATTATTACAACCCGAGACAAGCATTTGCTAT
ATGGGCTTACAACAAGTGAGATACACCAGGCCAAACTTTTAAATAAAAATGAAGCTCAACAACTTTTTTGTTGTCATGCT
TTTAACAGCCTTTCTCCATCACAAGAATATGTTGAGCTGGCACAAGACATAATAAAATATTCAGGTGGGCTACCATTAGC
TCTTGTGACATTGGGGTCACATTTGCAAGGGAGATCCGTAGAAGAATGGAGATACGAGTTCATAAAACTAAAAGCAATTC
CTCATGGTGATATTCAAAAGATTCTCCAGATAAGCTTTGATGGACTTGATGACAATCCTAAGAGTGTTTTCCTTGATATC
GCATGCGCCTTTCATGTGTGTTATGAGGATGAAGTTACCAAAGCATTAAATGCGTGTGGTTTTTATTCTAAAAGTGCAAT
TTCAACCTTAGTCGAAAGGAACTTGCTCCAAAGGGATTGGCCTTATTTGGTGATACATGACCTTGTGCGGGATATGGGAA
GAGAAATCGTTCGCAGGGAATCACCTCGAGACTCTGGGAAACGGAGTAGATTGTTCAACCCTCAAGAAGTCCATGATGTT
CTACAAGGAAATAAAGTAAGTAAATTTCATTATCTTTATCTTAGTTATACAATTGCTTATAATTTAGGTTGTCACCAGAA
GAACTCAATTCATTTGTGCTTAATTCTTCTCTGGCTAGTAAATTATCTCTAGTTGTTTGCCAACCACTCTTTCCTAATTT
CTCGTACTTTTCTTTTTACTAAACTACAGGGTTCCGAAAATATAGAAGTATTGGTGTTAGAACGACATGCATTAAAGGGT
GTGAAGCTGAGCACAAAAGCATTTCAGAAAATGATAAAACTTAGGGTGCTTAAAATCGACGACTTACATATTAGTGGAGA
TTTTGAGCTATTGTCCAAGGAGCTCAGATGGTTGTCTTGGAAAGGATGTCCTTTAAAATGTATGCCATCAAATTTTCCAG
CTGAGAAACTTGTAATCCTGAATATGAAAGGGAGCAATATCGAAGAATTTGGTTTGAATTTGCAGGTTTATTACTCAATT
CTGCAATTTGATGTATACTGTTATATTGCAACTACGTGAAGGAAAATGTTAATTGAAATTATATTTTTTTACTTCTTAGT
ATTGTAGAAGTTTGAAGGAGCTGAATCTTTCTGATTGCAAACGCCTCAGAAGTACTCCAAACTTCAGGGGTTCACGAAGT
CTTGAAACTTTGTCGCTTGAGAATTGCTCAAGTCTAAAGGAGATCCATCCATCAATAGGAAATTTGGAAAGACTAACTGA
TCTTCAATTGAATGGTTGCAAAAAGATATCAGATTTTCCGAGCAGCATATGCCAGCTAAATTCCCTTAAATACTTGGACA
TTAGTTACTGCTCATCTTTACAAACACTGCCAGTTGACATTGGAGATATGCACAGCCTAAGACATATTTATGCACGGGAT
ACGGGTAGAAAACAACTGCCCGAATCTGTTGAAATGCTAAGAAATCTTGAAGAATTGCTAGTGGGAGGTCGAAATTTAGA
GGCCAAAAGGAGTTTTTCTCGAAGAAGAGTTCGCCGCATAGAATCCTTGTCAATGTTTATTTTTCATTTAAGCCTTCCAT
ATTTTGGTTTATCCGATGATGATATTCCTAGGGACATTGGGAGATTATCCAACTTACTTTATTTAGATTTGAGGGGCAAC
AGTTTCCTCTATCTACCCTTTGATTTTTCCAAGTTACCATTGTTGATGTATTTGTATTTGAATGATTGTAAGAATCTTCA
AACACTCCCGTCAATATCAAATTTAGAGAAGCTTAAAATTGTTGACCTTAGGAATTGCCAAAAACTGGTCAAGATTACAG
GGTTGGACAACCTCCCTTCAATAAAGAAGATGGACATGATTAATTGTACTTGTCTGCAGAATCCATTCAATGAAGGCTTC
TTTAGTGCCCCTGCTCTATCAATTCCATCTAGAAAATATCCAGAGCATGAAGTTAGTCCCTCTCTCTCTCTCTCTCTCTC
TTGAATCACTTTATTATTTAATGTTCTAATAATGTCTTAATTTGTCTGATGAAGCAGCGGTTACAAGTTTATGTCGAAAG
CAATGAGATTCCAGATTGGTGCAGCAATAAAGTAACAGCTCCATCTATGCGTTTGACTATGCCTACAGTAGATAATAATG
AGTATAACTTCTTAGGGATGGTTGTCTGGTTTGTTTGCCATTGCAATGTATTCACCCTTCATCAATACTTCGATGTTACT
GTTGCCCATATAAAGCCTTCAGCTTTTCCGTTTAGTTTGGATTTTGATATACCTGAGCCTGACAGTCAGGGAGAAATATC
ATGTGTATATTACTTCTCTTACTCATATGATACACCTTTTAAAGGCCTGAACATCAAAGGCAGGGAACAGATAACAGTAG
AGGAGGGCACTGATGAAGGTACAGTAAAGAAGATAGGAATACATCTGTTATATTTAGACCAGCATGGTAATGTTACATCT
TTGCCGGGAGTTGTGGATCATTCTTATACACCCTCCTACCCACAAAGACTTTCAGCAGGGCATATCAACCCAAACAATAA
CAACAGTGAAATTCCACGAGTGAGGTCTGGAGCAGGGGATATCAACTCCTCCATGATAAAAGAGCAAAGTTCTGAGGGTG
TATTCGGTACCAAGGAAAATGTGTTCGATGGAAAATGTTCTTTTTTTGGAAAATGTTTTTCCGGAAAATAA
>ST4.03ch09_RDC0001NLR0226_59697054_59701335_+_(reversed)
ATGCATGCACAGTTTGTTGTAGGAGAATCATCTTCTTCTTCCAACTTGTCTTATGATGTATTTCTCAGTTTCAGAGGCAA
AGATACTCGCAAAACCTTCACCGGTCATCTTTACACCCAATTGTGTCAAGTCGGAGTTAATACCTTCATAGATGATGAGG
AATTAAGAAAGGGAGACGTCATTTCAACCGAACTTGAGAAAGCAATTGAACAATCAAGGGTTGCCATTGTTGTTTTCTCC
AAAAATTATGCTTCCTCTAGTTGGTGTCTTGATGAACTTGTCAAAATTCTCGATTGCAGAGTGAGGTTAAAAGCAGGTAG
TTTTGCCTATTTTCTATGATGTTGATCCTTCTCAAGTGCGAAGGCAAACTGGGTCCTTTGGTGAAGCTTTGGCAAAACAT
AAGGAACGATTGTTTGGAGCTCAAAGAGTGGAGAAGTGGAAAGTTGCACTAACCGAAGCTGCGAATTTATCTGGATGGGA
TTTGCGAAATATTGCTGATGGGTAAGACTTCTTAATTCAACTTAAATTCCATGTCAAATCAAACAACATCACATGAACTG
GGACGAGGAAGTAGTAGTAATGGGCAATCTCCATTCTCTAACCTCAATTTCCCTATTGGTTATTGTCTGTTGGGTATGGA
TTTTGTTTTGTTCATCAAATATTTTCAAATATCAAAGTTTCGTTTTTTAAATTTTAACTCTGTTATTGCTGAAAAACCGT
AGGCATGAATCAAAATTTATTGGAAGTATTATAAAACAAGTTCTGCAAGAGGCCAACCAGACACCTCTAGATGTTGCTCA
TTACCCAATTGGATTAGATTCTCCTATCGAGCATATAGAGTTGTTACTGCAAAGTGGATGTGGGCATGAAGTTCGCATGG
TTGGTATATGTGGCGTTGGTGGAATTGGAAAAACAACTCTAGCAAAAGCTATCTACAATCGAATATTTCAACAGTTTAGT
GGTAGTTGCTTCCTTTCGGACATTAGATCAAAAGCTGAAGAATTGGGTCTTGTCAAGCTACAAGAAAAAGTACTTTGTCA
AATTCTCAAAACTAAGGAGTTCGAAGTTGATAGCGTTGCTGAAGGTGTCAATCTAATCAAAGCAAGACTTGGGTCAAAGA
AGGTTCTAATTGTTCTTGATGATGTGGATCATAGATGCCAATTAGAATCCTTAACAAGAGAAAGAAGTTGGTTTGGCTCT
GGTAGTGTAATAATTATTACAACCCGAGACGAGCAATTGCTACATGGGCTTACAACAAATGAGATATACCAGGCCAAACT
TTTAAATGAAAATGAAGCTCAGCAACTTTTTTATTGCCATGCTTTTAACAGTCTTTCTCCACCACAAGAATATGTTAAAC
TGGCACAAGACATAATAAAATATTCATATGGGCTACCATTAGCTCTTGTGACATTAGGGTCACATCTACAAGGGAGATCC
GTTAAAGAATGGAGAGATGAGTTCAATAAACTAAAAGCAATTCCTCATTGTGATGTTCAAAAGATTCTCCAGATAAGCTT
TGATGGACTTGATGATAATACTCAGAGTGTTTTCCTTGATATCGCATGCGCCTTCCAAGGTTTTTTTGAGGATGAAGTTA
CTAATACATTAAATGCGTGTGGTTTTTATTCTGAAAGTGCTATTTCAACCTTAGTCCAAAGGAACTTGCTCCAAAGGAAT
TGTCGTAAGTTAGTGATGCATGATCTAGTGCGGGATATGGGAAGAGAAATCGTTCGCATGGAATCACCTCGAGACTGTGG
AAAACGGAGTAGATTGTTCAACCCTCAAGAAGTCCTTGATGTCCTACAAGGAAATAAAGTCAGTAAATTTCATTATCTTT
ATCTTGGTTATACTTTCTTTTCTCTTCTTTTTTTTTCATTTAATTTGATATACATTTGCTTATAATTTAGGTTGTCACCA
CAATAACTCAATTCATTTGTGCTTAATTCTTCTCTGGCTGGTAAATTATCTCTAGTTGTTTGACAACCACTCTTTCCTAA
TTTCTTGGACTTTTCATTTTACTAAACAACAGGGTTCCAAAAATGTAGAAGTATTGGTGATAAATCAACAGGCATTAAAG
GGTGTGAAGCTGAGCACAAAAGCATTTCAGAAAATGATAAAACTTAGGGTGCTTAAAATTGACGACTTACATATTAGTGG
AGATTTTGAGCTATTGTCCAAGGAGCTCAGATGGTTGTCTTGGAAAAAATGTCCTTTAAAATGTATACCATCAAATTTTC
CAGCTGAAAAACTTGTAGTTCTGAATATGGAAGGGAGCGATATCCAAGAATTTGGTTTGAATTTGCAGGTTCGTACTGCT
ATTGTACTGCTATATTGCAATTACGTGAAGGAAAATCTTAATTAAAATTATATTTTGTTTACTTTTAGTATTGTAGAAGT
TTGAAGACGCTGAATCTCTCTAATTGCAATCACCTCAGAAGTACTCCAAACTTCAAGGGTTCACGAAGTCTCAAGATTTT
GTCGCTTGAGAATTGCTCAAGTCTAAAGGAGATCCATCCATCAATAGGAAATTTGGAAAGACTAATTGATCTTCAATTGA
GTGGTTGCGAAAAGATTACGGATCTTCCGAGCAGCATATGCCAGCTAAAATCCCATGAAGACTTGGACATTACTTTCTGC
TCATCTTTACAAACACTGCCAATTGACATTGGAGATATGCAAAGCCTAACTCATCTTAGTGCATGGGGAACCGGTATAAA
ACAGTTGCCTGGATCTGTTGAAATGCTAAGAAATCTTAAACAATTGAAAGTGGGAGATGAAACTTTAGAGGCCAAAAGGA
GTTTTTCTCTAAGAAGAGTCCGCCGCATAGAATCCTTATCTAATTTTATTTCGATTTTATGTCTTGCATACTGTGGTTTC
TCTGAGGCTGATATTCCTAGGGATATTGGGAGTTTATCCAACTTATTGCATTTAGATTTGAGGGGCAACAATTTCCTCTA
TCTACCCTTTGATTTTTCCAAGTTACCATTGTTGGTGTCCTTGTGTTTGAGTGATTGTAAGAATCTTCAAACACTCCCGT
CAATATCAAAATTAGAAAAGCTTGAAAGTTTTTATCTTAGGGATTGCCAAAAACTGGTGAAGATTACAGATTTGGACAAC
CTCCCTTCAATAGAGAGGATCGAGATGAATAATTGTACGTCCCTGCAGAATCCATTCAATGAAGGCTTCTTTAGTGCCCC
TGCTCTATCAATTCTATCTAGAAAACATCCACTGTATCAGATGGTTAGTCCCTCTCCCTCTCTCTGATCTCTCTCTCGTA
TCACATTATTAATTAATGATCTAATTGGGTCTTAATTTCTCTGATGAAGCAGCAGGTACAAATTTATCTCAAAAGCAATG
AGATTCCAGATTGGTGCAGCAATAAAGTAACAGCTCCATCTATCTGTTTGACTATCCCCACACTACATAATAACAAGTTC
TTAGGAATGGTTCTCTGGTTTGTTTGCCACTTTTGCAATGTACACATTTGTCTTCAACGCTTTGTTGTTACAGTTGCCCA
TATAAAGAGTTCAGCTTTATATTTTGGTTGGGATACTGATAAACCTGACAGTCACGAAGTATCATGTGTATATTACTTCC
CTTGCTCAAATGATACACCTTTTGAAGGCCTGGAGATCAAAGGCGGTGAACAGATAAGAGTAGAGGATGGCACTGGCGAA
GGTATAGTAAAGAAGATAGGAGTACATCTGTTATATTTAGACCAACATGGCAATGTTACTTCTTTCCCGGCAAAAAAGGT
AGTGGAAGAAAAGAAGACAAAAAGAAAAAGAAAAAGAAAAAGAAAAAGAAAAATGATGTTTGGTGGCAATCGTGGACGAC
TATTGGTGTTCCCCATTTCCAGAAAAGCTTCAGCAAGGCATAAAAGAGCAAAGTTCTGA
>ST4.03ch11_RDC0001NLR0292_43578985_43586576_-_extraction_(reversed)
ATGGAGATTGGGTTAGCAGTTGGTGGTGCGTTTCTCTCTTCAGCTTTGAATGTTCTCTTTGATAGGCTTGCTCCTCACGG
TGATCTGCTCAACATGTTTCGGAAGCGTAAGGATCATGTTAAGCTCTTAAAGAAGCTGGAGGACATTTTGCTTGGTCTTC
AGATAGTGCTAAGTGATGCAGAGAATAAGCAAGCATCAAATCGACATGTGAGCCAATGGCTTAATAAGCTCCAGAGTGCT
GTGGATGGCGCTGAAAATTTGATAGAAGAAGTCAATTATGAAGCTTTGAGGCTTAAGGTGGAAGGCCAGCATCAAAATCT
TGCAGAAACAAGCAACAAACAAGTAAGTGACCTCAACCTGTGCTTGACTGATGAATTTTTCCTTAACATAAAGGAGAAGT
TGGAAGAAACCATTGAAACATTGGAGGAGTTGGAAAAGCAAATTGGTCGCCTTGGCTTAAAGGATCATTTTGGTTCAACT
AAACAAGAAACTAGAACACCTTCAACTTCTTTGGTTGATGATTCTGGTATCTTTGGAAGGCAGAATGAAATAGAGAATTT
GGTTGGTCGTTTATTGCCTATGGATACAAAGGGAAAAAATCTGGCTGTAGTTCCTATTGTTGGAATGGGCGGCCTGGGTA
AGACAGCACTTGCTAAAGCGGTTTACCATGATGAGAGGGTGAAGAACCGTTTTGGTTTGAAAGCTTGGTATTGTGTTTCT
GAGCCATATGATGCTTTGAGAATAACGAAAGGGTTACTTCAAGAAATTGGCTCATTTGACTNNNNNNNNNNNNNNNNNNN
NNNNNNNNNNNNNNNNNNNNNNNNNNNNNNNNNNNNNNNNNNNNNCTCTTGGTCTTTATTTAAAAGACATGCATTTGAAA
ACATGGATCCTATGGGACATCTGGAACTTGAAGAGGTCGGAAAACAAATTGCAGCTAAGTGCAAAGGACTGCCCTTAGCT
CTGAAGACGCTGGCTGGCATGTTACGCTCCAAATCAGAGGTTGAAGAGTGGAAACGTATTCTAAGAAGTGAAATATGGGA
GCTGCGAGACAAGGACATATTACCAGCGTTGATGCTGAGCTACAATGATCTTCCCGCACATTTAAAGCGATGTTTTTCCT
TTTGTGCAATATTTCCTAAAGATTATCCATTTAGGAAAGAACAAGTCATTCATCTGTGGATTGCCAATGGTCTCGTACCA
CTGGAAGATGAAATAATTGAAGATTCAGGCAACCAATGCTTTCTCGAGTTGAGGTCAAGATCATTATTCGAAAGGGTGCC
AAATCCTTCTGAAGGAAACATAGAGAATTTATTCTTAATGCATGACCTTGTCAATGATTTAGCCCAAATTGCATCTTCAA
AACTTTGTATCAGGTTGGAAGAGAGCCAAGGATCTTGTATGTTGGAAAAAAGTCGACACTTATCTTATTCAATGGGATAT
GGTGGTGAGTTTGAGAATTGACACCCCTCTACAAATTGGAGCAGCTGAGGACATTGCTTCCGACATGTATTGATGTCACG
AATTATCACCCTCTAAGCAAGAGGGTGCAGCTTAACATATTGCCAAGACTAACATCCTTAAGGGCATTATCGTTGTTAGG
ATATAAGATTGTTGAGTTGCCAAATGACTTGTTTATCAAATTAAAGCTCCTCAGATTTTTGGATATTTCTCAGACACAGA
TTAAAAGGTTGCCAGATTCCATTTGTGTGTTGTATAACTTAGAGACACTTCTCCTGTCATCTTGTGCTGATCTTGAGGAG
CTACCGCTGCAGATGGAGAAGTTGATTAACTTGCGTCATCTTGACATAAGCAACACTCGTTTCTTGAAGATGCCGCTACA
TCTGAGCAAGTTGAAAAGCCTCCAAGTGCTATTGGGAGCCAAGTTTCTTGTAGGTGGTTTGAGTATGGAAGATTTGGGTG
AAGCACAAAACTTGTATGGATCTCTATCAGTTGTAGAGTTGCAAAATGTGGTTGATAGAAGGGAAGCTGTGAAGGCAAAG
ATGAGGGAGAAGAATCATGTTCAGCAGTTATCTTTGGAGTGGAGTGAAAGTAGTAGTGCCGACAATTCACAAACAGAAAG
AGACATACTTGATGAGCTACGCCCACATAAAAACATAAAAGAAGTCAAAATCATCGGATATAGAGGGACAACATTTTCGA
ATTGGCTAGCTGATCCTTTGTTTCTTAAGCTAGAACAGTTTTCTATTGATAACTGCAAGAACTGTTTTTCCTTGCCAGCA
CTAGGACAGCTTCCTTGTTTGAAAATCCTTTCCATTAAAGGGATGCATGGAATAACAGAGGTGACGGAAGAATTCTATGG
CAGTTTGTCCTCTAAAAAGCCTTTTAACTGTCTTGAGGAACTTATATTTGAAGATATGCCGGAGTGGAAGCAATGGCACG
TACTAGGAAGTGGAGAGTTCCCTGTACTTGAGAATCTTGAAATTAAAAATTGCCCTGAACTCAGTTTGGAGACAGTACAC
ATCCAACTTTCAAGTTTAAAAAGTTTTGAAGTAATTGGTTCTCCCACGGTTGGAGTTGTTTTTGAGGGAATGAAGCAGAT
TGAGGAATTATATATTGGTGATTGTAACTCTCTTGCCTTCTTTCCTTTTAGCATACTTCCCACTACCTTGAAGACAATAA
GGATATCTGGTTGCCAGAAATTGAAATTGGATCCGCCAGTTGGTGAGATGAGTATGTTTCTCGATGAATTGACACTGCAT
AGATGTGATTGTATAGATGTTATATCACCTGAGTTGCTCCCAAGAGCACGTCATTTGGGGGTACATGATTGCCACAACCT
TACTAGGTTTTTGATTCCTACTGCCCCTGAAAGTCTCGATATTCAGAATTGTGAGAATGTTGAAATACTTTCGGTGGCAT
GTGGGGGGACCCAGATGACGTCACTGACTATTCATGGCTGTTCAAAGCTGAAGTGGCTGCCAGAACGTATGCAGGAACTC
CTTCCATCTCTTAAGAAACTAATTCTGTATAATTGTCCAGAAATAGAGTCCTTTCCTGAAGGAGGATTGCCCTTCAATTT
AGAAGCCCTTTGGATCAACAAGTGCAAGAAACTGGTGAACGGCCGAAAGTAGTGGCGTTTACAGAGACTCCCCTGTCTCA
TACAATTAATCATCTTCCATGATGGCAGTGACGAAGAGACTGTTGGTGGTGAGAATTGGGAGTTGCCTTCCTCTATTCAA
TCACTTAGAATAAACAATGTGAAAACATTAAGCGGCCAACATCTCAAAAGCCTCACCTCTCTTCAATATCTATATATTGA
GGGTAATTTACCTCAAATTCAGTCAATGCTGGAACAAGGCCAGTTTTCGCACCTCACTTCGCTTCAACATCTACAAATCA
GGAATTTCCCTAATCTCCAATCACTTCCTGAATCATCACTGCCCTCCTCCCTCTCTCAGCTGAATATCTCCTTTTGCCCT
AAGCTCCAATCTCTTCCAGTAAAAGGGATGCCCTCTTCCCTCTCTAAACTACATATTTCAGAATGCCCATTGCTCAAACC
ACTACTAGAATTTGACAAGGGGGAATACTGGCCAAATATTGCTCAATTTCCTAGTATATACATCGATGGGGAATGCATGT
GATGATTAAAACGAATGGCTCTTCAACTGATGTAAACTATTCTTTTCCCTTGGAAGCTTTTTATTTCCGTTTACTTCACT
TTGCTTTTTTGTTAATTCTTTTCATTTTTAATCACTAGTTCTGGAAACATGAAGTACATATATCTTCCTAATAAAAAGAA
TACACCCTTAATTATAAAATTGACTAAAAGTGCATAA
>ST4.03ch11_RDC0001NLR0293_43946975_43950997_-
ATGGAGATTGGCTTAACAGTTGGTGGTGCATTTCTCTCTTCAGCTTTGAATGTTCTCTTTGATAGGCTTGCGCTTCAGGG
TGATCTGTTCAACATGTTTCAGAAGCATAAGCATCATGTTCAGCTCTTAAAGAAGCTGAGGATGACTTTGCTTGGCCTGC
AGGCTGTGGTAAGTGATGCACAGAATAAGCAAGCATCAAATCCATACGTGAGTCAGTGGCTTAATGAGATTCAAGATGCT
GTGGACGGTGCTGAGAACTTAATAGAAGAAGTCAATTTTGAAGCTTTGAGACTTAAGGTGGAAGGTCAGCATCAGAATTT
TGCAAACACAATAAGCAACCAGCAGGTAAGTGACCTCAACCGGTGCTTGAGTGATGGTTTTTTTCCTTACATTAAGGAGA
AGTTGGAAGACACCATTGAAACATTGGAAGAGTTGGAAAAGCAAATTGGTCGCCTTGGCCTAAGGGAATATCTTGATTCG
GGTAAACAAGATAACAGAAGACCTTCAACTTCTTTGGTTGATGAATCTGATATCTTAGGTAGACAGAATGAAATAGAGGA
ATTGATTGATCGTTTATTGTCTGATGATGCCAATGGAAAAAATCTCTCTGTAGTTCCTGTTGTTGGAATGGGGGGCGTAG
GCAAGACAACACTTGCTAAAGCTGTTTACAATGATGAGAAGGTAAAAGACCATTTTGGTTTAAAAGCTTGGATTTGTGTG
TCTGAATCATATGATGCTGTCAGAATAACAAAAGAGCTACTTCAAGAAATTAGCTCATCTGACTGTATGGTTAATAGCAA
TCTTAATCAGCTTCAGATCAAATTGAAGGAAAGCTTAAAAGGCAAAAAGTTTCTTATTGTTTTAGATGATGTCTGGAATG
AAAACTATGATGAGTGGGATGACTTGAGAAACATTTTTGTTCAAGGAGATATAGGAAGTAAGATCATTGTGACGACACGT
AAGGAGAGTGTTGCCTTGATGATGGGTTGTGGGGCAGTCAACGTGGGGACTCTGTCTAGTGAAGTCTCTTGGGCTTTATT
CAAACGACATTCATTAGAAAACAGGGGTCCTGAGGAACATCCAGAACTTGAAGAGGTTGGAAAACAAATTGCACACAAGT
GCAAAGGATTGCCATTAGCTCTAAAGGCACTTGCTGGCATTTTACGCTCCAAATCAAATTTGAATGAGTGGAGAGACATA
TTAAGAAGTGAAATATGGGAACTGCCAAGTCATTCTAATGGTATCTTACCAGCATTGATGTTGAGCTATAATGATCTTCC
AGCACACTTGAAGCGGTGTTTTGCTTTTTGTGCAATATATCCCAAAGATTATATGTTTTGCAAAGAACAAGTTATTCACC
TATGGATTGCTAATGGTCTTGTACCACAGTTGGATTCAGGTAACCAATACTTTCTTGAGTTGAGATCAAGATCATTGTTT
GAAAGAATCCCAGAGTCTTCTAAATGGAATTCAGAGGAATTCTTAATGCATGACCTTGTCAACGATTTGGCCCAAATTGC
ATCTTCAAATCTTTGTATTAGGTTGGAAGAGAACCAAGGATCTCATATGTTGGAACAAAGTCGACACATTTCTTATTCAA
CAGGAGAAGGTGACTTCGAGAAATTGAAACCACTCTTCAAATCAGAGCAGCTTAGGACATTGCTTCCAATCAGTATTCAG
CGGAATTACCTATTTAAGCTAAGCAAGAGGGTGCTTCATAATGTATTTCCAAGACTAACATCCTTAAGGGCATTATCGTT
GTCACCTTATAAGATTGTGGAGTTGCCAAATGACTTGTTTATCAAATTAAAGCTCCTCAGATTTTTGGATATTTCTCGGA
CAAAGATTAAAAAGTTGCCAGATTCCATTTGTGTATTGTATAACTTAGAGATACTTCTCTTGTCATCTTGTGATGATCTT
GAGGAGCTACCACTGCAGATGGAAAAGTTGATCAACTTGCATTATCTTGACATAAGCAACACTTCTCGCTTGAAGATGCC
GCTACATCTGAGTAAGTTGAAAAGCCTCCATGTGCTAGTGGGCGCCAAGTTTCTTCTAGGTGGCCGCAGTGGTTCGAGAA
TGGATGATTTGGGTGAAGTACATAACTTGTATGGATCTCTATCAATTCTAGAGTTGCAAAATGTGGTTGATAGATGGGAA
GCTCTGAAGGCAAACATGAAGGAGAAGAATCATGTTGAGATGTTATCATTGGAGTGGAGCAGAAGTATTGCTGACAATTC
TAAAAATGAAAAGGACATACTTGATGGGCTACAACCAAATACAAACATAAATGAACTCCAAATCGGTGGATATAGAGGAA
CAAAATTCCCAATTGGCTAGCTGATCAATCGTTTCTTAAGCTAGTACAATTGTCTCTTAGCAACTGCAAGGACTGTGATT
CCTTGCCAGCACTGGGACAACTTCCTTCTTTGAAATTCCTTGCCATTAGAAGGATGCGTCGAATAATAGAGGTGACTGAA
GAATTCTATGGTAGTTTGTCTTCCAAAAAGCCATTTAACTCTCTTGAGAAGCTTGAATTTGCAGAGATGCCAGAGTGGAA
GCGGTGGCATGTACTAGGGAATGGAGAGTTCCCTGCACTTAAGATCCTTTCAGTTGAAGATTGCCCCAAGTTGATTGAGA
AGTTCCCCGAAAATCTTTCTTCTCTGACAGGATTGAGAATTTCAAAATGCCATGAACTCAGCTTGGAGACACCTATCCAA
CTTTCAACTTTAAAAATATTTGAAGTTATTAGTTCTCGTAAGGTTGGAGTTCTTTTTGATGACACTGAACTGTTTACATC
CCAACTTCAGGAAATGAAACATATTGTTGAATTGTTTTTTACTGATTGTAACTCGCTTACCTCCTTACCTATTAGCATTC
TGCCAAGTACCTTGAAGAGAATACACATATATCAGTGCGAGAAACTGAAATTGGAGACGCCAGTTGGTGAGATGATTACT
AATAACATGTTTCTCGAGGAGTTGAAACTGGATGGATGTGATTCCATAGATGATATATCACCTGAGTTGGTCCCAAGAGT
AGGCACTTTGATAGTTGGGCGTTGCCACAGCCTTACTAGACTTTTGATTCCTACTGAGACTAAAAGCCTCACTATTTGGT
CTTGTGAGAATCTTGAAATACTTTCAGTAGCATGTGGGGCTCGGATGACGTCGTTGCGTTTTTTGAATATTGAAAACTGT
GAGAAGCTGAAGTGGCTGCCTGAATGCATGCAGGAACTCCTTCCATCTCTTAATACGCTGGAACTCTTTAATTGTCCAGA
AATGATGTCCTTTCCTGAAGGAGGATTGCCCTTCAATTTACAAGTCCTTTTAATCTGGAATTGCAAGAAACTGGTGAATG
GCCGAAAGAATTGGCGTTTACAGAGGCTCCCCTGTCTTAGAGAGTTAAGGATCGAACACGATGGCAGTGATGATGAGATT
CTTTCTGGTGAGAATTGGGAGTTGCCTTGCTCTATTCAACGTCTTTACATATCTAATCTGAAAACTTTAAGCAGCCAAGT
TCTCAAAAGCCTCACCTCTCTTGCATATCTAGATACTTATTATTTACCTCAAATTCAGTCACTGCTGGAAGAAGGGCTTC
CCTCATCTCTTTATGAGCTACGTTTAGATGACCATCATGAGCTTCATTCACTACCGACCGAAGGTTTTCGACACCTCACT
TCGCTTCGACGTCTAG
>ST4.03ch11_RDC0001NLR0294_44128251_44132727_+_(reversed)
ATGGAGGTTGGCTTAGCAGTTGGTGGTGCATTTCTCTCTTCAGCTTTGAATGTTCTCTTTGATAGGCTTGCTCCTAACGG
TGATCTGCTGAAGATGTTTAAGAGGGACAAGTGTGATGTTCGGCTCTTAAAGAAGCTGAGGATGACTTTGCTTGGTCTTC
AGGCTGTTTTAAGTGATGCAGAGATCAAGCAAACATCAAATCCATACGTGAGCCAGTGGCTTAATGAGCTTCAAGATGCT
GTGGACGGTGCTGAAAACTTAATAGAAGAAGTCAATTATGAGGTTTTGAGACTAAAGGTGGAAGGTCAGCATCAAAATCT
TGCAGAAACAAGCAACCAGCAAGTAAGTGACCTTAACCTGAGCTTGAGTGATGATTTCTTTCTTAACATAAAGGAGAAGT
TGGAAGACACCATTGAAACATTGGAGGAGTTGGAAAAGCAAATTGGTCGCCTTGATCTAACAAAGTATCTTGATTCGGGT
AAACAAGAAACAAGGGAATCTTCAACTTCTGTTGTTGATGAATCAGATATCTTAGGTAGGCAGAACGAAATAGAGGGATT
GATTGACCGTTTGTTGTCTGAGGATGGAAAGAATCTGACGGTAGTTCCTGTTGTTGGAATGGGGGGCGTGGGCAAGACAA
CACTTGCTAAAGCTGTTTACAATGATGAGAAAGTAAAAAACCATTTTGGTTTGAAAGCTTGGATCTGTGTGTCTGAACCA
TATGATATTCTCAGAATAACAAAGGAGTTACTTCAAGAAGTTGGTTTAAAGGTTGATAACAATCTGAATCAACTTCAAGT
CAAATTGAAGGAAGCCTTAAAGGGGAAAAAGTTTCTTATTGTCCTAGATGATGTGTGGAATGAAAACTATAAAGAGTGGG
ATGACTTGAGAAATCTTTTTGTACAAGGAGATGTAGGAAGTAAGATCATTGTGACGACACGTAAGGAGAATGTTGCCTTG
ATGATGGGTTGTGGCGCAATCAACGTGGGAACTCTGTCTAGTGAAGTCTCTTGGGATCTATTCAAGCGGCATTCATTTGA
AAATAGGGATCCTGAGGAACATCCAGAACTTGAAGAGGTTGGAATACAAATTGCACACAAGTGCAAAGGATTGCCTTTAG
CTCTAAAGGCACTTGCTGGTATTTTACGCTCCAAATCAGAGGTGGATGAGTGGAGAGGCATTTTAAGAAGTGAAATATGG
GAGCTGCAAAGTTGTTCGAATGGAATCTTACCAGCGTTGATGTTGAGCTACAATGATCTTCGTCCACATTTGAAGCGGTG
TTTTGCTTTTTGTGCAATATATCCCAAAGATTATCTATTTTGCAAAGAACAAGTTATTTACCTGTGGATTGCTAATGGTC
TTGTACAGCAGTTGCATTCAGCTAACCAATACTTTCTTGAGTTGAGATCGAGATCATTGTTTGAAAGGGCCCAAGAGTCT
TCTGTTTGGAATCCGGGGGAATTCTTAATGCATGACCTTGTCAATGATTTGGCCCAAATTGCATCTTCAAATCTGTGTAT
CAGGTTGGAAGAGAACCAAGGATCTCATATGTTGGAACAAAGTAGGCACATATCCTATTCAATGGGCCAAGGTGACTTTA
AAAAGTTGAAACCCTTGTACAAATTGGAGCAGCTGAGGACATTGCTTCCCATCAATATCCAGCAGAATTTATACTGTCTA
AGCAAGAGGGTGCTGCATGACATTTTGCCAAGACTAACATCCCTAAGGGCACTATCATTGTCTGATTATCAGAATGAGGA
GTTGCCAAATGACTTGTTTATCAAATTAAAGCACCTAAGATTTTTGGACCTCTCTTGGACAAAGATAAAAAAGTTGCCAG
ATTCAATTTGTGTACTGTACAACTTAGAGACACTACTCTTGTCACATTGTAGTTATCTTAAGGAGCTACCTCTGCATATG
GAAAAATTGATCAACTTGCGTCACCTTGAAATTAGCGAAGCTCATTTGAGGAGACCCCTACATCTGAACAAGTTGAAAAG
TCTCCATGTGCTAGTGGGAGCCAAGTTTCTTCTTACTGGTCGCGGTGGTTCGAGAATGGAAGATTTGGGTGAGCTACATA
ACTTGTATGGATCTCTATCAATTCTAGAGTTGCAACATATGGTAGATGGAAGGGAATCTCTGAAGGCAAACATGAGGAAA
AAGGAACATGTTGAAAGGTTATCTTTGGAGTGGAGCGGAAGTTTTGCTGACAATTCACAAACTGAAAGAGAGATACTTGA
TGAGCTACAACCAAATACAAACATAAAAGTACTCCAAATTAACGGATATAGATGGACAAAATTTCCAAATTGGCTAGCTG
ATCATTCATTTCATAAGCTAATGGAATTGTCTCTTAGCTACTGCCAGGGCTGTGATTCCTTGCCAGCACTAGGACAGCTT
CCTTGTTTAAAATTCCTTAACATTAGAGGGATGCATCAAATAACAGAGGTGAGTGAAGAGTTCTATGGTAGTTTGTCCAT
CACAAAGCCATTTAAGTCCCTTGAGGAGCTTGAATTCGCAGAGATGCCGGAGTGGAAGCAGTGGCATGTACTGGGGAAGG
GAGAATTCCCTCTACTCGAGCAACTTTCAATTGAAGATTGCCCAAAGTTGATAGGAAAATTGCCTGAAAATCTTTCTTCT
CTGAAAAGATTGAGAATTTCAAAATGCCCTGAACTCAGTTTGGAGACACCTATCCAACTTTCAAATTTAAAAGAGTTTGA
AGTTGCTTATTCTCCTAAGGTTGGAGTTCTTTTTGCGAATGCTCAACTGTTTACATCTCAACTTGAAGGAATGAAACAGA
TTGTTAAATTAGTAATTACTGATTGTAAGTCTCTTACCTCCTTACCAATTAGTATTCTGCCGAGTACTATGAAAAGTATA
GAAGTCTCTGGTTGCGGGGAACTGAAATTGGAGGCATCAATGAATGCTATGTTTCTCGAGGAATTGTCTCTACAAGGATG
TGATTCACCTGAGTTGTTCCCAAGAGTACGCAATTTGAGTGTAAGAAGTTGCAACAACCTTACTAGGCTTTTGATTCCTA
CTGCCACTGAAACAGTCAGTATTAGAGATTGTGAGAATCTTGAAATACTTTCAGTGGCATGTGGGTCTCAGATGATGACG
TCATTGCATATTCACGACTGCAAGATGTTGAAGTCGTTGCCAGAGCATATGCAGGAACTTCTTCCATCTCTTAAGGAACT
GCAACTATGGCGTTGTCCAGAAATAGAGTCCTTTCCTGAAGGAGGATTGCCCTTCAATTTACAAGTCCTTCAGATCGACT
ATTGCAGAACTGGTGAATGGCCAAAGGAGTGGCATTTACAGAGACTCCCCTGTCTCATAGATTTCACCATCCACCATGAT
GGTAGCGATGAAGAGGTTCTTGCTGGTGAAAAATGGGAGTTGCCTTGCTCTATTCGAAGGCTTACTATATCCAATCTGAA
AACATTAAGCAGCCAACTTCTAAAAAGCCTCACCTCTCTAGAGTGCCTAAATGCTGTTAATTTACCTCAAATTCAGTCAC
TGCTGGAAGAAGGGCTTCCCTCCTCTCTTTCTGAGCTACACTTACATCACCATCATAATCTCCATTCACTACCAACCGAA
GGTCTTCAGCGTCTCATGTGGCTTCGGTGTCTAGAGATTTGGGGTTGCCCTAATCTCCAATCTCTTCCTGAATCGGGAAT
GCCCTCCTCCCTCTCTGTGCTGTACATTTCTAATTGCCTTAATCTCCGATCTCTTCCCGAATCAGGGATGCCCTCTTCCC
TCTCTAAGCTAACCATCCAACATTGCTCTAATCTCCAATCCCTTCCTGAATCGGGAATGCCCTCCTCCCTCTCTGTACTG
AACATTTCTAATTGCCTTAATCTCCGATCTCTTCCAGTAACAGGGATGCCCTCCTCTCTCTCTGAGCTGTGCATTAAGGC
TTGCCCTAATCTCAAATCACTTCCAGTAAAAGGGATGCCCCCTTCCATCTCTAAACTATTTATTTACAAATGCCCATTGC
TCAAACCACTCCTACAATTTGACAAGGGAGATTACTGGCCAAAAATTGCTCATATTCCCACCATAGATATTGATTGGGAA
TACCAGTAA
>ST4.03ch11_RDC0001NLR0296_44280297_44285395_+_(reversed)
ATGGATATTGGCTTAGCAGTTGGTGGTGCATTTCTCTCTTCAGTCCTGCAAGTTCTATTCGATAGGCTTGCTCCACAGGG
CGAGCTGCTGAAGATGTTTCAGAGGGACAAGCGTGATGTTCGGCTCTTAAAGAAGCTGAGGATGACTTTGCTTGGCCTTC
AGGCTGTGTTAAGTGATGCGGAGAATAAGCAAGCATCAAATCCATACGTGAGCCAGTGGCTTAGTGAGCTTCAAGATGCT
GTGGATGGCGCTGAGAACTTAATAGAACAAGTCAATTATGAGGTTTTGAGATTAAAGGTGGAAGGTCAGCATCAAAATCT
TGGAGAAACAAGCAACCCACAGATAAGTCACCTCAGCTTGCCCTTGAGTGATGAATTTTTTCTTAACATAAAGGATAAGT
TGGAAGAAAACATTGAAACACTGGAGGAGTTGCAAAAGCAAATTGGTTTTCTTGATCTAACAAAATATCTTGATTCGAGT
AAACAAGAAACAAGAGAATTTTCAACTTCTGTGGTTGTTGAGTCTGAAATCTTTGGCAGGCAGAATGAAATAGAGGAATT
GATTGACCGTTTGTTGTCTGAGGATGGACATGGAAAAAATCTGACTGTAATTCCTGTTGTTGGAATGGGGGGTGTGGGTA
AGACAACACTTGCTAAATCTGTTTACAATGATGAGAAGGTAAAAGAACATTTTGGTTTGAAAGCTTGGATCTGTGTGTCT
GAACCATATGATGCCGTCAGAATAACGAAGGAGTTACTTCAGGAAATTGGTTTAAAGGTTGATAATAATCTGAATCAACT
TCAAGTCAAATTGAAGGAAAGCTTAAAGGGAAAAAAGTTTCTTATTGTCCTAGATGACGTGTGGAATGACAACTATAAAG
AATGGGATGACTTGAGAAATCTTTTTGTACAAGGAGATGTAGGAAGTAAGATCATTGTGACGACACGTAAGGAGAGTGTT
GCCTTGATGATGGGTAGTGGGGTAATCAATGTGGGCACTCTGTCTAGTGAAGTCTCTTGGGCTCTATTCAAACGACATTC
ATTAGAAAATAGGGATCCTGAGGAACATCCAGAACTTGAAGAGGTTGGAATACAAATTGCACACAAGTGCAAAGGATTGC
CTTTAGCTCTAAAGGCACTTGCTGGTATTTTACGCTCCAAATCAGAGGTGGATGAGTGGAGAGACATTTTAAGAAGTGAA
ATATGGGAGCTGCCAAGTCGTTCGAATGGAATTTTACCAGCATTGATGTTGAGCTACAATGATCTTCGTCCACATTTGAA
GCGGTGTTTTGCTTTTTGTGCAATATATCCCAAAGATTATCTATTTTGCAAAGAGCAAGTTATTCACCTGTGGATTGCTA
ATGGTCTTGTACAGCAGTTGCATTCAGCTAACCAATACTTTCTTGAGTTGAGATCGAGATCATTGTTTGAAAGGGTCCGA
GAGTCTTCTGAATGGAATCCGGGGGAATTCTTAATGCATGACCTTGTCAATGATTTGGCCCAAATGGCATCTTCAAATCT
TTGTATTAGGTTGGAAGAGAACCAAGGATCTCATATGTTGGAACAAAGTCGGCACATGTCCTATTCAATGGGCCAAGGTG
ACTTTGAAAAGTTGAAACTCCTGTACAAATTGGAGCAGCTGAGGACATTACTTCCCATTGATATCCAGCAGCGTTCATGC
CGTCTAAGCAAGAGGGTGCTGCATGACATATTGCCAAGACTAACATCTTTGAGGGCACTATCATTGTCTCATTATGAGAA
TGCGGAGTTGCCAGATAACTTGTTTATCAAATTAAAGCACCTAAGGTTTTTGGACCTCTCCTGGACAGCTATAAAAAAGT
TGCCAGATTCAATTTGTGTACTGTACAACTTAGAGACACTTCTCTTGTCACATTGTAGTAATCTTTATAAGCTACCTCTG
CTTATGGAAAAATTGATCAACTTGCGTCACCTTGACATTAGCGAAGCTCATTTGAGGAGACCCCTACATCTGAACAAGTT
GAAAAGTCTCCATGTGCTAGTGGGAGCCAAGTTTCTTCTAAGTGGTCGCAGTGGTTCCAGAATGGAAGATTTGGGTGAAC
TACATAACTTGTATGGATCTCTATCAATTCTAGAGTTGCAAAATGTGATTGATAGAAGGGAATCTATGAAGGCAAATATG
AGGGAAAAGAAACACGTTGAAAGGTTATCTTTGGAGTGGAGTGGAAGTGATGCTGACAATTCACGAACTGAAAGAGACAT
ACTTGATGAGCTACAACCAAATACAAACATAAAAGTACTCCAAATTACCGGATATAGAGGGACAAAATTTCCAAATTGGC
TAGCTGATAATTCATTTCATAAGCTAATAGAAGTGTCTCTTAGCTACTGCAAGGACTGTGATTCCTTGCCAGCACTAGGA
CAACTTCCTTGTTTAAAATTCCTTACCATTAGAGGGATGCATCAAATAACAGAGGTGACTGAAGANNNNNNNNNNNNNNN
NNNNNNNNNNNNNNNNNNNNNNNNNNNNNNNNNNNNNNNNNNNNNNNNNNNNNNNNNNNNNNNNNNNNNNNNNNNNNNNN
NNNNNNNNNNNNNNNNNNNNNNNNNNNNNNNNNNNNNNNNNNNNNNNNNNNNNNNNNNNNNNNNNNNNNNNNNNNNNNNN
NNNNNNNNNNNNNNNNNNNNNNNNNNNNNNNNNNNNNNNNNNNNNNNNNNNNNNNNNNNNNNNNNNACTTGTTTATCAAA
TTAAAGCACCTAAGGTTTTTGGACCTCTCCTGGACAGCTATAAAAAAGTTGCCAGATTCAATTTGTGTACTGTACAACTT
AGAGACACTTCTCTTGTCACATTGTAGTAATCTTTATAAGCTACCTCTGCTTATGGAAAAATTGATCAACTTGCGTCACC
TTGACATTAGCGAAGCTCATTTGAGGAGACCCCTACATCTGAACAAGTTGAAAAGTCTCCATGTGCTAGTGGGAGCCAAG
TTTCTTCTAAGTGGTCGCAGTGGTTCCAGAATGGAAGATTTGGGTGAACTACATAACTTGTATGGATCTCTATCAATTCT
AGAGTTGCAAAATGTGATTGATAGAAGGGAATCTATGAAGGCAAATATGAGGGAAAAGAAACACGTTGAAAGGTTATCTT
TGGAGTGGAGCGGAAGTTTTGCTGACAATTCACAAACTGAAAGAGACATACTTGATGAGCTACAACCAAATACAAACATA
AAAGTACTCCAAATTACCGGATATAGAGGGACAAAATTTCCAAATTGGCTAGCTGATAATTCATTTCATAAGCTAATAGA
AGTGTCTCTTAGCTACTGCAAGGACTGTGATTCCTTGCCAGCACTAGGACAACTTCCTTGTTTAAAATTCCTTACCATTA
GAGGGATGCATCAAATAACAGAGGTGACTGAAGAGTTCTATGGTAGTTTGTCCTCTAAAAAGCCATTTAACTCCCTTGAG
AAGCTTGACTTTGCAGAAATGCCGGATTGGAAGCAGTGGCATGTACTGGGGAAGGGAGAATTCCCTATACTCGAGGAACT
TTCGATTAAAGATTGCCCAAAGTTTATAGGAAAATTGCCTGAAAATCTTTCTTCTCTGACAGGATTGAGAATTTCGAACT
GCCCTGAACTCAGTTTGGAGACACCTATCCGACTTTCAAATTTAAAAGAGTTAAAAGTTGTTGGTTGTCCTAAGGTTGGA
GTTCTTTTTGAGGATGCTCAACTGTTTACATCTCAACTTGAAGGAATGAAACAGATTGTTGAATTAGTAATTACTGATTG
TAAGTCTCTTACCTCCTTACCAATTAGCATTCTGCCGAGTACCTTGAAGAGAATAAGAATATCTGGTTGTGGGAAACTAA
ATTTGGAGGCGTCCATGAATGCTATGTTTCTCGAGGAACTGTCTTTAAAAGGATGTGATTCACCTCAGTTTGTCCCAAGA
GCACCCTATTTGAATGTAAGTAGTTGCCACAACCTTAATAGGCTTTTGGTTCCTATTGCCACTGAAAGACTCAGTATTAG
AGGTTGTGATAATCTTGAGATACTTTCAGTGGCATGTGGGACTCAGATGACATCATTGCATATTCACGACTGCAAGATTT
TGAAGTCGTTGCCAGAGCATATGCAGGAACTCCTTCCATCTCTTAAGGAACTGCAACTATGGCGTTGTCCAGAAATAGAT
TCCTTTCCTGAAGGAGGATTGCCCTTCAATTTACAAGTCCTTTGGATCAACAAGTGCAAGAAACTGGTGAATGGCCAAAA
GGAGTGGCATTTACAGAGACTCCTCCGTCTCGAACAGTTAGAGATCAGCCATGATGGCAGTGATCTTGCTGGTGAAAACT
GGGAGTTGCCTAGCTCTATTCAAAGTCTTACCATATCCAATCTGAAAACATTAAGCAGCCAACTTCTCAAAAGCCTGACC
TCTCTTAAATATCTACGTACTTATAATTTACCTCAAATTCAGTCACTGCTGGAAGAAGGGCTTCCCTCATCTCTTTGTGA
GCTACATTTAACTAGCCATCATCATCTCCATTCACTACCAACCGAAGGTCTTCAGCATCTCACCCGGCTTCGACATCTAC
AGATCTGGAATTGCCCTAATCTCCAATCTCTTCCCAAATCTGGGATGCCCTCCTCCCTCTCTGTGCTGCACATTTGGGAT
TGTCCTAATCTCCAATCTCTTCCTGAATCGGGGATGCCCTCCTCTCTCTCTCAGCTGTACATTTTGAATTGTCCTAATCT
CCGATCTCTTCCACTAAAAGAGATGCCCCCTTCCATCTCTAAACTATCTATTTACAAATGCCCATTGCTCAAACCACTCC
TACAATTCGACAAGGGAGAATACTGGCCAAAAATTGCTCAAATTTCCACCATAATTAGTAATGGAGAATTCCAGTAA
>ST4.03ch12_RDC0001NLR0301_58625444_58629748_-_(reversed)
ATGTCTCATGCTTCTTCTTCCAAAATTTGCAAGTACGATGTCTTTTTGAGTTTTAGAGGTGAAGATACATGTAGAAACTT
TGTGAGTCATCTCTATAATGCTTTGGAACAAAGAGGGATCCGCACTTTTAAAGATGATGAGCGACTAGAAACGGGAAAAT
CAATTTCTGATGAACTTTTGAAAGCCATACAAGAGTCTAAATTTGCTATAGTGATATTTTCAAAAAGCTATGCATCGTCA
AGATGGTGTTTAGAGGAGCTTGCACACATCATAAAGTGTAAAAAGGAATTGGAGCAGATTGTGATTCCAGTCTTCTATGA
TGTGAGTCAATCAGATGTGTGCCATCAACATCCCCCTTTTGCTGATTCATTTTTACAACATGAGGAAAAATGCAAAGATG
ATATGGAGAAGGTTCAGAGATGGACGGGTGCATTTGCGGAGGCTGGGAAAATATCGGGGTATCATTTACAAAATTTCAAG
TAAGTGATCTTCTTCTTTTCTTCGGGTTTCTCTTTATCAAGAGGAAAAAGGACCAAACTTTTAGCTATCTGGTTGTTTGA
TGATGTAATTAGATTTTAAAATGTTATAATTCATAATAGTTGATTTAAGCTACCTTATGACACCAGGGGGGGGGGGGAGA
GCGGGGGAACAACCTTTGTGACATTATTATGTGTTTGCTTTAGATATTAATCTATGACAAGTCTTTCCTTTTCTATTTAT
TTACTCTGAGAGTATTTTCACTGTAATGTAGGGATGAGGCTGAGTGCATCAAGAAGTTAGTTGATGTCATATTTCCCAAG
TCACTTCAAATTATTTCACCTTTCCTGGAAAGTTTAGTGGGTAAAAAATCTCAGGTTGAGAAAGTAACCTCATTATTAGA
TATGGAATCAAATGATGTTTGCTCCATCGGCATTTGGGGTATGGGCGGCATCGGCAAGACAGAAATTGCAAATATTCTAC
ATCAAAGATACCGCCATCGATGTGAAGCTGATTGTTTTCTTGGTGATGTTGGAAAACTTCATCAGAAAAATGGACTAACA
TGGCTACAACAAGTTGTCATTTGCAAGCTCTTGGGTGAAAAATTGACTCTAACTAGTGAGCATGAAGGGATGAATATTTA
AAAGAATATGCTTCGCTGGAAGAAAGTTCTGTTCATCCTTGATGATGTAAACCATCAAGAACAGTGGGAATTTTTAGTTG
GAGGGACAGAGTGGTTTGGTAGGGGTAGCAGAATTATTTTAACGGCAAGAGACAAGCACCTGTTAATCAGTCACGTTGGG
GATAACGTGTATGAAGTCCAACTATTATCGGAGGATGAAGCACTTGAATTGTTCAGTAGTCATGCTTTTAGAGAAAAATC
ACCAAAAGAAGATTTTATGGAACTTTCAAGACAAGTGGTGCACCATGCTGGTGGACTCCCTTTAGCTCTTAAAGTTTTGG
GTTCTTCATTTTACGGACGAGACAAAAAGCACTGGAGACACATAATTGATCGGCTGAAGAGAATCCCTCACAAGGATATT
TTAGGAAAGCTTAGGCTTAGTTTTGATTGTCTGGACAAAGATGAGAAGGAATTATTTCTAGGTTTAAAGAGGTTTTATTT
TCATTATGAAATTAAAAGAAAAGAAATATATATTTGGATTTTAAGACAATTATGTATCTCAAAAGTTCTTTTCCAGATTG
GCTACCGCCTTTAATGATCATAACAACCTTATCTTCTCTTTATTTTTTTTTCCTACAAAATATTTCTATTAGGAGTACTA
GTTAAGCTCACTGTTCTTTTTTTTTTTTGGAAACAGAAATTGAGCAACTTGAAGCATTTGGATCTCATGGACAGCTGTGA
GTTAAGAAAAACCCCTAATTTTGGTGATATGCCAAACTTAGAGACACTAAATTTACACGGTGTGTGAATTTGGAAGAGGT
CCATTCCTCATTTGGACATTGCAGACTGCTTACTTATTTGAGTTTGGAAGGTTATCGCAAACTTAAGAAGATTCCAAAAT
TTGTCTGCGTGGGATCTCTTGAGACTCTCAATCTCCTTGAATGCACAAGCTTAGAAGAATTTCCAGAAATCTGTGGAGAT
ATGCCGCGCTTATCAATACTCTATGTAAAATACCCGTGGATAAGAAGCTTACCTCCATCTTTCAGCAGCCTTAGAAATTT
GCAATTGACTGAGTGTGAAGTTCTTGAGAGTATTCTGGACGCCATTCAAAATCTTAGAGATCTCAGTATTTCAGGTTTCA
ATAAATTTGCAACACTGCCAAACAACCTCTTTGAATCACAGCAATTGGGATGTCTTGGTATATACCGATGTTCTGGATTG
GTAAAGCTCCCCATATCTCTTGGAGTTCAAAAGAAGCTCCGTTTGTTAGAGATAGATGGATGTGAGAACTTAAAGAAGCT
TCCAAGCTCGATTCAGATGAAATCCCTTCAAAAGCTCAAGATATCTAATTCCCCAAAATTAGATACATTTCCAGAAATCA
ATGGAGATATGCATTACTTGACACAGCTGACTCTGAATTCTACTGGGATAAGAGAAGTGCCTTCATCCATTGGGCATCTA
GGAGACCTCGAATATCTGCAATTTGATGAAACTTCGATGTCTTTACCTCGACGGGTGCAACAAGCTAGAGAAGCTTCCAG
AAAACATTGGTGATTTGCAAGATTTACATATACTTGATGCGAGCGAAACTGCAATCTCCCAACCACCTCCCTCCATCACT
AAGCTTGGCAAACTGTGGAAGTTACGATTCTCACATGAACAACAATTTCAACATTCCTCAAGTTTTGTCTTGAATCAAGT
ATCAGGTTTATCCTCCTTGACATCACATGATCTTAATAATCACAACATATTGAGTGGACTTCCTGAGGATTTAGGATCTT
TGCACTCTTTGGAAAATTTGAATGTAAGTGGAAGCAATATTTCTTGTTTACCAAAAAGCTTCAAAGGACTCTTACACCTT
CAGCATCTGAACGTATAA
>ST4.03ch12_RDC0001NLR0305_58832013_58837065_+
ATGTCTCATGCTTCTTCTTCCAAAATTTGCAAGTATGATATTTTTTTGAGTTTTAGAGGTGAAGATACGCGTAGAACCTT
TGTGAGTCATCTCTATAAGGCTCTGGAACAAAGAGGAATCCACACTTTTAAAGACGATGAGTGGTTGGAAGCAGGAAAAT
CAATTTCTGCTGAACTTTTAAAAGCCATAGAAGATGCCAGATTCGCTGTCGTGATATTTTCAAAAAGCTATGCATCCTCA
AGATGGTGCTTAGAGGAGCTTGCACATATCATAAAGTGTAAAAAGGAATTGGAGCAGATTGTGATTCCAGTCTTCTATGA
TGTGAGCCCATCAGATGTACGCCATCAAAATCCCCCATTCGCTGATTCATTTTCCCAACACAAAGATGATATGGAGAAGG
TTCAAAGATGGAGGGATGCATTTGTGGAGGCAGGGAAAATATCAGGCTATCATTTACTAAATTTCAAGTAAGCTTTCTTC
TTCTTCTTTTTTCCGGTTTCTCTTTATTTTGCTAGTTTACCCAAAAGGGAACAAATATCCTAGGAAAACAGAGACGTATA
TGATTGTTTGATGATGTAATTAGATTTTGAAATGTTATAATTCATAATAGTCTTTGCTTTTCTATTTATTTACTCTGAGA
TTATTTTCCACTGTAATGTAGAGATGAGGCAGAGTGCATCAAGAAACTAGTTGATGACATATTTCCTAAGTCACTTCAAA
TTCTTTCACCTTTCCCGGAAAGCTTAGTGGGTATGAAATCTCAGGTTGAGAAAGTAACCTCATTATTAGATATGGAATCA
AATGATGTTCGCTCTATTGGTATTTGGGGTATGGGCGGCATCGGCAAAACAGAACTTGCACGTGTTCTATATGAAAGATA
CCGTCATCAATTTGAAGCCGATTGTTTTCTTGGTGGCGTTGGAACACTTCATCAGAAAAATGGACTAGCATGGCTGGCAC
AAGTCGTCATTCACAAGCTCTTGGGTGAAAAGATGAGTCTAACTAGTGAACATGAAGGGGTGATTATTTTAAAGAATAGG
CTTCGCTGGAAGAAAGTTTTGTTCATTCTCGATGATGTAAACCACCGAGAACAGTTGGACTTTTTAGTTGGAGGGCCAGA
GTGGTTTGGAATGGGTAGCAAAATTATTTTAACATCAAGAGACAAGCACCTGTTAATCAGTCACGTTGGGGATAACGTGT
ATGAAGTCCAACTATTATCTGAGGATGAAGCACTTGAATTGTTCAGTAAGCATGCTTTTAAAGAAAAATCACCAAAAGAA
GATTTTATGGAACTTTCAAAACAAGTGGTGAAGCATGCTGGTGGACTCCCTTTAGCGCTTAAAGTTTTGGGTTCTTTATT
TTACAGACGAGACAAAAAGCACTGGAAACCCATAATTGATCGGCTGAAGAGAATCCCTCACAAGGATATTCTAGGAAAGC
TTAGGCTTAGTTTTGATGGTCTGGACAAAGATGAGAAGGAATTATTTCTAGATATTGCATTTCTTGATATTGCATGCATG
ACTAGATATAAATTTCATCTTTGTGTGGAACAAGTACGGAGAGACGCGAGTCGTGGTTTTCTAATAGATTACCTTATCGA
AAAATCTCTGTTATCCATTGACTTGAAAAATAGTATCGTGATGCATAATATGATAAGAGAAATGGGTGAAAATGTCATAC
GGGAAGAGTACGCCAACAACAGAATATGGCTTCCTGAGGAGGTTTGTGACCTTTTTAAAGGAAAGTTGGTAAGCAATATT
TAACGTAATTAATAATTTTGTAAGCTCGTAGTTCTATTAATCTTTTTTGTTTCATTTTTATTTGTTAGCCATTAAATATA
TGTTTCATTATTTACAGATAACAGAAAAGGTGGAAAGCCTATGTATCCCACATGATTGCTATTTTAAAGATGATCTTGTT
GATTATAGCAATATTTTCAAGAGGATGCAAAGCTTAAAAATACTCATAGTTGGTAATGGAACTTTTAGCTCAAATTGCGC
TATCACGTATCTTCCTTCCAGCCTGCGGTTTATTGATTGGTGGTGGTATCCTTCAATTTCATTGCCAGAGAGCTTTGAAC
CATTACAGCTTGTTGTGCTTTGTTTATGTGAAAGTAGGCTTGTTGAACTTTGGCCAAAATCAAAGGTAACACTCTCTTAC
GAATATTAGACAGTAATACATGTATTAGCTTGGTTAAAGACCCAATTACCCCTCAAAAGCATTTTTACATCTTTTACACC
ATAATTGTGGAGGATATTTTTGTAAATAAATATTTTTATACAATGCATACTATTTTTAATACACCAAACTAAACAATGCA
TGAGAAATAATCTATACATAACTAATGCAAGCATAACTAATACAACCATTACTAATACACTCTATTGAGCGTTATTTTTA
TACACTCTACCAAACGACCCCTAGGTGATTTCTTTCCATCTGTTCTAGCTTTGGTTGATAGAAGTACCTGGGACTCCCTC
TTTTCCACATTTTCTACAGCCTTCAATGATCATAACAACCTTCTCTTCTCTTTATCTTTTTCCCCATAAAATATTTCTAT
TAGGAGTACTACTTTAGTTAACTAGTTTTTCGTTTTTTTTAACTGAATACAGAAATTGAGCAATTTGAAGCATTTGAATC
TAAGCAAAAGCCTTGGGTTGACAAAACCCCCTAATTTTGGTGATATGCCAATCTTGGAGAGACTAGATTTAGAGGGGTGT
GTGAATTTGGAAGAGGTCCATCCCTCTCTTGGACATTGCAGAATGCTTACTTATTTGAGTTTGTATGGTTGTCGCAAACT
TAAGAAGCTTCCAAAATTTGTCTGCATGGATTCTCTTGAGACTCTCAATCTCAGTGAATGCACAAGGTTAGAAGAATTTC
CAGAAATCTGTGGAGATATGCTGCGCTTATCAAGACTCTATCTAGGATCCCCCTGGATAAGAAGCTTACCCCCATCTCTC
AGCGGCCTTAGAGTGCTGCAATTGGGTGATTGTGAAATTCTTGAATGTATTCCAGACACTATTCGAAATCTTAGTGATTT
CACTATTTCAGGTTGCAATAAACTTGCAACACTGCCAAACAGCCTCTTCGAATCACAGCTATTGAAATCTCTTAAAATAT
ACCGATGTTCTGGATTGGTAAAGCTCCCCGTATCTCTTGGAGTTCAAAAGAATCTCCGTTGGTTAGAGATAGATAGATGT
GAGAACTTAAAGAAGCTTCCAAGTTCTATTCACATGGAATGCCCTCTACTGCTCAAGATATCTAATTCCCCAAAATTAGA
TACATTTCCAGAAATCAAAGGAGATATGCATTACTTGAAAAGACTGACTCTGAAGTCTAGTGGGATAAGAGAAGTGCCTT
TATCCATTAGGAATCTGAGCGGTCTCACTGAGCTAAATCTGGAAGGTTGTGAAGATCTTGTAAGTCTACCAGACAGCCTC
TGTAATTTGATGAATCTTCAACAACTTTTCCTCAGAGGGTGCAAAAAGTTAGAGAAGCTTCCAGAAAACATGGGCGATTT
GCAAGAGTTATATATGCTTGATGTGAGCGAAACTGCAATATACCAACCACCTCCCTCCATCACCAAGCTTGGGAAACTGA
TAATTTTAGGCTTGAGTGGACTTTTTGAGGATTTAGGATCTCTGCACTCTTTGGAAAGCTTGAGTTTAAGTGGAAGCAAT
ATTTCTTGTTTACCAAAAAGCCTTAAAGGACTCTTACACCTTCAGAGTCTGAACATACACTTCTGTCAGAATCTTAATGA
ACTGCCATCAGGAGAGCTACCCCCAAATTTAATGCTTCTATTTGCAGATTATCATTTAGCCTTGAAGAGCATAAGAGATC
TTGTAATTGATTCTCTTAAGCTGTATAGGCTCGTAATATCCGACTGTGGAGCCGTCTCAAGTGAACAAGTTAATGTGTTC
CTACAGCATTTTCTCAGGACATGCATCCAGGTTTTAATTATCTCATATATGAATGTTGAATATTCTCGTCAAATTGATTT
CTAGTAGTAGTAATAAAAATTTCTATTCTATTGCATGCAGTGTGACTTCCATCAACGGGATTATTTTGTCATTTCTTTTC
CTGATCAAGTCAGAATTCGAGAGTTGTTTGATTATGATCGGTTTTTAAATAAAAAAGAGATCTCAATTGATCTGAACCCA
TCTTGGTATACGGATAAATTCATGGGTTTTTGGTTATGTTACGGTCCTACTGAACTGGACACAACATTAAAAGCTACATT
GATCAGCAAATCTGACCCTGAAAGAAAATATTCCTTGGAGTATAACATCATCCATCAAGATTTTAGGTTGAAGGATCCTT
CCATTTGGTTCTTGTACATACCATTTGAAACATTGTGGAATTGTTCTGGCAATAAAGAAGGGAAGAATCCAAATGATTAT
TACATGTTGGAGTTTTCTCACATGTTCTGGCCTGAGAAATGCTGCTGGGGAATTCGGCTGGTGTATGAAGAGGAAGCAAT
GAGTGATAGTGGTCATAGAAAAAAGAAAAGAAGAAGCAATGAGTGA
>ST4.03ch12_RDC0001NLR0311_59447978_59451907_+_-_ORF_2_(frame_1)
ATGAGGATGCAGTTGTACAGCGAAGGGGGATTTTTGGAGACCATCCTACACAATATGGTGGAGGTACCAACTAATAGTAA
CTCTAGTCAGAGAGTTGCTTTGAAGGATCACTTGGAAATCCTTCAAAAGATGCTCAACCTTTTGAGAGCCAATATCTTCC
GTATGCCAATAAAAGATCTTGAATTTCTTCTTCGAGATATAGAGATTGTGGTTATTGATGTTGGACTTATGGTATACTCA
GTATATGAAGATGAGGAGGAGAAGCAAGACATGGCACTGGGAGGAGTGAACATCACACAAGTTCTTGACTTTTCAAGCAA
CATTCAACGTCTAAGCATAGACATCTACCTCACCATTCGGAAGGCGTTCCAATCTAATTTGCCTAGGATTCATGGACTAG
GCTATGTTGATAGCCTTTTAAACAACCTGAAGAAGTTCCAAATTCTCCACTCAGATTCACTAGCTTCTGTCATGGACAAA
CTTCAATTACTTCAGAAGGAATTTGAGAGCTTGCAACCTTTTCTACGGGCTGTTGCAGAAGAGCGACACAATGACCTTGA
CGAAATTCAACATTGTGCTACACAATTGATTGGCAAAGCACATGAGGTAGAATATATAGTTGATGCTTGTATAAGGGAAG
AAGCTCCTGTCTGCTGCCTCGAGCATTGGATCTTGGATATCATAGAGGATATTACTCTTATCAGAGAAGAGGTAGCAGAG
ATTCGTGAAAAGAAAATGGATTTGGTAGCATTGAACACTGTCCCAGTTCATACATCAAATTTGGCAAGGTCTCCAATGAT
GAATGAAGAAATTATTGGTTTTGAGGATGTCATAGAAAAGTTAAGAGACCAACTAATAAAAGGCAAGAAAGGGCGCGATG
TTATGTCAGTTGTTGGTATGCCAGGTCTAGGCAAGACAACTTTGGCCTATAGACTCTACTATGACAGGTCAGTCACTGAT
CACTTTGAAATCCATGCACAGTGTTGTGTGTCTCAGGTATATTCACGTAAGGACTTGTTAATAGCAATTTTACGTGATGC
TATCCGTGAGAACTTTGAGTGTAGAGAAAAACAAGCTGATGAATTAGCTGATCAGCTTCGCAAAACTTTATTTTCCAAAA
GATATCTCATCCTTATTGATGATGTGTGGGAAACTAGTGTGTGGGATGATCTAATAGGTTCTTTCCATGATGCCAATAAC
GGAAGTAGAATTATTCTAACAACGCGAAATCATGAAGTTGCCATGTACACTAGATTTCAAAGTGATCCCCTTCCGCTTCG
TATGTTTAACAATGATGAAAGTTGGGAGTTACTCCGAAAAAAAGTGTTTGGTGAAGAAAGTTGCTCTCCACTCCTAACAG
AAATTGGGCAACAAATAGCAAATAAGTGTGGTCAACTGCCTCTTTCAGTTGTTTTGGTGGCTGGTATTCTGGCTGAGATG
GAGAAGAAAGTAGAATGTTGGGAACAATTGGCCAACAATTTAGGTCCTCACATTCATGAAGACTCAAGGGCCATTATAGA
ACAAAGTTATCAGATTTTACCCTATCGTTTGAGGCCTTGCTTTCTTTACTTTGGAGCACTTTTAGAGGATAGTGTGATTA
GTGTTCCGAAGTTAACACAGTTGTGGATCTCAGAAGGATTCATAAAAAGTTGTGAAGGCAAGAGCTTGGAGGACATAGCA
GAAGGCTATTTGGAAAATCTTATTGGTAGAAATCTAGTGATGGGAACGAAGAGGACTTCTCGTGGTAAGATCAAAGCATG
TCGCATTCATGACCTATTGCATGATTTCTGCAAGGAGAGAGCAAAGGAAGATATGTGTCTCCTATGGCAAAAATGGTAA
>ST4.03ch12_RDC0001NLR0339_59447978_59451907_+_-_ORF_8_(frame_3)
ATGGCAAAAATGGTAATATACCAATCATTGCTACTCTTTTGGCACAGTCAAGTTATATTGACATTTAATCATATAATTTT
ACTAATTTCTGTATATATTTGTAGGGATCAAAATGCCAATCCGTCTTCTTGCCTTTCTGGTCACAAGCAACTAGCTCATC
GCATGTGCATTTATGGTGAAGGGTATCGTGCTGGAGATTGGAGCTCGTGCTTGTCACATGTTGTCTCTATAATTTTGCAT
AACAATCGTCTTTCAGTTGGCCTCGACTCTCACATTTTCCACAGCGTAAAGTTTCTAAAAGTGTTAGATATGGAGTTCAC
TAGAATTAACTCTTTCTCATTTGATCTAGTCTACCTCAGATATTTTGCTGCAGAAACGTCCCGCTTTTCAAACAAAGCCG
GTTGTCGTGAACTTGAAACTCTGAAATTCAAATCTCTCAGTGAAATGTCACTACCCATTACACTCTGGGAGATGGATAAA
TTGAGACATGTGCATATTTCCAATTGCAGCTTCACCAGTGAAATTTCAAGAGAATTGATTGAGAACTCCAAAGACCTTGA
TGATCTGCAAACTCTATCCACTCCGTGTTTTTCTTGCGCTCAGGAAGCGGAATTGATTTTGAGAAAAACACCTAATCTTC
TGGAACTGAGATGCAAAGTCAGGGGTGTTGATAACTTTCAGTGCTATGTATTGAACTTTCCAGCACGGATTGAAACGCTC
AAGATTCATCTTAGCTACACACGTGACACTAAAACAATCCCCTTCTGCATCTCTGCGCCAAATCTCACAAACTTGACACT
GAAGAACTTTTACCTACATTGTCAGCATTTATCAGAAATTGGTTCACTTCACAACCTTCAAGTGCTCAGTCTGAAAGGTA
TTTCCTTTGAAACTTGTAAATGGGAAGTGCGTGATGACGAGTTCCCTCAGCTCAGAGTCTTGAAATTACATGCTGGCAAA
GCTCACTTTGAAGAATGGTTTGTCGCGGATGATGCCTTTCCTAACCTTGAACACTTGGTTTTGAGGGATTGCAAATTTCT
CAAGGAGATCCCTTCTTGGTTTGGAGAAATCTCTTCTCTGAAGTCCATTGCGGTAAGGAATTGCAATGAAAATGTTGACA
AGTCAGCCAGTGATATCAGGGAAACACAAGTTGAAGATTACCAGAATTCCAAGTTCGAGGTCTTTATCACCAGAGAGAAT
AACAAGTCAGATTCAGGTACGCAACTCATAAAATTTAACTATGAACATTCCAAAACTCTGTGA
>ST4.03ch01_PGSC0003DMG401022784_506323_508020_+
ATGGCGGCGTATGCTGCTGTGACTTCACTTCTGCATACCCTGGATAATCTATCTCAAACTCATACATCACATTCTCTTCT
TTACAAAAAAGAGCAAACTGAAGTCCTCAGTGACAAGTACACCTTCCTTAAAACCTTTCTTGAGGATTTTACTAATATTT
TCAATGAAGATATAAAGATGAAGCATCTGGAAAGGATGATCCAAGAAGCTGCTAATGGAGTGGAAGATACCATCGACTCA
CATGTATATGATAGCTCTGTCGTAGTACAAAGCAAGCGAGTACGAAGAAAGGCTGATATGATCTTTCATCAAAACTTGGA
ATATGCAATAGAGGAAATTGGTTTGATACAAAGAGAGGTAATGAAAAAGATAAAGGTCAGCAGTTTTAACAGAAAAATCT
CACATTCAAGAGATACTTCTTCCTCACAGTTCCCTTTGGATCAAAAAGATATAATCGTTGGACTAGATGAAGATTTACTA
AAGATAAAAGATCGACTCATNNNNNNNNNNNNNNNNNNNNNNNNNNNNNNNNNNNNNNNNNNNNNNNNNNNNNNNNNNNN
NNNNNNNNNNNNNNNNNNNNNNNNNNNNNNNNNNNNNNNNNNNNNNNNNNNNNAAAGTCGAATCGTGTTGACCACAAGGC
TTGTAGATGTTGGGTCGTGTGCTTGCTCTGGCAATTCCCTTCACCAGATGCGTTTTCTGAGCATGGAGGAAAGCTGGACT
CTTTTACGCGATAAGGTTTTTGGGAATGGTGGTTACCCTCCGGAATTGGAGAAAATTGGGAGGTACATTGGCCATCAGTG
TCAAGGGTTGCCACTTGCAGTTGTTGCAATTGGTGGACTACTTTCCAAGATGAGCAAGGAAACAAGTTCTTGGGAGAATG
TTGCAGAAAAGGTAGGATCACTTATGACAAGTGACACTATGGATTGCTTGAACATACTTTCTTTGAGCTACAACCACTTG
CCTCAGTACTTGAAAACATGCTTCCTTTATATGGGAGTTTTTGCAGAAACTCGTGAGATCCCGGTCTGGAAGTTAATAAA
GTTATGGATTGCTGAGGGCTTCGTCAAGAAAGTTAATCATAAAAATCTAGAAGATGTGGCAGAGGAAAATTTGAGGGAGT
TGGTTGATAGAAGTTTGGTTTTGGTGGGGAAGCATACTTCCCTAGGAAAAATCAAGACTTGTAAGATGCATGATCTCGTT
CGAGATATGTGTTTGAGAGAAGCCCAATATGAGAATTTTATACACTTCAAAACAAGGTATGACCATGATGATCTTCTAGA
AAACATTAGTTGTCTACGTCGTGTAGCTGATTTCCATAAGTATACACACAGTGGACTTTCTAAACTTATGCCACTCACAC
GTTCTGTTTTCTTCAAATATCCATACTTTATTTGTTACCTCTCACAGTCGAGCTTTAGATTACTTAGGATATTAGATGTT
TGCTTTACTACTTCTTTGGACAGTAGTCAGTCCATATCAGAACTTGTTCATTTGAGGTATCTTGCTTGTCCGTTTTTCAA
TGGTCTTGTACAATCACTATGCAAGCTACGGAATATACAGAACTTCACATCCATTTGGTTTAAGTATGAGAACCCAGTCC
CTACCATGGGAAGTTGTGAATATGCCTCAACTAAAACATATCCATACAAAAAAGTTGAGTCTTTTCATATCCCCACCTAC
ATCAGTATTAATTTCGAGAGGGAGAATCACTTACAAACGTTAACCGGATTGATGCCCTCATCTTGTAACGATGAGGTGTT
TCTACGAATTCCAAATTTGAAGAAGTTGGGAATTTTAATTGTTGATGATTCAGACACTATTCAGAAGTGTTATTGTCTTG
ATAATCTTGTACATTTAACTCAGCTTGAGAAGCTCAAAGTTGAGGTCAGCGAGAGTTATCTGCTAATTTTTATGCGGATT
AGCGAAGGTTGGGTGGACATTCCACATTGTGACAATTTCCCACCAAACCTTAAGAAGTTAACATTATGCAGAACACACCT
ACAATGGGAAGACATGAACATTCTCAGAAAATTACCTAATCTTGAGGTGCTCAAACTTAAACATCATGCCTTTGACGGAC
TAACTTGGATACTAAGCGATGAAGACGAAGATGGATTCTTGAAGCTAAAGTTTTTACTTCTTGAGCACATGCATCTGAAG
CAATGGGAAGCAACAAGTTATCATTTTCCAAGCCTTGAGCATTTAGTCCTAACAGATTGCTATTCATTGGAGCAAATTCC
TTTAGACTTTGCAGAGATTCAAATACTACAGCTGATTGAACTACACAAATGTATGCTTTCTGTTCTTATTTCAGCAGAGC
AAATACAAGAGGAGCAACAAAGCTTGGGAAATGATGACCTTGTTATTCGTGTGAACTATATACGTGAGTAA
>ST4.03ch01_RDC0001NLR0001_510146_513527_-_(reversed)
ATGGCGGCGTATGCTGCTGTGACTTCACTTTTGCATACCCTGGATAATCTATCTCAAACTCATACATCACATTCTCTTCT
TTACAAAAAAGAGCAAACTGAAGTCCTCAGTGACAAGTACACCTTCCTTAAAACCTTTCTTGAGGATTTTACTAATATTT
TCCATGAAGATATAAAGATGAAGCATCTCGAAAGGATGATCCAAGAAGCTGCTAATGGAGTGGAAGATACCATCGACTCA
CATGTATATGATAGCTCTGTCGTAGTGCAAAGCAAGCGAGTACGAAGAAAGGCTGATATGATCTTTCATCAAAACTTGGA
ATATGCAATTGAGGAAATTGATTTGATACAAAGAGAGGTTATTGAAAAGATAAAGGTCAACAAGTTCAACAGCAAAATCT
CTCATTCAAGAGAAACTTCATCTCAGATTCCTATGGATCAAAAAGATATAATCGTTGGACTAGATGAAGATTTACTAAAG
AATAAAAGATCGACTCATCGTGCAATCATCAAGCCTCGAAGTTGTCCCCATTATAGGGATGGGTGGTATTGGCAAGACCA
CACTGGCTAGAAGAGTTTATGATGATTCCTTGATTGCATACCATTTTTATGTTCGAGCATGGACAAATGTATCTCAAGAA
TTTGACACTAGAGAAATTTTTCTTGGTATTCTTTGCTCCATCAACGATGAAGTAGAAAGAAACAGTACTACTGAGCAATT
GGCTGAAAGAGTTTATCGAAGTTTAAAAGGGAGGAAGTATCTCATTATCCTTGATGATATGTGGTCTATCGATGCTTGGC
AGCATGTTAGGAGATCATTTCCGGATGATCATAATGGAAGTCGAATCGTGTTGACCACGAGGCTTGTAGATGTTGCATCT
TGTGCTAGTTCTGGCAATTCCCTTCACCAGATGCGTTTTCTGAGCATGGAGGAAAGCTGGACTCTTTTACGCGAGAAGGT
CTTTGGGAACGGTAGTTACCCTCCGGAATTGGAGAAAATTGGGAGATACATTGTCCATCAGTGTCAAGGGTTGCCACTTG
CAGTTGTTGCAACTGGTGGACTACTTTCCAAGATGAGCAAGGAAACAAGTTCTTGGGAAAATGTTGCAGAAAAGGTAGGA
TCACTCATGACAAGTGACACTATGGATTGCTTGAACATACTCTCTTTGAGCTACAACCACTTGCCTCAATACTTGAAAAC
ATGCTTCCTTTATATGGGAGTTTTGCTAGAAACTCGTGAGATCCCGGTCTGGAAGTTAATAAGGTTATGGATTGCTGAGG
GGTTCGTCAAGAAAGTTCAACATGAAAATCTAGAAGATGTGGCGGAGGAAAAATTTGAGGGAGTTGGTTGATAGAAGTTT
GGTTTGGTGGGGAAGCATACTTCCCTAGGAAAAATCAAGACTTGTAAGATGCATGATCTCGTTCGAGATATGTGTTTGAG
AGAAGCCCAATATGAGAATTTTATACACTTCAAAACGAGGTATTACCAAGATGATCTTCTAGAAAACATTAATTGTCTAC
GTCGTATAGTTGATTTCCATAAGTATACAGACAGTGGACTTTCTAAACTTATGCCACTCACACGTTCTGTTTTCTTCAAA
TATCCATACTTTTTTTGTTTCCTCTCACAGTCAAGCTTTAGATTACTTAGGATATTAGATGTTTGCTTTACTTCTTCTTT
GTTCTGTGGTCAGTCCATATCAGAACTTGTTCATTTGAGGTATCTTGCTTGTCCGTCCTTCAATGGTCTTATGCAATCAC
TATGCAAGATACGGAATATACAGAACTTAGTTATTCATGATTTATGTCCATCTGGTTTAAGTATGCGAACCCAGTTCCTA
CCATGGGAAGTTGTGAATATGCCTCAACTAAGACATATCCATACAAAAAAGTTTAGTCTTTTCATACCCCCACCTACATC
ACTAATTGCTAAGAGGGAGAATCATTTACAAACGTTAACCGGATTGATGCCCTCATCTTGTAATGAAGAGGTGTTTCTAA
GAATTCCAAATTTGAAGAAGTTGGGAATATTAATTGTTGATGATTCAGACACTATTCAGAAGTGTTATTGTCTTGATAAT
CTTGTACATTTATCTCAGCTTGAGAAGCTCAAAGTTCAGTTCAGAGAGAGTTATATGCTAATTTTCAGGTGGATGAGCGA
AGATTGGATGGACCTTTCTTCGCTACACATTCCACATTGTGACAATTTCCCACCAAACCTTAAGAAGTTAACATTGTGCA
GAACACACATACAATGGGAAGACATGAACATTCTTAGAAAATTACCTAATCTTGAGGTGCTCAAACTTAAACATCATGCC
TTTCTCGGACTAATTTGGAAACTAAGCGATGAAGATGAAGATGGATTCTTGAAGCTAAAGTTTTTACTTCTTGAGAACAT
GAATCTGATGCAATGGGAAGCAACAAGTTATCATTTCCCAAACCTTGAGCACTTGGTTCTAACAGATTGCTATTTGTTGG
AGCAAATGCCTTTTGACTTTGCAGAGATTCAGACACTACAGCTGATTGAACTACACAAATGTAAGTGTTCTGTTCTTGTT
TCAGCAGAGCAAATACAAGAGGAGCAACAAAGCTTGGGAAATGATGACCTCGTTATTCATGTGAACTATATACGTGAGTA
A
>ST4.03ch01_RDC0001NLR0002_515499_517378_-_(reversed)
ATGGCAATCTTTTACGCGATAAGGTCTTTGGGAACGGTAGGTACCCTCCGGAATTGGAGAAAATTGGGAGGTACATTGGC
CACCAGTGTCAAGGGTTGCCACTTGCAATTGTTGCAATTGGTGGACTACTTTCCAAGATGAGCAAGGAAACAAGTTCTTG
GGAGAACGTTGCAGAAAAGGTAGGATCACTTATGACCAGTGACACTATGGATTGCTTGAACATACTTTCTTTGAGCTACA
ACCACTTGCCTCAGTACTTGAAAACAAACATGCTTCCTTTATATGGGAGTTTTTGCAGAAACTCATGAGATTCCGGTCTG
GAAGTTAATAAAGTTATGGATTGCTGAGGGATTCGTCAAGAAAGTTTATCATAAAAATCTTGAAGATGTGGCAGAGGAAA
ATTTGAGGGAGTTAGTTGATAGAAGTTTGGTTTTGGTGGGGAAGCATAGCTCCCTAGGTTTTATCAAGACTTGTAAAATG
CATGATCTCGTTCGAGATATGTGTTTGAGAGAAGCCCAATATGAGAATTTTATTCACTTCAAAACAAGGTATGACAACGA
TGATCTTCTAGAAAACTTTAATTGTCTACGTCGTGTAGTTGATTTCAATAAATATGGATACAGTGAAATTCCTAAACTTA
TGCCACTCACACGTTCTGTTTTCTTCAAATATCCACACTTTTTTTGTTTCCTCTCACAGTCAAGCTTTAGATTACTTAGG
ATATTAGATGTTTGCTTTACATCTTTTTTGTACTGTAGTCAATCCATATCAGAACTTGTTCATTTGAAGTATCTTGCTTG
TCCGTCCTTTGATGGTCTTGTGCAATCAGTATGTAAGCTACGGAATATACAGAACTTAGTTATTCATGATTTAAATTTAT
CTGGTTTACATATGAGAACCCAGTCCCTACCATGGGAAGTTGTGAATATGCCTCAACTAAGACATATCCATACAAAAAAG
TTCAGTCTTTTCATACCCCCACCTACATCACTAATTGCTGAGAGGGAGAATCACTTGCAAACGTTAACCGGATTGGAGCC
CTCATCTTGTAACGATGAGGTGTTTCTAAGAATTCCAAATTTGAAGAAGTTGGGAATATTAATTGTTGATTCAGACACTA
TTAGGAAGTGTTATTGTCTTGATAATCTTGTACATTTAACTCAGCTTGAGAAGCTCAAAGTTGAGTTCAGCGAGAGTTAT
CTGCTAATTTTTAGGCGGATTAGCGAAGGTTGGGTGGACCTTTCTTGGCTACACATTCCACATTGTGACAATTTCCCACC
AAACCTTAAGAAGTTAACATTGTGCGGAACTTACCTACAATGGGAAGACATGAACATTCTCAAAAAATTACCTAATCTTG
AGGTGCTCAAACTTAAACATCATGCCTTTCACGGACTAATTTGGAAACTAAGCGATGAAGATGAAGATGGATTCTTTCAG
TTAAAGTTTTTACTTCTTGAGAGCTTGCATCTGAAGCAATGGGAAGCAACAAGTTATCATTTTCCAAGCCTTGAGCACTT
AGTCCTAACAGATTGCTATTCATTGGAGCAAATTCCTTTCGACTTTGCAGAGATTCAAACACTACAGCTGATTGAACTAC
ACAAATGCATGCTTTCTGTTCTTGATTTAGCAGAGCAAATACAAGAGGAGCAACAAAGTTTGGGAAATGATGACCTTGTT
ATTCGTGTGAACTATATACGTGAGTAA
>ST4.03ch01_PGSC0003DMG400022785_519406_522921_+
ATGGCGGCGTATGCTGCTGTGAATTCACTTTTGCATACGCTGGATAATCTATCTCAAACTCATACATCACATTCTCTTCT
TTACAAAAAAAAGCAAACTGAAGTCCTCAGTGACAAGTACACCTTCCTTAAAACCTTTCTTGAGGATTTTACTAATATTT
TCCATGAAGATGTAAAGATGAAGCATCTCGAAAGGATAATCCAAGAAGCTGCTAATGGAGTGGAAGATACTATTGACTCA
CATGTATATGATAGCTCTGCCTTAGTACAAAGCAAGCGAGTACGAAGAAAGGCTTATACGATCTTTCATCAAAACTTGGA
ATATGCAATTGAGGAAATTGGTTTGATACAAAAAGAGGTTATGAAAAAGATAAAGGTCAACAAGTTCAACAGCAAAATCT
CTCATTCAAGAGATACTTCATCTCAGATCCCTATGGATCAAAAAGATGTAATCATTGGACTGGATGAAGACTTGCTAAAG
ATAAAAGATCGACTCATCGTGCAATCATCAAGACTCGAAGTTGTCCCCATTATAGGGATGGGTGGTATTGGCAAGACCAC
ACTGGCTAGAAGAGTTTATGATGATTCCTTGATTGCATACCATTTTTATGTNNNNNNNNNNNNNNNNNNNNNNNNNNNNN
NNNNNNNNNNNNNNNNNNNNNNNNNNNNNNNNNNNNNNNNNNNNNNNNNNNNNNNNNNNNNNNNNNNNNNNNNNNNNNNN
NNNNNNNNNNNNNNNNNNNNNNNNNNNNNNNNNNNNNNNNNNNNNNNNNNNNNNNNNNNNNNNAAAGAAACAGTACTACT
GAGCAATTGGCTGAAAGAGTTTATCGAAATTTATCTTATTGTCCTAGATGATATGTGGTCTATCAAGGCTTGGCAGCATG
TGAGGAGATCATTTCCAGATGATCGTAATGGAAGTCGAATCGTGTTGACCACAAGGCTTGTAGATGTTGCATCTTGTGTT
TGCTCTGGCAATTCCCTTCACCAGATGCGTTTTCTGAGCATGGAGGAAAGCTGGGATCTTTTAAGCGGTAAGGTCTTTGG
GAATGGTAGTTACCCTCCGGACAAAATCTCACATTCAAGAGATACTTCCTCACTGCTCCCTTTGTATCAAAAAGATATAA
TCGTTGGACTGGATGAAGACTTGCTGAAGATAAAAGAACGACTCACCGTGCAATCGTCAAGACTCGAAGTTGTCCCCATT
ATAGGGATGGGTGGTATTGGCAAGACCACACTGGCTAGAAGAGTTTATGATGATTCCTTGATTGCATACCATTTTTATGT
CCGAGCATGGGCAAATGTATCTCAAGAATTTGACACTAGAGAAATTTTTCTTGGTATTCTTCGCTCCATTGGCATGGTCA
ACGATGAAGAAGAAAGAAACAGTACTACTGAGCAATTGGCTGAAAGAGNNNNNNNNNNNNNNGTCAACGATGAAGTAGAA
AGAAACAGTACTAATGAGCAATTGGCTGAAAGAGTTTATCGAAGTTTAAAAGGGATGAAGTATCTTATTGTCCTAGATGA
TATGTGGTCCATCAAGGCTTGGCAGCATGTGAGGAGATCATTTCCAGATGATCGTAATGGAAGTCGAATCGTGTTGACCA
CAAGGCTTGTAGATGTTGCATCTTGTGTTTGCTCTGGCAATTCCCTTCACCAGATGCGTTTTCTGAGCATGGAGGAAAGC
TGGGATCTTTTAAGCGGTAAGGTCTTTGGGAATGGTAGTTACCCTCCGGAATTGGAGAAAATTGGGAGGTACATTGGCCA
TCAGTGTCAAGGGTTGCCACTTGCAGTTGTTGCAATTGGTGGACTACTTTCCAAGATGAGCAAGGAAACAAGTTCTTGGG
AGAATGTTGCAGAAAAGGTAGGATCACTTATGACAAGTGACACTATGGATTGCTTGAACATACTTTCTTTGAGCTACAAC
CACTTGCCTCAGTACTTGAAAACATGCTTCCTTTATATGGGAGTTTTTGCAGAAACTCGTGAGATCCCGGTCTGGAAGTT
AATAAAGTTATGGATTGCTGAGGGCTTCGTCAAGAAAGTTAATCATAAAAATCTAGAAGATGTGGCAGAGGAAAATTTGA
GGGAGTTGGTTGATAGAAGTTTGGTTTGGTGGGAAGCATACTTCACTAGGAAAAATCAAGACTTGTGTAAGATGCATGAT
CTCGTTCGAGATATGTGTTTGAGAGAAGCCCAATATGAGAATTTTATACACTTCGAAACAAGGTATAACCATGATGATCT
TCTAGAAAACATTAATTGTCTACGCCGTGTAGTTGATTTCAATAAGTATAGATACAGTTTTGATATTCCTAAACTTATGC
CACTCACACGTTCTCTTTTCTTGAAATATCCATACTCTGTTTGTTCCCTCTCACAGTCAAGCTTTAGATTACTTAGGATA
TTAGATGTTTGCTTTACATCTCGTTTGTACCGTAGTATGTCCATAACAGAACTTGTTCATTTGAGGTATCTTGCTTGTCC
ATCCTTCAATGGTCTTGTGCAATCACTATGCAAGCTACGGAATATACAGAACTTAGTTATTCAGGATTTACGTTCATCTG
GTTTACGTAGGAGAACCCAGTTCCTACCATGGGAAGTTGTGAATATGCCTAAACTAAGACATATCCATACAAAAAAGTTT
AGTCTTTTCATACCCCCTACATCACTAATTGCTGAGAGGGAGAATCATTTACAAACGTTAACCGGATTGATGCCCTCATC
TTGTAATGAAGAGGTGTTTCTAAGAATTCCAAATTTGAAGAAGTTGGGAATTTTAATTGTTGATGATTCAGACACTATTC
AGAAGTGTTATTGCCTTGATAATCTTGTACATTTAACTCAGCTTGAGAAGCTCAAAGTTGAGGTCAGAGAGAGTTGGCTA
ATTTTTAGGCCGACTATCAAAGGTTGGGTGGACATTCCACATTGTGACAATTTCCCACCAAACCTTAAGAAGTTAACATT
GTGCACAACACACCTAGAATGGGAAGACATGAACATTCTTAGTAAGTTACCTAACCTTGAGGTGCTCAAACTTAAAGATC
ATGCCTTTCGCGGACATATTTGGAAACTAAGCGATGAAGACGCAGATGGATTCTTGAAGCTAAAGTTTTTACTTCTTGAG
CACATGCATCTGGAGCAATGGGAAGCAACAAGTTATCATTTCCCAAGCCTTGAGCACTTAGTCCTAACACATTGCCATTC
GTTGGAGCAAATTCCTTTCGACTTTGCGGAGATTCAGACACTACAGCTGATTGAACTACACAATTGTATGCGTTCTGTTC
TTGTTTCAGCAGAGCAAATACAAGAGGAGCAACAAAGCTTTGGAAATGATGACCTCATTATTCGTGTGAACTCTATCTAT
ACTAGAGTAAACATTAATAAAAAAGGTATACACTTTTTTTAA
>ST4.03ch01_PGSC0003DMG400019970_524773_526943_+
ATGGCGGCGTATGCTGCTGTGACTTCACTTCTGCAAACCCTGGATCATTTATCTCAAACTCATACATCACATTCTCTTCT
TTACAAAAAAGAGCAGACTGAAGTCCTCAGTGAGAAGTACACCTTCCTTAAAACCTTTCTTGAGGATTTTACTAATATTT
TCAATGAAGATATAAAGATGAAGCATCTGGAAAGGATGATCCAAGAAGCTGCTAATGGAGTGGAAGATACCATCGACTCA
CATGCATATGATAGCTCTGTCGTAGTACAAAGCAAGCGAGTACGAAGAAAGGCTGATATGATCTTTCATCAAAACTTGGA
ATATGCAATTGAGGAAATTGGTTTGATACAAAGAGAGGTAATGAAAAAGATAAAGGTCAGCAGTTTTAACAGAAAAATCT
CACATTCAAGAGATACTTCNNNNNNNNNNNNNNNNNNNNNNNNNNNNNNNNNNNNNNNNNNNNNNNNNNNNNNNNNNNNN
NNNNNNNNNNNNNNNNNNNNNNNNNNNNNNNNNNNNNNNNNNNNNNNNNNNNNNNNNNNNNNNNNNNNNNNNNNNNNNNN
NNNNNNNNNNNNNNNNNNNNNNNNNNNNNNNNNNNNNNNNNNNNNNNNNNNNNNNNNNNNNNNNNNNNNNNNNNNNNNNN
NNNNNNNNNNNNNNNNNNNNNNNNNNNNNNNNNNNNNNNNNNNNNNNNNNNNNNNNNNNNNNNNNNNNNNNNNNNNNNNN
NNNNNNNNNNNNNNNNNNNNNNNNNNNNNNNNNNNNNNNNNNNNNNNNNNNNNNNNNNNNNNNNNNNNNNNNNNNNNNNN
NNNNNNNNNNNNNNNNNNNNNNNNNNNNNNNNNNNNNNNNGTAGATGTTGCATCTTGTGCTTGCTCTGGCAATTCCCTTC
ACCAGATGCGTTTTCTGAGCATGGAGGAAAGCTGGACTCTTTTACGCGATAAGGTTTTTGGGAATGGTGGTTACCCTCCG
GAATTGGAGAAAATTGGGAGGTACATTGGCCATCAGTGTCAAGGGTTGCCACTTGCAGTTGTTGCAATTGGTGGACTACT
TTCCAAGATGAGCAAGGAAACAAGTTCTTGGGAGAATGTTGCAGAAAAGGTAGGATCACTTATGACCAGCGACACTATGG
ATTGCTTGAACATACTTTCGTTGAGCTACAACCACTTGCCTCAGTACTTGAAAACATGCTTCCTTTATATGGGAGTTTTT
GCAGAAACTCGTGAGATTCCAGTCTGGAAGTTAATAAAATTATGGATTGCTGAGGGCTTCGTCAAGAGAGTTAATCATAA
AAATCTAGAAGATGTGGCAGAGGAAAATTTGAGGGAGTTGGTTGATAGAAGTTTGGTTTTGGTGGGGAAGCATACTTCCC
TAGGAAAAATCAAGACTTGTAAGATGCATGATCTCGTTCGAGATATGTGTTTGAGAGAAGTCCAATATGAGAATTTTATA
CACTTCAAAACGAGGTATGACTATGATGATCTTCTAGAAAACATTAGTTGTCTACGTCGTGTAGCTGATTTCCATAAGTA
TACACACAGTGGACTTTCTAAACTTATGCCACTCACACGTTCTGTTTTCTTCAAATATCCATACTTTTTTTGTTACCTCT
CACAGTCGAGCTTTAGATTACTGAGGATATTAGATGTTTGCTTTACATGTTTTTTCTCCTGTAGTCAGTCCGTATCAGAA
CTTGTTCATTTGAGGTATATTGCTTGTCCGTCCTTCAATGGTCTTGTGCAATCACTATGCAAGCTACGGAATATACAGAA
CTTAGTTATTCATGATTCACATCCATTTGGTTCAAGTATGAGAACCCAGTCCCTACCATGGGAAGTTGTGAATATGCCTC
AACTAAAACATATCCATACAAAAAAGTTGAGTCTTTTCATATCCCCACCTACATCAGTATTAATTTCTGAGAGGGAGAAT
CACTTACAAACGTTAACCGGATTGATGCCCTCATCTTGTAACGATGAGGTGTTTCTACGAATTCCAAATTTGAAGAAGTT
GGGAATTTTAATTGTTGATGAATCAGACACTATTCAGAAGTGTTATTGTCTTGATAATCTTGTACATTTAACTCAGCTTG
AGAAGCTCAAAGTTGAGGTCAGCGAGAGTTATCTGCTAATTTTTATGCGGATTAGCGAAGGTTGGGTGGACATTCCACAT
TGTGACAATTTCCCACCAAACCTTAAGAAGTTAACATTGTGCAGAACGCACCTACAATGGGAAGACATGAACATTCTCAG
TAAGTTACCTAATCTTGAGGTGCTCAAACTTAAACATCATGCCTTTCACGGACTAATTTGGAAACTAAGCCATGAAGACG
AAGATGGATTCTTGAAGCTAAAGTTTTACTCTCGCATGAGTCTGAAGCAATGGGAAGCAACAAGTTATCATTTTCCAAGC
CTTGAGCACTTAGTCCTAACAAATTGCCGGTACTTGGAAAAAATTCCTTTCGACTTTGCGGAGATTCAGACACTACAGCT
GATTGAACTACACGAATGTAAGCGTTCTGTTCTGTTTCAGCAGAGCAAATACAAGAGGAGCAACAAAGCTTGGGAAATGA
TGACCTCGTTATTCATGCGAACTCTATACGTGAGTAAACATTAA
>ST4.03ch01_PGSC0003DMG400016372_3589210_3593472_-
ATGGCAGCTTATATAGCGGTAATTTCTCTTCTACAAACAATTGAGCAATTTCAGCAGAGACATCCAAAACTCGTTCAAGG
TCAAACTGCTAAAACGCTCGAATCCCTGCATGGTACTGCTCAATATTTTCAAAATGTTGTTGATGAAGCTAGCAAGAGTA
GATTTGATCTCGAAAAAATTAAGTCTTTGGAGGAAATAATAAGAGATGCTGTTAGTTATGCAGAAAATGTTATTGAAATG
AGCTGGACATGTGGAAATGCATCTGAAAGTTCACTAAACAAGAATTTTCTACCGGTTGTTGAAAGAATCGATACAATAAA
GAAGGAAGTGATGGAGATTGTTTCTGATTTTAGCACTAGCACTCATGATATTGACGATGATCATATTCTTGAATCTGCCG
GGGATTCATTGAGTGACACTTCTTCTAGAAGTAATCGAATGCTGCAACATTTGGAAGATGGTATCGTGCACGGACTTGAT
GATGACTTGGAGATAATAGTTGAAAGATTGAAAGGAGCAATGTCGGATCTAGATGTTGTCACAATATCAGGCATGGGTGG
GATTGGCAAAACAACACTCGCTAGAAAAGCTCATGATCATCTAACAATCAGGTATCATTTTGACATTCGTGTTTGGATTA
CAGTATCTCAAAAATATGGAAGTAGAAATGTGTTGTTAGAAGCTTTACATTGCATTTCAAAACAAAAAAATATTGACATT
GGAAAAGATTATGATGAGAAGGATGACAACGAGTTAGCTGACTTGGTGCAGAAAAAACTAAAGGGTCCAAGATACCTTCT
TGTTGTTGATGATATTTGGAGTACGGATGTTTGGGATAACATAAGAGGAATATTTCCCGATTGCAACAATAGGAGTCGAA
TCTTATTGACTACTAGGGAAACAAATGTAGCAATGTATGCAAATCCTGTTAGCCCTCATAAGATGAACCTCTTGAATTTA
GAAAACAGTTGGAAGTTAATTTGTGATAAGGTGTTTGGACCAAAACATGATTGTCCTCCAGAGTTGGTAGAAATCGGAAA
GAAAATAGCAGAAAAATGTCAAGGACTACCCTTAACAATTTCAGTGATTGCGGGACATCTCTCAAAAGTGGCCAGGACAT
TAGGAAGTTGGATGGATGTTGCTCGAACTTTAGGTGAAATCATTGCTAGTCATCCAGATAAATGCTTAGGAGTGCTCGGT
TTGAGTTACCACCATTTGCCTAATCACCTCAAACCCTGCTTTCTTTCTATTGGTGGTTTTCCGGAGGATTATCAGGTTGA
GACTTGGAGATTGATTCGATTATGGATCGCTGAAGGTTTTATTAAGAGGCCGGGAAGTGAAAAAAGCTTAGAGGAAGCGG
CAGAAGATTATTTGGAGGATCTTATCAGCAGGAACTTGATAATGGTTAGAAAAAAAAGATTCAACGGTGAGATAAAAGCA
TGTGGAATGCATGATCTGCTCCGTGAATTCTGTTTGACTGAAGTTGAAAGAACAAAGTTTATGCATGTTGAGACAAGTGA
CATAGTCCCTACTACTCTTTCAACACAAAAGCATAATCGCTTCAGTTTTCAGATTCACAGTAACTTAGATGATCATTGTT
TCGAGATATTACCCTCCGTTGCTAGATCTATCTACTTATATCCAAAAAATCGATATTTTGCAAATCTTAAAGTTTTCCCC
CATTTCCACCATCTCAGGGTATTGGCCGTTTTCCATGAATATGGAACTTCTTGTTCATTTCCACCTGAAATTACAAAGTT
ATGTCATTTGAGATATCTCCAATTTCGATCTTATGATCATTTTCTTCCTGCATCAATCTTAAAGCTTCGGAATTTGCAAA
CTCTAATTTTTGAGAGTCAACATGAATATACACCAGTTTTACCAGAGAATATATGGATGATGAGGAATTTAAGGCATTTA
CATGTGAGGAAAGCCTGCACTTTACTACTTCCTAGTAGGAATAGTATCTTAAATTTAGAGGAACTTTCTAACTTATGTTT
CTCCTGTTGTACAAATGAAATCTTTTCTGGCATTCCCGATCTAAAGAGATTGATCGTCCATCATCGATATTCATCTGCTT
TTTCAGTCAATGACATCACTGATATGTCCAGCTTGACAAAACTCGAAGCATTGAAGTGTGTTAGCGAGTACTTTTGGTTT
TCAACGCCTCCGATCTCCATCAAGCAGTCTTTTTTCCCAAAATCACTTAAGAGGTTGACTTTAGACGGCGGGTTTTGTTT
TCCTTGGGACGATATTTCAACTCTTCTTGTCATGTTGCCAAATCTTGAAGAGCTCAAACTTAAAGATCACGCAGCCAACG
ATCATGTATGGAGATTAAGTGCTGAAACCAAATTCGAAAGCCTTAAGTTTTTGTTATTTCATGGCCTTAATCTTAAGTAT
TGGGAAGCTAGCAGCGATAACTTCCCAAATCTAAGACGCCTTGTTCTGAAGAAATGCACCAAACTTAATGAAATTCCAAT
AGATTTTGGGGAAATTTGTACTCTGGAGTCGATTGAGTTATATCAATGTGGCGTTGGTGCTGAGGAGTCTGCAAGAAAGA
TTGAACAAGAACAAGAGGACATGGGAAACAATTTTCTTAAGATCTTCATCCATGTAAGTTTTAGATTTCTCCAAAATAAA
AAAATTCATTAA
>ST4.03ch01_PGSC0003DMG400022699_5088261_5094022_-
ATGGCATCTTCTTCTTCTTCTTCTTTTGTGAGTAATTCACAATACTCTCCTCGATGGAAGTATGATGTGTTTTTAAGTTT
TAGAGGTAAAGATACTCGTAAAACCTTTACGAGTCACTTGTACCAAGGTTTGAAATACAAGGGAATATTGACCTTTCAAG
ATGATAAAAGGCTAGAGCACGGCGATTCTATCTCAGAAGAACTCTTGAAAGCTATTAAGGAGTCTCAAGTTGCCCTTGTA
GTTTTCTCAAAGAATTATGCTACATCAAGGTGGTGCTTGAATGAACTAGTGCAAATCATGGAATGCTACAAAGATGAAAA
TGGAAAAACAGTCATACCGGTTTTCCATGATGTGGATCCATCACATGTTCGATACCAAAGTGAGAGTTATGCAGAAGCTT
TTGCCAAACATGAATTGCAGTTTAAGGATGATGTTGAAGGAATGCAGAAGGTGAAAAGATGGAGAACTGCTCTATGTGAG
GCAGCAGATCTGAAAGGACATGACATCCGCCAAGGGGTTGAATCAGAGAATATTCAACTAATTGTTAACCAAGTTTCGTC
CAAATTATGCAAGACTTCAGTATCTTATTTGCGAGATGTTGTGGGAATAAACATTCATTTAGAGGAAGTGAAATCCCAAC
TAAAGCTTGAAATCAATGATGTTCGTATTGTGGGGATCTGGGGCATGGGGGGGATTGGTAAAACGACAATAGCAAGGGCA
ATTTTTGACACACTCTCGTATCAGTTTGAAGGTTCTTGTTTCATTGAGGATATTAAAGAAAACAAATGTGGAATGCATTC
TTTGCAAAATATCCTTCTCTCGGAGCTGTTAAGGGAAAAAGATAATTACGTGAATAATAAGGAGGACGGAAAGCACATGA
TAGCTCGTAGACTTCCTTTTAAGAAGGTTTTAGTTGTGCTTGATGACATAGATCACAGAGACCATTTGGATTACCTAGCA
GGGAATCCTAGTTGGTTTGGTGACGGAAGTCGAATTATTGCAACAACTAGAGATAAGCATTTGATTGGGAAGAATGATGT
AGTATATGAAGTGTCTACACTAGTTGACTGTCACGCTATTAAATTGTTCAATCAATATGCTTTCAAAGAAGAAGTTCCCG
ATGAACGTTTTGAGAAGCTTTCGTTGGAGGTTGTACGTCATGCTAAAGGCCTTCCTTTAGCCCTGAAAGTGTGGGGTTCT
TTCTTACATAAGAGGGACATAACTGAGTGGAGAAGTGCTATAGAGGAAATGAAAAATAACTCCAATTCGGAAATCGTTGA
GAAGCTTAGAATTAGCTATGATAGACTGGAGACCATACAACAAGATATATTTCTAGATATAGCATGTTTCTTTCGAGGGA
CAGCAAAAGATCACATCATGCAAATTCTTGAGAGCTGTTATTCTGGAGCAAATATCGGGTTGCGTGTCCTAATTGACAAA
TCTCTCATGTTCATTTCTGAAGATAATACGATTCAAATGCATGACTTGATACAAGAGATGGGTAAATATGTGGTGAAAAT
GCAAAAATATTCGGGAGAAGCTAGCAGATTATGGGACAATGAAGATTTTGAAGAAGTGATGGTCAACGATACAGTAAGTA
GACTAAACAAAGCAATACTATTATATTTCCAGTTTTCATTCAAAATTTGTTTATCTTATGTTATTAAGCCACAAATTAGT
CTAGTGAAAGAATACTTTCTGTGTTCTAAACAGCATTTGCCGTCTCTAACGACGCTAGATCTCAGCTACTCTAGAAACCT
GGTGCGAACACCAGATTTCACGGGGATGCCAAATTTGGAGTATTTGAATCTATCATATTGTAGTAATCTTGAAGAGGTTC
ACCATTCCCTCGGATGTTCAAGAAAACTCAATTTGTTATATTTGTGTGTTTGTACACTCCTAAAGAGGTTTCCATGTGTT
AGCGGGGAATCTCTTGAATATCTGTATCTACATGATTGCTATAGCTTAGATACATTTCCAGAAATCCTCGGAGGAATGAA
GCCGGGGTTGGAGATTAAGATGGAACGGTCTGGGATAAGGGAACTACCATCATCTATTCAGTACCTAACTCACATTACCA
AGCTGAACTTAAAAGGCATGAAAAAACTTGTATCTCTTCCGAACAGTATTTGCATGGTGAAAAGCTTGGCGGAGATAGAT
GTGTCGTACTGCTCGAAACTTGAAAGCTTGCCAGAAGAGATAGGTGATTTATTAAACTTGGAGAAGCTTGATGCCACATA
CACTCTAATTTCACGACCTCCATCTTCTATCGTCCGTTTGAACAAGCTTAGGTTCTTGAGTTTTGCAAAACAATCTTCAG
AAGTAGGCCTCGAAGATGGAGTGTTCTTTGTGTTCCCTCGAGTGAATGAAGGGTTACGCTCATTGGAAAATTTGGATCTT
TGTTACTGCAATCTAATAGATGGAGGACTTCCGGAAGACATTGGATCCTTATCCTCTTTGAAAAAGTTGTATCTCATTGG
AAATAATTTTGAGTATTTGCCTCGAAGCATAGCTCAACTTGGTGCTCTTCGACTCTTGTACCTATCAGATTGTCCTAACC
TTAAAGAGTTCCCTCAGGTGAACAACGGATTACGCTCATTGGAAGATTTGGATCTCAGTCATTGCAATCTAATAGATGGA
GGACTTCCGCAAGACATTGGATCCTTATCCTCTTTGAAAAATTTGCATCTTGATGGAAATAACTTTGAACATTTGCCTCG
TAGCATAGCTCAACTTGGTGGTCTTCAATACTTGAACGTATCAAATTGCACGAGGCTTAAAGAGTTGCCAGACTTCATGT
TGATGCCTGATTTGTATGTTTTGCATCTGATAGATTGTATGAGTCTTGAAGAGGTTCATCATTCCCTGGGATTTTTCGAA
AAGCTCACTCACTTATTCTTGTATAACTGTAAACGCCTTAAGAGGTTTCCAGGTATGTGCATCGATTCCCTTCAATGTAT
CCGGACATGGGGTTGCTCTAGTTTAGAAAGTTTTCCTAAGATCATCGGAAGCATGAAAGTGGAATCAGAGATTCACATGT
TAGACAGTGTAATGTGTGATCTAAATTTGAATAGTTCATTTCCACATTCCTTGTCTCAGAGGATCGTTTCGTTGCAGCAT
GACATCTCTGATTCAGATTCCTTATCACTAATTAGAGTGTTTACGATTGATCATCCCGAGAAGAAGATCCCAAGTTGGTT
CCACCATCAAGGAATGGATACAAGTGTTGTATCTGTCAATTTGCCTGAAAATTGGTTTGTGCCGGATAACTTCTTGGGAT
TTGCTGTATGTTACTCTAGTGAACTAATTAACATCACAGCTCACTTGATTCCGTTACGTGATGATGGGCTGTCGTGGATG
ACCTTGAAACTAAACTTATCCCGCGGTTCAAAACGTGATGTAGCATACTCTGATTATTCGGAATGTGAGACAGAATCATC
TGACCATTCAGAATGTGATACTGAACCTACTCTTCATTATTTCTTGGTACCTTTTTCGAGCTTATGGAATACATCTAAGG
CAAATGGGAAAACACCAAATGACTATGGGCTCATTACGTTATCTTTTTCTGGAGAAATGAAGAAGTTTGGATGTCGTTTG
TTGTATAAAGATGAGCCTGAGCTTGTTGAGACCTTGTTACAGATGAGGGAAAACAACGATGAACCAACAGAACGTTACAT
TGGGATCAGGAGCAGTAGATATAACAATAGTGAACATCATGACTCCGTCACCAATGAAGCCAGTTGCAATGATGTATCAC
AGATATAA
>ST4.03ch01_PGSC0003DMG400016808_10580473_10588280_-
ATGGCATCATCTTCTTCTTTTGCGAGTAATTCACAGTACTGTCCTCAACGGAAGTACGATGTCTTTCTAAGTTTTAGAGG
AGAAGATACTCGAAAAAATTTTACGAGTCACTTGTACCAAGATTTGGAAAATAAGGGAATATTCACCTTTCTAGATGATA
AAAGGCTAGAGGATGGAGATTCCATCTCAGAAGAACTTGTGAAAGCTATAGAAGAGTCTCAAGTTGCAGTAATCATTTTC
TCAAAGAATTATGCTACGTCAAGGTGGTGCTTGAATGAACTAGTGAAGATAATGGAATGCAAGGAGAAAAAAATTGGACA
CACAGTCATACCGGTCTTCTGTTATGTGGATCCATCACATGTTCGATACCAAAGTGAGAGCTTTGCAGAAGCATTTGCCA
AACACGAATCGAGGTACAAGGATGATGTTGAGGGGATGCAGAAGGTGCAAGGATGGAGGAATGCCCTAGCTGCTGCCGCA
AATCTAAAGGGATATGATATCCGTGACTGGCAATATTCTTTTTTTATATATAGGATTGAATCAGACTTCATTCAGCATAT
TGTTAGCCAAGTTTCGTCCAAATTATGCAAGACTTCAGTATCTTATTTGCGAAATGTTGTGGGAATAGATACTCATTTAG
AAAAAGTAAAATCCCTATTAGAAATGGAGATCAATGATGTTCGGATTGTTGGGATCTGGGGAATGGGTGGAGTTGGTAAA
ACGACAATAGCAAGGGCTATTTTTGATACAAACTCAAATCGATTTGATGGTGCTTGTTTCTTGCGGATATTAAGGAAAAC
AAGTGTGGAATGCATTCTTTGCAAAATATCCTTCTCTCAGAACTATAGGATACAAGGTAACCACGTGAATAATAAAGAGG
ACGGAAAGCACATGATAGCTCATAGACTTCGGTCTAAGAAGGTTTTAGTTGTGCTTGATGACATAGATCACAATGACCAT
TTGGATAACCTAGCTGGAGATCTTGATTGGTTTGGCAAAGGCAGTAGGATTATTGCAACAACTAGAGATAGACATTTGAT
GGGAAAGAATGATGTAGTATATAAAGTGACTGCACTACTTAAACATGATGCTATTAAATTGTTCCATCAATATGCTTTCA
AAGAAGAAGTTCCAGGTGAATCTTTTGAGAAGCTCTCGTTGGAGGTCATTGATCATGCTAAAGGCCTTCCTTTAGCACTG
AAAGTGTGGGGTTCTTTCTTACATAAGAGGGACATAATTGAGTGGAGAAGTGCTATAGAGCAAATGAAAATTAAATCCAA
GTCAGAAATTGTTGAAAAACTTAAAATTAGCTACGATAGACTGGAGACCATACAACAAGACATATTTCTAGATATAGCAT
GCTTCTTACGAGGGGAGGGAAAAAAATACATCATGAAAATTCTTGAGAGTTGTTATTCTGGAGCAAATATTGAATTGAGT
GTCCTAATTGACAAATCTCTTGTGTTCATCGACGACTATGATATGATTCAGATGCATGACTTAATACGAGATATGGGTAA
ATATATAGTGAATATGCAAAAGGATCCAGGTGAACGTAGCAGACTATGGGACATGAAGGATTTGGAAGAAGTGTTTGTCA
ACAATACAGTAAGTAGACTAAACAACACAATAATATTCAATTTCTCTTTTTATCAGGGGACAGTGGCAGTGGAAATAATC
TGGAATATTTATATTCCAAAACTATGGTTAAGCAAAGAGGCAATGAAAAATATGAAAAGACTTAGGATATTACATATAAC
TGACTGTCACGGATGGTTCCAACGGAACCTCGATACAGATTATAGCTCCGGGAGTGATTCGGAAGACAATGTTTCCTATG
ATTCCAATTGCCATGATGGTTTCATTGAGTACCTGCCCAACAACTTGCGTTGGTTTACCTGGTATCGCTATCCTTGCAAG
TCATTGCCAGAAAATTTTAAACCGCAAAGACTTGTTCATCTTCAACTCCAGGATAGTTTGTTGCATGAATTATGGACTAA
AAGAAAGGTACAATTTTATTTGAAATACTTTTTATTTTTGCAGAATAACAAAACTCCCCTAAAATGTAGACATAAATTTG
TGTTGTTTTCATTATGGTCTTTGTCATCATTTGTCCTCCCCACGAGTCTCGGGTTTGAGATCCACACCGCCACATGGCAT
TATATACTTTTGCCGTCTCTACGAAGGCTAGATCTCCGGTTCTCTAGAAGCTTGATGGCAACACCAGATTTCACCGGGAT
GCCAAATTTGGAGTATTTGGATTTGGGTGGATGCAAGAGTCTTAAAGAGGTTCACCATTCTCTGGGATGTTCCAGAAAAC
TCATCTCTTTAGAGTTGTATGGTTGTATAAACCTTGAGAGGTTTCCATGTGTAAACGTGGAATCTCTTGAAAAACTATAT
ATAATGAGTTGCTGTAGTTTAGAGAAATTTCCAGAATTCCTTGGAAGACTGAAGTTGAAGTTAGACATTGGTGAGAGAGG
AGGCTCCAAGATAAGTAGTGATTTGCCTACAGAGCTAGATTTGAGTAATTTCAAAAACCTTGTAGCTTTTCCAAGCAGCA
TTGGCATGTTGAAAAGCTTGGTGAAGTTATATCTATCGTATTGCTCTAAGTTTGAAAGCCTTTCAGAAGGGATAGGGGAT
TTAGAAAACTTGGAGGAGCTTCATGCCGACTATACTCTAATCTCACAACCTCCATCTTCCATTATCCGGCTGAACAAACT
TAAATCATTGAGTTTTGCAAAAAAAAAAACAGGAGGAGGTCTCGTAGATGGAGTGTTCTTTGTTTTCCCTCACGTGAATG
AAGGGTTACACTCATTGGAAAAGCTAGATCTCCGTTACTGCAATTTAACAGATGGAGGACTTCCGGAAGACATTGGATGT
TTATCCTCATTGAAAGAGTTGCATCTCCAGGGAAATAATTTTGAGCATTTGCCTCTAAGCATAGCCCAACTTGGTTCTCT
TCGATCCTTGGACTTATCAGAGTGCAGGAGGCTTAAAAAGTTTCTAGGTGTTAATGTGGCTGAAGGGTTACGCTCGTTGG
AAAATCTGAATCTCAGTTCCTGCAATTTAAAAGAGGGAGTACTTCCCGAAGACATTGGATGCTTATCCTCTTTGAAAGAG
TTGAATCTCCAGGGAAATAATTTTGAGTATTTGCCTCGAAGCATAGCCCAACTTGGTTCCCTTCGATCCTTGGATTTATC
AGAGTGCAAGAGGCTTAAAGAGTTTCTAGGTGTTAATGTGGCTGAAGGGTTACGCTCGTTGGAAAATCTGAATCTCAGTT
ACTGCAATATAATAGATGGAGGACTTCCGGAAGACATTGGATGCTTATCCTCTTTGAAAGAGTTGAATCTCCAGGGAAAT
AATTTTGAGCATTTGCCTCGAAGCATAGCACAAGTTGGTGCTCTTCAAACCTTGCACTTATCAGATTGTCATATGGCTCT
GAAAATTATTCCTAATTTACCACAGAGGGTGATATTCACGCCATTGCCATATGGCTCTGAAAAGTACAATGATTTGATTC
CTATTACGTTTGCCCGTGCCATGTTTCAGAATATCTCTGATTCACATTCCTTGTCATTTAGAATGTCTACCATTAAGCAT
GCTGGGAATAAAATCCCTAGTTGGTTCCACCATCGGGGGACAGATAAAAGTGTATCAGTCTATTTGCCTGAAAATTGGTA
CACATGTGATAACTTCTTGGGATTTGTTGTATGTTATTATGACAGATTAGTTGAAACCACAGCTCACTTGATTCCCTTAT
GCAATCGGATGCCGTGGATGATCCAGAAGTTATCCGTAAGCAATCATTCAAAGTGCTATAAATCTTATCTTGATGAACGA
TCTACTATTCATTTATTCTTTGTACCTCTTGCTGGCGTATGGGATACATCTAAGGCAAATGGAAAAACACCAAATGACTA
TGGATTTATTGGTGTAACTTTTTCTGGACAAATTAAGAATTACGGATTTCATTTGTTGTATAAAGATGAACTAGAGCATG
AGGCGTTGTTACAAATGAGGGGAGATAATGATGAACCAACAGAGCACTCCATTTGGACAAGGAGGAACAGATATGATGAT
AGTGAACACCATAATGAAGCCAGTTGCTCGTCTTCTAAGAAACAAAGGTCTGGTACTACTGTTGATGTGCCAGTTAATCC
AGAAACTTTGCAGCTCTTTCCGACAAGTCCTGGATTTTCGCTTAAATAA
>ST4.03ch01_RDC0001NLR0003_12177542_12178293_-
GCAAGGAGGTTTCCACGTAAAGTTGTTGTGCAATCTTTACTTTCAGCACTTTGTTTATTTTTTGTTATTGTAACTGTGCT
GAGGACGTGGTCCCATCTAGATTAGTGGATGCATACATTCCAACAGTTACAATTGCCTTCAAATATAAAGAAGTTGGTAC
TAGGTGGCACTCCTACAAAAAACCTGTTCCCCTTCACTACGGAGTATCTTCAATTAAAAGATGTGTTTATTACTCAATCA
GAAGAGTGGTTGGTACCTTGGAGATATCACGTTCCCCAACCTTAAGTTCTTGAAACTGTCAGTCTTAGGTATCTCAAGGT
TGGATGCCTTGGAGAGATCATTTCCCCGGCTTGAAACACTTCATATAAGAAACTGTAACAGACTCGAGGAGATCCCCCTT
AGCTTTGAAGATATTCTAACACTAAAACAGATTAAGTTGATTGACTGCAATAACGAATCTCTGGAGGCTTCAGCTGTGAG
GATCAAGGAAGAAGTTGAAGAAAATGAAGGAAACAACCGCATTGACCTCATTATCAAAGCAAGTAAAAACAAACTAATAT
GTTCTGTTTTTTATTATCGACGTTCATTTAATAATGTTCAAACAATATGTTCAATGCAAAGGAGGTGGAAACGGATATAA
GGCAACTGTGAATCAAATATGTGCCTGTCAACAATGGGATTGTGTTCAGTTTTTTTTTATTTGATGCTTGCTTGAGCTCT
CCAACTCTCGAGGATTTGTTTGAATTTGACA
>ST4.03ch01_RDC0001NLR0004_12186651_12189000_-
ATGGCTAACAATGTGGGACATTTTTGTCTTTCTGCATCAATTTATTTTGTTACTGATTTTGTAGATGATACAGATGAGGA
TGAGGTTGACACATATGAGTATGATATCTTTAATAAACCTCCTTATCTATTATTATTAATTGTGTTAGTGGAGGTGGAAA
TGAAGAAGATTTTTCTCAGTGAACTAAAGGCTTCCAAGTTTACTCAATCAAGAACTTTCAAGGACAAGAAATTACCAAAA
GGATTTTCTCATCATCTCCACAATTTGCTGATGTATCTCAGAAACAAAAAGCTCGAGCAATTTCCTAATAATAATTCTGC
TCAAAATATTGATGTAGCAATAGAGTTCTTGTTGGTTTTCCTTTATGTTGATGTGTCAAATCATGTTATTAACGGTAACT
CTATGAATGAGGTTATGGAAAAGGTTGGAGCTATAGCGGGTGATGTTCTAAATGTAATTCAAAAGCTTCTTCCTAGCTCT
ATAAACAAAGATGACACTGGCAAACTAAGTCTTTGCTCAATTCAGATATTGGAGAAAACTCTAGATTTGAAGGCAGAAGT
GGAGACGTACTATAAATCCATAAAATTCACTCCATTTCAGTTTACCACTGTTGGTGGATTGTGCTTTTTGGATTCTCTTA
TACGGAAACTGAATGAGATGTCGAAATCTAAATCTGGTTTAGATTTCCTGATGAAACCTCTTTTGGGGAATTTGGAGGAA
GAGCTATCAGCTCTTACATCCATTTTAGAGAAGGATCTGTCATCTTTATCATCCATTTTTAGAGATGTCACCAAGGTGCA
CCACGAACATGAAATTCTTTATGATCTTCAGAGACGTACCATCAATTTGGCATATGAAGTTGAAGTTGCCATTGACTCTA
TTCTAGCTCAGTATAATGTATTTTGGCGTATATTTTGCTCACTTCCTACAATCTTAAAAGAAATCAAGCAAATTAATGCG
GAGGTGACTGAGATGTGGTCAGCAGGCGTTGCTCTTAATCCTTGCTATGTGGTAGCACCATTTAAACACCTGCCAACTCG
ACATAGCAATCCAGTGACTGATGAGGAGATAGTGGGCTTTGGGAATGACATAGAAAAAATGATTTAGTATTTTA
>ST4.03ch01_PGSC0003DMG400020872_14181938_14184386_-
ATGGTTCAAAATGAAATTGAGGAAATGTTAGATCACCTGAGAAGGATCAAGAGTGGGGGTAATCTGAGTAGAGTCAAGAT
TGGTAAAATTGAGATACTTGAAATGGTGCTAAGAGTTTTTAGAACCTTTGTAAAGTATCATCATGTTCTTTTGCCGGATC
CTTTAGACAAACTTATAAAGAACGCCAAATGGACCGTGAACATGCTTCAGTGGGCACTTAGTAGAATTCCAAAGGAACGT
AAAACTAACCTTAATTTGGAAAGACTAGAATCACATTTGTTAGAATTTTTTGAAGGTAATACCAGTTTAAGGTACAATTA
TGAGTTGAATGATTTTGATCTGTTGAAATATATGGATTGCCTCGAAAAGAATCTAAATGATGTACTGATGATGTGCCTGG
AAAAGGGTAGGTACTCGCCTCTTAAAATAAATTGCATTATAAAGCAACTGAAAATTGTTCAAAAGAAAATGAGATTTTTG
AGATACTTGTATGCCACTGAGATAAATGGTTTCATCAACCATGAGAAGCTGGAATGTTTGGAGACTCGAATTGAGTTCAT
GGCCGACAATGTGGGACAATATTGTCTTGCTGTTTTAGTTTACGTTGCTGCGATGGGAGTTAAGGATAAAGATGATATCT
TGAATAAACCTCCTTATCTATTATCGTTGATTGTGCTTGTGGAGATGGAAATGAAGAAGATTTTTCTTGGTGAACTAAAG
GCTTCAAAGTTTACTCTATCAAAAACTTTCAAGAACAAGAAATTACCGAAAGGATTTTCACATCATCTCCACAGTCTGCT
GATGTATCTCAGAAACAAAAAGCTCGAGAACTTTCCTAATAATATCTCTGCTCAAAATATTGATGTGGCAATAGAGTTCT
TGTTGGTTTTCCTTGATGCTGATATGTCAAATCATGTTATAAACGGTAGCTGGTTAAATGAGGTTATGGAAAAGGTTGGA
GCTATAGCGGGTGATGTTATATATGTAATTCAAAAACTTCTTCCTAGCTCTATAAACAAAGATGGCACTAGCAAAATAAG
TCTTTGCTCGATACAAATATTGGAGAAAACGGAAGATCTGAAGGCACAAGTGGAGACTTACTACAAATCCTTAAAATTTA
CTCCATCTCAGTTCCCCACCTTTGGTGGATTGATCTTTCTGGATTCTCTTTTAAGGAAACTGAATGAGATGTCGAAATCT
AAATTTGGTTTAGATTTCTTGATGAAACCTCTTTTAGGTAATTTAGAGAAAGAGCTATCAACTCTTACATCCATTTTAGA
GAAGGAGTTGTCATACATTTTCAAAGATGAACATAGAATGTTTAAAGATCTTCAGAGACGTCCTATCAATTTGGCATATG
AAGCTGAGGTTTCCATTGACTCTATTCTTGCTCAGTATGATGTCTTTTGGCATATTTTTTGCTCACTTCCTACAATCATA
AAGAGATCAAGAAAATTAATGTGGAGGACTGAGATATGGTCGGTGGACATTGCCCTTAAGCCTTGCTATGCGGTAGTGCC
ATCTAAACATCTGCAAACTCGACATAGCAATCAAGTGAGTGATGAGGAGATAGTGGGTTTTGAGTTAGAAGTTGAAAGAC
TAATTCAGTATCTGACTCGAGGTACAAGTGAGGTTAGATGTCATACCTATTGTTGGGATGGGGGACAAGGCAAAACAACA
TGTGCTAGAAAGTTGTATAATAATGGCATCATCGTTTCTCGGTTTGATGTTCGAGCATGGTGCATCATTTCCCAAAAATA
TAACCGAAAAGAGCTATTACAAGATATTTTTAGTCAAGTTACAGGTTCCAAAGACAACGGAGATAGGGATGATGTTCTTG
CCGACATGTTGAGGAAAAACTTAATGGGAAAGAGATATCTTATTGTCTTGGATGATATGTGGGATTGTATGGCATGGGAT
GGCTTAAGGCTTTCTTTTCCAAACGTTGGAAATAGAAGCAGAATAGTAGTAACAACTCGACTTGAGAAAGTGGGTAAGCA
TGTGATGCACCATATTGATCCTTACTCTCTTCCATTCCTCACAACAGAAGAGAGTTGCCAATTGTTGCAGAGAAAAGTAT
TTCAGCAGGAAGATTGCCCGCCTGGACTTCAAGATACGAGTCAAGCAGTTGCAGAAACATGCAAAGGACTGCCTCTAGTG
GTTGTCTTGGTAGCTGGAATAATCAAAAAAAGGAAAATGGAAGAATCTTGGTGGAATGAGGTGAAATATGCTTTATTTGA
CTATCTTGATCGTGAGTCGGAAGAATATAGTCAAGCGACTATGCAGTTGAGTTTTGATAACTTACCCGATTGTTTAAGGC
CTTGTCTTCTCTATATGGGGATGTTTTTGGAGAATGCAATAATTCCAGTTTCTAAATTGATAAGTTTATGGATAGCGGAA
GACCTTGTGGAGAACATTAAATCTGCTGAAGATTACTTGATGGATCTCATTAGCAGTAATGTGATAATGGTTTCAAAGAG
AGAATATAATGGTAAGGTCAAATATTGTCACGTTCATGATGTAGTGTTTCACTTTTGCTTGGTGAAGAGTAGAGAGGAAA
AGTTTATGCTGACAGTGAAGGGCCAGTTTCAACCTTTGGATTGGAAGGGAAGTCGGGTTAGCTTCAGTTGTAGTGAAGAG
CATTCCAAAACACAGAAGCATTTCCACCAACACTTGAGGTCACTGATAATGACCAATAGAGGAAAATCTAATGATGGAAT
TCCCTTTTGTCAGATTAGTCAATTGCGACTTCTTAAGGTCTTGGATTTGAGTTCTCATAGTGTGGATCGTTTGTCGTCAG
CTACATTCAAACCACTATATCACCTGAAGTACCTCGCAGTTTTGGCAGATGAATTTTATTTTCATCCAAAATCACATCTC
CTCTGTCTTGAAACTTTAATTGTGAAGAATGATTAGATACATATAGTACTGTTACCAACGTCTTTTTGGGAAATGGAAAA
ATTAAGGCATGTTGAGATTTATAATGCAAAGTTTGATGAGCAGGGGATGTTTGAAGGATCCTCTAAATTGGAAAATTTGA
GGATATTAAGGAATGTTCGATTTCCAACTAAGGAAATTGATAGGGTGGATGTGTTATTAAAGAGGTGTCCTAATCTTCAC
CAACTTCACATTGGCTTTTGGGGCATTGTTGATTCTGGAGAGCCTTTTTGTCCCAAATTGGAGAATCTTATGCAGCTTCA
AGTACTTCGCCTTTTCTTTCCGTGGACCATAATTGTATCTGGGTTACAGTTGCCTTCAAATATAAAGAAGTTGATACTAT
TAGGGACTGATATAGAAAGCGTGATTTCCTTCATTGTCGGACTACCAAGACTGGAGCAGGGGCGGATCTACATGGATCCA
AGGGGGGTTCATCCAAACCCCTTTCGTATACTAATAGTGTGCTTACTTATCTTTTTGAACCCCCTCGATGGAAATCCTGC
ATCCGCCACTGGACTGGAGTATCTCAAATTAGAAGATGTGGATTTTACAGAAAATGAACTGCGTTCCTTAGAGTGGTTCC
TTAGAGATATCACGTTCCATAAACTTAAGTTCTTGAAACTAGTGAACTTAAATATCTCAAGATGGGATACCTCGGAGGAA
TCCTTTCCCCTGCTTGAAACACTAGTTGTAAAACGGTGTGACAATCTTGAGGAGATTCCCCTTAGCTTTGCAGATATTCC
AACATTGAAACAGATTAAGTTGATTTACTACAAGAATGAATCTCTGAAGGCTTCAGTTGTGAAAATTAAGGAAAATGTCA
AAGAGAATGAAGGAAACGACCGTATAGACCTCATCACAATCAAAGTAAGTAGAGTAAAACTCCTACGTTCTGTTTTTGAG
TATGTGCCTCTAATGTGCAAATAG
>ST4.03ch01_PGSC0003DMG402020874_14207078_14209141_-
ATGGCTCAAAATGACATTGACAATGTGTTAGATCAACTAAGAAGGATCAAGAGTGGCGGTGATCTGCATGTTGACAAGAT
TGATGAAATTGAGAGACTTCAAATGCATATAGGAATTTTTAGAACCTTTAGCAAGTACAATCATGTTCTTTTGCCTAAAT
TTGTTGTCAAAATCACAAAGAAGGCCAAATTGATTGTGGAAATGATTCACTCAGTTTTTGGTGGAATTCCAGATAAATGC
AATACTAACCTTAATCTGGAAAGACTGGAATCACAGTTGCTGGAATTCACTGAAGGTAATACCATTTTAAGGTACAATTA
TGAGTTGAATGATTCAGATCTACTAGAATATATGGATTGCATTGACAAGAACCTAAATGATGTTTGGATGTGCCTTGACA
AGAACCTAAATGATGTAATACAGATGTGCCTGAAATTGGGTACGACTGATCATTCTTCAACAAATGAACAATTCCTTCAG
TATAATCGATTTTTTGAGCAAGTGAAAATCATTCAAAAGAAGATGAGAATTTTGAGAGACTTATATGCCACAGAAATAAA
TGGTTATGTTGACTATGATAAGTTGGAAGGTTTGGAGACGCGATTTCAGTTCGTGGCTGACAATGTAGGACTGTTTTGTA
TTGCTCTTTCTTATAAATTAGATGAGGATGAAGATGATACAGATGATATCGAGAGTAAGTCTCCTTATCTTCTATCCCTG
GTTGTGCTAGTGGAGCTGGAAATGAAGAAGATTTTTCTTGATGAACTGAAGGGTTCAAACTTTACTCAGTCAAGAACTTT
CGTGGATGAGAAATTACCAATAAGATTTTCATATCATCTCTATAGTCTGCTGATGTATCTCAGAAACATAAAGCTGGAGA
ACTTTCCTAATAATGTCTCTGCTCAAAATATTGATGTGGCAATAGAGTTCTTGTTGGTTTTCCTTGATGTTGATGTGTCA
AATCATGTTATTAATGGTAACTGGTTGAATGAGGTTATGGAACAGGTTGGATCTATAGTGGGTGATATTCTATACGCAAT
TCAAAACCTTCTTCCTAGCTCTATAGCAAACCTAAGTCTTGGCTCGATACATATATTGGAGAAAACTAAAGATCTAAAGG
CACAAGTGGAGACGTACTACAAATCCTTAAAATTTACTGCATCGCAGTTCCCTACCTTTGGTGGATTCAACTTTTTGGAT
TCTCTTTTAAGGAAACTGAATGAGATGTCGAAATCTAAATCTGGTTTAGATTTCCTGATGAAGCCACTTTTAGATAATTT
GGAGAAAGAGCTATCATCTCTTACATCCATTTTAGAAAAGGAGTTGTCATCCATTTTCAGAGATGTCGCAATGGTGCACC
ATGAACACAAAATTCTCAAAGATCTTCATTGGTGTACTATCAGTTTGGCATATGAAGTTGAAGTTTCCATTGACTCTATT
CTTTCTCAATATGATATCTTTTGGCATATTTTTTGCTCACTTCCTACAATCATAAAAGAAATCAAGAAAATTAATGCGGA
GGTAACTGAGATGTGGTCAGCGAACGTTGCTCTTAAGCCTAACGATGTGGTAGCGCCATCTAAACATCTGCCAACTCGAC
ATAGCAATCCAGTGACTGATGAGGAGATAGTGGGTTTTGAGATAGCAACAGAAAAACTAATTCAGTAACTGACTCGAGGA
ACAAGTGAGCTAGATGTCATCCCTATTGTTGGGATGGGGGGACAAGGTAAAACAACTTGTGCTAGAAAGTTGTATAATAA
TGACATCATTGTTTCTCGGTTCGATGTTCGAGCATGGTGCATCGTTTCCGAAGAATATAATCGGAGAGAGATATTACAAG
AGATTTTCAGTCAAGTTACGGGTTATAAGGACATGGGAGATGAGGATGACGTTCTTGCTGACATGCTGAAGAAAAAATTA
ATGGGAAAGAGATATCTCATTGTCTTGGATGATATGTGGGATTGTATGGCATGGGATATCGACTTGAGGCTTTCTTTTCC
AGATGATAAAAAAGGAAGCAGAATATTAATAACAACCCGACTTGAGAAAGTGGATAAGCAAATCAAGTGCCATATTGATC
CTTACTCTCTTCCATTCCTCACAACAGAAGAGAGTTGCCAATTGTTGCAGAGAAAAGTATTTCAGCAGGAAGGTTGCCCA
CCTGAACTACAAGATGTGAGTCTAGTAGTTGCAAAAAAATGCAAAGGATTGCCTCTTGTTGTTGTGTTGGTTGATGGAAT
AATCAAAAAAGGGAAAATGGAAGAATCTTGGTGGCATGAGGTGAAAGATGCTTTATTTGGCTATCTTGATCATGAGTCTG
ATGAATATAGTCGGGCGACTATGCAGTTGAGTTTTGATAACTTATCAGACTGTTTAAAGCCTTGTCTTCTTTATATGGGG
ATGTTTCCGGAGGATGCAACAATTCCAGTGTCTAAATTGATAAGTGTCTGGACTGAGGAAGGATTCGTGCAGAACATTGA
ATCTGCAGAAGATTACTTAATGGATCTCATTAGTAGTAATGTGGTAATGGTTTCAAGGAGAAGATATAATGGAAAAGTCA
AATACTGTCAGGTTCATGATGTAGTGCTTCACTTCTGCTTGGAGAAGAGTAGAGAGGAAAAGTTTATGCTAGCAGTGAAG
GGGCCATCTAACCAGTTTCAACCTTTGGATTCGGAAGGAAGTCAAGTGAGCTTCTCTTTCGGTGAATATATTTCCAAGTT
TGCTTCTCTGGGCTTCAAAACACAGAAGCCTTTCCACCAAAACTTGAGGTCACTGATAACGACCAATCAAGGAAAATCTA
TTGAAGGGATTCCCTTCCATCAGGTTAGCGAATTGAGACTTCTTAAGGTCTTGGATTTGAGTTCTCATAATGTGGATCGT
TTGTCGTCAGTTACTTTCAAACCACTAAATCACCTAAAGTACCTTGCAGTTTGGGTAAATAAATATGATTTTCATCCGGA
ATCACATCTGCCCCATATAGAAACTTTAATTGTGAAGAATAATTTTAATACAGTACTGTTACCAGCGTCTATTTGGGAAA
TGAAGAAATTAAGGCATGTTGAGATTGCTGAAGCTGTGTTTGGTAAGCAGGGGATTTTTGAAGAATCCTCTAAATTGGAA
AATTTGAGGATATTAAGGAATGTTAGATTCCGAATTGATGAAGTTGATAGGGTGGATGTGTTATTAAGGAGGTATCCTAA
TCTTCAACAACTTCACATCGGCTTTTGGGGCAATGATGATTCTGCAGAGCCTTTTTGTCTCACATTGGAGAATCTTACCC
AGCTTCAAATACTTCGCCTTTCCTTTCAGTGGTCCCACATTGTATCCGGGTTACAGTTCCCTTCAAATTTAAAGAAGTTG
GTACTATTCAGGACCGACATAAAAAGTGTGATTTCCTTCATTGCAGGACTACCAAGCCTGGAGTATCTCGAATTAAAAGA
TCGGTATCTTATAGAAAATGTATCGCATTTTTCTCAATCAGAAGAGTGGTGCATTGGAGATATCATGTTCCATAAACTTA
AGTTCTTGAAATTGGTGAACTTACGTATCTCACGGTGGGATGCCTCGGAGGAATCCTTTCCCCTTCTTGAAACACTTGTT
ATAAAAGTTTGTTACAATCTCGAGGAGATCCCCTTTAGCTTTGCAGATATTCCAACACTGAAACAGATTAAGTTGATTTG
GTGCAAGAACGAATCTCTGAAGGCTTCAGCTGTGAGAATTAAGGAAGAAGTCGAAGAGAATGAAGGAAACGACCGTATAG
ATCTCATCACTATCTAA
>ST4.03ch01_RDC0001NLR0005_14218870_14220279_+
TTGTGGTTACATGCACATATAAGATTCACAGCTGCCTTATATTCCTTTCCCCCAAATCCTTTATTGAACATATTGTTTTG
CACATTAGATGCATATACATACTCAAAAATAACACATAGGAGTTTTTTTGTACCTACTTAGATAGTGATGAGATCTATAC
ACTCGTTTCCTTCATTCTCTTCGACTTCTTCCTTAATTCTCGCAGTTGAAGCTTCTAGAGATTCGTTCTTGTACAAAATC
AATTTAATCTGTTTTAATGTTGGAATACCTGCAAAGCTAAGGGGGATCTCCTCGAGATTGTAACAATCTTTTATAACAAG
TGTTTCAAGAAGGGGAAATGATTCCTCCGAGGCATCCCACTGTGAGATACGTAAGTTCACCAATTTCAAGAACTTAAGTT
TATGGAACATGATATCTCCAATGCACCACTCTTCTGATTGAGAAAAATGCGGTACATTTTCTATAAGATACCGATATTTT
AATTGGATATACTCCAGGCTTGGTAATCTTGCAATGAATGAAATCACGCTTTTTATGTCCGTCCTGAATAGTACCAACTT
CTTTCCATTTGAAGGCAATTGTAATCCGGATACAACTTGAGACCACTGAAAGGAAAGGCGAAGTATTTGAAGCTAGGTAA
GATTCTCCAATGTGAGACATAAAGGCTCTGGAGAATCATCATTGCCCCAAAAGCCGATATGAAGTTGTTGAAGGTTAGGA
CACCTCCCTAATAACACATCCACCCCATCACCTTCATCAATTCAGAATCTAACATTCCATAATATCCTCAAAATTTTCAA
TTCAGAGGATTCTTCAAAGATGGTGCTTATCAAAAACAGCTTCTGCAATCTCAACATGCCTTAATTTTTCCATTTCCCAA
ATAGACGCCGGTGACAATACTATATTCAAATTATTCTTCACAATTAAATTTTCTATATAGGTCAGATGTGATTATGTATA
AAAATCATATTTATTTACCCAAACTGCAAAGGTACTTTTGGTGATTTAGTGGGCTGACGACAAACGATCAACATTATGAG
AACATAAATCCAAGATTAACAAGTCTCAATTCACTAACCTAACAGAAGGGAATCCTGTCAACAGATTTTCCTTGATTGGT
TGTTATGAGTGACCTCAAGTGTTGGTGGAAAGGCTTCCGAATTCAGGAGCCCAGAGACGCAAACTTGGAAATATATTCAC
TGAAACAGAATCTCACTCGGCTTCCTTTGCTATCCAAAGGTTGAAACTGGTTATATTGCCCCTTCACTACCAGCATAAAT
TTTTCCTTTATCCTCTACACCAAGAAAGAGCGAACCTCCCTTGTTATACCCTCAAAGACCTCACCTGTCTTTTGAAAGAC
CCTCGAACATCACATTAACAAAAGGAAATATTACAAGCAAGAAGATATC
>ST4.03ch01_RDC0001NLR0006_14280856_14283203_-
GAAACAAATGATTTTGACAATGATACAAAAGGCAACAAGAAATCATTGAGAAATACCATCTGATATATATTGGTCTCCAA
TCATACAGAAACACATTTGATCAATCAAAACAATCTTAGCAATCGGTACAACTCTGCTTTTGCTGCAGTTTTCAAATTCA
AACTAATCCTCGAGAGTTTGAGAGTTCTATAAAGCAAAAGCAAGAATTGAATAAATTTTTTGAAACAATTCCATTGTTGA
CAGGCACACACTTGATTCATAGCCGCCTTATATTCGTTCCCCACCTACCCTGCATTGAATATATCGAGATTGTCACATCG
TTTTACAACAAGTGTTTCAAGCAGGGGAAATGATTCCTATGAGGCATCCCACACTTTGAGATATCTAAGTTCACTAGTTT
CAAGAACTTAAGCTTATGGAAAGTAATATCTCCAAGGCACCACTCTTTTAGTTCACTACAATTCAGATCTTCTAGCACCA
ATTTGTTTAAATTTGAAGGGGTCGCGCTTTCTATATGAGTCCTCAATAGTTCCAATTTGTTTAAATTTGAAGGCATCTGC
AGCCCAAATAGAATATGCCCCTTACCAAAAGGAAAGATGAAGTATTTGAAGCTGGTAATATACTCCAATTTCGGACAAAA
AGGCTCTGCAAAATCTTTATCGTTATCAAAAGTTAAATGGAGTTCTTGAAGATTAGGACATTTCTCTAATAACACATCCA
CCCTATTAACTGAAACATTCCTTAATATTCTCAAATTTTCCAATTTAGAGGATAGCTCTTAAAGTCTACCCGGGCGCGCT
ACTTCATTCATCCATTTAGGCCCGGCTAGGAACACGTTGAATCCTTGCTCGGGAACAACTTCTTACTAGTAGGAGCTAAT
CCTTCAAACATCCCATGCTTACCAAACTCAGCCAAAGTAATCTCAATATGCCTTAATTTTTTCAATTCCCAAAAAGGCTA
GTAACAGTACTATATTCTCATCATTCTTGTCAATTAAAGTTTCTAGATCAGGCAAATATGATTCTGAATGAAAATAGAAT
TTATTTACCCAAAATACGAGGTACTTTAGGTGATTTATTGGTTTGAATGTAGCTTAAGACAAACGATTTACTCTATAAGA
ACTCAAATACAAGGCCTTAAGAAGTTGCAATTCACTAATCTGACAGAAAGGAATCCCATCAATACATTTTCCTCGATTGG
TCGTTATAAGTTACCTCAAGTGTTGGTAGAAAGGCTTCTGTGTTTTGGAGCCCAGAGATGCAAACTCGGAAAGAACTTTA
TTAAAATTGAAGCTGACTCGACTTGCCTTCCAATCCAAAGGTTGAAACTGGCTATCGTGACCTTCACTGGCAGCATAAAC
TTTTCTTCTCTACTCTTCTCTAAGCAAAAGTGAAGCACTACATCATGAACCTAACAAACTTTGACCTTACCATTATATTC
TCTCTTTGAAACCATTAAGATATTACTGCTAATGAGATACATCAAGTAACTACAATAGATTCAGTGTTCTCCACAAAGTC
ATCTGTTATACATAAACTTATCAATTTAGACACTGGAATTCTTGTATCCTCAGGAAACATCCCCATATAAATAAGACAAG
GCTTTAAAAAATTATGTAAGTGATCAAAACTCAAGGTTGAAACTGGCTATCGTGACCCTTCACTGGCAGGATAAATTTTT
CTTCTCTACTCTTCTCCAAGCAAAAGAGAAGCACTACATACTGAACCTGGAAAACTTTTATCTTACCATTATATCCTCTC
TTCGAAACCATTACGACGTTACTGCTAATGAGATACATCAAGTAACTATAACAGATTCAGTGTTCTCCATGAAGTGTTCT
GTTATACATAAACTTATCAATTTTGAAACTGGAATTCTTGTGTCCTCAGGAAACATCCCCATATAAAGAAGAGAAGGGTT
TAAAAAATTGGGTGAGTGATCAAAACTTCCTTTTTTGGATTATTCCAGCTACCCACACAACCACTAGAGGCAATCCTTTG
CATTTTTCTGCAACTTATTGACTCATATATTGTAGTTAAGGTGGGCAATCTTTCTTTTGAAACACTTTTTTCTTCAACAA
TTTGCAACTCTCTTCTACTATGAGGAGTGGAAGAGAATAAGGAAAACTAGGTTCAGGCAATAAAACAAAAAACATTGATG
CTCTTGTGGATAACAAGAGTTGTGAGGTTGTTGATTTACCAGCTGGAAAGATACCAATAGGATGTAAATGGGTCTATAAC
ATCAAGTATAATGCTGATGATTCTATAGAAATATTTAAGGCTATAAATGTGGCTAAAGGATACACACAACATGAAGGTGT
GGATTTTCATGGTACTTTCTCTAATGT
>ST4.03ch01_PGSC0003DMG400019928_49487582_49488073_+
ATGGAATCTTCTTCCTCCTTTGCGAGTAATTCACAGTACCGTCCTCGATGGAAGTACGTTGTGTTTCTAAGTTTTAGAGG
CGAAGATACCCAGAGAAATTTTACAAGTCACTTGTATGCGGGTTTGAAAAACAGGGAAATATTCACCTTTCTAGATGATA
AAAGGATAGGGAATGGCGATTCCATCTCAGAAGAACTCGTGAAAGCTATAGAAGACTCTCAAGTTGCTGTAATCGTTTTC
TCAAAGAATTATGCTACTTCTAGGTGGTGCTTGAATGAACTAGTGAAGATCATGGAATGCAAGGAGAAAGAAAATGGACA
AACAGTCATACCGATCTTCTATGATGTGGATCCATCAGATGTTCGAAAACAAAGTGGGAGCTTCACAGAAGCATTTTGTA
GACATGAATTAGAGTATATGGATGATGTTGAGGGGATGCAGAAGGTGAAAGGATGGAGAACTGCCCTAACTGCTGCCGCA
GATCTAAAATTATTTAATATGCCCCTGAACATTAAAAGTATGAAATACTCACTAATACTTGACTTCCTCACATGGTCCAC
AATCAATCTTCTTATTTATGTAGGATTGAATCAAAGCAAATTCAGCAGATCGTCGACCACATCTCTTCTAAATTTTGCAA
GAGTGTTCATTCTTTATCTTTTTTCGCAAGATGTAGTGGGAACAAATTCTCATTTAGAGAAACTAAAATCTTGACTTCAA
ATAGAAATCAATGATGTTCGGATTGTAGGGATCTGGGGAATAGGTGGAGTCGGTAAAACGACAATAGCAAAAGCCATCTT
TGATACTCTATCTTATCAATTTAAAGTTGCTTGTTTTCTTGCGGATGTTAAAGAAAATGCAAGAAATAATCAACTGCATT
CTTTAATTACAAAATACCCTTCTTTCTCAACTGTTAAGAAAAAAAGAAGATTACATCAAAATAAGTATGATGGGAAGTGC
ATGATTTTGGGCAGACTTTGTTCTATGAAGGTGCTGATTCTGCTTGATGACATAGATCATGGTGATCATTTGGAGTATTT
AGCAGGTGATCTTGGTTGGTTTGGTAATGGCAACAGAGTTATTGTAACAACTAGAAATAGACATTTGATAGATAAGGATC
ATGCAATATATGAATTGCCTACACTACCTGATCATGAAGCTATGCAATTGTTCAATAAGCATGCTTTTAAAAATGAAGTT
CCAGATGAGCGTTTTAAGAAGTTCTCATTAGAGGTAGTAAATCACGCTAAAGGCCTTCCTTTAGCCCTCAAGGTATGGGG
TTCTTTGTTGTATAAAAAATGCCTAACTCAATGGACAAGCACGGTAGATCAAATAAAGAAAAATTCTAGTTTAGAAATTG
TTAAAAAGTTCAAAGTAAGTTATGATGGGTTAGAGCTTGAAGAGCAAAATTTATTTTTATATATAGCATTTCTCTTAAGA
GGGAAGAAAAAAAACCTAGTCATGCAAATCCTTGAGAGTTGTGATTTTGGAGCGGAGCACGGATTGAATGTCCTAATTGA
CAAATCTCTTGTGTTCGTCTCCAAAAATAATATGATTAAAATACATGACTTAATTCAAGATATGGGTAGATATGTGGTTA
GAATGCAAAAAGATTCAGGAGAGCAGAGCAGACTATGGGATGTTGAAGATATCGAAAAAGTGATGGTCAACAATACTGTA
AGTAGCCTAAACAATGCAATACTATTCAATTTTCAGTATTTGCCGTCTCTGCAAAAGCTAAATCTCAGCTACTCCGAAAG
GCTGATGCAAACACCAGATTTCACGGGAATGCCAAATTTGGAGTATTTGGATCTGTCGAACTGTAGTAATCTTGAAGAGG
TTCCACGTTCCTTGGGATGTTTAAGAAAACTCATTTGGTTAAATTTGTATCATTGTGAATGTCTTACGAGTTTTCCATGT
GTTAATGTGGAACCTCTTAGATTTCTGGATCTACGATATTGCTCTAGTTTAGAAAAATTTCCAGAAATCCTCGGAAGAAT
GAAGCCATAGTTAGAGATCAAGATGAGCTGCTCTGGACTAAGGGAAATACCATCATCTATTATTGAGCAACGCACGCTAA
AGATGAGTTCTATGCAAAACCTTGTTTGTCTTCCAAGCAGCATTTGTAAGTTGAAAGGTTTGGTGAAGCTAAATTTGTGG
GCGTGCTCAAAACTTGAAAGTTTGCCAGAAGAGCTAGGTGAGAAAAATTGGAGAAGCTTGATGCCAACTTTACTCAGCAT
CTGGATCTTAGTGTTAATAGATGGAGGACTTCCAGAAGACGTTGGATCCTTATCCTCTTTGGAAATGTTGAATATCAGTG
GTAATAATTTTGAGCATTTTCCTCGAAGCATGGTCCAACTTGGTGCTCTTCAATACTTGGACTTATCATATTGCAAGAGG
CTCAAAGAGTTGCCAGGTTTCATGGGGATGCAAAACTTGGAGACTTTGGATCTCTCTCACTGCAATTTAATAGATGGAGG
ACTTGTCAAAGACATTGGATGCTTATCCTCTTTGAAAGTGTTGGATCTCAGTGGAAATAATTTTGAGCATTTGCCTCAAA
GGATAGCCCAGCTTGGTGCTCTTCAAAACTTGGACTTATCAGATTGCAAGAGGCTTACACAGCTTCCAGAATTTCCACAG
CAATTAGATACAATACGTGCAGATTGGAGTAATCATTTGATTTGTAATTCGTTGTTTCAGAATATCTCATCATTGCAGAA
TGACATCTCTGATTCACATTCCTTGTCACTAAGAGTGTTTACGAGTTGCGCGAATAATATCCCAAGTTGGTTCCACCATC
AAGG
>ST4.03ch01_PGSC0003DMG400013165_50153110_50154668_+
CAGAGTTTAGACTTGAGAGCAGAGAAAAGGTACTCAACTGGTAAGAAATTAAAAGAGATCATAGCTATGGATTTCCTATC
TAAAGTTGGGTATCTCATTTACTACAAGAGAAACATCAAATCTCTGGATAAAGAATCTGATAAGCTGGAGAATATCAAAA
GTGGGGTGCAGCAAAGAGCGGAGGCTGCACAGAGAAACTTACAAGTCATTGCTCCCAGTGTTGAGGCTTGGTTAACTAGT
GTTGATACCACTATTGCAGATGTGGCTACTACATTGCGACGTAGAGCTGAGGTTGAAAGTGGTTGGTGTCCAAACTTGAT
GTCTTGTTACTTGCTGAGCAAGAAATCTAAGGAAATTGAACTGGATGTGATTGGTCTTCAAACTGAAGGCAACAATTATG
TGGATTTTTCCTATCCTGCACCACCACCTGCTGTTGAAGATGAAATTGTACATGGTGAGGAGTTTGACTCCAGAAAACAG
AAGGAGGAAGAGGTCATGGAAGCTTTGAGAGATGAGGGGGTCACTATTATTGGGATATGTGGTATGCCTGGTGTTGGTAA
GACAACACTGGCTGAGAAAATCAGAAAAAGGTCAAAACAAGAAAGGTTGTTTGATGATATTGTCATGCTAACTGTCAGTC
AACAACCAGACTTGAAAAATATTCAGGGTGAGATTGCGAGAAGCATCGGTCTGACGTTAGAAGGGGACGATTTGTGGCAG
CGTGGAGATATGCTGTGTTCAAGGTTAATGGGACAGGAAAGTGTCCTTATAATCCTGGATGATATTTGGGAGGCTCTTCA
TGATCTAGAGAAACTTGGAATTCCCAGCGGTAGCAACCACAACCATCGATGCAAAGTGACATTCACAACGCGTCGCCGAG
ATGTTTGTCAAGCTATGGAAGCTCATAAGATCATGGAAATTGGGACCTTATCTAAAGAGGAAGCATGGATCCTTTTCAGG
CAGAAATCTGGTAATTCAATTGATGATCCTTCTCTTCATGACATAGCAAAAGAGGTTGCCAAAGAATGCAAGGGGCTGCC
GATTGCTATTGTTACAGTTGCAAGAGCACTAAAGTTTAACAGCAGGCCTTCATGGGAGGATGCCCTTATAGAATTACAAA
GATCTGCACCAATTAATATCCCGGGAATGATTGAAAATGTGTATCAACCTCTGAAGGTATGCTATAATCACTTAGAAAGT
GATGAAGCCAAGTACCTCTTTTTGCTTTGTTCCTTCTTCGAGGAAGATAGTGATATCGTGCCTGAAAAATTACTTAGAAA
AGGAATGGGGCTTGGCATCTTTTCAGAAATTGAAAGTATTGAACATGCAAGAAATAGGATGTGTCTTCTGTTAGAAACTT
TGAAAGATCGTTTCTTGTTATCTCAAGGTTCAAACAGAAATTATGTCAAAATGCCTGATGTGGTCCGTGACGTGGCTATA
TATATTGCTTCTGAGTGCAAGCATATTTTTATGGTAAGTCACTTCTGA
>ST4.03ch01_PGSC0003DMG400024055_55163140_55169854_-
ATGTCTTCTACTTGTACTCAAAATTGGAAGAATGATGTTTTCTTGAGTTTTAGAGGTGAAGATACGCGTAAAACTTTTGT
TGGTCATCTCTACTATGCTCTAAAACAAAAAGGAATTCATACATTCAAAGATGATGAAAGATTGGAAAGAGGAAAATCAA
TTTCACCTGAACTTGTTAAAGCTATTGAAGAATCAAGATTTGCTATTGTTGTATTCTCTAAGAATTATGCATCATCCACT
TGGTGTTTAGATGAACTTGGGAAGATCATGGAATGTAAAAAAGATTTTGGACAAACTGTGATACCTATATTCTATGATGT
AGATCCATCACATGTAACTAAACAAAGTGAAAGTTTTGCTAAATCATTTGCTACACATGAGGAAAATTTGAAAGATGATG
TTGAGAAGGTGTTATGCTGGAGGGATGCATTTCGTCAAGCAGGCAAAATAGCTGGAAAATCTCATTTCAAGTTGTTTTTG
CAATTTCATGACAGGCATGAATCTCTTTGCATTCAGCATGTTGTTGAAGGCATACTGAGTAAATTATGTCAAGTTATTTC
AACCATTGAAAATGATTTGGTGGGGATGGAATCTCGAGTGCAGGAAGTAAGTTCATTACTAAGGATGGAAACACGCAATG
TTCGTTTTATTGGTATTTGGGGGATGGGCGGCATTGGTAAGACAACAATTGCAAGTGCTGTGTTTGGCAAATATTCGGGC
CAATTTGAAGGTGTTTGTTTTCTTGATAATGTTGTGGAAATGCAAAGGACACGTGGACTGCAATATCTGCAAGGTGTTCT
CCTCTCGAAAATCCTCAAAGTAAGTTTAACTATAGCAAGTGTGTATGAAGGCATGAGAATCATAAAGGAGAGGCTACGCT
CAATGAAAGTTTTGATCATTCTTGATGATGTAAATCAAAAGGACCAATTAGAAATGTTAGTTGGAGGGCATGACTGGTTT
GGTATCGGCAGTAGAATTTTGATTACAACAACAGATAAACACTTGTTACATAATCATGTGGTGGATGAAGTGTATTCAGT
CAACTTGATGACTCGCGATGAAGCAATAGAGCTATTCAGCCTACACGCCTTTAAGCAAAGAATTCCAGATAAAGATTTTG
AGGAGCTAATAAATCAAGTTGTACAGAATGCCGGTTTTCTCCCTTTAGCTCTGAAAATTCTAGGTTCGTCTCTCTACGGG
CTAGACAAGATTGAGTGGAAATGCACAGTGGACAGACTCAAGGATATGCCAGATCATGTTCTTGCTAAGCTTAAGATAAG
TTTTGATGGGCTGAGTCCTTCTGATCAGAGACTATTTCTTGATATCGGATGCTTTTATAGAGGAAAATTGAGGAGTTATG
TAGAGGAAATTCTTGAGAGTTGTGATATTGGATCTACAATAAGAGTCTTGATTGAAAAGTCTCTCTTATTTGTCTCACCA
TATGACACAATCGAGATGCATGATTTGATACAAGAAATGGCCTGGCACATCGTGAGACTAGGTGACACAAGAAGGAGCAG
AATATGGCTTCCCGAGGACATCGAGGATTTGTTTACTGGAAATTTGGTAAGATATGTCATTGTCTCATGCATAGGATTGG
ACAAACTTAAAACTTTGTACCTCAGCTACTGTGAGAACTTGGAAGAAGTTCCAAGCTTTGATATGATGCCAAATTTAGAG
AGAGTAAAGCTAGAGGGATGTAACAGTTTGAGAGAAGTCAGCCCATCTTTTGGAGTTCTCATGAAACTCACTTCAATGGA
GCTAATTGATTGTCCAAGCCTCGAGAAGCTTCCAAGTTGTATTGAGATGGGATCCCTTAAGAGTCTCAAACTTTCTTGTC
TTCCAAAATTAAGGGAATTGCCAGAAACCAAGGGGATGCACCGTTTATTGAGGTTAGAGCTGACTAACTGTCAATACCTT
GAGAAGCTTCCAAATTTTGATCAGATGGAATCCCTTGAGACTCTCAAACTTTCTTGTCTTCCGAAAGTAACTACATTTCC
GCCACCTGACGGGATGCACTGTTTACAGGACATTGTTATAGAATATGTTCCGATAGTAGAGCTTCCAGCATCAATCGGGA
ATCTTCGTTCCCTCAAACAACTAAGATTAAGTCATTGTAAAGATCTGGTAAGCATTCCAAACAGCTTTTGTTGTCTGAAG
AATCTAAGAGCTCTTCTGATCTACAGCTGCAAAAGACTAATCTATTTGCCAGAAAAGATTGGTGACTTGAAACTGTTGAA
GAAGCTAGTAGTATCTGGTACTTCAATTTCCCGGATACCACCTTCAGTTACAGATCTTGGTGAACTAAACTTCTTATCGT
TCTCTCGTTGGTCTGGATACAGACAAGGTGCAACTTTTCTGTTCCCCCCTGCATCAGGTGAATCATCGTCATTGAGGGTG
TTAAAACTAAATAAAAACAGGTTATGTAGTGCTGAACATTTTCAGGATGTTGGAGGTTTATCTTCTTTGGCTCACTTGGA
TTTGACTAGAAATGATGAGAGCACCAATCAACTCTTTCATTACTTAGACATAACATTTTGTGAGAAGCTTGCGTTGCCCG
AACTTCCGCCATGTATAAAGGAGTTATATGCATGTGATCCTTTAATCTTGAAAAGCATCCCTGATTTCCTTACCAAATAT
TCAGAGCTCTATTCAGTGTCATTCACGCGGCATATCGAGAACAAAGGTGAACTGACTGATATGTTGCTTTTTGTCCTCCG
CGTGATTAGTGTGGCATCTCAGGTATCGCCTCTTTCTTGTGATTTGTCTGCTTATCCAATTATGTTTATGTTGGAGCTTA
TACCGGTTTCTTTCTTGTAGTGTGAGAAAAGGCCGCCATTTAGCCTTTTCTTCCCTGGAGATATAAAATGGAAATGGTTC
ACTTATTATCGGAAAGAACAAACGAAAAGATTCTCCATTCAACTTGATCCACGTTGGTACGAAAGTAAATTCAAAGGATT
TGTTATATGCTTTCGTGTACCATCGGTTATTGGTCAGAACCTGAAACCTTCAGATGGTAAATCACAACGAGGAAGTAGTC
GTAGGTTCGGATGCACTAAGGTTACTGCTAAGTTAGTGCAAAGACATAACAGGCAAGAACATGATGTACTCCAGAAAAAA
TGTCTGATCGTTGCTCGCCAAACATTTTGCTCTCACGGTAGTAAATACGCCATTTGTTTTAGCTACATACCTTTTGTAGC
ATGTGAGAAAGGGAAGAAGCTGCTAAATGAGTATTGCTTCTTAGAGGCATCGATAGAACCAGACATTGCAACAAAATGGG
GACTTCTTCTGGTGTATGAGAATAAAATTCAACAGATAGATCAATCAGCCATCGCGGTCCAATGTGATGTTGATTCTCGG
AATTCTGACCTGTTTAGAGAATGTAATGATGACCAAGGCCAGAGAATAGAGGATGCTTCTGTTAAGAGAAGACGTCTTGA
TCTTCGTCAAGTGATGAAGGATTCGTGCTCCACCAGTATAGTTCCTGATCAACAAATGGAAACACCAAGCTCTTCTGCAG
CACAAAGTTTCCAGCATAGGGAAGAGTCATGCTCTTCAGGACAGCCCCAAACTAGACAGCTCCCTTTAACTGATCCGCGA
GTTGATGAAGCAATAGATGAGGATACCTCATGCATTGTAATTGAACAGCCTGATGTTTTTGAAGTCTCTCTAGATGAGCA
CAAAGATAATTCAATGACAACTGGTTCTGGCTGCTCTGAAGTATCCCAACAATTGGAGACACAATGCACTTCTGGACAAT
CTCAAACTCTCCGGCTCTTCCCCGATCATTCATGA
>ST4.03ch01_PGSC0003DMG402006288_60182949_60189236_-
ATGGCACATAATGATATTGAGGATATGTTGGATCATCTAAAAAGGATCAAGAGTGGAGGTGATTCAAACAGTGTCAAGAT
TGATGAAATTGAGATACTTGAAGTGGAGCTAAGATTTTTGAGAACCTTTATCAAGTACAATCATGTTCTTTTGCCTGATT
CCTTAGACATCATAAAAAATAAGTCCAAATTGATTGCGGAAATGATTCACTCTGTTTTTGGTGGAATTCCATATGGAAGC
AAAACTAACTTTAATGTGGAAAGTCTAGTGTTGCAGTTGCTGGAATTCATTGAAGGTAATACTGGTTTTATAAGGTACAA
TAATGAATTGAATGATTCCTATCTTTCAGAATACATGGATTGCCTCGGCAATTTTCTTAATGATGTACTGAAGTACCTGG
GATTGCATATGTCTTACCCTTATTTAGCAGATGAACATATCCTTAAGTTGAAGCGATCTTCAAAGCAAGTGCAAATCATT
CAAAAGAAAATGAGAGGATTGCATATGTCTTACCCTTATTTAGTAGATGAACATATCCTTAAGTTGAAGCGATCTTCAAA
GCAAGTGCAAATCATTCAAAAGAAAATGAGATTTTTGAGATACTTATATGTCACAGAGATAAAGAATTACGTTGACCATG
AGAAGCTGGAAGGTCTGGAGACCCGAATTCAGTTCATAGCTGACAATGTGGGACAATTCTGTTATGATCTTTGGGTTTAT
AAGGATAAAAATGATACAGATTCAGATTCAAATGAAGTTGATATAGATGAGGATGAGGACAAAGATGATCTCTGGTATAA
ACCTCCTTATGTATTATCCCTGATTGTGCTAGTGGAGCTGCAAATAAAGAAGATTTTTCTCGGTGAACTAAAGACTTCAA
AATTTACTCAAGCAAGAACTTTCAAGGACAAAACATTACCAAAAGGATTTTCACATCATCTCCACAGTATGCTGGTGAAT
CTCAGAAACAAAAAGCTTGAGAACTTCCCTAATACTGTCTCTGCTCAAAATATTGATGTGGCAATAGAGTTCTTGTCTTT
TTTTCTTGTGGATGTGTCAAATAGTGTTTTTTATGGTAAAAAGTTGAATGAGGTCTTGGAAAAGGTTGGAGCTATAGCGG
GTGATATTCTTTATGTAATTCAAAAGCTTCTTCCTAGCTCTATAAACAAAGATGACACTAGCAAAGTAGATGTCTGCACA
ATACATATATTGGAGAAAACTAAAGATCTAGTGGAGAGGTACTACAAATCCTTAAAATTCACTTCATCTCAGTTTCCCAC
GGTTTGTGGATTGAGCTTTCTGGATTCTCTTTTGCGGAAATTGAATAAGATATTGAAATCTGAATCAGGTTTAGATTTCA
TGATTAAAACTCGTAGTGGTATCATAGAGAAAGAGTTGTCGTTGCTTATATCCATTTTAGAGAAGGAGTTATCATCTCTA
TCATCTATAATCAGAGATGTCGCAAAGGTGCACCATGAACATGAAATTCTCAAAGATCTTCAGAGTCGTACTATCAATTT
GGCATATGAAGCTGAAGTTGCCATTGACTCTGTTCTTGCTCAGTGTAATGCTTTTTGGCATATTTTTTGCTCTCTTCCTA
CAATTGTAAAAGAGATCAAACATATTAGAGCAGAGGTTTCCAAGATGTGGTCAGAGGACTTAGCTTATAAGTCATGCTAT
GTGGTAGATCCATCTAATCATCTGCCAACACAACGTAACAATCTTGTGAATGATGAGGAGATAATTGGCTTTGAAGATGA
AGCAGAAAAAATAGTTCAATATCTGATTCGAGGTACAAATGAGTTAGATGTCATTCCGATTGTAGGTATGGGGGGACAAG
GGAAAACAACCATAGCTAGAAAAGTGTACAAGAGTGACATGGTTGTTTTTCACTTTGATCGTCTAGCATGGTGTTGCATT
TCCCAGACATATAATCAGATAGAGCTATTAAAACAGATCTACCATCAAGTTCCCAGTTACGAGGACAATGTCTGTAAGGA
CGATGAACTTGCTGACATGTTGAGGAAAAGATTAATGGGCAGGAGGTATCTTATTGTCTTGGATGATATGTGGAGTGTTA
AGGCATGGGATGATTTAAGATTCTCTTTCCCAAATGATGAAAACAGAAGTAGAATAATTGTAACAACCCGACTTGAGAAT
GTGGCTAGGCAGATCAAGTACCATACTGAACCTCATTTCCTTCCATTCCTCACACCAGAAGAAAGCTGTGAATTATTATG
GAAAAAAGTGTTCCAAAATGAAGGTCCCCGCCCTGAACTATACGATGTGAGTCTAGCAGTTGCAGAAAGGTGCAAGGGAC
TGCCTCTGGTGATTGTCTTGGTTGCTGGAATTATCAAAAGGAAGAAAACGGACGCCTCTTGGTGGCATGAGGTTAACAAT
TCTCTGCTTTCCTATCTTGGCGAGTCTGAAGAATATAGTTTTTCGACTATGCAGCTAAGTTATGATAACTTACCAGATTA
TTTAAGACCTTGTCTTCTTTACATGGGGATGTTCCAGGAGGATGCAAGAATTCCTGTGTCTAAATTGATACGTTTATGGA
TTGCTGAAGGCTTCGTGCAGAATATTGAATCTGGGAGATTGGAAGAGGCAGCAGAAGGTTACTTGATGGATCTCATTAGC
AGTAATGTGGTAATGATTTCAAAGAGAAGATATAGCGGTAAAGTCATATACTGCCAGGTTCATGATATGGTGCTTCACTT
TTGCTTGGAGAGGAGTAGAGAAGAAAAGTTTATGCTGGCGGTGAAGAGAAATCGTAGCCAATTTAAACCTTCTGATTGGA
ACGAAAATAGACTGAGCTTCAAATCCACTTGTGATATATCCGAGTATGACCAGCTGGGATACAAAACACAGAAGCCCTTC
CATCAACATTTGAGGTCACTGATAATAATCAATGATTTACATTGGAATCCCTTCTCTCAGATTAGTAAATTGGGACTCCT
TAAGGTCTTGGATTTGAGTTCCAATAGAGTGGATCATTTGTCGTTGGCTACATTGAATCCACTAATTCACCTTAAGTACC
TCTCAGTTTCCATATTTGAATTCGATTTCCATCCAGAATCACATATGCGCCATCTAGAAACTATCATAGTGAATGGAAAT
GGTCGTCCTGTATTGTTGCCAGCAACATTTTGGAAAATGGAAAGGTTAAGGCATATTGAGTGTTATGCTTCTTTTGATTT
GAAAAATAATAAGCAGTGGATCTTTAAAGAATCCTGTAAATTGGAAAATTTGAGGAAATTAAGTAAAGTTGAATTTCAAA
TTGATGATGCTGATTGCATGGATGTGTTGTTACAGAAATGTCCTAATCTTCAAGAACTTGGGATTAGTATTTTTAGCTAT
GAATGGGATTCTGCTGATATTTGTACTTCCGGTCCCAATTTGGAGATTCTTAGCCAGCTTCAATTACTTAACCTTTGCTT
TCGTGGTGGCAACATTATTGTAACCGAATTACACCTGCCTTCAAATCTAAAGGAGTTGACACTTGAAGTGCCTCATCTAT
TAAACGTGGGATCCTTGATTGCGGGACTACCATGTCTGGAGTATCTCCAATTGATGGATTGGAGACGTGAGTCGGGAGAG
TTGTGTTTCGGAGATATCACATTTAATAAGCTTAAGTTCTTGAAACTGGTGGAGTTAAATATCTCAAGGTGGGAAGCCTC
AGAGGCATCTTTTCCCCAGCTTGAGACACTTGTTATAAAAAGGTGTTACCAGCTTGAGGAGATCCCCCTTAGCATTGCAG
ATATTCCAACACTGGAACAAATTAAGTTGATTGCATGCTATAATAAATCTCTGAAGGCTTCAGCTGTGAAAATTAAGGAA
GAAGTTAGAGATATACAGGGAAGCGACCATCTTAATCTCATTATCGAAGTAAGTAGAAACAAATTCCTATGTGCTTTTTT
TTGA
>ST4.03ch01_PGSC0003DMG400006296_60454304_60457857_-
CTTCCTCACCGAGTGAGGCATTTGTCTTCAACAACTGCTCATTCTCAGCTCTCAACTTGTGCTAGAAAGTTGTACAACAG
TGACATCATTGTTTCTCATTTTGATGTTCGGGCATGGTGCATCATCACCCAAACATATAACCGGAGGGAGTTATTACAAG
AGATTTTTAGCCAAGTTACCGGTTCCAAGGACGAGGGAGATAAGGATGACATCCTTGCTGACATGTTGAGAAAAAGCCTA
ATGGGAAAGAGATATCTCATTGTATTAGATGATATGTGGGATGGTATGGCATGGGATGACTTAAGGCTTTCTTTTCCCGA
TGTTGGAAATAGAAGCAGAATAGTAGTAACAACTCGACTTGTGAAAGTTGGTGTGCATGTCATACACCATACTGATCTTT
ATTTCCTTCCATTCCTCACACCAGAAGAGGCTTGCAGATTGTTGTAGAAAAAAGTGTTTCAAAAGGAAGTTTGCCCATCT
GAACTAGAAGATGTGAGTCTAGCAGTTGCAAAAAGATGCAAAGGACTGCCTCTAGTAGTTGTATTGGTAGCTGGAATAAT
CAAAAAAAGGAAAATGGAAGAATCTTGGTGGAATGAGATTGAAAATACTCTATTTTCCTATCTTAGTAAGTCTGAAGAAT
ATAGTCTGGAGACTATGCTTTTAAGTTATGATAACTTACCCGATCATTTAAGACCGTGCCTTCTTTACATGGGGATGTTT
CCGGAGGATGAAAGAATTCCAGTGTCTCAATTGATAAGTTTATGGATCGCAGAAGGTTTTGTGCAGAACATTCAATCTGG
AATCTTGGAAGATGCAGCTGAGGGTTACTTGATGGATCTCATTAGCAGTAATGTGGTAATGGTTTCATGGAGAAGATATA
ACGGTAAAGTCAAATACTGTCAGGTTCATGACATAGTGCTTCACTTTTGCTTGGAGATGAGCAGTGAAGAAAAGTTTATG
TTGGCATTGAAGGGAAATCATAGCCAGTTTCAACCTTGTGATTGGAAAGAAAGTCGAGTGAGCTTCAGTTTCAATAATGA
GCTTTCCATGTTTGCATCTCTAGGCTCCAAAACACGAAAGCGTTTCCACGAGCACTTGAGGTCACTGATAACGACCAATC
TAAGTGAATTTTATGATTGGAATCCCTTCCGTCAGGTTAGTGAAGTGAGACTTCTTAAGGTCTTGGATTTGAGTTCTCAT
ACAGTGGATCATTTTGGGTTAGCTACATTGAAACCACTAATTCACCTGAAGTACCTCTCTGTTCGCACAATTACATTCAA
TTTTCATCGAGAACCGCACCTGCCCCATCTTGAAGCTTTAATTGTGAAGTGTTTCATCAAACCTACAGTGTTACCAAAGA
TTTTTTGGAAAATGGAAAAATTAAGGCATGTTGATATTAGTAAAGCTGTTATTGATTTGGAGGGGATCTTTGAAGAATCA
CCTAAGTTGGAAAACTTGAGGATATTAAGGAATGTTAGATTTCGAATTTGCAATGCTGATAGTGTGGATGTGTTATTATG
GAGGTGTCCTAATCTTCAAGAACTCGAGATCTTTTTTAAGGGCGATAACAAAAGATATTTCAGTCCCACTTTGGAGAGTC
TTACCCAGCTTCAAATACTTCGCCTTTATGTTAAGTGGCCCCGAATTGTATCCGAGTTACACTTGCCTTCAAATTTAAAG
AAGTTGGTACTAACTGGAAATCCTACAGAAGGCATGATTTCCCTCATTGCGGGACTACCAAGTCTGGAGTATCTCAAATT
AAGCAGGAAGTCTCAGATTTGGATGAAATTAGGAGAGTGGTGTCTTAGAGATATCACGTTCCATAAACTTAAATTCTTAA
AACTGGTGTGGTTAAATATATCAAGGTTGGATGTCTCGGAGGAATCCTTTCCCCAGCTCGAAACACTTGTTATAAAAGGA
AATGACGAGCTCAAGGAGGTCCCCCTTAGCTTTGCAGATGTTCCAACACTGAAACAGATTAAGTTGATTGACTGCAATGA
ATCACTGGAGGCTTCAGCTGTAAGAATTAAGGAAGAAGTCCAAGCAATTGAAGGATGTGACCGTCTTAAACTTATTATTA
TCAAAGTAAGTAGAAACAAACTCCTATGTGTTGTTTTTGAGTATCAACGTGCCTCTTATGTGCAAACAATATGTTCAATA
CAGGAAAGGTGGCAAAACATCCGGAAGTGA
>ST4.03ch01_PGSC0003DMG400006769_64744652_64752048_+
ATGGCGGAAGCAGTACTTTCTGCTCTAATGGAAGTCCTCTTCCAAAAGACAGCTTCCCAAATTTTCCAAAAAAATGGACT
ACTAGGAAGTACAAAGAAAGAGATGTTGAATCTACAGAGCACATTTTCAACAATTCAAGCTGTTTTACAAGATGCTGAGG
ATAGGCAAATGAAAGAAAAAGCTTTGAAGAACTGGCTGGTGAAGCTCAAAGACATAGTCTATGAAGCAGATGATTTGTTG
GATGAATACATGACTGAATTGCTTCGCCATAAGGTAATTCTTGATGACAGGGAAACTCGTTATTGTGTTTTCCATGCTGT
TAATTCTCTTTATTTGAATGGTACATTAATTTTTTTGGGTTATAGTATGAAGTTGAAACTGAAACAAGTTGTGGAAAAGT
TAGACCTTGTTGCGAATGAGAGAGCCAAATTTCATTTTAGGGATGCTGTTTATGAAAAAGGGTTTTCTTGTGAAAGACCA
CAGTCGGATTCTTATGTAATTGAATCGAAGATTTTAGGGAGAAATAAAGATAAAAAGAATATAATCAAGTTACTTATAGG
ATCAGATGAGTCAGTTGTGAGTATTATTGGAATTGGAGGAATTGGGAAGACAACAGTTGCGAAATTGGTTTACAATGATG
CTGTTGTGGAGAATAGTTTTGATACAAGAATATGGGTTTGTGTCTCAGAAGGATTTAATGTGAAAAGACTTCTTAAAGCA
ATCATAGAATCTGGCACTGGTAGTAGTTGTAACCTTGTAGAGATGGATGTGATCCAGCGGCGTGTCCAGGAGTTGATATT
GGGCAAGAAATTTTTGCTTGTCCTAGATGATGTATGGGATGATGATCATGAGAAATATGAGAGATTAAAGAACTTAGTTC
ACAATGGTTTGGATGGGAGTAAACTCCTAGTGACTACTCGCAATGAGAAGGTTGCATTACTGATGGGCACAACAAATCCA
TACCGTTTGGAAGGCCTTTCAGATGGTGATTGCTGGTCCTTGTTTCAGGAGCTTGCATATAAGAATAGGCAAAAAGAACT
ATTAGCTCTTGAGGAGGTTGGGAAAGAAATTGCAAAGAAATGTAGGGGAGTTCCTTTAGCGGCAAAGGCCCTTGGAAGTT
TGATGTGCTTAAAGAATCAGAAATCTGAGTGGTCCTTCATCCGAGATTGTGCAATGTGGGATCTTATGGGACATGAAGAT
GGAGCTGGTATTCTTTCGGCCCTAAGATTAAGTTATGAATACTTGCCAACACATTTGAAACAATGTTTTGCATATTGTTC
GATATTTCCCAAGGGATATCGGATAAATAAAAACACCTTGATACGCCTATGGATGGCGGAAGGATTTGTTCCGTCCTCTG
AAAGCATACCACCGGAAGAAGTTGGGAATGGTTATTTCAATGAGTTGTTGTGGCGCTCCTTCTTCCAAAATGTGAGAAGA
GATTTTGATGGGATTATAGTCGAGTGTGACATGCATGATCTTGTTCATGATCTTGCCAAATCTGTAGGCGGTGTTGATTG
TTTAACAACAGAATTTGGCAAGGAGGTTATCATTCCTGTGGCGACACGCCACTTATCGATGTTTGGCAATGAGGTGGTAC
CTAAAAATCCCGGCATGTTGAAGAGTGCTCAAAATCTGCGATCATTTCTTCTATTGGATGGTCAGAGAAATATCACAAAA
CTTTCCAAGAGTTTCTTTTTGAGCTTTAGATCTATTCGGGCTTTAGATTGCAGCGGTACTCGCATAAAGAAGTTGTCTAA
TTCAATTGGTACTTTATTACATCTGCGGTACCTCAATCTTTCACATACTCTGCTGAGAACATTGCCTAAGTCTATCTGTT
GCCTCCTTAATCTTGAAGCTTTAATACTTAAGCATTGCAACCATCTGATAGAACTTCCGGCAGAAATTAGAAAGTTGGTG
AACCTTAGACATCTGGATATATACGGATGCACATCCTTAACCATGTTACCTGGTGGCATTGGACAGATGAGATCCCTTCA
AACGTTGCCAGTTTACATTGTTAGCGATGCTGCTGCTAGTGACATCTCAGAATTGCAGAGACTTGATCTTCATGGTGAAT
TAATGATCAAGAACCTTGAGAATTTGTCCAATGAAATATGTGCCAAAAATGCAAACTTGAAAGGGAAGAGGCACATCCAA
TTTCTAAAATTAATATGGGCGCAAGTTGAAGAAATGGAGACAAGAGAAAATGTTGAGCGAGTTGTTGAAGGCCTTCAACC
AAATTCTGATTTGAGGAAGTTACACTTAGAGGGTTACATTGGTGCAAATTTCCCCAGTTGGTTGATGACTACATACTTGG
TAAACATTGTGGAACTCTCACTTCTCAAATGTCACAGGTGCGTGGAACTGCCTCAACTAGAGAAACTGCCTTTTCTTGAG
GTTCTCACTGTTGATGGAATGGATTCTGCAATGTATTTCTGCGGTAGTTCTGGTGGAAAGGATTCGGCTACTCATTTTGC
ATCACTGAAGCAACTCACCCTCAGGAATATGCCCTGTCTACTGGGATGGTCAGTTAATGAAGATCATGGTATTCTTCCTC
GTCTGAAGAAATTTACGTGTGAGGCATGTCCCTCTTTGAATAACTTGCCATATCTACCCTCTCTCAACTCATTAGAGTTG
TCTGACTGTAGCAGTGAATTACTAGCTGAGACAGCAGCCAATGTTACCTCCCTTACTCATCTTATGATCAGTGGATTTTT
GGAACTTATACACTTACCTGAAGGATTGCTGAAAAACAATATAAGTCTGCTGTCTGTAGAAATTAGAGATTGTCCAGAGA
TTCGAAGTCTTTCGAGTGAGCTGAAAGTTCTTCCTTGTATTGAGTCATTAAGCATCAGTAACTGTAAGAATCTCAGTTCT
GTGTTCGATTCCTGTGGACTTGGGACTTTGAAGTCCTTGTCCATTCATGGTTGCCATAACATTAGCCTGGAAAAAGGATT
ACAAAATTTACAGTTTCTTCAATATGCATCACTCTCTGACTGTGGAAACTTGACAACCTTGCCGATGCCTATGCAACACC
TTACGTCTCTCCAAACTCTGCATATATGGAGCTGTTCTGAGATGTATATGCTTCCAGAATGGCTAGGAGACCTCAGTTCC
CTTAGAGAATTGGAGCTGTGGTACTGCAGAAAATTAAGTTCTCTACCAGAATCAGTGAAAAACCTAACCAAGCTTCAGTT
TCTGTCTGTATGGGGCTGTCCAAATTTGGGATCAAGATGCAGAAATGATGTTGGAGAAGATTGGCACAAGATAAAACACG
TTCCATTCATCAAGATTAATGGTCCATATATCCAAGCTATGACAGGTAATTAA
>ST4.03ch01_PGSC0003DMG400006785_65253347_65260522_+
ATGACAGAAATCCTATACACTCTTGCAGCTGAAATCTTGATGAAGTTGGGTTCCCTAGCAGCCCATGAGCTTGGATCATT
ATGGGGCCTTAAAGATGATCTTTCCAAGCTCAGAGATACAGTTTCTGCCATGGAAGCAGTATTTCTTGACGTAGAGGAGA
AGCAAGGGGATAGCCGTGAGGTCAAAAATTGGGTCCGGAAGCTCAGAGCTGTGTTTTTCGAGGCTGATGACTTGTTGGAT
GACTTCTACACAGAGATTACTCGGCGTAATTTGCTGATGCAGAAAAACCCATCAAAGAAAATTTCTATTTTCTTCTCGAA
ATCAAATCCTGTTCTGTATAGTCTTGAGATCCATCAGCGTCTCAAGGTTATTAGAAGGAAACTTGAAGCAATTGAGAAAG
ACAAGCATATGTTGCACCTTGTTGAAAAGCAAGTAGTTGATTTTGAGCTTCCAGATAGGGAGACTCATTCCTTTGTGAAT
GTTGACGAAGTAATCGGAAGGGAAGATGAGAAAAGGGTAACCGTCGATCGTCTACTAGATGTTCGAGAAAATGTTTGTGT
GGTTCCTATAATTGGTATTGGGGGACTTGGCAAAACAACACTTGCACAACTTGTTTATAACGAGGACAGGGTTAAGAAAC
ATTTTGATCTGAGAATTTGGGTGTTCGTTTCGCATATTTTTAATGTGAAACTCATTGTGGAAAAGATGATAGAATCTATC
ACTGGTATGAAACCTCAAAGCCTCCATTTTGACAGGTTGCAAGACCAACTTAGAAAGGAAATTGATGGTAAGAAGTACCT
CCTTGTTTTGGATGATATGTGGAATGAAAATCGCGAAATTTGGTTGAAATTGCAGGATCTTTTGATTGGTGGTGCTAGAG
GAAGTAAAGTATTGGTGACCACTCGATCAGGACTAGTTGCAGCAGCTATGGGTACTGCTCCACCATGTAATCTAAAAGGT
CTGCCTGAAGACATGTCTTGGTCCCTGTTTAGTAAATTAGCATTTAAGCCCGGCGAAGAAATAAATTCATCTCTAGTGGC
AATTGGAAAGGAAATACTGAGAAAATGTGCTGGTGTTCCTTTGGCAATAAGGATCTTAGGGAGCTTTTTGTATTATAAAG
AGACTGAAGCTGAATGGTTGTATGTCAAAAATCATCAACTCACAGACATGGCGGAAAGTGCAGACATTGAAATTTTGCCA
ATTCTAAAGTTGAGTTATGATAATCTTCCTATACACTTGAAGCATTGTTTCAGTTATTGTTCAATATTCCAAAAGAATCA
GACCATTAGCAAGAAAACCTTGATTCAGTTATGGATAGCCCAAGGTTTTATCAGATCAAATGATGAGGAAAATGAATGTC
AAGAGGATGTTGGAGAACGTTACTTCATGGGTTTGCTGAGAAGGTCCTTTTTTCAGGATGTTAAAGAGCATAGGTTGGGC
GATATCATCAGCTGCAAAATGCATGATCTGATTCATGACCTAGCAAAAATGGTTGCAGAGAATGAGACTTTGATGCTAAC
TTCTGCAGGAAATAAATCTAGTGTTAATATTTGCCATTTGTCAGTTGGTCCTGTTCACGATTCAGCATGGGAGCTCCCTC
ACTCCTTGCTCAAAGAAAAAAATTTACGCACGTTTTTAATGCCAATTGCATCAAGGGATTACCTGAAATCGGGAAGATTT
ATTGGGTCCGAGAAACAAAGTAAATCAGTTGTGGATGCAGTTATATCGAATTTCAGGAGCCTAAGAGTATTGGATCTACA
TGGCTTGGGAATCAATGAAGTGCCAGGTTCTGTGAGCATGTTGAAGCATCTAAGGTACATCGACCTATCTGAGAATAATT
TTGTGACACTTCCAAAATCAATGAGCAAACTGCTGAATTTGCAAACTCTAAAGCTGTCTTATTGTTTTGACCTTTGTGAA
CTGCCAGAAAATATTCACAAAATGGTAAACATCCGACATCTAGAGCTTGATGGTTGTTTGAATTTGTCCAAAATGCCATG
TGGGATTGGACAATTAACTGCTCTTAGGACTTTATCGCAGTTTGTGATAGGTCAAGAAACCTCTACGAGTTCTAAAGTCA
ATGCAGTGTTAACCGACTTGAATGGTCTTGTCAAGCTAAGAGGAAAATTAACACTTAGAAATTTGGGCTGCATAGAGTGT
TTATGTCCTAAAATTAATGATGCTGTTTTGAAGAACAAGGAATACTTGCAATCACTGAGATTAGAATGGACATACGAAGC
CGTCAATGATGAATATGATGAGCTGTTATTGGAAGGCCTTCAGCCACATGAAAATTTGAAGGTACTTTTCATAGAAAGAT
ACGGAGGTCAAAGTTTCCCAAAATGGATGATGGTTGGCTTGCACTCATCACTACCAAAGTTAACAAAACTTACTCTGAAG
AATCTGAAAGTATGCAAAAGTCTTCCACCATTTGGGTGTCTTCCCTCTCTCCAATCCCTTAAACTTGAAAATTTGACCTT
GCTAGAGTACATTGAACATACTTCCTATGATGGATCTCAATTTGGAATGGAGCTACAAAAAGGATCTGCAATGTATTTTC
CATCATTGAAAGAATTGAAACTCTGTAACTTGCCTTGCTTGAAAGGATGGTGGAAAAAAGAAGTAATGGCTGGTAGTGAA
TCATCGTCATTTCCTAACCGGCTCCTACTTTCATCATTTCCTTCACTCTCCAAGCTGACCATCCAAGATTGCCTTATGCT
TGAGTTCATGCCAATTAATCCACGTCTCGAGGAATTGAACTTGATCAGAGTTGGCAATAAACTTTTGCAACAACTAATGA
TGCTTCTGGAAACAACATTGTCTGCAAATTGTTCATCTTTCCTTGCTGTCTCAAAATTGAAATCATTGTACATTCTTGAT
GTGAGAGAGTTATTCCTTTTACCAGAGGGATTGCAAAATTTGAGTCGGCTTGACCACTTGGAAATCAATGGTTGTCCTAA
CCTATTGAGTTTGCCAATAGAAGGAATGCGAGCGTTGAATATGCTCCGGTTTCTGCATGTTCATGACTGTGGGTTAACTT
CTTTATTTCAAGCTATAAAGCATCTCTACGCTCTTGAAACACTAGTGATTAGCTCCTGCAAAGAGATGAATTTATCAACT
GACAATGATCAGGAATATCTGCAATTTGAAGGCCTAAAAAGCCTCCATACAGTATACATCCAAGAGATACCGAAATTGGT
TCATCTTCCAGTGTGGCTTCAGTATCTTCCTTCTTTGCGGGCGTTGCATATAGAGAAGTGTTATAGTTTACTGGACCTAC
CTGACTGGATCAGTGATCTAAAATCGCTTCATGCGCTTTTCATCTACAAGTGCCCAAAATTGACATCAATTCCTGCAGGA
ATGGTTCACCTTACTTCCCTTGAAGAACTCCGAATTCTCATGTGCCCTAATCTCTGGACATGCTGTCAAAACGAACAAGG
AGAGGACTGGCCTAAAATAGCTCATATTCCAAAAGTTATTGTGAAGTGA
>ST4.03ch01_PGSC0003DMG400006800_65780453_65783901_+
ATGGCTTATGCTTCTGTTGTTTCTCTTGCTCAAACTCTAGAGCAACTCAGTACCAGAATCCCAGGTTTGTTTTCTGACCC
AAAAATTCAATCTTTATCTGCATCTCTTGATTATTTCAAAGCCTTTCTTGATGATAGTAGCAAAAGTAGTTATTATCACC
AAGAAAATATCAAAGATTTGGTTGGAAAGTCTAGAGATGCTCTCAATGAAGCTGAGAATATTATTGAACTAAAGATTTGT
GAGATTCATCAAAGAGGAAATGAAGATTTAGTTGGAAGTTTAGTACCAGTAGTACAGAAGATTGAGTTACTAAGGGAAGA
GTTGGTGCTGAGTCTTGAGACTTGCACAAGCCATGACCATGACATTGAACCTACTGAAGATCATTTCGAGACGAGGCTTG
GAAGTCCATCTAGACCTAGTTTTAATGCAAATTTGGAGAATAATGTTGTTGGTCTTGATGATGATTTGGAGAAGGTTATA
GAAAGGCTACTTGGGTACTCATCCGAGAGAGAAGTCGTTGCAATTACAGGTATGGGTGGGATTGGCAAAACGACACTCGC
TAAAAAAGCTTATGATTATCCTCGAGTTAGGTCTCGCTTTGATGTTCATGCATGGGTTACTGTATCTCGAGAGTATGGAA
TGAGGAGGTTGCTGTTAAGTCTAGTCCGTTGCATTCCAGGTATGACGACAGATAAGCTTGTAGAGAAAACTGAGGATCAG
TTAGCGGAGTCATTATATAGAAAACTTAAGGATCGAAGATATCTTATTGTCATTGATGATATTTGGAGTACTAAAGTTTG
GGACGATGTAACAAGATGTTTTCCAGATGATGACAATGGGAGTCGAATCATATTAACGAGTAGGCTCAAGGATGTGGCTG
CTTATGCTAATCCTGATAGCCCTTTGCATGAGATGGGGGTCTTAAGTTTAGATGATAGTTGGAAATTACTCTCCATTAAG
GTATTTGGGGTAAATGATCTTTGTCCTTCTGAGTTAGAGGATATCGGGAAGCAAATAGCGGAAAGATGTGGTGGACTTCC
TTTGGCAATTCTGGTGGTTGCAGGGCATCTTTCTAAGATTTCTAGGAGAAGAGAAAGTTGGATCATTGTTGCCAAGACTG
TTAATTCAGTTGTTGCGAACGATCCTGATAAATGCCTAGGAGTGCTCGGTATGAGTTACAATTACCTGTCGAACCACCTC
AAGCCATGCTTCCTCTCTATGGGTGCTTTTCCGGAAGATTTTGAAATAAAAGCTCGGACATTGATCCAAGTTTGGGTAGC
TGAAGGGTTTCTAAAAGCAGAAAGGGTCAAGAGCTTGGAAAAAGTTGCAGAAGAGTGTTTGGAGGATCTTATTAGTAGAA
ATCTAATAATGATTAGAAAGAGGAGGTTCAATGGTGAGATCAGAAGTTGTGGCATACATGATTTGTTGAGGGACTTGAGC
TTAAGAGAAGCTCAGAAAGAGAAGTTCCTGCACGTGACATCAACTCGATATGTTTCAAACTTCCTAGCACAGAGGAATGA
GGGTCGTGGCTTCAGTTTTCTTTCCAACATTTCTCTAAATGATTCTAGTGAGTTGTCATCTCATGTAACTCGATCGATGT
TTTTCTGGGGTAAACTGTTAATCTCTGCTCCGCCTCATAGGCAAATTTCCTTATTCGCGAGCTTCAAACATATCAGAGTG
TTGGCAATTTTTTCTCATATGTTTCCTGCATTTCCAGCTGAGATAACACAACTTACTCATCTAAGGTACCTTTGGATTCA
ATCAAATGGTGGTCTCCCCGCATCAGTGTCTCATCTTTATAATCTGCAAACCTTGGTATTTCAACAGCCGGAACTGTATT
ATATGCACAAAACTTTGGTTCTGCCTCGGGATATCTGGAACATGACACAGCTAAGGCGTCTGCGTCTACTGAGTGGCAAT
TATCTGTCTAAGCCTAAAAGAAGTACCACAACAGATGATGTTTTGGGGCTCAGCAATCTGGAGGAACTTTCTCACTTATG
TTTTTCTAGCTGTACAGAGGAAGTCTTTTCATGCCTTCCCAATATACGAAAACTGAGTATCCTCGATGCTGCATCAGACG
ATGCATCTGAATACTTAAAAAATCTGGTACATTTAGAGAAACTTGAAACATTGAAATGCATCTGCTATGGCCAGAAGCGG
CTCACCTTGTCAAACTGGTGCGCTTCCCTAACATCTGTTAAGAGGTTAGTATTATCCGGTTGTCTTCTGCTTTCTGAAGA
CATGGCAAGTCTAGCTGCATTGCCCAATCTTGAAGTGCTTAAACTTAGAGATAATGAGTTTGAAGGTTGTGCGTGGACAC
TAAGTGATGAAGACGAGTTTAGCCAGCTAAAGTTCCTACTGCTTTCTGAGCCACGTCTAGTGAACTGGGAAGCTGGTAGT
GTTAACTTCCCAAACCTTCAAAAGTTAGTTTTGAGGAAATGCATCCGTCTTGAGGAAATACCTCTCGATATTGGAGAGAT
ATGTACATTGGAGATGATTGAACTGATTTGCTGTAGCTCTTCTGCTCAGAATTCAGCAAATGAAATTCGCGAAGAACAAG
AGAGCATGGGAAATTCTTGTCTTGACATACGCGTTTATGGTAAGTTTTCCCTTTAA
>ST4.03ch01_PGSC0003DMG400025259_66306351_66310538_+
ATGGCAGACTGTGCTGTCGTTTTCTTACTTGACAAACTCACAAACTTATTAGCGGAAGAAGCAATATTGCTTCAGGGAGT
CAAGCATGATATCCAGTATATCAAAGATGAATTAGAGAGAATGATTGCCTTTCTTGGTGTGGCTGATGCTTTCGAAGAGG
GAGATGCTGAGGTCAAAGTCTGGGTTAGGCAAGTGAGAGATGTCGCCAATGACATTGAGGATGTTCTTGATGAGTCCATG
CTCTTGTCGTATGATCATCACTACCGTGGATCTTGTTGTTTCATTGCTAAATTGGTTTTCTCAATCAGAAACATCAAATT
CCGCCATAAACTTGTCATTGAAATCCAAGCCATCAAATCAAGAGTTGACAATATTGCAATGGGCCATCATAGGTACCGTT
ACAAATTTTATGTCCCGGAGCAAGGTTCATATTCTAACCATGCCTACGATACTGCAAATGATCGCAGAGGTGATGCATTA
TTGTTAGAAGAAGCTGAGCTTGTGGGCATTGAAAATCCCACACAGCAGCTAATCGGTTGGCTCGTGGAGGATGATCCTAG
ACTTAAAGTGGTTTCAGTGGTGGGGATGGGAGGTTCAGGAAAGACCACCCTGGTTAAGAAAGTGTACGAGGATGCAGCAG
TCAAGAAAAACTTCAGTAGCCTTGCTTGGATAACAGTTTCCAAGTCCTTCAAGGTTGAGGAAGTTTTGAAAGATATGATT
CAACAGCTCTATGATGAAGTGAAGCAGCCAGCACCTGAAGGTCTAAACACCATGAGTAGTAACAGGCTAAAAACAATAGC
AAAAGTATTCCTCCAATCGAGAACGTATGTGCTAGTTTTTGATGATGTCTGGACCATTCAAGCTTGGGAAGCTATCAGAC
ATGCATTGCCTGATGTAAATAATGGAAGTCGTGTTATCCTCACAACACGTCTTTTGGATGTGGCTTCCTTCTGTAGCATA
GAGACCAATGGCTATGTTTATGAGGTGAAACCCTTGTCTACTGAAGAGTCATGGATTCTTTTCTGCCAAAAGGCATTTCA
TGGTTATTCATGTCCTTCACACTTGGAGAGCATTTCAAGGAACATCTTGAAAAAATGTGGTGGACTGCCGCTGGCTGTTG
TGGCCGTTGGTGGGGTTTTGGCTACAAAGAACAGGAACAACATTAGGGAATGGGGAATGCTTAATCACAGCCTTGGTCCT
GAGCTGGATAGCAATGACAAATTTGAGAGTATGAGAATAGTTTTGTTACTCAGTTTCAATGATCTCCCCTACTATCTTAA
GCCATGTTTCCTGTATTTGAGTATCTATCCTGAGGATCATCTAATTGAGCGCAATACACTGATCTACCGGTGGATAACGG
AAGGATTTGTAAAACAAAAAGTACGGAGGACAGTTGAAGACGTTGCAGACAGCTATCTCAATGAGCTCATCAACAGAAGC
TTGATCCATCCAGTGCAGTACAATGATGACGGTAGCATGAAATTGGGTAGGATTCATGATTTATACCGCGAGCTTATTCT
TTCAAAATCAAGAGATGATAACTTCACTGCAACAGTGGATGAGCATAATAAATTGTGGCCTGAAAAAACTCGATGGCTGT
CAATGCATGGCATGTTGGGCAACCTACAAGTGAAAAGGTCAGTCACTAAACTTCGCTCTTTGCTTACATTTGGTGTAGCA
GATCCACAGTCCTTGTCTTGCATAAGTCAAGTGCTTGGTAGCTCCCGGATGCTAAGAGTTTTAGATTTGAGAGGAGCTCC
TCTAAATATGATTCCAGAGACAGTCTTCCAATTGTTTCACTTAAGGTATTTAAGCTTGAGGAATACCAATGTGAAAGTGC
TTCCAAGATCCATTGGAAGACTCAAACAGCTAGAAATATTAGATCTGAAGCAGACATATGTCACTGAGTTGCCTGTGGAG
ATTTTAAAACTTGAAAATCTCCGTCACCTTTTAGTCTATAGCCACGTATCCTATTCGTATCTTCCTTACAATTGTTCACC
AGGTTTTAAGGCTTTCCGAGGAATTGGAGCTTTGAGAGCCTTGCAGAAACTTGTGTATATTGAGGCAACCCCTGGCAGTG
GCATACTTAAAGAAGTAGGAATGTTGGGTGAACTGAGACGACTTTGTATTCTGAAGTTGAGAAAAGAAGATGGTTGGACT
GTGTGCTCATCAATTCAAAAGCTCCACAAGCTTGAGTCTTTAAATCTTAAATCAGTGGAAGAGCATGAGATCCTTGATCT
TTCTTATCTGTCGTCTCCTCCGCCTCTTCTTCAGCGCCTGTATTTGACAGGACACATTGTTATGTTGCCTGCGTGGATTC
AAGATCTTAATTCCTTGGTCAAAATTTACTTCAGGTGGACTCATTTAACAGAAGATCCACTGAAATATCTACAAGATTTG
CCCAATCTTGTCCATCTTGAATTTCTTGTAGGATACACAGGAAAGGAACTCTACTTTGAGCAAGGGAAATTTCAAAGGCT
TAAGCTTTTAAATTTGGACAAGCTGGAAGGACTAAGGCAGGTGACAATCGGCGAAGGTGCAGTACCTCATCTTGAGAAGC
TGGTTATCCAGAGATGTGCTTTGCTTGAAACTGTGCCAACTGGAATCGAGTACCTCCTAAATCTGAAGGTTCTTGAATTT
TTTGACATGCCTGATGAATTTATCATGACATTGCGTCCAGAAAAACTAGGTGCTGATGCTTGGAAAGTTTCACATATCCC
TGAAGTATTCTATACATATTGGAGGGACGGTTGTTGGATGGTACATTCACTAAAGGAAAAGGAGAAAAATCAGATTTCTG
ATCAGTCTGGAGCTGTCACTAGGACCTATGGAAGGCGAAATTCCCTCTAG
>ST4.03ch01_PGSC0003DMG400006316_66597399_66601144_-
ATGGCAGACTGTGCTGTCGTTTTTGTACTTGACAAACTCACAAACTTCATAGCTGAAGAAGCAATATTGCTTCAGGGAGT
GAAGCATGATATCCAGTATATCAAAGATGAATTGGAGAGAATGATAACCTTTCTTGGTGTGGCTGATGCTTTCGAAGAGG
GAGATGCTGAGGTCAAAGTCTGGGTTAGGCAAGTGAGAGATGTCGCCAATGACATTGAGGATGTTCTTGATGAGTCCATG
CTCTTGTCATATGATCATCACTACCGTGGATCTTGTTGTTTAATTGCTAAATTGGTTTTCTCAATCAGAAACATCAAATT
CTGCCATAAACTTGTCGCTGAAATCCAAGCCATCAAATCAAGAGTTGACAATATTGCAATGGGACATCATAGGTACCGTT
ACAAATATTATGTCCCGGAGCAAGGTTCAAATTCTAGCCATGCATACGATACTGCAAATGATCGCAGAGGTGATGCTTTA
TTGTTAGAAGAAGCTGAGCTTGTGGGCATTGAAAATCCCACACAGCAGCTAATGGGTTGGCTCGTGGAGGATGATCCTAG
ACTTAAAGTGATTTCGGTGGTGGGAATGGGAGGTTCAGGAAAGACCACCCTGGTTAAGAAAGTGTATGAGGATGCAGCCG
TCAAGAAAAACTTCAATAGCCTTGCTTGGATAACAGTTTCCAAGTCCTTCAAGGTTGAAGAAGTTTTGAAAGACATGATT
CAACAGCTCTACGATGAAGTGAAGCAGCCAGCACCTGAAGGTCTAAACACCATGAGCAGTAACAGGCTTAAAACAATAGC
AAAAGTATTCCTGCAATCGAGAACGTATGTGCTAGTTTTTGATGATGTCTGGACCATTCAAGCTTGGGAAGCTATCAGAT
ATGCATTGCCTGATGTAAATAATGGAAGTCGTGTTATCCTCACAACACGTCTTTTGGATGTGGCTTCCTTTTGTAGCATA
GAGACCAATGGCTATGGAGGTGAAACCCTTTTGTCTACTGAAGAGTCGTGGATTCTTTTCTGCAAAAAGGCATTTCATGG
TTATTCATGTCCTTCACACTTGGAGAGCATTTCAAGGAACATCTTGAAAAAATGTGGTGGACTGCCGCTGGCTGTTGTGG
CCGTTGGTGGGGTTTTGGCTACAAAGAACAGGAACAACATTAGGGAATGGGGAATGCTTAATCACAGCCTTGGTCCTGAG
CTGGATAGCAATGACAAATTTGAGAGTATGAGAATAGTTTTGTTACTCAGTTTCAATGATCTCCCCTACTATCTTAAGCC
ATGTTTCCTGTATTTGAGCATTTATCCCGAGGATCATCTAATTGAGCGCAATACACTGATTTACCGGTGGATAATGGAAG
GATTTGTAAAACAAAAAGAGCGGGGGACAGTTGAACACGTTGCAGACGGCTATCTCAATGAGCTCATCAACAGAAGCTTG
ATCCATCCAGTGCAGTACAATGATGACGGTAGCATGAAATTGGGTAGGATTCATGATTTATACCGCGAGCTTATACTTTC
AAAATCAAGAGATGGTAACTTTACTGCAACAGTTGATGAGCATAATAAATTGTGGCCTGAAAAAACTCGATGGCTGTCAA
TGCATGGCATGTTGGGCAACCTACAAGTGAAAAGGTCAGTCACTAAACTTCGCTCTTTGCTTACATTTGGTGTAGCAGAT
CCACAGTCCTTGTCTTGCATAAGTCAAGTGCTCAGTAGCTCCCGGATGCTAAGAGTTTTAGATTTGAGAGGAGCTCCTCT
AAATATGATCCCAGAGACGATTTTCCAAATGTTTCACTTAAGGTATCTAAGCTTGAGGAATACCAATGTGAAAGTGCTTC
CAAGATCCATTGGAAGACTCAAACAGCTAGAAATATTGGATCTGAAGCAGACATATGTCAGTGAGTTGCCTGTGGAGATT
TTAAAACTTGAAAATCTCAGTCACCTTTTAGTCTATAGCCTCGTATCCTATTCGTATCTTCCTTACAATTCTTCACCAGG
TTTTAAGGCTTTCCGAGGAATTGGAGCTTTGAGAGCCTTGCAGAAACTTGAGTGTATTGAGGCAACCCCTGGCAGTGGCA
TACTTAGAGAAGTAGGGTTGTTGAGTGAACTGAGACGACTTTGTATTCTGAAGTTGAGAAAAGAAGATGGGAGGACTGTG
TGCTCATCAATTCAAAAGCTTCGCAAGCTTGAGTCTTTAAATCTTAAATCAGTGGAAGAGCATGAGATCCTTGATCTTTC
TTACATGTCATCTCCTCCGCCTCTTCTTCAGCGCCTGTATTTGACAGGACACATTGTTAAGTTGCCTGCGTGGATTCAAG
ATCTTCATTCCTTGGTCAAAATTTACTTCAGGTGGACTCATTTAACAAAAGATCCACTGAAATATCTACAAGATTTGCCC
AATCTTGTCCATCTTGAATTTCTTGTACGATACACAGGAAAGGAACTCTACTTTGAGCAAGGGAAATTTCAAAGGCTTAA
GCTTTTAAATTTGGACAAGTTGGAAGGACTAAAGCAGGTGACAATCGGGGAAGGTGCAGTACCTCATCTTGAGAAGCTGG
TTATCCAGAGATGTGCTTTGCTTGAAACTGTGCCAACTGGAATCGAGTGCCTCCTAAATCTGAAGGTTCTTGAATTCTTT
GACATGCCTGATGAATTTATCATGACATTGCGTCCAGACAAACAAGGTGCTGATGCTTGGAAAGTTTCACATATCCGTGA
AGTATTCTATACATATTGGAGGGACGGTTGTTGGATGGTACATTCACTAAAGGAAAAGGAGAAAAATCAGATTTCTGATC
AGTCTGGAGCTGTCACTAGGACCTATGGAAGGCAAAATTCACTCTAGTCGCTT
>ST4.03ch01_PGSC0003DMG401026043_69673834_69679058_+
ATGGTTGATGTGGTGGTTGATGTGGTGGTGGAAATTCTGTTAGAGAACTTGAAGAAATTGGTGATGGAGAATGTGGAGTT
AATCGGAGGAATTAAAAATGAAATCGAGAATCTGTGTGATGATTTGAGTGAATTCAATGCCTTTCTCAAGCAAGCTGCAA
TGGTCCGCAGCGAAAACCCAGTTCTGAAAGAATTAGTGAGGAGTATCAGGAAAGTGGTGAATCGTACTGAAGATGCTATT
GATAAGTTTGTAATAGAAGCTAAGGTTCATAAGGACAAAGTGTTTAAAGGGGTTTTCAACATACCTGTACATTATAAAAG
AGTGAGGGACGTCGCTGTGGAGATTAAAGATATCAGAGATAAAATGAGAGAAATTCGGCAAAATAAGGCACATGGCCTTC
AGGCACTTCAAGATCATGATGATTCAATCAGCAGAGGTGGAGAAGAGAGACAGCCTCCTGTGGTTGAGGAAGATGATGTG
GTGGGCTTTGACGATGAGGCGCAGATGGTAATCGACCGTCTTCTTAAAGGATCAGGTGATTTAGAGGTTATTACAGTTGT
TGGAATGCCTGGTCTTGGCAAAACTACACTAGCCACTAAGATCTTCAAGCATCCAAAGATTGAGTACGAGTTCTTTACTC
GACTTTGGCTTTATGTTTCCCAATCATACAAGACAAGAGAATTATATCTTAACATCATCAGTAAGTTAACCGGAAACACC
AAGCATTGCCGTCATATGTCTGAAAGGGATTTAGCTCTTAAAGTAAGAGAGATTTTGGAAGAAGGAGGAAAATACTTGAT
TGTCTTAGATGATGTCTGGTCGACAGATGCTTGGGATCGTATCAAGATTGCTTTCCCGAAAAATGACAAGGACAATAGAG
TATTGTTGACTACTCGAGATCACAATGTCGCAAGATATTGCAATAGGAGTCCACATGATTTAAAATTTCTGACTGATGAA
GAAAGTTGGATTTTACTGGAGAAAAGAGCTTTACACAAAGCTAAATGTCCCCCCGAATTGGAAACAAATGGAAAAAGCAT
AGCCAGGAAGTGTAAAGGACTACCCCTTGCTATTGTGGTGATTGCAGGAGCTCTAATTGGGAAAGGCAAGACAATACAGG
AATGGGAGCAAGTGGATCAGAGTGTGGGCGAACATTTTATAAATAGAGATCAGCCAAATAAATTGGTGCGGATGAGTTAT
GATGTTTTGCCTTATGACTGGAAAACTTGCTTTATATATTTTGGTATATTCCCCAGAGGCTATTTAATCCCTGCCAGGAA
ATTGATCCGCTTATGGATCGCGGAAGGGTTCATCCAGTACAGAGGGAATTTATCCCTTGAGTGTAAAGCAGAGAATTACT
TGAATGAACTCGTGAATAGAAATTTAGTGATGGTAATGCAAAGGACGCTTGATGGACAAATCAAAACTTGTCGTGTTCAT
GACATGTTGTATGAGTTTTGCTGGCAAGAGGCCACGACAGAGGAAAATCTTTTCCATGAAGTAAAATTCGATGGTGAGCA
ATCTGTTCATGAAGTATCCACTCACCGTCGCTTGTGCATTCATTCCTCTGTTGTGGAATTCATTTCTAAGAAGCCCTCTG
GTGAGCATGTTAGGTCATTCCTATGTTTTTCTCCAGAAAAAATTGACACTCCTCCAACTGTCAGTGCAAACATATCAAAA
GCCTTTCCATTGCTAAGAGTGTTTGATACTGAATCCATCAAAATCAATCGCTTTTGCAAGGAGTTCTTTCAATTGTATCA
TCTGAGGTATATTGCTTTCTCACTTGACTCGATTAAATTCCTTCCGAAACATGTTGGGGAACTTTGGAACGTACAAACCC
TCATTGTCAACACACAACAGATCAACTTTGATATTCAAGCAGACATATTGAACATGCCCCGGCTAAGGCATCTGCACACC
AACACGTCTGCTAAATTGCCTACGCCTGCTAACCCCAAAACAAGTAAGACTACCTTGGTAAATCAAAGCCTGCAAACCCT
CTCCACAATTGCACCAGAAAGCTGCACTGAGTATGTTCTCTCGAGAGCTCCGAACTTGAAAAAACTGGGCATTCGTGGAA
AAATAGCTAAGCTAATGGAACCAAGTCGGTCCATATTGTTCAACAATGTTAAGAGGCTGCAATTTCTTGAGAACTTGAAG
CTGATAAATGTTGGTCAGACTGATCAGACACAATTACGCCTTCCTCCAGCATCTCTATTTCCAACTAAGTTGAGGAGGCT
GACTTTATCAGACACCTGGTTGGAGTGGGATGATATGTCTGTATTGAAACAGTTGGAGTACCTTCAAGTCTTGAAGCTGA
AAGACAATGCATTTAAAGGAGAGCACTGGGAACTAAATGATGGAGGTTTTCCTTTCCTAGAAGTGTTATGCATTGAAAGG
GCAAACTTAGTTTCTTGGAATGCTTCCGGTGATCACTTCCCGAGACTTAAACATCTTCACATATCATGTGATAAACTTGA
GAAGATCCCCATTGGCCTGGCCGATATACGCAGCCTCCAAGTGATGGATTTGCAAAATTCCACCAAATCAGCAGCAAAAT
CTGCCCGAGAGATACAAGCCAAAAAAAACAAGCTGCAAACTGCTAAATCCCAGAAGTTCGAGCTTTCTGTATTCCCTCCT
GATTCTGATGTACAGACAGCTTCTTAG
>ST4.03ch01_PGSC0003DMG404026043_69682241_69687450_+
ATGGTTGATGTGGGGGTGGAATTTCTGTTAGAGAACTTGAAGCAATTGGTGCTGGACAATGTGGAGTTAATCGGAGGAGT
TAAAGATGAAATCGAGAATCTGCATGATGATTTGGAGAAATTCAAGGCCTTTCTTAAGGAAGCTGCAATGGTCCGCAGCG
AAAACTTAGTTCTGAAAGAATTAGTGAAGAGTATCAAAAAAGTGGTGAATCATGCTGAAGATGCTATTGATAAATTTGTA
ATCGAAGCTAAGAATCATAAGGATAAAGGGTTTAAAGCGGTTTTTCATAAACCTGCACATTATAAAAGAGTGAGGGAGGC
CGCTGTGGAGATTAAAGGTATAAGAGATAGAATGAGAGAAATTCAGCAAAATAACGCACATGACCTTCAGGCACTTCAAG
TTCATGATGATTCACTCAACAGTGGGGAAGAGAGACAGGTATTGCTTCAAGTCCTTGATTTCGACAAAATTCGCTCAAAG
CCTCCTGTGGTTGAGGAAGATGATGTGGTGGGCTTTGACGATGAGGCGCAGACGGTAATTGATCGTCTTCTTGAAGGATC
AGGTGATTTAGAGGTCATTCCAGTTGTTGGAATGCCTGGTCTTGGCAAAACTACACTAGCCACTAAGATCTTCAAGCATC
CGAAGATTGAGTATGAGTTCTTTACTCGACTTTGGCTTTATGTTTCCCAATCATACAAGACAAGAGAATTATATCTTAAC
ATCATCAGTAAATTCACCGGAAACACCAAGAATTGCCGTGATATGTCTGAAACGGATTTAGCTCATAAGGTACGAGAGAT
TTTGGATGAAGGAGGAAAATACTTGATTGTCTTGGATGATGTCTGGTCGACAGATGCTTGGGATCGTATCAAGATTGCTT
TCCCAAAAAATGACAAGGGCAATAGAGTATTGTTGACTACTCGAGATCACAAAGTCGCAAAACATTGCAATAGGAGTCCA
CATGATTTAAAATTTCTGACTGATGAAGAAAGTTGGATTTTACTGGAGAAAAGAGCTTTTCACAAAGCTAAATGTCCCCC
CGAATTGGAAACAAACGGAAAAAGCATAGCCAGGAAGTGTAAAGGACTACCCCTAGCTATTGTGGTGATTGCAGGAGCTC
TAATTGGGAAAGGCAAGACAATAAAGGAATGGGAGCAAGTGGATCAGAGTGTGGGCGAATATTTCATAAATAGAGATCAG
CCAAATAATTGTAATAAACTGGTGCGGATGAGTTATGATGTTTTGCCTTATGACTGGAAAGCTTGCTTTTTATACTTTGG
CACATTCCCCAGAGGCTATTTAATCCCTGCCAGGAAATTGATCCGCTTATGGATCGCGGAAGGGTTCATCCAGTACGAAG
GGAACTTATCCCTTGAGTGTAAAGCAGAGGAATACTTGAATGAACTCGTAAACAGAAATTTAGTGATGGTAATGCAAAGG
ACGCTTGACCGACAGATCAAAACTTGTCGTGTTCATGACATGTTGTATGAGTTTTGCTGGCAAGAGGCCACGACAGAGGA
AAATCTTTTCCATGAAGTAAAATTCGGTGGTGAGCAATCTGTTTGTGATGTATCCACCCACCGTCGCTTGTGCATTCATT
CCTCTGTTGTGGAATTCATTTCTATGAAGCCCTCTGGTGAGCATGTTAGGTCATTCCTATGTTTTTCTCCAGAAAAAAAT
GACACTCCCCCAACTTTCAGTGCAAACATATCAAAAGCCTTTCCATTGCTAAGGGTGTTTGATACTGAATCCATCAAAAT
AAATCGCTTTTGCAAGGAGTTCTTTCAATTGTATCATCTGAGGTATATTGCTTTCTCATTTGACTTGATTAAAGTCCTTC
CGAAAGATATTGGGAAACTTTGGAACGTACAAACCCTCATTGTCAACACACAACAGATCAACCTTGATATTCAAGCAGAC
ATATTGAACATGCCCCGGCTGAGGCATCTGCACACCAACACGTCTGCTAAATTGCCTACACCTGCTAACCCCAGAACTAG
TAAGACTACCTTGGTAAATCAAAGCCTGCAAACCCTCTCCACAATTGCACCAGAAAGCTGCACTGAATATGTTCTCTCGA
GGGCTCCAAAGTTGAAAAAACTGGGCATTCGTGGAAAAATAGCTAAGCTACTGGAACCAAGTCTGCCCGTATTGTTCAAC
AATGTTAAGATGCTGCAATGTCTTGAGAACTTGAAGCTGATAAATGTTGGTCAGACTGATCAGACACAATTACGCCTTCC
TCCAGCATCTCTATTTCCAACTAAGTTGAGGAGGCTGACTTTATCAGACACCTGGTTGGAGTGGGATGATATGTCTGTAT
TGAAACAGTTGGAGTACCTTCTAGTCTTGAAGCTGAAAGACAATGCATTTAAGGGAGAGCACTGGGAACTAAATGATGGA
GGTTTTCCTTTCCTAGAAGTGTTATGCATTGAAAGGGCAAACTTAGTTTCTTGGAATGCTTCCGGTGATCACTTCCCGAG
ACTTAAACATCTTCACATATCATGTGATAAACTTGAGAAGATCCCCATTGGCCTGGCCGATATACGCAGCCTCCAAGTGA
TGGATTTGCAAAATTCCACCAAATCAGCAGCAAAATCTGCCCGAGAGATACAAGCCAAAAAAAACAAGCTGCAAACTGCT
AAATCCCAGAAGTTCGAGCTTTCTGTATTCCCTCCTGATTCTGATGTACAGACAGCTTCTTAG
>ST4.03ch01_RDC0001NLR0007_75953282_75956514_+
AAGTTGATTATACAGTATATGTGTTTTGCCAAAAGTGAGATAAATACTTAATAGATAGTTATTAACATGATGATAATGAT
AATCTGCATTCCCAAACAGACACTGTAGTGGCTCTCTGATCTCTCCCTTGCTGCATAGATTTTCAGTGTTTTCTTCTGTG
AAAATTCCTCCTGCGCCTTTTATGTCCCCTCTGTAGTATGTATATCATTTCATTAATGATAGTTTCAAAAGAGTCTATGA
ACCATCTTGGCCTTTCAAAGCGGTATATGAGATACACTATGCCAAATCCAAATGTCAAGCCACAACCATACCCGATTAGG
ACAGATTGCCAAGTCATTTCGCTAAGAAAACTTGGCTCATCTTCTTCTTGTTCAACCGGTACTGATGCACTCTTATGCTT
CCCACATTCATTTGACAGTGGAAATCCACATAATTCAGAGTTTCCTAAATAGGAATCATTTGAAAACGTATTGAACTGAT
TACTCTGAGGAATAGGTCCAACAAGATGGTTGTGTGACAGATTTAGGACCGCCAGAAATGTGAGACTCGCCAATTCCACT
GGAATTTTGCCGGTAAGCTGGTTAAATGAAAGGTCCAGAGCTTCAAGAGTGCTCATGTTCTTCATTTCAATAGGAATGTG
TCCTGTGAGGTTGTTATGAGATAAATTCAGCAGCAGAAGTGAATTCAAGTTCCCAATGAATTTAGGGATTTCTCCTTCAA
ACTTGTTCCTTGACAAATCGATTGTTGTGAAAATCTTCAACATCTTGTTGAATTCAATCTCTTGATTTTTCATCACTAAT
ATCATCGATTCCGCATAGTGATCTTTATGATAAACCCCATACCAAGTGTTAGGACTTTTGAAATATAAAGTTTCCTCAAG
ATACTCCAATCCTGATTTGTGTGAATCCATGTTTATCATAGCTTTGAAACTTTTTAGTACCTTTGTAGGTAAAGAGCCAG
TAAATGAATTGTCTGAGAGATCAAAGATCCTCAAATTTGGAAATGGTGATTTCGTTTGGTAACCACCAATGGGTCCGTAA
AATCTATTAGATTTCAGTATGAGAGCCTCTAACTCTTGCAATGTTTCCAGCCAGGTGGGAAATGTAGATTGGATTTTATT
GTTTCCCAAATCAAGGACTTTTAAGGATGTACAGTTGACTAGGGATGTTGGGATAGAACCTTCCAATTGATTTTTGCTCA
AACTAATATGAACTAGTGCACTATTCTTTGGGAATTTGTTTGGGATGGGTCCATGGAAGTTATTTGCTCGTAAGTCTAAG
ACCTTGAGCAAGGAAGAAGTAAACAAGCAATTGGGAATTTCAGCACTCAAATTATTGTAAGACAGATTTATAAGATAAAG
TTCAGTTATGGTGCAAATGGGAAATGGCAAAGGTCCTCTGAGTGAATTTGATTGAAGATCAAGTACCCTTATTGTCTCCC
ATGGTAGATGGTCTAAGCTTGTAAGGAAGTTGTGAGAGACATTAAGGAATTGCAATGCACTCAAACCCCCAAACCATTTA
GGGAACTGACCATGAATTTCATTCTCCGAGAGATCCAAAACCCATAATTCCTTAGAGTTCAATAAGAAATCTGGGAAATC
TTTCACACGACAAGAGCCTAAACGTAAGGAAAGAAGAAGGGGAAAAGTGGTGTTGATATTGCTACTCCATGATAAACCAC
TATGAGAAAGATCAAGATATTGAAGGTTTGTCATACTTGAAAACATATCTGCTCCAATCTCCCCACTCAACTTATTTTGT
TCAAGATAGACAGCAGTTAGGTTCAGAAGATCTCCAAGCGATTGAGGTATGGGACCAGAGAATTGATTATGAGACAAATA
AAGCTCTTCTAGAGAATTGGTCTTAAACTCGGGAAGTGGTTCACTGAAACGATTCCTCCCCAGCAATAACTGTACCAATG
AAGGAAGACTAGTCATCCAAGACGGGATTGATCCGTTGAGTGAGTTTTCAGACAAATCAAGGTAAATTAGATTTTGAAGC
CTGCTAGCAGTAAAAGGAGGAAGTGTACCACTGAGTGAATTGTTTCTCAAACTCAAATCTTCAAGCTTTGTCAAATTCAC
AAGAGAAGATGGGAACCGGCCAGTGAAGTTGTTGTTCTCCAGTGATAAGGATGTAAGCTTTTGCAAGTTGGAAAAAAAAT
CAGGAATTTCACCCTCCAAATAGTTGTCTGAAAGATGTAGTTGGGTGATTTGTGAAAGGTTCCCGATGAATTCTGGAAAT
GGTCCGGCAAGGTTGCACCCAGAAAGTTGTAGAATCTTTAAGGCTTTGAGAGTAGTAGTTCCGAGTGAATTGGGTATCCC
TCCATAAACATTATTAAAAGAGAGATCTAACTCCCTTAGTGAATGAGTACTGCTGCTCCAGTTAAAGTACTTGGGTAAGG
AAACAGTTAGATAATTTCCTGGCAATCTGAGAGTTTCCAGATTGGATAGGAGGAAAATGCTTTTTGGCAAGTCTCCTTGC
AACTTAGTGCTTGCAAGATCAAGATATCTCAAAGAAGAAGAGAATAATAGATTCATGGGTATGCTGGATGAGATGTTTAC
CTTATAAAGAGAAAGTATCTCTAACTTGGTTAAGTTTTGAAAGAGCATATTGAATCCTTCCTGACTGAACTTGACATCGA
AATTATTAGAGAGATCAAGGGATACTAAACTGGACAAGTGTGAGATTTCTAATGGAATCCTTCCTTTGAACCAACAATAA
GAGAGGTTGAGATGTGTTAAGCTGACCAACTGACTAATCTCCTGTGGAAATTGAGAACCCCAAAAGCCATTAAGGGAAAG
ATTGAGTGTTTGAAGATGACGAAGCTGGAAAAGGCTACTATTGGGATGTAGAGTTCCTCCAAGTCTGCTACAACTGAGGT
CCAAACCAATGACATGGCCAGTTAAGAGATTGCAGGTAACTCCATCCCACCTACAACAATCCATACTACTCATATTCCAC
GACGTCATCTTAGGATAAGAAGATTCACAATAACCATCGTCTGTCAAATTAAGTGAATGCTTAAACTGTAAAAGTGCAAT
GGAATCATGGGAAGAGCAAAGTGGATTACCAAATGAAAATGAAACCACTTCAACTGCATACACAAATAGAATTATAAGAG
ACAATATTATTCTCTCCATCTCTCTGTCTTTAATTTATCTTCTATGTCTAATACCAAATGTGACTATGGAAAGACAAGCT
ATCATTTATATACAGTTTCAAACCATCACAAA
>ST4.03ch01_PGSC0003DMG400002799_78211068_78215663_+
ATGGCTAGTGAATCCAAGTCTCAAGTGTTGTTGAGTTTCAAAGGCAATACCTTCGCAGATCATCTCTACGAAGCTCTAGC
TGGAGCAGGTTTTGTAACATTAAGAGGTGGCGATGGAAACGAGGGAGGAGAAGAAATCAAATTGAAATTACGAAAGGGTG
TTGAAGAATCAGGGATTTCAATTATAATCTTTTCAAATGATTATGTGTCTTCAAGTTTGTGTCTTGATGAGTTGGTAATG
ATCTTGAATTGTAGTAAAAGGAGATCAGTTCTGCCAATATTTTACCATGTGGATCCTTCTGATGTTAGGAAACAAAAGGG
GAGAATTGGAGAAGCATTTGATAGGTATGAAGAAGCTAAGGTTAGAAAATGGAAGGAAGCACTCAAACAAGTTGCAGATT
TGGGAGGAATGGTCTTACAGAACCAAGCTGATGGGCATGAGTCAAAATTCATACAGAAGATCCTTAAAGTGGTTGAGAAT
AAACTGAGCAGGCCAGTCCTGTATATTTGCCCTCATCTGATTGGAATAGAACGGCGTGTTGAAAAGATCAACTCATGGCT
AGAGGATGGATCTACTGATGTTGACACTCTTGTTATCTGTGGCATTGGTGGAATAGGCAAGACAACAATGGCAAAGTATG
TGTATAATTTGAACTATAGTAAGTTTGATGGTAGCAGCTTTTTGTCCAACATTAGAGAAAATTCAACACACCATAAAGGT
TTTGTTACTCTTCAAAGGCAATTTCTTTCTGATATTTGCAAGAGAAAGAAGAAACCTATGTTTTCTGTGGACGAGGGAAT
GACTGAGATGAGAGATGCTGTAAGTTGTAAAAGAATCCTTCTTGTTCTTGATGATGTTGATAGTCGTGACCAATTGGATG
CTCTACTGGAAATGAAGGACTTGTTATACCCTGGAAGTAAAGTCATAGTGACAACTAGGAACAAGAGATTGCTTAGGCCT
TTTGATGTGCATAAGCTTTACGAGTTTGAAGCTTTGAATAGAGATGAATCAGTTGAGCTCTTAAGTTGGCATGCATTTGG
TCAAGATTGTCCTATTAAAGGTTTTGAAGTGTGTTCAGAACAAGTAGCAATCCATTGTGGAGGACTTCCATTAGCACTTG
AAGTTCTTGGTGCTACTTTGGCAGGAAGAAACATAGATATTTGGAGAAGTACAATACAGAAATTAGAAACAATTCCGAAT
CATCAAATTCTCAAGAAATTAGCAATAAGTTATGAATCTCTGGAGGATGATCATGATAAAAATTTGTTTCTCCACCTAGC
TTGCTTTTTCATTGGGAAGGACAGAGATTTAGTAATAGCTATTCTCAATAGGTGCAACTTTTACACTGTAATTGGAATAG
AGAATCTCGTTGACAGAAATTTTGTAAAAATTAGTGAGTCTAACAGGTTGATTATGCATCAAATGATTCGAGATATGGGA
AGAGACATTGTTCGCCAAGAATCACCAATGGAGCCTGGGAAACGCTCTAGACTATGGCGCTCCAAGGATTCCTATAATGT
CTTAATCCAGAACCTTGTAAGGAATTCTGTCTCATATGGCTTTTGTCTAACTTTGTGTTCATTTCTATCTTTTGTCATTC
AGTTCCTTAAATATCTGAAGATTTTCGATCTCAGCCATTCCTACGAGCTTCTAAGAACACCTGATTTCTCTGGACTACCC
AACCTTGAGAAATTGATCCTTCGATATTGTACAAGCTTAATTGAGCTTCATGAGACCATTGGATGTCTCGAATCACTTGT
TCTGTTGAACCTCAAAAATTGCAAAAATCTGCAGAGACTTCCAGATAGCATTTGCATGCTAAAATGTCTGGTCACACTAA
ATATCTCTGGTTGCTCAAGTCTTGAATATGTACCGATGGATCTAGATAAAGTAGATTCACTGAGAGAGCTCTATGCTGAT
GAAATTGCAGTTCATCAAATGGTTTCTACTGCAGAAGAGGTCCAACCGTGGTATGGATTCCTGCGGTCCTGGATGTGCAA
GGGGACAATATGTCCTAAAGTTTCACACATTAGTTTACCCAATTCTTTGGTTACTTTGAGTCTTGCTAAATGTAATCTAT
CCGATGATACTTTTCCAGTTGCTTTCAATAGCCTCTCGTTATTGCAAAACTTAGATTTGAGCCAAAATAAAATTTGCAGT
CTACCAAAGGGCATAAGTTATCTTACTAGACTTCAGAAGCTAGAAGTGGAAGGCTGTGAAAAGCTCAAATCTCTCATAGG
GCTTCCCAATATAGAACATCTCAATGTTACTAACTGCAGCTTGTTAGAGAAAATATCATATCAATCTAAATCATCTAGTC
TGAAGAATTTGCTGGTCTCAAATTGTGTTGAATTAGTGGAAATAGATGGAAATTTCAAGTTAGAGCCCTTGAGAAATACT
GAGGCAGAGATGCTTTCCAAGCTAGGCTTGTGGAACTTGGCCCCTATGAACAATGTCATGATCAATCTTACATCTAATAT
ACTGAGCTACTACCGAATACACGGTAAAGGGTGGACTCCAACAAGGAAGACAAAGAAAGTTGTTCTTCAGGTATGTCCTG
CTAACTATACCTGCAAATATCTACTTGCAATAGAATTGAAGACAGGAGCATATAAAGTTTTATGA
>ST4.03ch01_PGSC0003DMG402018257_79482156_79487988_+
ATGGCAACCCCACAAACCCGTTATTCTTTCCACGTTTTCTTGAGTTTCAGAGGCGAAGACACCCGAAAGAACTTTACTGA
TCATCTCTACACAGCTCTCATCAACGCTGGAATTCGAACTTTTCGAGATGATGACGAAATTCGCAGGGGAGAAAACATAG
AATCTGAACTGCAAAAGGGTATTCGAGAATCCAAGATTTCACTAGTTGTCTTCTCCGAAGATTACGGTTCTTCAAGATGG
TGTCTTGATGAGCTTGTCAACATTCTTAATCGAAGAAAGAAAGAGGGTCATACTGTTTTACCTGTCTTTTACACTGTGAG
CCCTGAGGATGTCCAGAACCAAACTGGAAGTTTTGCTAAAGCTTTTGTGAATCATGAAAAGAGAGGAAACGCAGAGAGTG
GAGAGAAAAGAAAGGAATGGATGGAGAAGATGGAGAAATGGAGAGTAGCTCTGAAGGAAGTTGCTGAATTAGAAGGAATG
TGCTTAGCCAAAGAAGTAGACGGGTCAGTTTCCCTGAATTTTCATCTTGCTTTGTCTCTAACATTTGCACTGCATCCCAG
GCATGAGGCAAAATTCATCCAAAAGATCATCAAGGAGATACTCAAAAGATTGAATCGCACAGTACTTAGTGTACCTTCAT
ACACAGTTGGATTAGAGTCTCGAGTGAAGGACATTAACTCATGGTTACAGGATGAATCCAGTGAAGTTGGCATTGGGATG
ATCTGTGGACTTGGTGGCGTTGGAAAGACTACTGTTGCTAAAGTAGCTTACAACTCTAATTATGACAGATTTGATGGGAG
TTGCTTTCTTGCAAATGTCAGAGAAATCTCTGAGAAACATCCAAATGGTCAGGTTTATTTGCAAAAACAAATTTTTGAAA
GTATTTTGAAAGGCAGAAAGGACAAAATATACAATGCTGATGAAGGAATTGTCAAAATGAAAGATGCTATTGGCAACAAA
AAGGTTTTTATTGTATTTGATGATGTGGATCAGCTGGATGTCTTGGATTCACTTATTGGGACAAGGGATTGGTTTTATCC
TGGGAGTAAAATTCTCATAACGACAAGGTGTGAGAAACTGTTGAAGTCCTATGAGAGGCACATGCTATTCAAGATAAAGG
AACTTGGGGTTGATGAGTCTCTAAAGCTCTTCAGTTGGTATGCTTTTGCACAAGACTACCCATTAGAAGAGTTCAAGATG
CTTTCAACAGAAGCAATACAGCATTGCGGTGGGCTTCCGTTAGCTCTTTATGATTTGGGTTCGTTTCTTTCAGGGAGAGA
TATGGAAATATGGAGGAGTAAATTGCAGAAATTGGAAGCAATCCCTCATAGCAGAGTTCAAAAGAATCTTGAGATAAGCT
ACAAGTCTCTAGATGATCATGACCAGAGGTTGTTCCTTCTTATTGCTTCATTATTTGTTGGGAAGGACAAAGATTATGTT
ATCAAATTTTTAGAGAACAGCGATTTGCACCCAACAGTTGGAATTCAGAACCTCATTGACAGATCTCTCATCAGCATTGA
TGACGAAAACAAAGTGATGATGCCTCCACTTATTCAGGACATGGGAAAAGAAATTATTCGTCGAGAATCACCAGATGATC
CCGAGAGATTGTGTAAATTATTGAACCAATGTGGTCTATCAAATTGCTTGACAGAAAACAATGTAAGAATCTTGACTTTT
CTATTCATGTTAAGCTTGTCTTGGTAG
>ST4.03ch01_PGSC0003DMG400018256_79498625_79503206_+
ATGTCTCAGTTTGCTTTTCATGCATTTCTGAGTTTGGCAACAAAAACAGGCAAGTCTTTTGGAAATCATCTTCATTCAGC
TTTATCAAATGCTGGTATTCGCGCATTCAGTGTTGATGAACTTGATATAGATGAAAAAGGGTGCAAAGAATTGCAGAAAA
CAATTCAAGAATCAAGAATTCTCATTGTTGTTTTGTCAAAAGACTATACCTCTTCAGAGAGGTGCCTTGATGAACTTGTG
TTTATACTTGAGAGCAAGAAACTTTTTGGACGTTTCGTTTTACCTGTGTTTTATGATGTGGATCCATCAGAAGTCAGGAA
ACAAAAAGGAAGTTTTGAACAAGATTTTTTAATGTATGAACAGAGATATAGATCCGGGACCGAGGAAAGGAGACTGGAAT
GGTTGCAGAAGGTGAAGGAATGGAAGGCTTCTCTAACAGAAGTTGCTGATTTGGGAGGAATGGTCTTACAGAATCAATCT
GATGGGCTGAAAATGGAACTCATTGTAATTTTCAGGTGTGAGTCAAGGTTTATTCAGGAGATTGTGAAGGTGGTTGCAGG
AAGACTAAATCGTGCAGTTTTGAGTGTAGCTCTCCACCCCGTTGGAATAGATTCTCGAGTTAAAGACATAAATCTCTGGT
TGCAGGATGGATCAACTAGTGTTGATATTATGGCTATATATGGTATGGGGGGGCTAGGTAAATCTACCCTTGCCAAGACT
GCTTATAATCTTAACTTTGACAAATTTGATGGCAGCAGCTTTCTTGCTGATGTGAATAAAACTTCAGAAAGATATGATGG
TCTGGTAAGTCTACAAAGACAACTTCTTTCAAATGTTCTAGGGAAGAAGGTTGAAAAGATATACAATGTTGATGAAGGAG
TCATCAAGATTCAAGAGGCCATCCATTGCAGAAGAATTCTTCTTGTTCTCGATGATGTGGATGATCGAGATCAGCTAAAT
GCGGTTCTTGGGATGCGAGAATGGTTTTATCCAGGTAGTAAAATAATCATAACAACCAGAAATCAGCACCTGTTTGATGC
TAGTGAGGTCTGCAGTTGTAAGATGTATAAGGTCATGCCATTGAATGCTCAAGAATCGATTCGACTCTTCAGCTGGCATG
CTTTTGGAAAAGAAAAACCTTCCGAAGATCATGAGGACCTTTCAGAAAAGGTGATACTTCATTGTAAAGGAACTCCTTTG
GCTCTCAAAGTTTTAGGTTCTTCTCTTTGTGACAGAAGTATAGAGGTGTGGGAGAGTGCATTAAGGAAGTTAAAGGCAAT
CCCTGACAATAAGATCTTGGAAAAACTTAGAATCAGCTACGATTTGCTGCCAGATGATGATGATGTACAGAAAATATTCC
TTGATATTGTCTGTTTCTTTGTGGGAAAGGATAGAGACTATGCAGTTACTATACTCGATGGATGTGGTTTTTTCTCAGTA
GTAGGAATTCAGATTCTTTCAGATAGATGTCTGATAGAAATGGACAAGGATAAGCTGAAAATGCATTCATTGATTCAAGA
TATGGGAAGAGAAATTATCCGCCTAGAATCCCCTTGGGAGCCTCAGAAAAGAAGCAGAGTTTGGCGATACAGAGATTCCT
TCAATATATTGAGTACAAAAACTGTAAGAAATCTTACTCTTTGGTATTGTATATGCATTATGATTGACTGTAATATAAGA
CTTAACTTTACCTCTTACTTCATGTTGCAGATTCTTAGATCATTAAAGATCCTCAACCTTAGTCATTCCCATTTTCTAAA
AAGAACTCCTGATTTTTCTGGACTTCCCCATCTGAAAACATTGATCCTGAAAGACTGCATTAAGTTGGTCAAGATTCATG
AATCAATTGGATGCCTTGACGGACTTGTCTATCTGAACTTGAGAGACTGCAAGAATCTAAGGAAACTCCCTGGAAGCCTT
TGTAAGCTCAAATCCTTAGAAAAACTTATTATCTCTGGCTGTTCTAGACTAGTTACGTCAGCAATAGAGCTAGGCAAGTT
AGAATCATTGACAACCCTGCAGGCTGATGGAATGAATTTTGGACAGCTAGCCCCGGTGGGTGGTAACATGAATTCATGGA
GTGCCCTCTGGAAAACTTGGTCATCAAAGTTGAGAAGATCCCCAGGCTCTAACCAGTTTTCGTTCTCTTCTTTATCAAGT
TCGCTCGTCAGCTTAAGTCTTTCTAGTTGCAACTTAACAGACGATGCTCTATCCTTCGGCCTCAGCAACCTTCCCTCATT
ATGCTTCTTGAATCTAAGTGAAAACTTGATTTATAACCTGCCTCAGAGTATCAAAAATCTTGGTAAGCTCCAAGACCTTT
GGTTAGATGGATGTCAAAGCCTCCTATCTCTGCCAGAGCTTCCGTCAAGCCTTGTTAAGCTAAAGGCAGTTAGATGCTCA
TCACTGGAAACAGTCACAAATCTACCAAACCTAATGACAACTCTCTTTTTAGATGTCATGGAAAGTGAGAGCTTAACTGA
GATTTCAGGAATTTTCAAGCTAAAGCCCATTGATAATTTTGAAGTGGAAATATTGAATGCTCTACGCCTTCTTCTCAACC
TAGATAACACATTCGATACAGTGGTGGAAATATTTAATAGGTTCACCAAAACAAAAAGGATGTATTCAGTACAGCAGGTA
AGTTTTGTTTCTTACTGTAAACTTTCTCCTCAACCTGTTGAGCAAATCCAATGTTAAGTACCTTTTCTTTTTCCTTTTTG
GCATCAGGGACTCTATGAATTTGGAATCTTCAGTACTTATTTTCCAGGAAATGAGGTTCCAAGCTGGTTCAGCAACAAAA
GTGAACAGAGATTGTTGACATTGTATGTGGATTCACTTCCTAATATCAAGATAACAGGACTGCTTATTTGCATCGTCTAT
GCACGTTCTAGTCCTCGTATATTTAGCTATTTTAGTAAATTCGTGGGATCTCATACAATTGACATCAAAGTCCAAAACAT
AACACAGGGTCTTAAGTGGATTTATGCCCCATCATTCATTGGCATTCCAGGAGAGAACAACAAGTTGACATTTTTATGCC
ACTGGAAGTTTGGCAAGTATTTACAAACAGGTGATCAGATTAATGTTTCATTGCCTTGTTGGGGTAAAACTTTTAAGATG
AAAGAGTTTGGAGCTACACTTGCTTATAACAATCCAGATTTAGACCAGTCCTCAGCATCTACTAGTGAAACAAGAGTGCT
TGCAACGCGACATACTCCACTTAGTGATTATCAATCTGAAGAAAGTGTCATGGAAGGCTTCATGCCTTTATATCAGTTGG
CGGTTCATCATTACTATCTTTCTCACCCTGAGTACTATGTCATGCGTGACAATGCAGATTTTGTTGTGAGGGCAATCTTG
AACGAGAAATTGTTCGAGGATTATGATGTGCAGACTGCAGGTTCAGGTATGTGCTTCTTATATATCTTGCATATCAAAAA
CTTTATCATGACATATACTCATTTGTGTACTATTGGATGA
>ST4.03ch01_PGSC0003DMG400018216_79510283_79515294_-
ATGGGTTCTGAAAGACCACAAACATCTTCCTCTTTTGTTTATCCATCCATTTATCACGTGTTCTTGAGTTTCAGGGGTGA
AGACACCCGCAAGACTTTTACTGACACTCTTTATGCAGCTTTGGTAGGTGCAGGGTGGCGTACATTTAAGGATGATAATG
AGACTGAGAGAGGGGAAAATATTAAGACAGAACTAGAGAATGCAATTATAAATTCGAGGAGTTCAATAATTATCATCTCG
AAGAACTATGCTACTTCAACATGGTGCCTTGATGAACTTGTCAAAATCCTTGAACATAAGAGGACAAAAGGGCATGCAGT
TCTTCCTGTCTTCTATCATGTGGATCCTTCTGAAGTTAGAGATCAGAAAAAGAGTTTTGCAGAAGCATTTGCGAGTTATG
AGAGGCAAATTAAAGCTGAAAGTGATGAAGGAAAGAGGGAGTTGATAGATAAGGTCCGAAAATGGAGAGCAGCTCTTGGA
GAGGTGGCAGATTCGGGTGGTGTTCTAGTGAACAATCAAGAGTATAAGTTGATTAGGAAGGAATCAGAGTTCATTGAAGA
AATTCTTCAACTCATTGAGGATAAGCTGAACCGGACAATATCGAGTGTTGCACCTTACCTAGTTGGGATCAGTTCACAGG
TCGAAAATATCATTTCATGGTTGCAAGACGGATCACATGATGATAATGTTATTGCAATTTGTGGGATGAGTGGAATTGGG
AAGACAACTGTTGCCAAATATGTTTTCACTACAAACTGTAGAAGATTTGAAGGTAGTAGTTTTCTTGAAAATATCCAAGA
TATTTCTCAGCAACCTGATGGCTTAATTCGTTTGCAAAAGCAGCTCCTTTATGATTTAACTGGGAAAAAGAGTAAAATAC
AAGATACTGATGAAGGAATCATCAAGATAAGAGATGCTATATGTTCTAGGAGAGTTCTAGTCATATTGGATGACATTGAT
CAACAAGAACAAATTCACGCTATAATTGGAATGAAAAATTGGTTCTGTCCAGGAAGTAAAATAATCATAACAACTAAGAA
TTCATGTTTGCTGAAGGTTCAAGAAATTCAAAAAGTCCATAAAGTCAGGGAAATGGGTAATGATGAATCGCTGGAGCTTT
TCAGTTGGCATTCCTTTGGGGAGGACCACCCAGCTGATGACTACATGGAACTATCAAAAAGGGTGGTAAAGCATTGTGGA
GGGCTTCCTCTGGCACTTCAAGTATTGGGTTCTTCTCTTCGTGGGAAAAATATTGATGTATGGAAGAGTGCATTAGACAA
GTTGGAAACAATTCCTGCAAGCCAGATCATTAAAAAACTAAAATTTGGGTATGACTCATTAAAAGATGATCATGATAAGA
ATTTGTTCCTTGACATTGCATGCTTCTTCGCAAGAAAGGATAAAGATTATGTTATTGCTGTGCTAGAGGAATCTTATATT
TATACAAGAATTGGGATTCAGAATCTCATAGATAGATTCCTTTTGATGATTGAGGGTAACAAGTTGATAATGCATCAAAT
GCTTCGGGACATGGGCAGAGAAATAGTCCGCCAAGAATCACCTAAGAAGCCTGGGAGGCGTACCCGGTTGTGGCACTACA
AGGATTCATTTAATGTATTGAGAGAAAACGTGGGCTCAGATACTATTGAAGGTCTTTTCTTTGACATGAATATGGTAAAG
GAAGACCAATCCTTCATGGGAAGTTCTAGCAGTGGAAGAAAGTGGCTGTTTACAGAAGTTAAGAGTTATCGGTTCGGTTT
CTCCAGGCATCCCAACAAATTTTCTTCAAAAACCTTAAATGAGCTTGAATTGGGAACGAATCTCTTTACAATTATGAATA
AGCTAAGACTGCTTCAGATAAATTATACCCATCTAAATGGTGCTTATAAAGATTTTCCCAAGAACCTGAGGTGGCTATAT
TGGAGAGGTTTTCCTTTGAAGTGTGTGCCAAATGATTTTCCATTGGAGAGCTTATCTGTTCTTGACATGCGGAACAGCTG
TTTGGAAAGACTGTGGGAAGGAAGAAGAGTATGGCAATTGTTTTTGTGCTATGTGCTTCCACTGGTAAAAATTCTCAACC
TCAGCCACTCTCATTCTCTTTTCAGAACTCCTGATTTTTCAGGACTCCCAATGCTGGAGAAGCTTGCTCTCAAAGAGTGT
GTCAATCTAATTGAGGTTCATGAATCAATTGGAACCTTAGATGCTCGGCTCATTTTCTTAAATATCAAAAACTGCAAAAG
ACTTCAGAAGCTACCCAGAGAGATTTGCAAGTTAAAAGTTCTTAAAACCTTCATAATATCTGGTTGCTCAAATCTTGTAG
AGTTGCCAAGAGACTTGTGGAGGATGCAATCCTTGGAAGTATTCCTTGCCAATGAAATCCCAATGAGTCAATTACCCTCT
AAGAGAAAACAGAACCCAATATGGCATGCACTTATCCGGTCTTGGGTTCCGAAGCCAAAAAAAGTTCTTGAGCTTTCATG
GGTTTGTTTACCTAAGTCATTGGTTAAATTAAGTCTATCTGAGTGCAACCTATCTGAAGTTGCTTTTCCGAGGGACTTCA
GTAATTTAATGTCGTTGCAGAACCTAGACCTCAGTAAAAATCCAATCAGTTGTCTTCCAGATTGCATCAGAACCCTTTCC
AGGCTCAACAATCTTGAATTAGGTTCTTGTACAATGCTTAAATTTCTCATAGACCTACCTCGCATCCACAATTTGAGTGT
GGGAGACTGCACTTCCCTAGAAAGAGTTACATATCTATCTGTAGGGTGCCGTGCAAAAGTTTACCATATAAATGGCTGTA
AAGAACTCACTGATATGGAGGGAAGCTATAAGTTGGAATCCATGGGAGGAGTTGAGAAAACAATGAAGTCGTTGGAATTA
AGCATGTGGGATTCTGTCGGAAGCTTTGAAGTGAAATTGTATAACAATTCAACTCATACAGAAAGTAGAGGACCAGTAAA
GGTATTTTCTCCTCTTCCATTCCCCCTTCCCACCCCAAAGAAGGGGTTGACGGATCTACTGTCATTTGTGTGGTCAAACT
TCTTCATGTAA
>ST4.03ch01_PGSC0003DMG400018213_79532647_79533277_-
AACTCAAAGTTGATTGACTTTGGTGGTAAATTTTGTTCAATGACCACCACCAAACAATTAGCTTATGATGATCAATCATT
CAATAATTCCAAGGGTTCATATGATGTGTTTTTGAGTTTCAAATGTGAAGACACAGGCAAAACTTTCACGGACCATCTCT
CCACAGCTTTAAAACAAGCCGGATTTTGCACGTTCAAAGGTGGTGGTTGTGATGATATTGATGAATCAAGAAGAGGAGAA
AACATTAATTCAGAGTCAATACAAGAATCAAAGATGTGTATAATTGTATTCTCACAAAACTATGCATCTTCTGGTTGGTG
TTTGGATCAACTTGTTTCGATTCTTGAACGTAAAATGAAGTTTGCATGTATGATATTGCCCATATTTTACCATGTTGATC
CTTCCAATCTAAGGAAGCTCAAGGGAAGTATTGGGGAAGCATTAGATAGACATGAAGAAAAATTCAAGTGTACAAGAAAT
GAAAAAGAGTATTGGGAGGACAAGTTGAAGAAATGGAAAAATGCACTTAGCCAAGTTGCTGATTTGGCTGGAATGGTCCT
TCAAAATCAGTACTCTCTCTTCCATCTTTGCCAAATGCTAAAAAGAGGAAAACAGAAAAAATATTTATATGGATATTTCA
GGCATGAATCCACTTTCATCAAGAAGATTATTAACGTTATCAGCACAAGATTAAGTCGTCCAGCCTTATATATTGCTTCT
TGTTCAATCGGAATACATCGTAGAGCGAGGCCCATTAATTCTTGGGTTCAAGCTGATGTATCGAACAATTCGAATATTGA
AATACTTCTAGTTTGTGGTATTGGAAAAACAACAATTGCCAAAATTGTTTACAATTTAAACTTTGGATATTTTGAAATTA
GTTGTTTCTTAGCAAACATAAGAGAAACTTCAAAACTCCCTAATGGTCTCATCACTTTACAAAAGCAACTTCTTTCTATC
CTTCTAAAGAATGAAAAGGTAAAAATATCAAGTGTTGATGAAGGAATCATCAAGATAAGAAATGCTTTATGTAATCGAAA
AGTTCTTCTTGTTCTTGATGATGTTGATGAACCTGATTTGGTTGAAGCTATATTTGACATGAAAGATTGGTTTGGTTTTG
GAAGTAAAATAATTGTGACAACTAGGCACAAAAGCTTACTAAGACTTCAATTAGGCCATGAGGTACATGAAGTTGGAATT
TTGTACACAATTGAAGCAAATGAGCTCTTCAATTTTCATGCATTTGGTCATGAAAACATTAATCAAATAAGTGAAGATAA
ATGCTACAAAGAATACTCAAAGGAAGTGATTGAATGGTGTGGAGGACTTCCATTAGCTCTTCAAGTTATTGGTTCTTCCT
TGGCTGGAAAATCTAAGGATGTGTGGAGAAGTGCAACAGAGAAGTTGAGAGATATACCTACAAATAAAATTGTTGACAAA
TTGAGATTAAGTTATGAGTTGTTGGAAGATGATCATGATCAGAATTTGTTCCTTCACCTTTCTTGTTTCTTTGTGTGGAT
GAAAAAAGATTTTGTAGTTAGGATATTAGATAAATGTGAGTTTTACACATTGGTGGGATTACAAAATCTCATTGATAGAA
GTAGTTTAGTGACAATTGATGATTATGTAAATGATATAAGAATGCATCAATTAGTACGTGCTATGGGAAGAGACATCGTT
CGTAGAGAAGCACCTACTGATCCTGGAAAGCATAGTAGACTTTGGCACCACGCAAATTCTTACAATGTCCTAAGAGGAAA
AACAGTAAGTACTAAGCATGTGTTTATTGAATATTTAATTTTGTCACCTTATTCCCAAATTGGTGTTTCACTAGGTATGT
GCTACCTCTCATGCATCAACAACACAAGTGTATCGGATGATTCTTCCCATCAAACAAAAAGAAATCACCTAGCACTTTGG
TTGTATGTGGAAGTGGAACTTATATTTCTTTTTGAGCTCATCACAACACCAGATTTGTCGGGGCTTCCCAATCTTGAAAT
GTTGATACTTGAACATTGTACCAAGTTAATCAATGTTGACGACACCATTGGATGTTTGCAAACACTCATCCTTTTGAACC
TTAAAGATAGTCAGAAACTAAAGAGCCTCCCAGATAGCATATGTAAGTTAAAATGTCTCGTGATACTTGACATCTCAGGC
TGCCCAAATATTGAATACCTACCAACAAGAGCTGGAAAATTGACATCACTAAAGGAGCTTTATGCTGATGGGATCAATTT
GGGGGCCCAAACATGGTATTCATCTTTATGGTCTTGGGCCTGGAAACAAAGGGTATCCCTTATAGTTCATGAAATCCATT
TTCCAAGGTCCTTGCATGTGTTAGACATTGCAAATTGCAATTTATCTCTTGATGCTTTTAAGAATGTTGATTTAGGCATT
GTGAGTTTGCTAACTTGTCTAAATTTGGAAGGAAATCCAATTAGCAATCTGCCAGATAGCATTAAGAATCTTACGAGGCT
TAAATATCTTGGCATTTCATATTGTACAAAGATCAAACGTCTCGATTGATTACCATCAAATCTCAGTGAGTTAAATGCTA
GTGGATGCATATCCTTGGAGAAAGTAGCTTCTAATTGTGCGAAAGGGTATCCAGTAGAAGGTTATATAAATTGCAACAAA
CTTATTGAGGTGGAAGGTGTGTTCAAGTTAGAGCCACTGGAAAATGCAGGTGCTCAACTGCTTGCCTTCATGGGAATTTC
AAATTTACAACCTATGACTAGTATGATGGTTTCTCTTTTATTTGGTCGTGTGAGTAATATTGTTGGGAAAAAATATCCAA
GCTTTGTACGCGATGACGTAGCAAGCTTATTTTCACTATCACCTAACAAGCTCCCCCCACAGGTCTGTCTCTTTTTACAT
GATTTATCACATGCACATTTTGTTGAATATAATACAAATCTAATTAATTTAGTGTACATGATGTCTCAGATATTGTATCA
CTGTGGTGTTTTCTCAACATTTTTGCCTGGCGAAAGCGTACCCAATTGGTTCCGCTACAAGTTCACAGATGCAGCAGATG
TCTATTGCACCCTACCA
>ST4.03ch01_PGSC0003DMG400013098_79592844_79598945_-
ATGAGAGTTGAAAAGGCATCAGTCTCCAGGCCTAGATGCTCTTATCATGTCTACTTGAGTTATAGAGGCAAAGAGATCAG
CGTGAACTTTATCAATATCCTACACACTGCATTGACTGATGTTGGTATTCAAACATTCAAGAGACACAGTGAAGCTAGAA
AAGGAAAGATTGTTGGATCAGAATTGCAAAAGGCAGTCAAAGAATCGAGGATTTCAATAATTGTATTCACGGAAGATTAT
GGATATTCTAGAAGGTGCCTAGATGAACTTGTGAACATCCTTGAAAGGAAGCAAAGTGCTGGTCATATGATTCTACCTGT
GTTCTATCGTGTAGATCCATCCCATATTAGAAAGCAGAGAGAGTCGTATGCGAAAGCATTTCATAATTACGAAGAGCAGA
TCATGGCGAAGAAGGTTGAAAGAAGGAATGAGCACATAGCAAAGATAAAGATATGGAGATCATCTCTCACAGAGGTTGCA
AATATGGCAGGGATAGTTCTAGAAGACGGGAATGTTTTTGTATATTTCTTATATTCTGTTGTTTTCCAACATTTGTCTCA
TCAGGGTTGTTTATGGACATTCAACTTCCATCTTGTTCAGTTGCGACATAATTTGCATTATAACCAGTGCTATCTATCTA
AGTGGTCCTTTTCTTCTTGCAGGGATGAGCTGAAGTTTATTCAAGAAATTGTTGAGGACATTTGGGGTAAGCTGTCTCGT
AAAGTTTTGAGTTTCGCCCCATATCCAGTTGGAATATACTCCCGTGTAAAAGAGATTAATTTCTGGTTACAAGATAGCTC
GACTAATTCTCGCACATTGATGATTTATGGAGAACCTGGAATAGGGAAAACAACCATTGCCAAAGCTCTTTTTAACCTAC
ATTGTGACAGATTTCAATGCAGCAGATTTCTTGGAGATATTAGAGAAATTGCAAAAGAAAGCTGTGGTCTGATTAACCTA
CAGAAAAATCTTCTTTCTGATCTTTTGAAAGAGGATAAGATTGATCTAAATGATATTGATAGAGGAGCTTCCACGATCAA
AGAATGTTTAGTCCACAAAAAGTTTCTTCTTGTTCTTGATGATGTTGATGATTTGAACCAACTGAAAGGACTTCTTGATT
CAAGAGAGTGGATTCCTCCAGGGAGTAAAGTTATTATAACAACTACAAACGAACACTTGCTAAACCCTCTTGATGCTTGT
GTGATGTATGAAACCAAGAGGATGAACAATTATGAGGCGCTTAAGCTCTTCAGCTTGCATACTTTTGGTCAAGACCATCC
CGTCAAGGAGTACATGAAACACTCCAAGCAGATAGTTAAACATTGTCGAGGGCTTCCTTTAGCTCTTCAGGTTCTAGCCT
CTTCGCTACGTGGTGGAAGTATAGATATGTGGGAAGGTGCAATACAGAAATTAGAAAGATATTCTGAATGCCATAACCAT
AAAGTTCTTGAACTAAGCTATGAAGCTTTGCCAGATGATCATGATAAAAATGTATTTCTTGATATTGCTTGCTTTTTTGT
CGGGAAGGACAAAGATTATACAATCAAAGTTCTGGATGAATGTGGTTTCCATGCTACTGCTGAAATACAGAATCTCATTG
ATAGATATCTCCTGACAGTGACTCCTGATAACAAGCTAATGATGCATCAGTTACTACAGGAAATGGGTAAAGAGGTCATC
TGCCGAGAATCACCCATTGAACCTGGTAAACGCAGCAGAATCTGGCATCACAAGGATGCCCTTAGTATACTGCATGAAGA
AACTGTAAGGCTCATTCCTCCTGTACCAATTTCGTTATTTTTCCTGGAGCTCATTTTCACTTCAACGTTACTTTCCATGT
CAGGTTACAGAATCTATATTGAAGGGCTTGTTCTTAAAATGTGTGGATCAGATGAAAGCAAACCAGACAGACATGAAAGT
ATATCAAAAAGACCTTACTTCAATGATTCACAGAGCACTTCAACATTGACTCTCAAGAAAAATTCATCAAAGAGGCTTCG
CGTAGGATGCCTCTCTTGGGGTCTGGGGAATTCTGTTTTGGCAAGATCACAGACTGTACAAAATGAAGCTGGAATGAGTG
CTAAAGCATTTTCTAAAATGCAAGAATTGAGATATCTTGAGCTTGAGAATGTCCAGCTTTCTGGCACCTTTGAAGGATTT
CCAAAGAAATTAAGATGGATGCGCTGGTATGGACGATTCCAATCAACATCCTTCCCAAATGGCTTTCCTCATGAAAATCT
TGTAGTTCTTGAAATGAACAATAGCAACTTGCATCAAACCTGGGAGGGAGCAAAGGTTTGCTTACTTCCACTCGTTTCTG
ATTTTGTGGCTGATTGTGTTCTGGCAGACTTGATATTTTTCTTCACTGACTCTCTCTTTACCTATTTTTGCTCAGTCTCT
ACGATCATTGAAGATACTGATCTTGGTCACTCACACAGTCTCATGAAGACCCCTGATTTCTCTGGAATGCCGAATCTAGA
AAGAGTGATTCTTGAAGATTGCATAAATTTGGTTAAGGTCCATGAGTCCATTGGAAGACTCCATAAACTTCTTGTCTTAA
ATCTGAAGGGATGCGAGAGCCTTAAGAAGCTTCCAAGGAAAATTTGGGAAATCAAATCCTTACAAGAACTAACACTCTGT
GGGTGCTCAAAGCTGGAGCTTTCCAGGATTATGAGAAATGGTAAGTTTTTGCAAGCACTTACACGGGATGTGACTAACAG
AGATCAATTTTCCTCTAAGGCTGAAAAGCCAATATGCAGCGACTCTCTGTCTGCTAAATCAGTCTATTCAATCTTCTGGT
CTTGGATGTCACTGTGGCCAAAGTCAGCAGGTTCAATGTCAGATATCTTCCAGATCACCTTACAAAGTTTGGATATTTCA
CATAGCAATCTGACCGACACTCTTATTCCCTACGACCTTTCTGTCCTATCCTCCTTGAAATATCTGAGTCTAAGAGGAAA
TCCCATTTCCACCCTGCCGGAGAGCCTGAAGAGCCTAACTATGCTGCAGTCCCTTCAGTTAGCCGACTGCACAAGGCTCC
AGTGGATCCCTGAGCTTCCGTTGAGCTTACAAATATTGAATGCAAGTAACTGCAGATCACTGAACAAAGTAACAAATTTA
CCCAATTTCATGAGGTCACTTGACTTGCACTTAGAGAATTGTGAAAAACTGGTTGAGGTTCAGGGAGTATTCAAGCTAGA
TCCTATTAGAGACATTGATGATATCCTCGATATGTCTTGCCTAGATAATTTGGAGGTCAGAGCAGTAGATGTGGAACTTT
GCAACTATCTGTCCTCAACAAAAAGCAAAGGTCCCCTTCAGGGACTATACGAGTTTGGTATACACAACATTTACATTCCT
GGAGTCAAGGTTCCTACCGAGTTCAGCAATATAAGCACAGGGAGCTCAATAGATTTCACTGTGCCTCCACTTCCTAATGC
TAAGATCCAAGGATTAAAGATATGTGTTGCTTATGCAGAATGTCTTGAAGAATGTTTCAGTGAAAGACACTTCATAAAAG
TGAGCAATAAGACCAAGGGAATCAAATGGATTTATGGTCCAACAATTTTTGGAATTGCAGGTCCTGGTAATCCAATGCTA
TGGTTTAGTCATTGGAAGTTTGGAAACCAGCTAGAAAGAGGAGATCAAGTTGTTGTTTCAGTAAGCATGGGTTGCTTAGT
TAAGAAATTTGGTGTATATCTTGTATGCAGCGAACAAAGTGAGGAAGAGGAAGACACCCTATCTAATGCAGAAGGATGTC
GCCGTCTTTCCTATCCACTACAGCATGCAATTGGTGGAGATTTGTCTCCTTATGAGCTAAGTTCAGGTGTCTATCACCTC
TCCATTTATTCTTGA
>ST4.03ch01_PGSC0003DMG400020722_79663363_79670255_+
ATGGCTAACATAAGTGAACTATGTTCAATGGCCACCAGACAATTAGCTTATGATCAATCATCCAATACTTACGGAAAGTC
ATATGATGTGTTTTTGAGTTTCAAAAGAGAAGACACTGGTAAAAATTTCACAAATCACCTCTCTACAGCTTTAAATCAAG
CAGGATTTCGCACGTTCGAAGGTGGTGATAATGAATCAAGAAGAGAAGAAGACATTAATTCAGAGTTGTCTAAAGCAATA
CAAGAATCAAAGATGTGTATAATTGTATTCTCACAAAATTATGCATCTTCTAGTTGGTGCTTGGATCAACTTGTTTCCAT
TCTTGAAAAAAAAATGAAGTTTGCATGTATGATATTGCCTATTTTCTACCATGTTGATCCTTCCAAATCTAAGGAAGCAC
AAGGGAAGTTTTGGAGAAGCATTAAATTTTTCAGACATGAATCCACTTTCATCAAGAAGATCATTAACGTTATCAGCACA
AGATTAAGTCGTCCAGCCTTATATATTGCTTCTTGTTCAATTGGAATACATCGTAGAGCCAGGCCCATTAATTCTTGGGT
TCAAACTGATGTATCGAACAATTCCAATATTGAAGTACTTCTAGTTTGTGGTATTGGTGGAATTGGAAAAACAACACTTG
CCAAATTTGTTTACAATTTAAACTTTGGATATTTTGAAATTAGTTGTTTCTTAGCAAACATAAGAGAAACTTCAAAACTC
CCTAATGGTCTCATCACTTTACAAAAGCAACTTCTTTCTATCCTTCGAAAGAATGAAAAGGTAAAAATATCAAGTGTTGA
TGAAGGAATCATCAAGATAAGAAATGCTTTATGTTATCGAAAAGTTCTTCTTGTTCTTGATGATGTTGATGAGCCTGATT
TGGTTGAAGCTATATTTGACATGAAAGATTGGTTTGGTTTTGGAAGTAAAATAATTGTAACAACTAGGCACAAAAGTTTA
TTAAGACCTCAATTAGTCCATGAGGTACATGAAGTTGGAATTTTATACACAATTGAAGCAAATGAGCTCTTCAATTTTCA
TGCATTTGGTCATGAAAACAATCAAATAAGCAAAGATTATTACAAAGAGTACTTAGAGGAAGTGATTGAATGGTGTAGAG
GACTTCCATTAGCTCTTCAAGTTATCGGTTCTTCGTTGGCTGGAAAATCAAAAAATGTATGGAGAAGTGCTATAGAAAAG
TTGAGAGAAATTCCCACAAATAAAATTGTTGACAAATTGAGATTGAGTTATGAGTTATTGGAAGATGATCATGATCAGAA
TTTGTTCCTTCATCTTTGTTGTTTCTTTGTGGGGATGAAAAAAGATTTTGTAGTTAGAATACTTGATAAATGTGATTTTT
ACACATTAGTGGGGATACAAAATCTGATTGATAGAAGTTTAGTGACAATTGATGAATATGTAAATGATATAAGAATGCAT
CAATTAGTACGTGATATGGGAAGAGATATTGTTCGTAGAGAAGCAACTGTGGATTCTGGAAAACGTAGTAGGCTTTGGCA
TCACACAGATTCTTACAATGTTCTAAGAGGAAAAACAGTAAGTAATTAACCATGTTCTAATTATTTGAAAAATTTTGTCA
ACTTTTACTAGGGAAATCAACTTTGTTATTTAGAGCTGATATATTTTCATTATAAAAGTAGCTCATATATACCATTACTG
TTATACAAATTTCTCCAATACCTAGAGATACTAGATTTGAGCCACTCCTATGAGCTCATCACAACACCGGATTTCTCAGG
CCTTCCCAATCTTGAAAAGTTGATACTCGAACATTGTACCAAGTTAATCAATGTTCATAACACCATCGGATGTCTACAAA
AACTCATGATTTTGAGCCTTAAAGATTGCCAAAAGTTAAAGAGTCTTCCAGATAGCATTTGTGAGTTAAAATCTCTTGAG
ACACTTAACATCTCAGGCTGCTCAAACATTGTATATTTACCAACAGAGCTTGATAAATTAACATCACTAAAGGAACTTTA
TGCTGATGGGATCTCAATGATCAATTTGGAGGCCCAAACATGGTATTCATCTTTATGGGCTTGGGCCTGGAAAGGAAGTG
GCCCATTATTATCTCCTAAAATTCATTTTCCTAAGTCCTTACATGTGTTAAACATTGCAAAATGCAATTTATCTCCAGAT
GCTTTTAACAAGGTTGATTTAGGCATTATGACCTTACTACACTGGCTAGATTTGGGAGGAAATCCAATTAACGATTTACC
AGATAGTATCAAGAATCTTACGAGGCTAAAAACTCTTAACATCGCGTATTGTACAAAGATCAAGTACCTCGAAGGGGTAC
CATCAAATGTAACGGATGTAAATGCTGATGGATGTATATCATTGGAGAAAGTAGGTTCTTGTGCTAAAGGGCATCCAGTA
GAAGGTTATATAAATTGTATAAATCTTGTTGAAGTTGAAGGTGTGTTCAAGTTAGAGCCATTGGAAAATGTTGATCCTCA
AGTGCTTGCCAACAACATGGGAATTTCAAATTTGGAAACTATAATGAAAAGTACTATGGTTTCTCTTGTATTTGGTCGTG
TGTATAATGCTGAAAGACTTAGAAATGAATATCCAGGTTTTGTACAAGATGACATAACAAGTTTATTTTCATTATCACCT
AAGAAGTTACCTCCACAGGTTTGTCTCTCCTATCCTCTTTTTACATTCATTAAT
>ST4.03ch01_PGSC0003DMG401020721_79675409_79680161_+
ATGGAGCAAGCTAAATTTTCTTACCATGTTTTCTTGAGTTTCAATGCCCATGATACTGGCAAAACTTTTACTGATCATCT
CCATAGAAATTTGTTTCGAGCTGGGTTTCATGTGTTCAAGTGTGAAGATGATGATGAAGAAGAAGACAAAATAGATGAGT
TGAAGTTAAAATTGAAAAAGGGAATCGAGCAATCGAAGATGTCAGTTATTGTTTTGTCCCAAAACTACGCATCATCGGAA
AGGTGTCTTTACGAGCTTGTCGTGATTTTGGAGCAAAGGAGGAACTCTGGGCATATAGTCTTACCTGTCTTCTTTAACGT
GGATCCTTCAGATGTAAGGAAGCAAAAGGGAAGTTTTGGGAAAGAAAATTTCCAGATTGTCAATGGTGAGAGTCACAAGT
TAAGAGATTGGAGAAATGCTCTCAAAGAAGTGGCAGATTTGGGAGGAATGCCCTTGCAAAATCAAGCTGATGGGACTTGT
AGACATGAGGCAAAGTTCATTGAGAATATTGTTGAAGTGGTTGCAAACAAGCTACGTCCCAGAGACTTACACAGTGCTCC
TTACCTCATTGATATCAATTATCGGGCTGAAGATATTATCTCCTGGTTACAAGATAGATCAACTAATGTTGGGCTATATG
TGATTTGTGGGATTGGTGGAATTGGGAAGACAACCATTGCCAAATTTGCCTATAACTCAAGTGCAAGATCATTCGAAGGA
AGCAGTTTCCTTGCGAACTTCAATGAAATTGCGAAACAATGTAATGGCTTAGTTCGTTTGCAGAAGCAAGTTCTGTATGA
TATTGTTGGGAGAAAGGAGAGGATATCGAATGTTGATGAAGGAATTATGATGATTGAAGATGCCGTAGGCTATAAAAAAG
TTCTTCTTGTTCTTGATGATGTTGATGATGCTGACCAGATAGATACAATTTTAGGAATGACAGATTGGCTTAATCCTGCT
AGTAAAATCATTATAACAACGAGGCATGAGTCATTGCTAAGGCCTTCTGTACCTCACAAGGTGCTTAAACTAGAAGTTTT
GAATAAAATGGATTCCCTAAAGCTTTTTAGCTGGCATGCCTTTGGGGAAGATCATCCTTGGGAAGGTTATCTTGAGCTCT
CAGAAAGAGTGGTTCTTCAATGTGTTGGACTTCCTTTAGCTCTTCGTGTTTTAGGCTCAGCTCTATCGGGTAGAAGACCA
GAAATATGGGGAAGTGCACTAGAAAAGCTGGAAACAATCCCTGATGGTCATGTCATTGAAAAACTTAAACTGAGTTTTGA
CACTCTTGAAGATGACCATGACAAAGATATATTCCTTCATATAGCTCATTTCTTTCTTGGGATGGACAGAGATGACTCTG
TTAGAATACTGGATGGATGTGGTTTCCACACAATAATTGGGATGCAAAACCTCATTGATAGAAGTCTTTTGACAATCAGT
GACTTAAATAAGTTGGAGATGCATCGGTTGCTTAGAGACCTGGGGAGAAATATTGTTCGTATGGAATCACTGGATCCTGG
AAAACGTAGTAGACTTTGGAATAACAAGAATTCTTTCAGAGTATTGAATTATAAGACTGTAAGGATGCTTTTTTCCAATC
AGGTTTTGAGATTTCTCAAGATTCTCAACCTTAGTCATTCTTGGGAACTTACCAGAACCCCTAGCTTCGCTGGAATGCCC
CGGCTGGAGAAATTAATTCTTAAAGGCTGTGTTAAACTGGTTGATATTGATGAATCTATTGGTTATCTCCAAGAAATCGC
CCTACTGAATCTAAAATACTGCAAGAGCATCAGAAAGCTGCCAAGAAATATTGGTAAACTTGAAAGTCTTAAAACACTTG
ATATATCCTTCTGCTCAAGTCTGGAGTCGCTGCCAATGGAGCTTAACATGATAGATTCTTTGAAAGTGCTAAGAGCTGAT
GGAATTGGTCTAAACCAAATAGTCTGTAACACCAATGAGCAGAAATCATTACAGGCACTATTTTCATCTTGGATATCAAA
GCCAAGAATCTCTCCTGAAATATCATGGGCCTTTTTACCAAGCTCTTTGATGAGCTTGAGCCTTGTGGGTTGCAGGCTGT
CTGATGGATCTTTTCCCAAGAAGTTTAGCAATCTTCCGCTGCTCGAAGAACTGGATCTAAGTGAAAACTCAATTAGTTGC
CTCCCAGAGTGGATCAAGAGTCTCCCTCAGCTCCAGAGCCTCAGTGTCAAGTCTTGTAAGATGCTCAAATCACTTACTGA
GATGCCAAATAGCATTTCAGAATTGTCAATACATAGTTGCTCATCGTTGGAGATAGTGACATACCAATCATTGCTATTGG
AATATCCAAGCCTGGTTCACGATTACAATTGTGACAGTCTAGTCATGATGCAGGGAGATTTTAAGTTAGAAGCTCTAGAA
AATGCTGACCCGCAGATGCTTAAACGTTTTGGTCTGAATCCTGAAACTGTGGAAAATACTATGGTGAAAATGGACCTCTT
TTCAAGTTACAAGATAAAAATGCTTCCGCCACAGGTTTTTCTCTCACGCTGTCCCTATGACTACAAAATCTAG
>ST4.03ch01_PGSC0003DMG400003104_83472459_83476820_-
ATGGCAGATTTGGTACTATATCCTGTTTTACAGGTGATCCTTGAAAAGTTAGCCACTCCATATGTGCAGAAGTTCCATGA
TCTCTACCATTTGAAGGAAAACATAGAAAAACTGCAGAATTCACTACCAACTGCTAGAGCTTTTCTTGATGATGCACAGA
AGCGACAAGAAACGGATCAACATGTTGAAAACTGGTTGGTGAAGCTCAAGGACATAGCTTATCAGTTGGAGAACTTACTG
GATGAATTTACTGCAGAAAGTGTAATGTGCGAGCATCGCAGTGGAAAAGGCAAACAGGTAAGCAGTCTATTTCTACCTTT
TGAACCATCAAAGCATCTTTTTGACCTTGCAAAAATGCTACCAAAAAAACTTAAGGAACTAGATGAGATTGCAAAGCAAG
GCTTTAGCTTAAATCTTAGAGCAACAACTACAGAAAGACGAGCTGACGATTATGACAGAACAAAAGTAACTGGATCGTTT
GTGATAACATCAAAAATATGTGGAAGAGATGATGATAAAAAGAAGCTTTTAGAGCTTTTGTTGACTGCATGTGATGGCAA
AACTGGTGGGGTTCTTTCTATCATCCCAATTGTAGGTATTGGAGGACTTGGCAAAACTACTCTAGCTCAACTAGTCTATA
ATGATGAAAAGGTCGTTCATTTCTTTGACATAAAAATATGGGTTTATGTGTCTAGGGATTTTGATGTAAGTAAACTCATG
TTAAGCATCATACAGTCTGCAACAAAAAGGAAGTGTGAACTCTTGGAGATGGATCTACTTCAAGCTCATTTTCAAGATTC
ATTGGGTGGAAAGAGATTCTTGATTGTTTTGGATGATGTATGGAATGAAGACCAAGAAGAGTGGGATAAGCTGGGCGACT
TATTGCAAAGTGGTGGAGCAGGAAGTAGAATCATTGTCACTACACGGAGTACCAAGGTTGCGTCAATAGTGGGAACTACT
TCCCCTTATTGTCTCCAAGGCTTGACTGAAGATGATTGTTGGGTTTTGTTCAAGCAACGAGCTTTCAGCCAGGAAGAAGA
AGCTGAGCATCCTAATCTATTGGAGATTGGAAAACAGATCATCAAGAAATGTGGAGGTGTGCCTTTGGCAGCAAAAACAC
TGGGAAGTTTGTTGCGCTTCAAACGAGAAAGAGAAGATTGGATGTTTGTGCAAGAGAGTGAACTTTGGAAACTTGAGAAT
TGTAACAGTGGCATACTGCCAGCTCTTCGGTTGAGCTACTTACAGTTGCCTCTACACCTCAAGCGATGCTTTGCATTCTG
TTCATTGTATCCAAAAAATTATGAAATTCATAAGGAAAAGATGATCCACATATGGATTGCTGAAGGCTTGATAACATGTC
ATGAGAGGAACAGGCAGTTGGAAGACATAGGCAACAAGTATTTTAATGACTTGTTGTGTTTATCATTCTTCCAGGAAGTC
AAGAAATTTGATGAGACGGATCTAGCAGTATACAAAATGCACGATCTCATCCATGATCTTGCTCGAAGTGTGGGGAGTCA
GGACTTCGTGATATTGGGACATGACTTTGCTCAAGGTAACATGTCACGGGTTCATCACCTGTCAATCCTTTTCCATTCAG
ATCCCACTTCACTTCCAAAGGAATTGTATGGTGCCAAACATCTTCGAACACTCCAATTCCTGTTTTGCACCGGAGACATT
CCTTCTTCTTTTCCTCTGAACTTTAAATACTTGCGAGTCCTTGATTTAAGTGGTTGTGTGAAGAAGGTGCACGAGTCAAT
TAGTGATTTGATATGTTTGAGATACCTTGATCTCTCCAGAACCTCTATTCAAACACTCCCTCATACTATTTGCAACCTTT
TTAATCTGCAAACCCTGAACCTCTCATTTTGTGGTAACCTAATGGAGTTACCTTTTGGATTGGCTAATATAACTGGCTTA
AGGCACCTTAACATAGTGGGATGTAATGGACTGACTCGTCTCCCTGCTGGTCTGGGAAATTTGGTTCAGCTTCAAACTTT
GCCTTTATACATTGTGGGCAAAGGGATTGGAGAAAGCATCTCTGAAATCAGTTCTCCCCATATAAGAGGTGAATTGAGTA
TAAGGGGCCTGGAGAACATCAGAGACAAAGAAGAAGCTACACTGGCTAATCTGAGGGCGAAGAAATATGTTGAATTGTTA
AGACTCCAATGGGGAAGCGAGAACATAGTGAGGATGTCAACAGGGTCTACTTCATACGAGGTTTGCAGAGAAGTTGATGG
TACATCAAGATCACTATCAAGGGATAATGACAATGTTGTGGAGGGGATCATTGAGTGTCTTCAGCCACATGTAAATCTCA
AAAAACTATATATCAAGGGATATCCTGGATTCAGATTTCCAGATTGGGACCTCCCTAATCTAGTTCTGATTGCTTTGATC
AATTGCAGGGGATGTGATACTTTACCTACCTTTGGGAAGCTTCCGTTTCTCAAAACACTTTATCTACAAGGGATGGATGG
AGTTACACATATTGGTGAAGAATTTTATGGAGGCGAACCCCTCAAATTCCCATCCCTGGAAGACCTAACAATCAAGGATC
TTCCCTGCTTAAAAGAATGGTCTTGCATAGAGAACGGAGCAGCAGTACTTCCTCGCCTGCAAAAGTTAGTTGTAGATAAA
TGTCCTAATCTTATCTCTGCTCCAACATTTCAATCTCTTCTTCATTTGGAGCTCCATGATTGCCATCCAAAGATCTTGGA
GTCTGTGGATAACATGTCTTCACTCTCCAATCTTGTGATTGATGCGCTTCAAGGTTTAGTGCACCTTTCAGGGAAATTGC
TGGAGAATAACAAATCGCTGGAGACTGTGGAAATACTTTCATGCAAAAATTTCATTTCTCTTCCTCAAGAGATAGAACAT
CTCACTTATCTGAAGTCACTGACCATTAGCTACTGTGAAAAACTAACCCATTTGCCAACAGGAATCCGAAAGCTGCAAGC
TTTGGAGTTTCTTGAGATCAACGGGTGCCACAGCTTAGAGTCATTGCCATCAGAGGAATTTGCAGGTTTCAATTCCCTAA
AGAGCTTGTCAATTGAGAATTGCAGCAACCTAATTTATCTTTCAAGTGGGTTCCTCCATCTCACAGTCTTAGAACAGCTC
TCCATCATGGGTTGCCCTCGGTTAACTTTATCTAGAGATAGTTTCCAGAATCTCTCATCTCTACGGAGCTTGAGTATTAT
CTCCTGCCCTGAATTATACCCATTGCCAGTTAGCCTTCAACATGTCACTACATTGCAAAGTCTGGTAATCCATAGCAGTC
CTCATCTCACAGATCTTCCTGACTGGCTTGCTAAACTTTCCTCTCTTAGATCTCTTGCAATTTCAAATTGCGAACATTTG
ATATCTTTGCCAGAAGGAATGAAGTACCTCAATGCTCTTCAGCATTTGTCAATTCAAGACTGTCCTCATCTTGAAAGGCT
TTGCAAGAAAAAAGGTATGGAATGGCGAAAAATAGCTCATATTCCACACATATATGTTGGTTCACTTAAATTTGGGAGAT
GA
>ST4.03ch02_PGSC0003DMG400019900_9112461_9117400_-
ATGGTGGACGCTTTCCTTCAAGTTCTTCTAGAAAATCTGGCTTCTTTCATCGGAGATAAATTTGTATTGCTTTTCGGTTT
TGAAAAGGAATTTGTAAAGCTGTCGAGTGTGTTTTCCACAATTCAAGTTGTGCTTCAAGATGCTCAGGATAAGCAATTGA
AGGACAAGGCAATTGAGAATTGGTTGCAGAAACTCAATTCTGTAGCCTATGAAGTTGATGACATATTGGGCGAATGTAAA
AATGAGGCAACAAAATTCAAGCAATCTCGATTTGGGTTTTATCATCCAGGGATTATAAATTTCCGTCATAAAATTGTCAA
AAAGATGAAAGATATAATGGAGAAACTAGATGCAATTGCTGAGGAAAGAAGCAAGTTTCATCTCCTTGAAAATATTATAG
AGAGACAAGCCACCTCCACGCGTGAAACAGGTGTCACTACTAATTGTTGTCCAAGAACTTTCGATTTTTCCTATAATTGG
TATGGGGGACTAGGAAAGACAACACTAGCCCAAATGATCTTCAATGATGAGAGAGTGACTAAGCATTTCAATCCCAAAAT
ATGGGTTTGTGTCTCAGATGATTTTGATGAGAAAAGGTTGATTAAGACAATTATAGGAAGTATTGAAAGAAGTTCTCCTG
ATGTCGAGGACTTGGCTACATTCCAGAAGAAGGTTCAGGAGTTATTGAATGGAAAAAGATACTTGCTTGTCTTAGATGAT
GTTTGGAATGATGATCTAGAAAAGTGGGCTAAGTTAAGAGCAGTCTTAAAGGTTGGATCAAGAGGTGCTTCCATTCTAGC
TACTACTCGTCTTGAAAAGGTTGGATCAATTATGGGAACGTCGCAATCATATCATTTATCAAATTTGTCTCCACATGATG
GTTTACTGTTGTTTATGCAACGTGCATTTGGGCAACAAAGAGAAGCAAATCCTAATCTAGTGGCCATTGGAAAGGAGATT
GTGAAGAAATGTGGTGGTGTACCTTTAGTAGCTAAAACTCTTGGTGGTCTTTTACACTTCAAGAGAGAAGAAAGTGAATG
GGAACATGTGAGAGACAATGAGATTTGGAGTCTGCCACAAGATGAAAGTTCTATTTTGCCTGCTTTGAGACTTAGTTGTC
ATCACCTTCCACTTGATTTGAGACAATGATTTGCATATTGTGTAGTATTCCCAAAGGACACCAAAATGATAAAGGAAAAT
CTCATCACTCTCTGGATGGCACATGGTTTTCTTTTATCAAAAGGAAACTTGGAGTTAGAGGATGTGGGTAATGAAGTATG
GAGCGAATTATACTTGAGGTCTTTCTTCCAAGAGATTGAAGTAAAATCCGGTAAAACGTATTTCAAGATGCATGATCTCA
TTCATGATTTGGCTACATCTCTGTTTTCAGAAAGCGTATCAAGCAGCAATATCCGTGAAACAAATGTAAAAAGTTACACA
CATATGATGTCCATTAGTTTCGCTGAAGTGGTGTCTTCTTACTCTCCTTCGCTCTTGAAAAAGTTTGTCTCATTAAGGGT
GCTTAATCTAAGTTACTCAAAACTTGAGCAATTACCCTCTTCCATTGGAAATCTATTACATTTAAGATACCTGGACCTGT
CTCGCAATAACTTTCGTAGTCTTCCAGAGAGGTTACGCAAGCTTCAAAATCTGCAGACTCTTGATCTACATAATTGCTAC
TCACTTTATTGTTTGCCAAAACAAACAAGTAAACTTGGTAGTCTCCGAAATCTTGTACTTGATGGTTGTCCATTGACTTC
TACTCCACCAAGGATAGGATTGTTGACATGCCTTAAGACTCTAGGTTGCTTTATTGTGGGAAGCAAGAAGGGTTATCAAC
CTGGTGAACTAAAAAATCTAAATCTCTATGGCCCAATTTCAATCACACATCTTGAGAGAGTGAAGAATGATAAGGATGCA
AAAGAAGCCAATTTATCTACAAAAGCAAATCTGCATTCTTTAACCATGAGTTGGGACATCGACGGGCCACATAGTTATGA
ATCAGAAGAAGTTAAAGTGCTTGAAGCCCTCAAACCACACCCCAATCTGAAAAATTTAGAAATCATTGCCTTTGGAGGAT
TCCGTTTTCCAAGCTGGATAAATCGTTCAGTTTTGGAGAAGGTCTTCTCTATTAGAATTACAAGCTGCAAAAACTGCTTG
TGTTTGCCACCCTTTGGGGAGCTGCCTTGTTTAGAAAGTCTAGAGTTACAATACGGGTATGCGGAGGTTGAGTATGTTGA
GGAGGAGGATGCTCATTCTAGATTCCCCACAAGAAGAAGATTTCCATCCCTGAAAAGACTTTGTATTTGGTTCTTTCATA
ATTTGAAAGGATTGGTGAAAGAGGAAGGAGAAGAGAAATTCCCCATGCTTGAAGAGATGGAGATTCTATATTGCCCTATG
TTTGTTTTTCCAACCCTTTCATCTTTCAAGAAATTAGAAGTTCATGGCAGCAGAAATGCAACAGGTTTGAGCACCATATC
TAATCTTAGCAGTCTTACTTCCCTCCGCCTTGGTGCTAACAACCAAGTGACTTCACTCCCAGAAGAGATGTTCAAAAGCC
TTACAAATCTCAAATACTTGACTATCTCTTACTACAAGAATCTCAAAGAGCTGCCTACCAGCCTGGCTAGTCTCAATGCT
TTACAGAGTTTGACAATTGACTATTGTGAAGCCCTAGAGAGTCTTCCTGAGGAAGGGGTGAAAGGTTTAACTTCACTCAC
AGAGTTATTTGTTGAACAATGTAAGATGCTAAAATGTTTACCTGAGGGATTGCAGCACCTAACAACCCTCACAAATTTAG
GAGTTACTGGTTGTCCAGAAGTGGGAACGCGCTGTGATACAAAAATAGGAGAAGACTGGCACAAAATTGCTCACATTCCA
AATCTGGATATTCGTTAG
>ST4.03ch02_RDC0001NLR0008_9134757_9139660_-
TCAACTTAATTCAACCCCCAAAACCTGGTTGTCACGTGCACAAGCCTCTAATGTAAATACTAGAATTGAAATAAAATACG
CAAGTCTCAAATGACGTTGTCTTTCAAGTAAAAACAAAACCATAAACAGGAGTAAGAAGGTTCGCTGAGATGACAANNNN
NNNNNNNNNNNNNNNNNNNNNNNNNNNNNNNNNNNNNNNNNNNNNNNNNNNNNNNNNNNNNNNNNNNNNNNNNNNNNNNN
NNNNNNNNNNNNNNNNNNNNNNNNNNNNNNNNNNNNNNNNNNNNNNNNNNNNNNNNNNNNNNNNNNNNNNNNNNNNNNNN
NNNNNNNNNNNNNNNNNNNNNNNNNNNNNNNNNNNNNNNNNNNNNNNNNNNNNNNNNNNNNNNNNNNNNNNNNNNNNNNN
NNNNNNNNNNNNNNNNNNNNNNNNNNNNNNNNNNNNNNNNNNNNNNNNNNNNNNNNNNNNNNNNNNNNNNNNNNNNNNNN
NNNNNNNNNNNNNNNNNNNNNNNNNNNNNNNNNNNNNNNNNNNNNNNNNNNNNNNNNNNNNNNNNNNNNNNNNNNNNNNN
NNNNNNNNNNNNNNNNNNNNNNNNNNNNNNNNNNNNNNNNNNNNNNNNNNNNNNNNNNNNNNNNNNNNNNNNNNNNNNNN
NNNNNNNNNNNNNNNNNNNNNNNNNNNNNNNNNNNNNNNNNNNNNNNNNNNNNNNNNNNNNNNNNNNNNNNNNNNNNNNN
NNNNNNNNNNNNNNNNNNNNNNNNNNNNNNNNNNNNNNNNNNNNNNNNNNNNNNNNNNNNNNNNNNNNNNNNNNNNNNNN
NNNNNNNNNNNNNNNNNNNNNNNNNNNNNNNNNNNNNNNNNNNNNNNNNNNNNNNNNNNNNNNNNNNNNNNNNNNNNNNN
NNNNNNNNNNNNNNNNNNNNNNNNNNNNNNNNNNNNNNNNNNNNNNNNNNNNNNNNNNNNNNNNNNNNNNNNNNNNNNNN
NNNNNNNNNNNNNNNNNNNNNNNNNNNNNNNNNNNNNNNNNNNNNNNNNNNNNNNNNNNNNNNNNNNNNNNNNNNNNNNN
NNNNNNNNNNNNNNNNNNNNNNNNNNNNNNNNNNNNNNNNNNNNNNNNNNNNNNNNNNNNNNNNNNNNNNNNNNNNNNNN
NNNNNNNNNNNNNNNNNNNNNNNNNNNNNNNNNNNNNNNNNNNNNNNNNNNNNNNNNNNNNNNNNNNNNNNNNNNNNNNN
NNNNNNNNNNNNNNNNNNNNNNNNNNNNNNNNNNNNNNNNNNNNNNNNNNNNNNNNNNNNNNNNNNNNNNNNNNNNNNNN
NNNNNNNNNNNNNNNNNNNNNNNNNNNNNNNNNNNNNNNNNNNNNNNNNNNNNNNNNNNNNNNNNNNNNNNNNNNNNNNN
NNNNNNNNNNNNNNNNNNNNNNNNNNNNNNNNNNNNNNNNNNNNNNNNNNNNNNNNNNNNNNNNNNNNNNNNNNNNNNNN
NNNNNNNNNNNNNNNNNNNNNNNNNNNNNNNNNNNNNNNNNNNNNNNNNNNNNNNNNNNNNNNNNNNNNATATATATATA
TATACATATAAAAATCCCTAACGTCTTAACTCAGTAACCCTTTAAAATGATCTATAATAATTTCAATGGCAATCATTGCC
AATCATCACATCTTAATAACCAACAATTTGATAACAATTAATATAATAATAACACGGCTAACACTGTACCAAACCAACAA
TATTATAATGTAATATGCCAGCAACTATCCTTATTTTTATATATAAAGTAATTAATGTATGCCTACCAAGAATTGAAGAT
GGCCAAAACGTGTATCTGCAACTCTTTTTCCTCTCTGATCGATGTTGCGGCTAGGTTAGGTTATTCCTCTTCCCTTTTCT
TCTGTGTTTTCTGAATCTTCTTTATTTCTAAATTAATTATTTATTAAAACTGACAAAATCCACTAACTTATTTTTATCAC
ATGGTCCTAATGGTATAGGATCTTAAATAAATGATCACTTTAGCCCACTAACCATCGATTAATTAACTCAAGTTAAACGA
ATAGTTTAAAATTTCCAAAAATGACCTTTCGGGTCATCACACTAGCTCCAACCTTCAAGACTTTGCTTAAATTATACCAC
TTATCGTGATCTTCATTCCAAACAACATCTTAGACAAACAAATTATTTTTTTCCATTCAGCACTTCCTAAAGCTTCATTT
GAAGTGGAACCAAGCCCATGTCACCAAGTGACATACCTTCAATAAATTCTTCAAGTTCTTCTATCAACCTCTTCTCATTA
AAATCTTCCGAGACACAAATCCATATTTTGGGATGGAAATGCTCTCTGGTCTTTGAAGATCATTTGGGCAAGAGTTGTCT
GTCCTAGTCCTCCATACCAAGTATTCGGAGGACTGATAGTTGAGTAACTTTTTGGGCTAAAAACCAAAATTGAATGACTT
TTTAAGAGAAAAGTTCATAGTCAAGTGACAATATGTGATATTATCTCGAAAAGTGCTAGAGGATTTCCTAGATTTTCTCA
TTTAGGAAAGTGCACACACAAGTCAAGTAATTATTAAGTACTCGTGTACCAAATTCACACTTTTTTCATGGTCTAAACAG
CTCAATTTGTTTTTGTCATTTTCAAATTGACGAAGATTAGACTTTCTTTTTTTCTTTTCCAAATCAA
>ST4.03ch02_PGSC0003DMG400011809_13981159_13983455_+
ATGGCTTATGCAAGTTTGATTTCTCTTAAGACGACGATAAAATCGCTCTTGATGACATCCAATTTGCCAATGCAATCTCT
AATATGTGATCACAAAGAAGGAACTTTGGGCTCTTCATTTCTCAACAACTTTGAGAAAAACAATGTTTCCGGGGAAATGA
CGGATTTGGAAGTACAGGTAAAAGAAGTTGCAAGTGCTGTTGAATACACAATTCAACTGAGAGTAACAGAAATTGAAATG
GCAAATACTAAAAGTCAGAACAAAAGGACACGTCGAAACTTTCATCTCAGCCTGCAACAAGTAGCAGAGGACATTGATTG
TGTCAGGAAAGAGTCAACAAAGATTCGAGATAAGAATCATCGATTCAAGATTTTTTCAAGTTCAGCAAATGATGTTCTGA
AGGTTAAGAACAATATGGTTGGACGCGATGATCAAAGGGAACGGTTGTTAGAAGATCTGACTAGAGGATACTCTGGTGAA
CCCAAAGTCATCCCAATCATTGGGATGGGAGGCATTGGTAAAACAACTTTAGCAATAGAAGTTTACAATGATGCGCACGT
TCGTTCTCATTTTGATGTTTGTGCCTGGGCTACTCTTTCTCAACAGCACAATGTAAAGGAAATCTTGTTGAGCCTTCTGC
GCTCTACAAAGGGTGGCACATTTGACATGAACGATGAGGCAAAGTTAGCAGACATGCTGCATAAAAGTTTACATGGAAAG
AGGTACTTAATTGTCATGGATGACGAGGGGTTCCTAAATTTTGAAAATGACTTGGAAGGAGAGGCTGAGAAATGTTTACA
AGATCTTATCAACAGATGTCTAGTTCATGTCAGCAAGAAAAGTCAAGATGAAACAAAAATTATATCATGTAAGGTTCATG
ATCTAATATACGACCTGTGCTTGAGACAAGTTCAAAGAGGAAACCTTTTTATCATGAACGACATTCTGTTTGAAAAATCC
GATGAAAAGAAAGCTCAAATCAATGATTTTGTATTCGATTGTGATCCAAATCATGTTCCTTCAGTATGCCAATCTCTCAG
TAGGCATAATATGCAGCCGTTTAAGCACTGGACCAGTGACAAAATTGATAAATTTCCCTATGGTCTTTACAGGGCCCTTG
TTACCCCTGGACATCATCAGTTGAGAGATGATGACAACAACAATCTTTTGAAACGAACTCGCTCTATTTTCTTTTCCGGT
CATTATTTTTCAACTTTTATTCTCAAATCAGAGCTTATTCATTTCAAATTACTCAAAATCTTGGACTTGGCACACATGGC
GATTTATAGTTTCCCTCTACAGATACTAAGCCTCATCTGGTTGAGGTACCTAGCATTACGCTACCCTGAGAATTTCGACA
TACCTCCAGAAATTTGCAGGTTATGGAATCTGCAGACATTCATTGTTAGAGGGTATACTCTACCGTATATAACTTTTCCG
GAGCAAATTTGGGGACTAATGCAATTAAGGTATCTGAAACTGCAAAAAAATCATTTACCAAATCAACCAAGTGTATCTGT
TGACAAAGAAAGACACATGAGTTTTTCAAATATACAATCTATTTCTTACCTATCTCCACTTTGTTGCACGAAGGAAGTTC
TTTCGGGGATTCAGAATGTTAAAAAAATAGGATTCAATGGAGATCAAGATTACTATGAAAGTTTTCAGAAATCTGGACAT
TTCAACAATCTTGTCATTCTAGCTGCAGCAACTGAAACATTGAGTGTAAGAAATATGTATGATTGGAGTCTGGTGACCAT
TCCAACAACACTCAAGAAGTTGAAGTTGTACAGAACTTATCTAAGTTGGTCGTACTTGGACATCATCGCGGAGTTGCCTA
ACCTTGAGGTGTTGAAGCTGATGTTTAATGCTTGTCGTGGCGAAGAGTGGGATCCAAATGTTAGTGTATTTACTCAATTG
AAGTAA
>ST4.03ch02_PGSC0003DMG400012918_14456377_14461418_-
ATGGCAGAAGTGCTGCTAAGTGCTTCAGTTGAGGTTTTACTTCAAAAGTTACTTTTGCTTGCAACAAATTGTAATAGTCA
TTTATGGGGTTCCAAGAAAGAATTGGAAAATCTGAGGAGATGTTTAGCTATGGCTAGAGCAGTTTTACATGATGCTGAGA
GGCAACAGAGAAAGGACCAAGCAGTGAAGCTTTGGCTGAAGAAACTTGAAGATTTAGCTTATGATGCTGATAATTTGTTG
GATGAGCTCAATCACACAACACTCAAGAAAAGTGAGTGGAAGGTATGTTTTGTTTTATCACTACCAAATCCACTTTCTTG
TAAAATGAGGGCCAAAATCAGGGAGATCATTGTGAACCTGAAAATGATTAATGAGGAAGCCAATGACTTTGCTATCCCAA
GGGGAGTTGAGGATGGAATTAATCATATCAACCATAAGGAGACTGACTGTTTCCATGGTGATTCCAATATTGTTGGAAGG
GAGGATGATGTTTCAACAATGGTTGAATCCCTAATTTGTCAAACCAACCAAGTAGTTGCAGTTTTCCCTATAGTAGGCAT
GGGTGGGCTAGGTAAAACTACATTGGCTCGATTGATATACAACGATGAACAAATAGTTAGATATTTTGATGAGAGAATAT
GGGTCTGTGTATCTGAGAATTTTGATGTGAACAAAATTATTAGACTGGTTTTAGAATCATTAACACAGAGAAGTATTGAT
GTGCAAAGTAGGAATGCTTTACTTCAAATACTTCACAAGGAACTAGGTGGCAGAAAATACTTGCTCGTTCTCGATGATGT
TTGGAATGAAAAGCTTGAGGAGTGGGATGATTTTAAAAGGTCCTTAGTTGGCATTAATGCAACAAAGGGAAATGCCATTA
TTGTGACTACTCGAAGTGAACGAGTGGCATCCATAGTAGCAACGCATCATCTTCATTTCTTGGAGAAATTATCAGAAGAT
GACTGTTGGTCTGTGTTCAAAGAAAGAGCATTTCCAGAAGGAGATGTGCCAATGGAATTGGTACCAATTGGTAAACAAAT
TGCGCACAAGTGTAGTGGTTTGCCTTTAGCAGCTAACTTGCTTGGAGGAATGTTGCGTCTCACGAAAGAAACCAGTGAGT
GGTCATTAGTTTTGAGAAATGGCCTCTGGAACTTAAACGGGGATGAAAATGCAGTCTTGCAAGTGCTGAAGCTGAGTTTT
GATCATTTGCCATCAACATCTGTTAAGAAGTGTTTCGCCTATTGTTCAATTTTCAGTCGGGATCATGACATTGAAAAGGA
TCAACTGGTACAATTATGGATGGCTGAAGGATTTCTCCAACTAAGCCAAGGAGATCATTTGAAAATGGAAAGCTTGGGAA
ATGAGTTCTTCAACATTTTGTTGCAAAATTCCCTATTACAGGATGTGAAAAGAGATGACTATGGTAACATTACCCATTGT
AAGATGCACAGCCATGTTCATGCTCTTGCTCAATCAATTTCGAGATATGAAGGATTTAATATAGGGTGCAGTACTGAAGA
TGGCCATCCACATGTTCGATATCTTTCAATGAAGTCCTTAAGGGAATCAATGCCTTCAGTTGTCAAGGAAAGAGCAAGAT
CTTTACGCACCTTGTTTTTAGCAGATAATGTTTCTGGGAGCATGTTATCAAACTTCAAGTATTTGCGTGTATTAAGTTTC
CATGGTGTTGACGTTGCTGAGGTACCCTCATCAATCAGCAAGCTAATACATTTAAGATATCTTGATCTATCAGGCACCAA
AATTCGAGCTTTAGCAGATTCACTTTGCATGCTTTTTAATCTACAGACTTTAAGATTAAATGGATGTGACTTTCTTGAGA
GTATTCCGAGTCAGTTGAGCAAGTTGAAAAACTTGAGACACCTACACTATTATTCATTCGATGCAACTTGTCTAATGCCA
TTCAAGATGGGACAATTAACTTGTCTGCAAACATTGCAATTCTTCAATGTTGGTTATGCTGATGGTCAGCAAATTGGTGA
GATTGGATTTTTGAAGGAACTTGGAGGTGATCTTGAAATAAGAAATCTTGAGAAAGTAACTAACCAGCAAGAAGCTCGAA
GTGCAGATCTGTGTAGAAAGGAAAATATTTATAAGTTAATATTTCAATGGAGCAGTGGGAGGCAAGACACAGTCAATGAT
GATTCTGTCTTGGGAGGCCTTGAACCTCATCCAAATTTGAAAAGCTTGACAGTCCAGAACTTCATGGGTGACAAGTTACC
CACATGGATTATGACAATGATGGTCAGTACTATTGAGGGGCACTTACTGGGACTTGACAATCTGGTGGAGATCAAATTAA
AAGGCTGTAGAAAGTGTGAAGAACTACCAATGCTTGGGCACCTACCGCATCTCAAATATCTAGACCTCACTGGACTGGAT
AATTTGAAAACCATAAATCGTTCCTTTTATGGTAGAGACTTTCTCAGATCAAGAACCTATCAAGGTGATAATACGAATAT
CGCATCATTCAGATCACTAAAGAGACTCGTTTTCTGCAACATGCCCAACTTAGTTGAGTGGACTGAACCAGAAGAGGTGA
CAACAGAGAAGGTGTTCCCTCACTTGGAGGAAATAGAAATACACAACTGTTCACAATTAACTACCACTCCATGTTCTTTC
CCCAGCCTGGAGGAATTGAGGATTTCAAATGTTAGCAGTTACCAGCCGTTGGAAAATATATGCAGTAGTGATAACTCATC
AGGTCTTACATTCCTACATATTGATGGGTTGCTGGAGCTTGCTTGCCTTCCGGACAATCTTCTTAACAATGTTAAGAATC
TGGTATATCTAGCTATATATAAATGTCCTAATTTGGTGCATGTTGTTCCACGTGTGAGAGGTTTTGGTTCCTTTCTTCGT
GTGTTGGATATCAAAGAGTGCACTAATCTTAGCACGTTACCTGATGATCTACAAACTCTTCAGTCTCTTGCAATGCTGTG
GATATCTAGATGTCCAAAAATTACGTCAATCCCAAGCTTGGAAGGCCTGACGACTCTGGAAGAACTGAGAATCAGCTACT
GTGACGAGTTGGCTTCTCTGCCAAATGAAATGCTGCTGTCCTGCATGTCTCTGAAGTCTTTGAGCATAGAAAACTGTGTT
AATTTAACCTCCTTTCCTAATTTGAAACAGTTGCATTCCCTTTTATCCTTGAGAATTGTTGATTGCCCACAGCTGACTTG
TCTCCCCAAGGGGCTTCATTCTCTTTCTTGCTTAAACTACTTAAGAATTGGTCCATTTTCAGAGGATCTCACTTCATTTC
CGATTCTTGATTACGAAGACGCTCCTAACAGTGAGATACATGAGGAAAACTTGCAACTTTTCTCTCTTAGAAGTTTAACA
CTTTTTGGGCGACCTCATTGGGACTCTCTGCCTGCATGGCTTCAAAGTCTTTCTTCTTTAGCAGAACTACATCTTTATGA
TTTTGGATTTGAAGCTGTGCCTGAATGGATAAAAAACATGTCTTCCCTAGAACGATTGGGCCTATACTGGTGTGAAAAAG
TGAGTTTTCTTCCCTCCATTGAAGCCACAAAATGCCTTGTCAAACTAAGAGAAGTGGAGATTTACAATTGCCCTTTATTG
AGTGAAAGATGCTCTTCTTTGAGTGGCTCTAATTCTGAATGGTCTAAAATTTCTCATATAAACCAAATCAAAGTTGATGG
TAAACAAATCACATCCGAGGCTACTTATGAAGTGTTACCATCTCCAACTCTCACAAAAAAAGAAAAAAAACGGAGGAAGA
AATAA
>ST4.03ch02_PGSC0003DMG400013090_15866849_15870093_+
TCAAAGAAGAAAATGTCTCATCAGTTCGTTCATCATGTATTTTTAAGTTTCAGAAGCAAGACCTTTGGAGATCATCTTCA
TACAGCTTTGTTAAATGCTGGTATCCCTTCATTCAGACCTGATGATAAAGAGCTTGATAAAAAGCTGCAGAATTCAATTC
AAGAATCAAGAATTCTAATAGCTATCATTTCAAAAGACTATGCTTCTTCATACAGATGCCTTGATGAACTCACTCATATG
ATTCAAACCAAGAAAGCTTTTGGAAATTTTCTTCTCCCTGTATTTTATGATGTAGATCCATCAGATGTGAGGAAGCAGAA
AGGGAGCTTTGAAGAACCTTTCTTTAACTTTAAAAAGAGATATAAAACAGAGAAGGTGGATCAATGGAGAGCTGCTTTAA
GACAAGTTGCTGATTTGGGAGGAATGGTCTTACAGAATCAAGCTGATGGGTAATATTTTTCTGAATAAAATATCTGTTTA
TCTCATTCAATTCTTGTTACTAAATTGTAAAACTATTTCAGATCTGAGTCGAGGTTTATACAAGAAATTGTCAAGGTGGT
TGTAGGAAAACTGAGACGTACTGTATTAAGTGTTGATCCCCATCCGATTGGAATAGATTCTCGAGTCAAAGAAATTGATT
TGTGGTTACAAGAGGGATCCAATAATGTAGATATTCTTGCAATACATGGTATGGGAGGTATTGGCAAGACTACAATAGCC
AAAATAGCTTATAACCTGAATTTTGATAGATTTGAAGGCAGTAGCTTCCTTGCAGATGTTAGAAAAGTTTTAGAAAAGTA
TGATGGTTTAGCTCGTTTACAAAGACAACTTCTTTCGAATATTCTTGGGAAGAATGTTGAAAAGATATATAATGTTAATG
AAGGGTCTGTCAAGATTCAAGAAGCCATCAGCTGCAAAAGAGTTCTTCTTGTTCTTGATGACATAGACAACATAGATCAG
CTAAATGCGGTACTCGGTATGAGGGATTGGTTTTATCCAGGTAGCAAAATTATAGTAACAACGAGAAATGGTCACTTATT
AAGTTCTACTGAAGCATGTAGATGCAGGATGTATAAGCTAAAGACTTTGGATGCCAAAGAATCACTTCAACTGTTCAGTT
GGCATGCATTTCGGGATGAAAGCCCCCCGTTAGAATATATGGATCTTACGATAGATGTTGTACATCATTGTAAAGGAATT
CCGTTAGCTCTTAAAGTGTTGGGTTCGTCTCTTGGTGACTTAAGTATAGAGATTTGGGAAAGTGCATTAAGGAAATTGAA
AGCTATTCCAGACAGTAAAATCCTTGAAAAACTAAGGATAAGTTATGAATGTCTACCAGATGATAATGTTCAAAACCTAT
TCCTTGATATTGTCTGTTTCTTTGCTGGAAAAGACAGAGATTATGCAGTAACAATACTTGATGGATGTGGTTTCTTTTCA
GTCGTTGGCATTCAAATTCTTGTTGACAGATGCCTATTGGCAATTGAACATAACAAACTGATGGTGCATCAATTACTTCA
AGACATGGGAAGAGAAATTATTCGGGAAGAATCCCCTTGGGAGCCTAGTAGTCAAAGCAGGATTTGGAAACACAAAGATG
CCTTTAACATATTTCAGGGGAAGACAGTAAGAAATCTGAATCTTCGATTTTTAACGCGCAATCATCCATATCTATGTGCC
TTAATATATGATTTTTCGTTATCATGTAGGGTACTGAAAGGATCCAAGGTCTGTACTTGTTATTGGCTATTGCAGATGCT
CAAGTTATTAAAAATTCTCAATCTCAGTCATTCCCATTTCCTAAGAAGAACTCCTGATTTTTCCGGGCTTCCTAATCTGG
AAAAACTCATTTTGAAGGATTGTGTAAGATTGTTCCATATTCATGAATCAATTGGAGATCTACAGGAACTTGTTCTCTTG
AACCTGAGAGACTGCAAGAGTCTATCGAATCTTCCAAGAAGCTTTTGTAAGCTCAACTCCTTGGAAACACTCATCATTTC
TGGCTGTTCTGGACTTGCTCTATCAACAATTGATCTAGGAAATCTGGAATCTTTGAAAACCCTTCATGCAGATGAAATTA
ATTACGATCACGAGAAATCATGGGTTGCACTCTGGCAATCTTGGTCATCCAAATTAAGAAAATCCCCTGATTATGACAAC
TTTTCACTATATTCTTTATCAAGTTCACTGGTTAGCTTAAGTCTGGCAAGATGCAAGCTAACAGATGATGCTCTATCACT
TGGTGTTAACAACCTCTTCTCATTACGCCATTTAAATCTAAGTGGAAACCTGATTTCTAACCTACCACAGAGCATCACAA
ATCTAAGTATGCTTCAGGACCTTTGGCTAGATGCGTGCCCGAACCTCCAATCACTCCCCAATCTTCCTTCAAGGCTCATC
AAGCTGAAGGCTACAGAATGCACATCACTAGAAAGAGTTACAAATATGCCAAGCCTATTGGAGACTCATACATTATTCTT
GGATGTTAGGGGCAGTGAAAAACTAACTGAGATTCCTGGATTGTTCAAGCTGGAGCCAATAAGAAATTTTGAAGAGGAAA
TGGTGAACACTCTGAACCATCTAAACCTGGATGATATACAAAATGCAGAAGTGGAACTATTTAACAGGCTTACCAACACA
AAAAAGAAATTGTCACGACCCGATTTCTCAAGTCATGATGGCACCTACTATAACCCACCAGTAGGTAAGCCAACCCGTAA
CCCGGAACAACAAGTAATGGGTCTGAGGGTAGAAACTAAACAAGAGTAG
>ST4.03ch02_PGSC0003DMG400013094_15887638_15891240_-
ATGGAAGCTTTAAGAGTTGAGGAAGCCTCAAATTTCAGGTCCCAATGTATGTACGATGTGTTCAGGAGTTTTAGAGGCGA
GGATACTCGTAAGACTTTCACTGATCAGCTTTACAAAGCTTTGGTGGATGAGGGTTATCGAACATTCAGAGATGGTAATG
AAATTGAAAGAGGGGAAGATATTAAATCTGAATTGGATAAAGCAATTCATAGCTCAAAGAGTTCAATTATCGTCTTGTCA
AAAAATTATGCAACGTCTAGTTGGTGCCTTAATGAGCTTGTCATGATTTTTGAAAACAAGAGGAAAAGAGGACATGCTAT
ATTGCCAGTTTTCTACTATGTAGATCCGCTCGATGTTGGAAAGCAAATGGGGAGATTTGCTACTGCATTTTCTAGTTATG
AACAACAAATAATGGAACAATCTGATTTACTCTGTTTGTCAACCGTAACACATATGACTAACCAACATTTCTGTTTTTGT
TTGTTCCACTTTGATCTTTATTGTAGGACTGATGAGTTGAGATTTATAGAGAAACTTGTGAAAGTTACTGAAAATAAAGT
AAACCGTTCAATCCTCAGTGTTGCTCCTTACCTAATTGGTATACATTTTCGGGTTAACGATATTTGCTTGTGGTTGCAAC
ACAAAACAAATGATGTTGGTATTTGGGGCATTTGTGGTATGGGTGGTATAGGGAAGACAACAATCGCCAAATATGCATTT
AATTCTAACTTTGAAATTTTGAAAGAAGCAGCTTCCTCTACAATGTTAGAGATTTTTCCGAGTCTACCGATGTACCTAAT
TTATCTTCAGAAACAATTTCTTTCTGATTTTCTTGATGGGAGGAAGATTGACATTCAGAGTGTTGTAGATGGAATCAATC
AGATCAAAAGTGCTGTTTATGGTAAGAGGGTTCTCGTTGTGCTGGATGATATTGATGAAGTGGACCAATTAGCTGCTATC
GTTGGAATGCGAGATTGCTTTTATTCAGGTAGTAAAATTATAGTGACAACTAGGCAGATAGAGTTACTGAGGGCTTGTGA
AATTGAATTGATCGATGATGTTCAGAAACTGAACAAAGACGAATCCGTTGAACTATTTAGTTGGCATGCATTCGGACAAG
GCCATCCAGTCGAGCATTACACCAAGTTCTTGAGAAGGATTATAGAATACTGTATTGGATGTCCTCTAGCTTTACAAGTT
TTGGGTTCTTCTCTCTCTGGTAAAAGTCTAGATGTATGGGAAAGTACACTGAAGAAACTAGAGGTAATTCCTAATAGTCA
AGTATCCAAGAAATTGCAGATTAGTTTCGCCTTTATACAAGATGATCATGACAAAAGCCTATTCCTTGACATTGCCTGCT
TCTTTCTTGGAAAGAATGTAGACCACGTTGGCACTATACTTGATGCATGTGGATATTATTCAATGGTTGGGATTCAGAAT
CTCCAAGATATATTCTTGTTAAAAATTGATGAATATGGTAGACTGATGATGCATCCATTAGTTAGAGATATGGGACGAGA
AATTATACGTCAAGAATCACCTAAGCATCCTGAAAGACGGAGTAGATTGTGGCATTACAAGGACTCATTTAAAGTTTTGA
AAGAAAAAAATGTAAGATTTTATATATGTTGTTTCACAAATCAATTGATCAATTTATGTTTTCATCAGGGTTCAGATATA
ATTCAAGGCCTGAACCTTAGGTCTTGTGCAGAGAAAGATAAGCCACCAAGGAGCTTCCATCATCCAACAACACAGGAGTA
CTTGCAGGAATGTGCCAATATAATGAGGAAAATAAGACTGTCACGCCAAAATGATCCACCACGGCAACCACCACCTCATA
AAGTTCTCCTTTATGGTTCTAATAATAAAAACTCTGAATCAAAGAAGGTGGACAACATCAATACTGATGCCTTTTCTGGT
ATGCGCAAATTAAAACTGCTGCAACTTGATGGTTGTGCTGGCACAAATTCCCATATAAATGTTTACCTGATAGCTTACCT
TTGGAGAAAGTGGTGGCCCTGGAAATGCGCCATAGTAGATTGCATCATCTTTTCCAAGGAAACAAGGGTCAGATACAGAT
TTTTATTTGTTTTTCTTACAGGTTTTCAGTGCGTTGAAGATTCTGATCTCAGTCATTCAGAAGGTCTGTCCTGCACCCCT
GACTTTTCAAAGCTCCCAAATCTTGAGAGGATAATTCTCAAGTACTGCACTAGGTTGATTGAGATTGATAAATCGATTGG
GGAACTAAAGAGACTGCTGATTTTGAACCTAAGAAGCTGCCAAAGTCTAAGGAGGCTTCCCAGATGTATTAGTAATCTTC
ATTCCCTCGAGAAGATGATTCTGTATGGTTGCTCAAAACTTGTATGGTCTTCATTAGAGTTGAATAAGATGCAGTCATTG
CTAGAACTTGATGCCGGTGGAACTGCTAACGATCAAGTTTCTACTTCTGTAAGTAAGAAGCATTTGCTGATGTGCTCTTC
AGTCTCAAGCCCAAGAAAATCTCCTGGAATCCTGTTAACTACAGTATCTCATACATTAGTAACCTTAAGTCTTATTGGAT
GTGGTCTATCTAGTGATTTGATTCCAGAGGAGATTGGTGATTTCTCCATGCTGCGGAACTTGTTTTTAAGTGAGAATCCA
ATTCACAGTCTACCAGAAAGCATCAAGAGGCTTACCAATCTCAGGAAACTTGAGTTAGAAAATTGTGAACAACTTCAATA
TCTTCCAGAGATCCCAGCCAGTGTGAAAATCTTGAGTACTTGGCAATGCAGGTCACTCCAACGGATACACAATTTACCAA
ATTTATTGACAACATTGAATTTTCTTGGATTATCTTGCAACAAACTTATTGAGGTTCAGGAAATGTTCCAGCTAAAATGT
ATTTCTTCATTTGATGCTGAGTTAATCAGTGTTCTGAGATTACCCAACTTGAGTGACATGAAAGTGGATCTCTACAACAG
TCTGATTCTTACAAGATGGAAAGGTCCTATACAGGTTTGCTCCATCTCCTACAAGTCCCATTTATATTTCAAAATTGGTT
AA
>ST4.03ch02_PGSC0003DMG400013091_15896077_15899109_+
ATGGCAGCTTATAGTGCTGTAACTTGTCTTCTTCAAACTCTTGAGCAACGAAATCCACAACTCTTTGATGCTCTCACTGC
TAAAGCGCTCGAATCTATTCATGCTACTGCTCAATATTTTTATAATTTTCTTGAAGGATCAGGCAATAAGAATGTTGAAA
AAATCAAATCTTTGGAGGAAAAAATTAGAATTGCTGCTAATCATGCAAAATATGCTGTTGAGCTGAAGATTTCCGATATA
ATCGATGGCATATCCTACACAAATGCAAATGTACAACAGGAGGATTTGCCAGTAGTTGTTGATGAAATGTATACAATAAA
GAAAGAAATGATGGAGATTATTGCTTCTGGTTTTAACACAACTACTCATGATGATGATGATGATCAAATTCTTGAATTAT
CGAGGGATTCCTTAATTGGCACTTCTTCTACATATTTGGAAGATGATATTGTGCACGGACTTGATGATGACTTGGAGATC
ATAATTAAAAGATTATTGACAGGACAATCGCGGGATCTTGAAATTGTCACAATAGCAGGCATGGGTGGCATTGGCAAGAC
CACACTCGCTAGAAAAGCGTATAATCATCTCGCAATCAGGTATCATCACTTTGACATTCTTGCTTGGGTTACAATATCTC
AAGAATTTCGAGGTAGAAATGTGTTGTTAGAAGCTTTACGTTGCATTTCAAAGCAAACAGTTAGTTCCAATGCAAAAGAT
TATGATAACAAGGATGACTCTGACTTAGCAGGCCTAGTGAAGAAAGAGTTAAATGGTAGAAGATACTTTGTTGTTGTTGA
TGATATTTGGAGTAAGGACGTTTGGGATAGCATAAGAGGAATATTTCCTGATTGCAACAATAGGAGTCGAGTCTTATTGA
CTACTAGGGAAACTGAGGTAGCGATTTATGCAACTACTAGTAGCCCTCATAAGATGAACCTCTTGGATTTAGATAACAGT
TGGAAGTTACTTCGTGATCAGGTTTTTGGACTAGAACACGATCATCCTCCTGAGTTGGGAGAAATTGGAAAGGAAATAGC
AGAAAAATGCCAAGGACTACCCTTTACGATTTCAGTTATTTCTGGACATCTCTCTAAAGTGGACAGGACATTAGAAAGTT
GGAAGGATGTTGCCCGAACCTTAAGCGAAGTCCTTGCTAGTCATCCAGATAAATGCTTAGGAGTGCTCGGTTTGAGTTAC
CACCACTTGCCTATTCACCTCAAACCTTGTTTTCTTTCTATGGCTTGTTTCCCAGAAGATTTTCAAGTTGATACTCGGAG
ATTGATCCAATTATGGATCGCAGAAGGTTTCATAAGGATGTCTGGTAGAAGTCGTAAAAGCTTGGAGGAAGTGGCGGAAT
ATTATTTGGAGGATCTTATTAGCAGGAACTTGATAATGGCAAGAAAAAGGAGATTCAATGGTGAGATAAAAGAATGTGCA
ATGCATGATCTACTACGTGAATTCTGTTTGATAGAAGCTAAGATGACAAAGTTTATATATGTTGTGAGAACTGACCAAGA
AGTTCTTACTCTTCCAACACAAAAGCATAATGGTGGTCGCTTCAGTTTTCAATCCCTATTTTGTTCAGCTGAAGATTTTA
TCTATCGATTACCATTTTTTACCAGATCTATCTACATCTTTTGTTCAACACGCTTTGTTCATTTCAGCCATTTCAATCTT
CTTAGGGTATTGGTCTTCCCCCATTCTTGTTTTGCATTTCCATTTGACATTACTAATTTATTTCATTTGAGATATCTTGA
AGTTGAAAGGTTTGATTGTCCTCCTGAATCAATCTCAAAGCTTCAGAATTTGCAAACTCTAATTCAGCATGAACAATGTG
GGAGCTATATAACCGTACCAGGGACGATTTGGTTGATGAAGAACTTGAGGCATGTGTATCTGGGGTCACCGAGTAATTTA
CCCAGTCCTAGAATATCAGAACTTGAGATAGGAATATTGCCAAATCTAGAGGAACTTTCTGGTCTATGTTCCTTCAGTTG
TACAAATGACGTTTTCAAAAGCATTCCCAATCTAAAGAGATTAATGGTTCGTGTATCTTGTTCGAAAGAAGATGTTATGA
CCAAACGCCTTATTGATATGTCCAGCTTGACAAAACTTGAAGCATTGAAGTGTTTTAGAAATGCTTGGGAAGCGATTTCC
ATCAGGAGGTTCAGTTTCCCAACATCACTTAAAATGTTGACTTTAACCAGTAACTATCTTTTTCCGTAGGAAGAAATATC
AACTCTTGCATTGTTACCGAATCTTGAAAAGCTCAAACTTAAAGAATCGCCAGCTACAGGTGAAGTATGGAGACTGAGTG
ATGACGACAAGTTCCAAAGTCTCAAGCTGTTGATATTTAGCTATCTACAGTTTCAGCACTGGGAAGCTAGCAGTGATAGC
TTCCCAAATCTAAAATGCCTTGTTCTGAAGAACTGTAGCTTCCTTCGAGAAATTCCAACAGATTTTGGGGAAATTGGTAC
TTTGGAGTCAATTGAGTTGCATTATTGCGGCACTGGTGCTGAGGATTGTGCCAGAAAGATTGAACAAGAACAAGAGGACA
TGGGAAATAATTCCCTTAAGGTCTACATCCATAACAGTCGTGGTAAGTTTTAA
>ST4.03ch02_RDC0001NLR0009_16705798_16708198_+
TGCTATGTCTGATCCATTAATTGTCAACTTTATATTATAGATAGATGCTTTGTTTGCTCCTATCTGAACAAAAAGTAAAA
ACTGTTCCTACCAGAAGAACGAAAACATTAATCAAATGAAAATGGATGGGAGATAATTGTATTATATTATCAGATCTGCT
TTTACACACCTAACTGGAATCCACTTAGTATTTTTATATCATCAGAAACAATAATTGATATAAGCACTAACATGGTGTTG
GAATTTGGAAATTAATTACATCCTTGAATAATTATTTTGTTCCAATTCATCTCTATATTGACTTAATATGGCAGCTTATG
CTTCTGTAATTTCTCTTCTTCAAACTCTTGACAAACAAAATCCAGAACTCTTTCATGTTCACACTGCTGAAACTCTTGAT
TCTCTTCGTGCTACTGCTGAATATTTTCAGCAAGTTCTTGAATTTGCTAGCAATAAGAGTGAGTTTGATCCTGAAAATAT
CAATTCTTTGGAGGAAAAAATTAGAGTTGCTGCTAGTTATGTAGAAGATGTTGTTGAGATGAAAATTTCTCAAATCATTG
AAGGGACAGGCTAGACGTTTGGAATTTTACAACACCAGGATTTGCTACCACTTGTTGAAAAAATAGAAACAACAAAGAAA
CAAGTGATTGACATTCTTTCTCATGATGAGTTGAAGATAATAGTTGAAAGATTGACAAGACCGTTGTTCGATCTAGACAT
TGTCGCAATATCAGGCATGTGTGGCATTGACAAAACAACACTCGATGGAAAAGGTTATGATCATCTTACAATCAGGTATC
ACTTTGACATTTTTGCTTCGGTTACAATATCTCATGAATTTAGAGTACTTAGAAATGTATTGTTAGAAGCTTTACATTGT
ATTTCAGAGTAAACAAGAGTTAGGGTCACCACAAAAAGTTATGCTTATATGGATGACAATGAGTTAGCTGACCTAGTGCA
GAAGAATCTAAAGGATCAAAGATACCTTGTTGTTGTTGATGAAATTTGGAGTTCGGATGTTTGGGATAGTATAAGAGGAA
TATTTCCTATCTGCAATAATGGAAGTCGAATCTTATTGACTACTAGGGAAACTGAGGTAGCAATGTATGCAGGGGCGTAT
ACAGGAGAGGGTCACCGAGTTCACGTGAACCCATGGTCCCCTCCCGAAATCATATATAGTAGTGTTATATTTTTAAAAAA
TATTTAAATATAGATGCGTGAACCCAGACTCGAAGTATCATATAATGTAGTACGATGATGATTGGGTGCACCTCTCTAGG
TGAGGTTAGAAATTTGAATATTTTATCTATCTTGTTTTAGTGTTCTTTCTAAGATTTTGTAACTGGTTTGGATAAATAAA
AGTTAATTTTGGACCTATGATTTTAAAATTTTAATGGTTTTCAGTAAAAAGAATCTAACCGATCAAATTTATGTCTTAGA
TCCACCTTTTTGTAACAGTGCACCCATTATCTATAAATCCTGAATACGCCTCTAAATGTATGCATATACTAGTATCCGTC
GTGAGATAAACCTTGTGAATTTAGAAAACGGTTGGAAGTTGCTTTGTGATAAAGTATTTGGACCAGAACATGACCATCCT
CCTGAGTTGGAAGAAGTCGGAAAGGAAATAGTAGAAAAATGCCAAGGACTACTCTTAGCAATTTTAGTGATGGCAGGACG
CCTTTCTAAAATCCCCAGGACGTTAGAAGATTGGAAGGATGTTTGCCGAGCCTTAAGTAAAAGCATTGCTAGTCATCATC
CACGAGTGCTCGGAGCTATCACCAGTTGCCTTTCCACCTCAAACCACAATTTCTTCTATCTATGAGTAGTTTCCCAGAGG
ATTTGTAGGTTGAGACTTGGCGATTGATCCGATTATGGGTTGCAGAAGGTTTCATAAGAACTTCTTGAAGTGGTAAAAGT
TTGGAGGAAGTGGAGATAGATTATTTGGAGGACCTAATTAGCAGGAAATTGATACAAGCTAGAAAAAGGAGATTCAATGG
TGAGATAAAAACATGATCGATTGCATGAGTTCTGTTTTATAGAATCTAAAATGACAAAGTATATGCCAGTTGTACAAACG
AAGTCTTTTCTGACATTCCCAATCTAAAGGGATTGATCGTTTATGTATATATATAATTATAATACTTGTTGAATTATGTT
TGGGCCTTTTTCATTATCATACTATTCAAAAAGTTGTTCCTTGATTTCAATAATAATATCTTTTTAATTGATAATTTCTC
AAATATGTTTCCAAAACCTTCTTTACTCCATGTGGACAAGGTTGCTTTCAGTTTTTTTAGTTTCTCCTTAGATTCAATAA
AAACATTATCTGAATTGGAAACAGATGCCACCACCTGTTTAAAGACTCATGTTTTGTTCAGAACTTGAGAAATTTAAAAG
>ST4.03ch02_PGSC0003DMG400004521_16783207_16784249_+
ATGTACGATGTGTTCATGAGTTTTAGAGGTGAGGATACTCGTAAAACTTTCACTGATCAGCTTTACAAAGCTTTGGTGGA
TGAGGGTTATCGAACATTCAGAGATGATAATGAAATTGAAAGAGGGGAAGATATTAAATCTGAATTGGATAAAGCAATTC
ATAGCTCAAAGAGTTCAATTATCATCTTGTCAAAAAATTATGCAACATCTAGTTGGTGCCTTGATGAGCTTGTCATGATT
CTTGAAAACAAGAGGAAAAGAGGACATGCTATATTGCCAGTTTTCTACTATGTGGATCCACTCGATGTTGGAAAGCAAAT
GGGGAGCTTCGCTACTGCATTTGCTAAGCATGAACAACGAATAATGGAACAATCTGATGAAGGTAAAGAGGAGTGGATCG
AGAAGATCAAACGGTGGAGGGAAGCACTCAGGGAAGTGGCTGATCAACGTGGGAGTGGTATGGTTCTACAGAATTCATCT
CAAGAGTAA
>ST4.03ch02_PGSC0003DMG400012650_17339652_17342414_-
AGGACTGAGTTGAGATTTATAGAGAAACTTGTGAAAGTTACTGAAAATAAAGTAAACCATTCAATCCTGAGTGTTGCTCC
TTACCTAATTGGTATGCATTTTCGGGTTAACAATATTTGCTTGTGGTTGCAACATAAAGCAGATGATGTTGGTATTTTGG
GCATTTGTGGTATGGGTGGTATAGGGAAGACAACAATCGCCAAATATGCATTTAACTCTAACTTTGAAAGTTTTGAAAGA
AGCAGCTTCCTCTACAATGTTAGAGATTTTTCCGAGTCTACGGATGGACTAATTTATCTGCAGAAACAATTTCTTTCTGA
TATTCTTGATGGGAGGAAGATTGACATTCAGAGTGTTGAAGATGGAATCAATCAGATCAAAAGTGCTGTTTATGGTAAGA
GGGTTCTTATTGTGCTGGATGATGTTGATGAAGTGGACCAATTAGCCGCTATTACTGGAATGCGAGATTGCTTTTATTCA
GGTAGTAAAATTATAGTGACAACTAGGCACATAGAGTTACTAAGGGCTTGTGAAATTGAATTGATTGATCATGTTCAGAA
ACTGAGCATAGGCGAATCTATTGAACTATTTAGTTGGCATGCATTCGGACAAGACCATCCAGTTGAGAATTACACCAAGT
TCTTGAGAAGGATTATAGAATATTGTATTGGATGTCCTCTAGCTTTACAAGTTTTGGGTTCTTCTCTCTTTGGTAAAAGT
TTAGCTGTATGGGAAAGTACACTGAAGAAACTAGAGGCAATTCCTAATAGTAAAGTATCAAAGAAACTGCAAATTAGTTT
TGAGTTTATACAAGATGATCATGACAAAAGCCTATTCCTTGACATTGCCTGCTTCTTTCTTGGAAAGAATGTAGACCACG
TTGTCACTATACTTGATGCATGTGGATATTATTCAATGGTTGGGATTCAGAATCTCCAAGATAGATTCTTGTTGATAATT
GATGAATATGGAAAACTGAGGATGCATCCATTAGTTAGAGATATGGGACGAGAAATTATACGCCAAGAATCACCTAAGCA
TCCTGAAAGACGGAGTAGGTTGTGGCATTTCAAGGACTCATTTAATGTTCTGAAAGAAAAAATTGTAAGATTCATTATTT
TTGCTGTTACATTTACTTTCGCAAATCTAGTTTTATGTTATATCTATTAGTAATCTTTTCATCAGGGTTCAGATATGATT
CAAGGCCTGAACGCTAGGTCTTGTGCACACAAAGATAAGCCACCAAGATTCTTTTATCATCCAACTGCAGATGAGTACTT
GCAGGAATGTGCCTACCTAATGGGGAGGAAAAAGCTGTCAAGCCAAAATAATCCATCAAGGCAACCACAACCTCGTAAAG
TTCTTATTTATGGTTCCTCGATAGAATCACTTGGCAAATCAAAGAAGGTGGACAGCGTCAACACTGATGCATTTTTTGGT
ATGCACAAATTAAAACTGCTGCAACTTGACAATTTAGCAGTTAAAGGAAATTACAAGGAGTTCCCAAGGTCATTGAGGTG
GTTGTGTTGGCACAAATTTCCATATAAATGTTTACCTGATGGCTTACCTTTGGAGAAACTGGTGGTTCTGGAAATGCGCT
ACAGTAGGTTGCATCATCTTTTTGAAAGAAACAAGGTAAATATGGCCCTCTCTCTTAAGCTTGTCAGTCAGATTATGAAT
TTTTTTGTTTTTGTTTTACAGGTTCTCAGTGCATTAAAGATTCTGAATTTGAGTCATTCAGAAGGTCTGTCCTACACCCC
TGACTTCTCAAAGCTCCCAAATCTTGAGAGGATAATTCTCAAGTACTGCACTAGGTTGACTCAGATTGATAAATCGATTG
GGGGACTAAAGAGACTCCTCATTTTGAACCTGAGAGGCTGCCAAAGTCTACGGAAACTTCCCAGATGTATTATTGATGTC
CATTCCCTCGAGAAGCTTATTCTGTATGGTTGCTCAAAATTTGTATGGTCTTCATTAGAGCTGGGTAAGATGCATTCATT
GCTAGAGCTTGATGCCGGTGGAACTGCTATCCATCAAGTTTCCACTTCTGTGTGTAAGAAGCATTTACTGAGTTTAGCTC
TGTGCACTTCAGTCTCAAGCCCGAGAAAATCTCCTGGAATTGTTAACCTGTTAACTACAGTATCTCAGACATTAGTAACC
TTAAGTCTTATTGGATGTGGTTTATCATGTGATTTGATTCCAGTGGAGATTGGTGATTTCTCCACACTGCAGAACTTGTT
TTTAAGTAAGAATCCAATTCACAGCTTACCAGATAGCATCAAGAGGCTTACCAATCTCCAGGTACTTGAGTTAGATAAAT
GCGAAGAACTTAAGTATCTTCCAAAGATCCCAGCCAGTGTCACAACCTTGAGCATCCACGGATGCAGGTCACTCGAGCGG
TTATCAAATTTACCAAACATATTGACAACATTGGATTTTCTTGCATTAAGATGCAACAAACTAATTGAGGTTCAGGAAAT
GTTCCAGCTAAAATGCATTTCTTTATTTGATGCTGATTTAATCAGCATTCTGGGATTACCCAACTTGAGTGAAACTAAGG
TGGATCTGTACAACAACCTGACTCTTACAAGATGGAAATGTCCTATACAGGTTTGCTCCCTAATATAA
>ST4.03ch02_PGSC0003DMG400021477_17659025_17664191_+
ATGGCAGCTTTGAGAGATGAGGATGTCATTGTTATTGGGATTTGTGGTATGGGTGGTGTAGGTAAGACGACACTAGCTGA
GAAAATAAGAGCAAGGGCGAAAAAAGAAAGGTTCTTTGATGAAGTTGTCATGGTAACTGGCAGTCAACAACCAGACTTGA
AAACAATTCAAGCTGAGATAGCTGGAGGAATCGGTCTAACATTACAAGGCGACAATTTTTGGAATCGTGGAGATCAGTTG
CGTTCAAGGTTAGTGGGTCAGGACAGCATCCTTGTAATCTTGGATGATGTCTGGGAGGCTCTTGATCTGAACAAAGGAAG
CATGGTCCTTTTCAGACAGAAAGCCGGTAATTCGGTAGCTGATCTTTCTCTTCATCACACAACAAAAGATGTTGTGAAAG
AATGCAAGGGGTTGCCGCTTGCAATTATTACAGTTGCAGGAGTGCTAAAGTGTAAAAGCAAGTCTTCATGGGAGGATGCC
CTTAAACAATTACAAAAATCCACACCAAAAAATATCCCAGGCGTGATTAAAAATGTGTATCAATCTCTCAAGCTAAGCTA
TGATCATTTGGAAAGTGATGAAGTCAGGTACTTGTTTTTGCTTTGTTCCTTGTTCAAGGAAGATAGTAATATCTGGCATG
AACAATTACTTAGATACGGAATGGGCTTGGCATCTTTTCAGAAATTGAAAATTAGAAGAAGCAAGAAAGAGGGTGTGTTA
TCTGTTAGAAACATTGATCGTTTCTTGCTATCCCAAGGTTCAGGCAAAAATTATGTCAAAATGCATGATGTGGTCCGAGA
CGTGGCTATATATATCACCTCTGAGGGAAGGCACGTTTTTATGGTAAGTCACAGTGTGAACTCAGAAGAGTTCCCAAGAA
GAACTTCTTACGAGTCATACAGTCACATGTCAATTGTTGCACAAAAAATTGATGAGCTTCCTAAACCAATATTTTTACCA
AGACTTGAGTTTCTAATGTTAAAACTATTTGAAGAGCCACTCAAATTACAAGATGATATTTTTGTTGGAATGAGTAAGCT
TAATGTCTTAAGCCTAAGTGGATATGAGGACTCCATTTTGCCCTTCCCAAAATCTGTTCAGTTGTTGTCAAATTTGCGGA
CACTGTCTCTGATTAATTTAAGGTTGGATGACATATCAATTATTGGCAAACTTGTCACTTTAGAGATTCTACTTTTAGAG
GTGCTTCCAGTGGAGATAGGAAAATTGACCAATTTAATTTTGTTAGAGTTTTGGAATGAGAGAGTACCACTTGAAAATAT
TTCACCTGGGGTCTTATCAAGACTAGTTCGATTAGAGGAACTAACATTAGTGGAATGTTCTGGAGATGTAATTCACAGTA
ACTTGGACCTTTCCTCCAAGTTGACACGGTATTATCTAAATATGGGACAACAAGTTCGTAGTTACCACGATAGTTCACTC
ATGGATAATTACCACAGGATTATGGTTCTGGATGTCATTGAGACCACCCCATTGGGTGATTGGATCTGCCGCATGTTGAA
GAAGAGCGAACTTGTACATTCAAGAGGAAATGGCTCCAAGAATGTGCTGACCGAGTTGCTGGGAGATGGACTACAGAACG
TGAAAGATCTCCTCCTAGCTGATTGTGATTCAATGACACATCTCTTGGATATCCACTGTCAGAATAATATTCCATTCCCC
AAACTTGAAAGACTGGAGGTAATTAGATTTTGTAGTCTACACTATCTTTTTAGCCCGTCCTTGGTTGTGGGGAGATCGTC
AAACTCGACAGTAGCTTGCAGTAATGATGAGGAAGAGGAAATCTCTCAGAGGACACATATTAGATCAGAAGGGAACATGG
TCCAAGTAATGAAGTTCCCCAATTTATATTACTTGGACCTTCATTTTCTGGAATGCTTCACTCACTTTTGCAGTGACACT
GTTGAGGGCATAGATTTTCCTCGGTTACAAATCTTGCGCTTCTGGGAGTTACCGGAGTTCCAAAATTTCTGGCCTACAGA
CAACAACTCTATCGCTGACTCAAATCCTCTTTTTGATGAAAAGGTGTGCTTCTTCTATTCTACATGTGACGTATCAGTTT
CGTGTCCCAACCTGGAAGAGCTACAACTTAACGGGGCTAACAGCATAGCTGCTCTATGCTCTCCTCAACTTCCAACTGAC
TACTTCAGCAAACTTAAAATATTGCTACTATGGAACTGTGGCAAATTGAGAAACTTGATGTCTCCATCAGTGGCCAGAAG
TGTTCTGAATCTCCAAATTCTAAGCGTAGAAGCCTGCCAATCAATGGAAGAAGTGATCAAAGAAGAGGAACTAGTAGAAG
AAAGGACTATTAAGCCCTTATTTCCCCGGTTAGAAAAGTTGGTGCTCGAAGAGCTACCAAAGCTGGGGCATTTCTTTTTG
ACAAAGCATGCTCTTGAATTTCCATTTCTCGGAGAAGTGAGGATTAACAGCTGCCCTGAAATGAAGACGTTTTCCCTTGG
ATCTGTGAGTACACATAGTCTGGACAGGCTGATTGTGGACTATGCTGAGGTGAAAGATGATCTCAATAAAGCGATACAAC
AGCTCTTCAATTTTGAAGGTTTGTCTTGTACTCCGTCGTATAGCTAA
>ST4.03ch02_PGSC0003DMG400021469_18236416_18239848_+
ATGGCTGACATGCTAGCAAATCTAGCTAAAGAAAGATTATGGGAACCTTATAGAGGACTCGAAAAGAAGATAGTGAATCT
AAAGGGAAAGATGGAGTTGCTCGGAAGTCGAAAGGTTGATATAGTGGCTACAATAGAAGATGCTGAATTTCATTCATCCA
AGAAAAGGAAAGCAGAAGTTCAAACATGGTTAAGCAATGTCAATAACAAACTAGAGGATTTCCAGAGCCTTGAGAAAGAA
GTTCAAGAGTGTGGCCGATTTGATCGTATAAAATTGGCAAATTTTGCTGATACAATGATTGAGGAAGCCGAGGAACTCAT
AAAGCAAGGCAAGTTTCCTGAAGGGGTTTTACATAATGTATATGAAGAAAAAGGGGAGCCTTTGGTGACAACAAATTTAA
AAGGCCAAGTATTCAGACAAAATTCGGAAAATATATCTGAAATACTAAGGAACGATGAGGTATCAATCATTGGCATTTAT
GGCATGGGTGGGGTGGGTAAAACCACTATGGCTATGAATATCCACAACGAGTTCTTACAAGAAAGTAGATTCTTGGGTCA
CATTTATTGGGTCACTGTATCTCAAGATTCGAGTATTCAAAAGTTACAAAATGGCATAGCCGAGAATGTTGGCTTAGATC
TTTCTTGTGTTAATGATGAGATAAAAAGGGCCGCAAAGCTATTCCAAGCATTGAAGAGAATGAATACTTTTGTCCTAATA
CTCGATGATGTTTGGAATAACTTTGACGTGAAAAAAGTGGGGATTCCACTTGGAAATGATGGAGGCAAAATGATCATAAC
AAGCCGATCACTTGAAGTATGCCGTAGAGTTGGTTGCCAAAAGAATGTCAAAGTCAATCCTCTTTCTAAAGTAGAAGCTT
GGGATTTATTTACTGAGAAACTTGGACATGGCAATAATAATGAAGTACAAGTAATCCCGATTGAAATAGAAAAAATAGCA
ATGAAAGTGGCAGAGAGATGTGCTGGGCTACCACTTGGAATCATAACAATGGCTGGTTGTATGAAGGGAGTAAATGACAT
TTTTGAATGGAAGGACGCATTACAAGAGTTGGAAGAATCTTCCATGATGCAAGATGATATGAAGAATGAGGTGTTCCCTA
TTCTCCATTGTAGTTATACTCGCTTGAGGGATCCCCGGTTACAAAAGTGCTTCTTGTATTGTTGCCTATATCCAGAGGAC
TTTGAAATTCCAAGAGTTGAGTTAGTCAACAAGTTCATCATGGAGGGATATATAAATGCAAGGAATAGTAGGCAAGCGCA
AATAGACCAAGGCCATGCAATACTAAATAAGCTAGAAAATGTATGTTTGTTAGAAAGCACTGAGGATGTAGATGAAAATA
AATGTGTTAAGATGCATGATTTGATACGAGAAATGGCTATAAAAATCACCGGCCATCCTCATCATGATCGCTTCATGGTA
AAAGCTGGAATGCAATTGAGAAAGATACCAGAGCTTCGTGAATGGTCAGAAGATCTCGGCAAGGTATCCTTGATGCATAA
TTGTATAGATCAGATTTCTCCTTGTGAACTATACAAATGTTTGGAACTGACAACCCTATTGTTGCAAGAGAATCGCTTGT
TGCATGCGATTCCATACTCATTTTTCATGTTCAAGCCTTGTCTACGTGTTTTGGATCTAAGCTATACCAATATTGAAAAA
TTGCCTGATTCTCTATCAACATTGGAAAATTTGAATGCCTTATTGCTTAAAGGTTGTGGAGAACTTAACTTTGTACCATC
ACTGAGCAAACTTAAGGTACTTAGCGAACTCGAGCTTACTGGAACAGGGATTAAGCAAGTTCCCGTAGGCATACCTAACT
TGGTTAAGTTGAAATGTCTAACCATGAGCGGGTTGAAGAAGCTAAGAAGTAGTGAACCACCCATAGATATGTTTGGAAGC
CTATCTCATCTCCAGCGTCTCATGACTCCGTTTTCTATACGAGCAATGGACCTAGAGAGGATGAAACAACTTGAAGAATT
TGGGGGTAAGATGTTCAGTCTGTCTGATTTCAACAAATTCGTAGCAAATCGAGAATGTTATGGGCAGCCAATCTTCTTTC
GGGTCACTCTAAATGGTTTGACCAGTGATTGTGTTGGAGATTTGTATGAATACCCTGTGATATTTTCCAGCAAAGAAGTC
ATTTTGAAGGATTACTGCCTGAAGGGTGGAAATGTAGTACAACCCTTGAGGGAACAGTCAGAAGCTGTAATCAATTTTCC
AAGGGACATGCAAAGACTTGAAGTTTCATGGTGCGATTTCATAAGTTCGGATAATAGCTTCTTAAGTGCCCTGCCATCCT
TGATCAATTTGACAGATGTGAAGATAGTCAAAATTGTTTCTAGTGACGGTATAGAGTGCATACTCCGATTACCCTCCAAT
TGCCAAGAATTGATTGTGCCAGAAGGACTTGGGTCGTTACTCAAAAGATTGGAGAATTTGGAACTGTACAATTTGAAGGA
TATTGTTAACCTTATTGACATCCAACCTAATACTGAAGCATCTTTTACGGCTCTTTCACATGGATCTTTTTCAAACTTGA
AGAAGTTAAGGATTGAACATTGTTGCCAAATCAAGGTGATGTTTCCTCAATGGTTGTGGAAAAATCTCCACAACCTTGAA
CATGTTGTGGTGTCATATTGTGAGGGGATAGAAGAAATTATTAGCGAGAATGAGGAAGAGGAAGTGGATCAAGAGGCGAG
CAGTCAATACCTGAGTAGTCCTTCATCATTGTTTGCCTCTACCGATGTCATCCTCCCTAAACTAAGAGTAGTTCATTTGA
CTGAGCTACCGGCACTCAAAAGCATATCTAAGGGAAGAATGACTTGTGTATCCCTTGAGGAAATAGGTCTATGTGGCTGT
CCAAAGCTTGAAAGACTGCCATTTTTTCATCCTCTTCGTGATGGAGAACCACTGTTTATTCCACATGCTCTCAGGTCTAT
ATATGTAAGTCGAGAACTTTGGGAATCACTAGAGTGGGACTATCCTCATGCTAAGAGTATGCTTCGACAGAATTTCATAC
ATGATCGATTACCTCAAACTTGTGCCACCAGCTGA
>ST4.03ch02_PGSC0003DMG400021098_29536749_29539812_-
ATGGCTGAAGCTGCAATCATATTCTTTCTGAGAAGGCTAGGCTATCAGTTAATACAAGAAGGAAATGTTCTATCAGGTGT
GCAAGATGAAATTGAGTGGATGAAGAAAGAGTTTGAAGCCATGGTAGCTTTTCTAAAAGATGCTGACAAGAGGCAACAGA
GAGATGAAACTGTGGCTGGTTGGGTAAAAGAGGTAAGAATCTTGGCTTTTAATGCTGAAGATGTTATTGATGAATTTCTT
ATTCAAATGGCTGCTACTCATTGGAATAGCTTATACTTCTTTAAGTACTTGAAAATAAGGTATCAAATTGGCTCTCATAT
TAGAAAACTCAAGAAACAAGTCATTGAAGTCAAAGAAAGAAAAGATAGATATGTTATCAATGGATTAATGATGTGTGAAG
ATGCATTAGCAGCTAGTAGCTATAGAGGCACTGGTGGGATGTCCTCTAGAGGGCCTGGTGCAGCATCCCCTTTTGTTCGA
GAAGACGATATTGTGGGAATTGAACATGATGTTGAACAGCTAATGAAACTCGTATTAGAAGGGAATGTGAAGAATTTCCT
CGCGGTTTCAGTGTTTGGTATGGGGGGTTTGGGCAAAACTACTCTTGTGAAAGAAGTTTTCAAGAAGTCAAAAGCGTTGT
TTGATTGCCATTCTTGGGTTTTCGTGTCACAATCTTGTAATTTAAAGGATGTCTTGAAACACATCCTCTTTGGATTCATA
GCTAGTAGAGGAGAGCCAGCTCTGGATGTAATGGGTGCCATGGATGAGGGATGGTTACTGGAGAGGATCAATGACTACTT
GCAAGACAAGAAGTACTTGCTGGTTCTTGATGATATATGGGATGATAACCTATGGGAAGAGCTTAAACATGCATTTCCAC
GAAGAAAAGGGCGAATCATAATTACAACAAGACTTCGCGGTATAGCATCTCCTCTTGAGGATAATTTCCACATCTATGAT
CTCCAACCCCTCCCTTATGAATTATCTTGGAGAATCTTTTGCAAGAAGGCGTTTCGATCATCTCAGGGGACTTGTCCTGA
TGACTTGAAGGAATTCGCGGAGGCCATAGTGAGAAAATGTGGAGGTTTGCCTCTTGCAATTGTGGCCATCGGAGGCTTAT
TGTCGTGTAAGGGAAGAAATACTCGTGTGTGGCAATCTGTTCTTGATACCTTAGATTGGGAATTCAACCATAACCGAGAC
ATTGAGCGTCTAAACAAGGCCTTGTTGTTCAGCTATATTCACCTTCCATTTTACCTCAAGTATTGTTTCCTTTATCTCGG
TTTGTTCCCTGAGGACTATGAGATTGGAAGGAAAAGGCTGATCCGAATGTGGGTGGCCGAGGGGTTTGTTGAGGGAACTG
CTCAGAGAACAGAGGAAGAGGTCGCGAACCATTACTTTGTGCAGCTTACTGACAGGAGTATGATTCAAGCAGTCACTATA
CATGCTCGAGATGTGGTGAAAGCGTGCAAGCTGCATGATCTAGTGCGTGATGTGGCCAATCAAATGCTACAGGAAGAGAA
ATTTGGATCCATCATAGAAGAAGTCGACAAGACCATTCAAGAGAGACAAAGGAGACTTGCAATCTATGAAGATGCAGATA
GTATCCCCTCAGACATCAGTAAGTTGAATCTGAGGTCCCTTCTCTTTTTTAGAATAAATGAATTGTCATTTTCTGCTCTA
CAAAAACTGCTAAGGCAGCTCAGATTGGTAAGAGTTGTAGATTTACAATATGCTCCTCTAGAAAAACTACCAAATGAGAT
TGGTAATTTGATTCATCTCCGGTACTTAGATTTAAGAGGGACTTTGATAAACGAACTTCCAAAATCAGTGAAGAATTTGA
GGAATCTACAGACATTGGATGTGAGAAACACGGAAGTTAAACATTTGCCTGCTGGAATCAATGAGCTGCAACACTTAAGA
CATCTTCTCCTGTCAAGTTTCCGTGACAGAGAAAATGGATTTGTGAAGATGGCTAGTGGGGGAAAAGACTTTGTGAAGCT
ACAAACACTATCTGGAATTGAATCAGATGAAGACTTAGTTAAACAACTTAGAAGTTTAACAAGCTTGAGGAAAGTCTACA
TAGGGAAAATGACACAAGCCAACAGCGGAGATTTTTGCCAATCATTAGAAAGGATGAGCAAGTTGAGGTCCTTAACAGTG
TTAAGTGAGAGTCCATTTGAGCAAAACATACAAATGGAATCGCTCACAAAGTCCACTAAGCACTTAGAGAAACTCAAACT
CCAAGTCCATATGAAAAAACTGCCAGGATGGTTCGATTCTCTTAGTTGCCTTCACTCATTGTACCTTTTCAAGAACTTCT
TAACAGAAGATCCATTTCCTATACTTGGAAAGCTTCCAAGCCTAGCTATTCTGACATTAGCATCTTCAGCTTACGTAAAC
AGCATCGTTAACATCCCTCCGGGAGGATTTCCTAAGCTCAAACTGTTGAGGATTCTTGGCATGGAAAATTGGACTACTTG
GATGCCTATTGAGAAGGGTTCTATGCCAGAAATTCAGTTTCTTCTGATAGCTAATTGTCCAAGGCTAACTAACTTACCAG
ATGGCTTCAATCACCTTACTAGCCTTGATGATCTCACCCTTATGGGCATGTCCCTCTTTTTCGCTCATAAATTGCAGAGT
AGAGATAAGTGGAAAGTCACTCATGTCAAGGAAGTTTCAATCATTTCAGAAGTCAATGGCCAAATTGTCAAGAAAAAACT
CAACACTCCTCTTGTTAACTAG
>ST4.03ch02_PGSC0003DMG400021169_29562811_29565198_+
ATGTTACCTATCACAATTGAGTTGTCATCAAAGTCAATGGTGATCTTTGAGGAAGAGGAACAACTGCTGATGGAGAATAT
TCTTGGTGGAACAGATCAACTAGGCGTTATCGCGATTGTTGGTATGCCAGGACATGGTAAGACAACTCTTGCCAAAAAGT
TATATCACCACGAAAACATAGTCAATCGATTTGATGTTCGTTCATGGTGTACTTGTGTCTCTAAAGTATATGACAGGAGA
AAAATATTGCTTGAACTATTAGGCTATGAGTTTGAACGCCGCGTTGAAATTGAGATGAGTGAAGATGAATTAATCCAACA
AGTACAAAGGTGTTTTGAGAAAAGGAGATATTTCATAGTTATAGATGATGTATGGAGCACTGCTATATATGATGAGTTAG
TAAGTTTTTTCCCAAATAACAACAGCAGGAGTAGAATTATCATAACTACTAGGCTTGATGAACTGGTTAACTCATCTGTA
AATTACTCGTTTTGCTATACTCATCGTCTTTCTTTTATCGTGGAAGATAAAAGTTGGTTGCTACTAAGGAACATAGTTTT
TAAGGAAGAAAATAGCTGTTCTCAAGAACTTGAGGAAATAGGGAAGCAAATAGCGAAAAGTTGTGCAGGGCTGCCTCTAG
CAATTGTATTAATAGGGGGTCTTCTTGCAAGATTGGATAAGAAAAAAGGCTATTGGACTAAAGTTGCTCAATGGTTAAGT
GCAAGTGCAAAAGTTGCTGGTGAGGCAGAGTGGTACATGGACATAATAGAGTTGAGTTACAAGCATTTGCCTAGTTATTT
GAAGCTGTGTTTTCGTTACTTTGGTATGTTTCTTGAGGATGAGGAAGTTTCAGTTAAGAAGTTGATGAGGATATGGGCTG
CTGAAGGTTATGTACAGAATAATGAGGTGAGGAGTGCAGAGATTGTCCCGATGGACTATTTGATTGATCTAATAACAAGC
AATCTTGTCGTGGTTGCGGAGAGATTTCCACTTGGTGATATGAAATCAGTTTGTCTTCATGATTTGGTGCAAGATTTTTG
CTTGAATAAAGCTAAAGAAGAGAACTTTTCGCTGAAAGTTGATAGGTGCTCAAATTTTGTGAGGAATTGTGACAGAGTTC
CATCACAAATAGTGTTTTTTCTTGTAGTGATGTATATATTATGTCTAGTATCTCATTATTCTTCGTTTTCTTTCAGATCT
CATGCTTTTGATCCTGCTACTTCTAATTCAGCTAGTGATGTTCAACGGTTCCTGGTTTGCTCGAAAATGCAGCACTTCAT
CAAGTGGCTTCATCCGACACAACGTGTCCATACTTTGAGGTTACATGCCCACAACATTAATGAATTTTACAATTTAACTG
ACGGTGAAACGAACAAATTCATTCTACCATGTGGAGCATTCACTTCAGACTTGTTCAAATTATCACTTACAGTACTGGAC
TTAAGGAACACTGTGATCGATGCTTCAGCTCTGGAGGACATAACATCCTTGATTCACTTGAGGTACTTGTCAATATTCGG
AAATTTTAGTGAGATTCCACCAGCCATATCGAACCTTACAAATCTGGAAACGTTTGTTGCAAGACCAAAAAGTGGTACCT
TAACTCTTCCAGGGTCTATCTGGGACATGATAAACTTAAAGCACGTGGATACAAGCGAAGCAATGATTTTCAACAGTACT
GTTGAGGTTGAAAAAGAGGGTGTTTTCGAGTTAGAGAAATTAGAAAGCTTTTCGAAAGTAGTCATAGTGAATGGAGATGA
TATATGTGAAATGTGCAACAAAGCACCAAACTTAGTCCAACTTGAACTTATTGTGGAGCAATGGGACAATTTGTTTAGCT
CTCTTAACTGTTTGATATATCTCGAAACACTAAGTATCTATCACCGTGGCGATTTTCCAATGAGTGGAACTAACATGATG
TTCCCTCAATGCCTAAAAGAGTTAACTCTGTCTAGTTGTGGTTTCTCATGGGATGAAATTTCAACAATTGGCACATTACA
CAACTTGGAAGTGCTTAATATACTTCTTTCTGCCTTCACTGGGAAAAAATGGACAGTTGGTGTTGGTGGTTTCCTTAACC
TTAGGCTATTGAAGTTAGAACATAGTTCTATCAAACATTGGAACATGTCTGTTGATTCATTCCCCTGTCTCGAGCAACTG
GTGTTGCGTTGGTGTGGTGAACTTGAGGAGATCCCCGCGAGTTTTGGAAGCATGCCTTCGTTGCAGAAGATTGAGGCGCG
GGCATGTTGTCCCTCAGCCAGGAAATCTGCTGTGAAAATCAGGAACATGCAGAGGGATGACATGAAAAATTTAGACTTCA
AAGTCATCATATATTTAGATTAG
>ST4.03ch02_RDC0001NLR0010_29904929_29908263_-
ATGGCTGAAGCAGCAGTTTCCTATGTTGCAGAGCGGCTTATAGATCTTTTCCAGAGAAAAATTGTTTTCCTGAAAAACGT
CCGACGAGGAGTTGAAGAAGTGCGAAACGAGCTTGTCCGCATGAAGTGTTTCCTGAAAGATGCAGATATGAAGCAAGAGG
AAGATGAGGCCGCAACAATCCGCAATTGGGTATCTGAAATCAGAGCAGTTGCCTACCATGCTGAGGATGTGATTGAAATA
TTCATCCACCAAGTTGAGTCCCAAAAACGTCAAAGTTTCTTCATCAAGTGTGTCTTCTATCCTAAGAAACTATACGGTCT
TTACAAAGTAGGGAAAGAGATTGAATCAATTCAGACCAGAATACTTGAAATATCCAATAGTCGTGAAAGATATGGCATCA
GGCATATTCAAGGTCTCGGAGATGGGGAAGGGTCAAGCACAACACGTGAGAAGATGCATGAACTAAGACGCTCCTCACCC
TTGGTTGCCAATAAAGATACTGTTGGTCTAGAGAAGCATGTGAATTCTGTCGTGTCAATCCTTCTGAAGGAGGACAAATG
GCTTCGTGTTGCTTCAATTGTTGGTATGGGGGGCGTTGGCAAGACGACTCTTGCCAAGGAAGTTTATAACCAAACTCAAA
TCAGAGACATGTTTGACACTCGGGCATGGCTTTATGTATCCCAAGATTATAAGCCCATGAAGATCATCAAGGAACTCATT
TTACAACTGGCAAGTCCAGAAGAAGATAAAGTGAAGATAGTGGATACAATGGACAAATTGTCAGAGGCTGGTTTGGAGGA
AATGCTCCAGAGGTGTTTGGAAGATACATGTTATCTCATTGTTCTTGATGACATCTGGACCACAGAAGCATGGGATCTCA
TTGTTAGGTCATTTCCTGACAATGGTAAGTCAAGTAGATTGCTACTTACCAGCCGCAGTAAGGAGGTTGCCTTGCATGCA
GATGCTCATACTACACTCTATGAACATAAAGTATTGAGTGAAGAGGAGAGCTGGGAACTCTTTCTCAAGAAAGCAGTTGC
CGAGGATAGAGAGTTTCCACATGACTTGGTGGGCGTGGGGAAAGAGATTCTGGAAAAATGTGACGGTTTGCCACTGGCAA
TCACTGTCATTGGAGGCCTCTTGGCTGGGAAGAAGAAGCAAAGAAGTGAGTGGCAGAGAGTACAACGAAACCTTGATTTA
CACCTCGTTAGAAGTCAAACTTATGGTGTATCAGGAATTTTGGCATTGAGTTATAAAGACTTACCTCCCCATTTAAAATC
TTGCTTTCTCTACTTAGGCCTTCTCCAAAAAGGCAAAGACATCCTTGTGAGGCAACTCATGCACATATGGATTGCCCATG
GTCTTATTCATCAAAATGGAGAACAAAAGTTAGAGGACATTGTGGAGGATTATCTAGATGATCTCATTGGCAGAAATATG
TTGCAAGTAATCCAAGTTAGAGCAGATGACAGAGTTAAAAGTTGCCGGCTCCATGATCTCCTACGAGACTTTTGTATAAT
GCAGGCCAAGGAAGAAATGTTTCTCGAGGTAGATAATCCATCTATATCCCTCTCTGAATCTCGGCATCATGTCCTTTATT
CTCCACTCGAGAGGTACGAATATTTGGGAAATTCAAAATCGTATATAAGATCCCTTCTATCCTTTGATTCCTCTGCTAAA
GTAGTTAACCTAAATTGTATTTGTACAAGTAGTTTCAAACTTCTCAAAGTGCTATACATAGACTCTCCTGGTTTAAATGT
GATCTCAGATAGTATTGGGAAACTATGTTCCTTGAAGTACTTAGGCATAGGATGGAAGACACACATAAAGAAGCTTCCCC
ATTCGATAAGCAGTTTGCAAAACTTGGAAACAATAGATATGCCCATGTCTGGGTATTATTCTGTGGAAGTTCCTAATGTC
TTGTGGAAGTTAGAGAATTTACGGCATCTACTTGGTTACATAAATTCCCCCAGCCTATTGAAGATTGACCTACCTAAAAA
TCTCCAAACTCTAGGCAGCATACCTGTTCATCACTGGATGCACCATGAAAACCTGACAAGAATGACTAATCTCCAAAAAA
TTGGTTTACTCATTGAAAGTGCTAATAACCTAGACATGGATCAATTATGTGATTCACTTGCTGAGCTTGAGAGCCTTCAA
TCCTTATGCTTGGAACTAACCAATAGCTTGCAAATATCTTTGGTTGCTGGTTTGCCTAAGCTGAGTCATGTTGTGAAGCT
TAAGTTGAAGGGAGACTTAGCATCAATACCAGTTCATCCTTGTCTATTTCCACCTAATCTTTGTCAGCTGACTTTGGTGA
ACTCGAAGCTCCATCCAGATTCAATTCAAGTGTTGGAGAAGTTAACCAACTTGTCAGTTCTAAAACTAGTTAAAGCTTTT
GACCGATATGATCAGCAAGATGACAGTATAACAATATCAGAGAATGGGTTTCGTGGACTCAAGTTTTTCAGGATGGATCA
ACTAATGTCTATGCAAGAGATGAAGCTAGGGAAAGGTGCACTGGCAGGACTCAAATGCCTGCAAATCTTCAAATGCTACT
CGTTGAGGAGGCTCCCTGAAGAGTTGATATCATTGACTAACCTTGAGAAGCTGGAAATTCGAGAAATGCCTGAAGCATTT
ATTGCTAAGCTTCAAGTTTCAGATTTGCACAAACTCCGACACATTCCCAATATTGTGGTTGGACATCCCAGTAAAGATTA
TGAAGAATGGATCCAAGAACTGGAGCGTGAAAATATCATTAGAAAGATCAGGTCAAATGCACAGGTAATAAGAGCAGCAT
ATTTGTTCAAGCCACTGGCAGAGGGGAGCACAAGTGACAATGCAGATTGA
>ST4.03ch02_PGSC0003DMG400008306_29910064_29912916_-
ATGGCTGAAGCAGCAGTTTCCTATGTTGCAGAGCGGCTTATTGATCTTCTCCAGAAAAAAATTGTTTTCCTGAAAAACAT
CCAACAAGGAGTTGAAGCAATGCAAGATGAGCTTGTCAGTATGAAGTGTTTCCTGAAAGATGCAGATATGAAGCAAGAGG
AAGATGAGGCCGCAACAATCCGCAATTGGGTATCTGAAATCAGAGCAGTTGCCTACCATGCTGAGGATGTGATTGAAATA
TTCATCCACCAAGTTGAGTCCCAAACACGACAGTGTTTCTTCATCAAGTGTGTCTTCTATCCTAAGAAACTATACTGTCT
TTACAAAGTAGGGAAGGAGATTGAATCGATTCAGACCAGAATTCTTGAAATATCCAACCGTCGTGAAAGATACGACATCA
GGCATATTCGAGATGGGGAAGAGTCAAGCACAACACATGAGAAGCTGTGTGAACTAAGACGCTCCTCGCCCTTGGTTGCC
AACAAGGATTCTGTTGGTCTAGAGAAGCATGTGAGCTCTGTCGTGTCAATCCTTCTGATGGAGGACAAACGGCTTCGTGT
TGCTTCAATTGTTGGTATGGGGGGCGTCGGCAAGACGACTCTTGCCAAGGAAGTTTATAACCGAACTCAAATCAGAGACA
AGTTTGACACTCGGGCATGGCTTTATGTATCCCAAGATCATAAGCCCATGAAGATCATCAAGGAACTCATTTTACAACTG
GCAAATCCAGAAGAAGATAAAGTGAAGATAGTGGACACGATGGACAAATTGTCAAAGGCCGGTTTGGATGAAATGCTCCA
GAGGCGTTTGAAAGATACATGCTATCTCATTGTTCTTGATGACATCTGGACCACAGAAGCATGGGATCTCATTGTTATGT
CATTTCCTGACAATGGTAAGTCAAGTAGATTGCTACTTACCAGCCGCAGTAAGGAGGTTGCCTTGCATGCAGATGCTCAT
ACTACACTCTATGAACATAAAGTATTGAGTAAAGAGGAGAGCTGGGAACTCTTTCTCAAGAAAGTATTTGCTGTGGATAG
AGAGTGTCCACATGACTTGGTGGACGTGGGAAAAGAGATTCTGGAAAAATGTGATGGGTTGCCACTGGCAATCACCGTCA
TAGGAGGTCTCTTGGCGGGGAAGAAGAAGCAAAGAAGTGAGTGGCAGAGAGTACAGCGAGGCCTCAGTTCATACCTTGTC
AAACCTCAAACTTATGGCGTATCAACAATTTTGGCATTGAGTTATCAGGACTTACCTCCCCATTTAAAATCTTGCTTTCT
CTACTTAGGCCTTCTCCAAAAAGGCAGAGACATCCCTGTGAAGCAACTCATGCATATATGGATTGCCCATGGTCTTATTC
ATCAAAAGGGAGAACAAACATTAGAGGACATTGTGGAGGATTATCTTGATGAGCTCATTGGCAGAAATATGCTTCAAGTA
ATCCTAGTTACAGCAGATGACAGAGTTAAGAGTTGCCGGCTCCATGATCTCCTACGAGACTTTTGTATGAGGAAGGCCAA
GGAAGAAATGTTTCTGGAGGTAGATAATCCATCTATATCCCTCTCTGGATCTCGGCACCGTGTCCTTTACTCTCCAGTAA
AGAGGTACAAATATTTGGGAAATTCAAAATCATATATAAGATCTCTTCTATCCTTTGATTCATCTGCTAAACTAGTTAAC
CTTGATTGTATTTGTACAAGTAGTTTCAAACTTCTCAGAGTGCTATACATAGACTCTCCTGGTTTAAAGGTGATCTCAGA
TAGTATTGGGAAACTATGTTCCTTGAAGTACTTAGGCATAGGATGGAAGACATGTATTAAGAAGTTTCCCCATTCGATAA
GTCGTTTGCATAACTTGGAAACAATAGATATGCCCATGTCTAGGTTTTATTCTGTGAAAGTTCCTAATGTCTTGTGGAAG
TTAGAGAATTTACGGCATATACTTGGTTACATAAATTCCCCCCGCCTATTGAAGATTGACCTACCTAAAAATCTCCAAAC
TCTAGGCAGCATACCTGTTCATCACTGGATGCACCATGAAAACCTGACAAGAATGACTCATCTCCAAAAAGTTGGTTTAC
TCATTGGAAGTGCTGATAACCTAGACATGAATCGATTATGTGATTCACTTGCAGAGCTTGAGAGCCTTCAATCCTTGTGT
TTGGAAGTAGAGGGTAGCATGAAAATACCTTTGGTTGCTGGTTTATCTAAGTTGAGTCATGTTGTCAAGCTTAAGTTGAA
GGGACGCTTAGCATTAATACCAATTAATTCTTGTGTATTTCCATCTAAGCTTTGTCAGCTGACTTTGGTGAACTCGAACC
TCCATCCATATTCAATCCAATTATTGGAGAAGTTAACCAACTTGTCAGTTCTAAAACTAGTTAAAGCCTTTTATCATTAT
GATTGGTATCAAGAGTATAGGATAAGAATATCGGAGAATGGGTTTCGTGGACTCAAGTTTCTCAGGATGGATCAACTAAT
GTATATGAAAGCAATGAATCTAGGGAAAGGTGCAATGGCTGGACTCAAATGCCTGCAAATCTTCAAATGCTACTCGTTGA
CGAGGCTCCCAGGAGAGTTGATATCATTGTCTAACCTTGAGAAGCTGGAGATTCGAGGAATGCCTAAAGCATTTATTGCT
AGACTTCAAGTTTCAGATTTGCACAAACTCCAACACATTCCCAACGTTGTGGTTGGACATCCAAGTACAGATTATGAAGA
ATGGATCCAACAACTGAAGCGTAGAGATTATATGGGTACAAGTACAACAACTATGGAAAGAAGGGCCAAGAAAATGGCAC
AGGAAATTTTTAAAGAACATTTCCCTGAGGAGTCATTTTGGTTGATTCCTTAG
>ST4.03ch02_PGSC0003DMG400008292_29966569_29971740_+
ATGTCGGATGGTCCTAATGCTGAAATGTCTTGCATATCATATGAGGTTCATGATCTGGTTCACTCACTTTTTCATCAGAG
TAGTGGAGATGACATGATGGTTAAATTAACGGATCATATCGTTCCTCGCCTTCTTGAAAATATCACAAGTTCTAAAATCT
CACATCATCATCATTCTGCCGCCATGACTGAGAATCAGTTGGTTGAACTTTTGGACGTGCTCCTCCTGAATCTCCATTAT
CTACCAAAGGTTCGTGCTGAGTTGATTTCCCCATCAATGACTCAATGTGAGCTTCTTCAAAATGTATTTGGCAATTTAAG
AGATTTCCATAGGTTGAAAGTAAATGGTTGTGTTGAGTATGAGACAATCGAATATGTCTTACCGCAGTTTCAACTTATGG
CGGAGAGAGTAGGACACTTCTGTTTTGTCCTTTTGTCTTATCAACTTGATAAAACAAATGAAAAAGTCTCTCAAGTCAAT
TCCATGCTAGTCCATCTACTTTTGAAGATAATTCCGGTTTCACTGGAGGTTATGCACATATGTTGTACAAATTTGAAAGC
TTCAAAGTCGGAAGAAGTTGGATGCTTCATTAAGCAGCTCCTAGAAGCCGCTCCAGACTTTCTTATAGAATATCTGATTC
ATCTACAAGAGCACGTGATTAATGCTATTACTCCTAGAACCTCAGCTCGAAACATTCATGTCATGATAGAGTTCCTATTT
ATTGTTCTTTATGATGTGCCCAAACACATTATTCATCATGACAAATTATTTGTTCTCTTGGCACGTGTTGGGGCACTTAT
CAAGGAGGTATCCATTCTTGTTCGCAACTTAGAGGAGAAATCAACGAGTGAAGACAATATGAATCCAACAAGCTGTGCAG
GTCTAAACTTGCTGGAAAATATTGAACTCCTGAAGGTGGATCTCAAGAATGATTTCTTAAAAGCCCGTGCAGACTCGTCT
CTGCTCCATTTCCCCATGAGTGATGGACCGCTCTTCATGACTCTTCTACTCACAAACTTAAATGACTTGGTCAATTCCAA
TGCTTATTCAGTTTCTTTGATAAAAGAAGAAATCGGGGAGATGAAGGAAGACCTGGAAATCATAAGATCGTTCTTTGGGT
ATGTTGAGCAAGAGCTGCATAGAGATCTTTGGTACCCGTTTTCTAGATGTGGCATAAGGCACAACAATGGCATTAACTCA
ATTCTTGCCCGAGATCATGGTCTATTGCAGCTTATCTTCATACTTCCTGATACCGTAGAAAAGATCAAGCTTGTCAAAAA
AGAGGTACACGAGAAGATCCCCAAGAGCAGCGGTATTATTGTTGCAAACGCTCCCAACAAGTCGGTTGAAAGAAACTCAT
CGAGTACAGTTGGTCAAATAATTGTAGGTTTTGAGGAGGAGACAGAGTGGATAATTAGGAAGCTCACCAGCGGACCAGCT
GAGATAGATGTCATTTCCATAGTCGGCATGCCAGGGCTTGGAAAAACTACTTTGGCTTACAGAGTGTATAATGATAAGTC
CATTGTTGATCATTTCGACGTTCGTGCTTGGTGCACAGTCGACCAGGAACGTAATGAGAAAAAGTTGTTGCAAAAAATCT
TCAATCAAGTTATTGGTTTGAAAGAAAGAGTCGGTGAGAATGACATAGATGATGACGTTGCTGATAAGCTGCGGAAAAAA
CTATTAGCAAAACGGTACCTTATTGTCTTGGATGACATGTGGGATACTGCAACATTGGATGAGCTAATGAGACCTTTTCC
TGAATTTCAGAAAGGAAGCAGAGTGATTTTAACAAGTCGGAAAGAGGAAGTTGCTTTGCACAGAAAATGCCACAGTGATC
CTCTTTATCTTCAATTGCTAAGACCTAAACAAAGTTGGGAGTTATTAGAGAAAAGTGTATTTGGAGAAGAACGTTGCCCT
GATGAACTAAAGGATGTTGGAGAAAAGATAGCTCGAAAGTGTAATGGGCTTCCTTTAGTACTTGATCTAATCGGTGGAGT
CATTTCAAAGAAGGAAAAGAAAGAGGCTTTGTGGCTTGAAGTTCTCAATAATTTGAGTTCCTTTATTTTTAAGGATGAAG
AGGAAGTGGTGAAGATTATACAATTAAGTTATGACCAGTTGTCAGATCATGTAAAGCCGTGTTTGGTTTACCTTGCAAGT
TATCCAAAGGACGAAGATATAAGGATCTCTGAGTTGAAAGATTTTTGGATTGGTGAAGGACTTGTGGAGCAGATTGAGAT
GAAAAGTGCAGAAGAAGTAGTGAATGAGTTAATTTCCAGTAGCTTGGTAATACCTTTCGATAATTCTATTTGCAAAATTC
ATGATCTTGTGCATGACTTTTGTTCTATAAAATCTAGAAAGGAAAAGTTTTTTGACTTCATAGGAGGTCCAAACGCTTCG
TCTTCTTCTGGTATGATGGCACGAGGAATTACCATTTGTTATGATCAACGTCTCTTTCATTTGGATGAAAATTTTGTGGT
GTTTAATCCAGAAAAGAAGAATCCTTATGTTAAACACCTCCTCTCTCTGAAGGTCTATGATGGGTTTAAGGGTTGTCTTT
CCTACAAGAGTCACCTAAAACACTTGAGGCTTCTCAAAAGTTTGGATTTGAAGGACATAACATTGACAGATTCTTTGCTG
AATGAAATCGGTATGCTCGTTCATTTGAAGTACTTACTCATTCAGACGAAGGCTAACGCTCTCCCTCCGTCATTTTCAAA
CCTCTGCAATCTAGAAACTCTATCGGTGTATAACATAGAGGAATCATGCATGGTACTATCGCCTTGGTTTTGGAGTCTAG
CAAAGCTACGAGATGTGCGGATGAAGTACGGTGCTCTTTTTGATCAAACTGTGTTAGACGAGGACTCAAGGTTAGAAAAT
TTGAGAACATTATCTCTGCTCTACCTTCCCGGTTTAGAAGACACAGAGGATATTATTTTCAAAAGGTTTCCTAAGCTTCA
AAACCTTGAAGTCTGTATCGCACAACCAGAAGATTGTACAGCAGAGAAGATTTGTTTTCCAAGATTGGATGTCCTTAACG
AACTTGAACAACTTCATGTATCTGCTTTTTGTGATTCATTCAGAGAAAATACATACTGCTTCCCTTTGAGCTTGAAGACA
CTGAAGTTGAAAGGGATCGCTCTGACATCCGATACACTATCAAGAATTGCTAGACTACCCAACCTTCAAGAACTAATTCT
AAATTTCACAATCATCGAGGAAAGGAAAGAATGGAACATGGAAGATGTCACCTTCCAGAATCTCAAATCTCTAAAATTGG
ATTGTGTGTTATTTTCTGAATGGCAGGTTGATGCAGAGAATTCCTTTCCCGTGCTCGAGAACCTACATATAACTACATTG
GATGAGCTTATGGAGATCCCAGACAGTTTTGGAGATATTGCGTCATTAGAACTTATCAAAGTATGGGACTGCCCTCAGCT
TAAAGAGTCGATCTTCAATATTAAGGAATATGTTAAAGAAATGACCGGAGAAGACAAGCTTGAGGTATACTTCTATAATT
GA
>ST4.03ch02_PGSC0003DMG400013627_37802516_37808556_+
ATGGACAATTCTCACAGTATTCGTCACGAAATTACATCTCATGATCCACATTGGTCGTATGACGTTTTCTTGAGTTTTAG
AGGTGAGGATACTCGAAAGAGCTTTGTTGATCACCTCTATACTAGTTTACGCGAAAAAGGAATACACACATTTCGTGATG
ATAAAGAGTTGAGTAGAGGAAAATCAATTTCCCCTGAACTCCTTAACGCTATAGAAAAATCGAGGTTTGCAGTTGTTATT
TTTTCAAAAAACTATGCAGATTCATCGTGGTGTTTGGAGGAGCTGACGAAGATCGTTGAATGCAACCAACAGAGGGGACA
AACGCTGATTCCAGTGTTTTATAGTGTGGATCCTTCTGTTGTGAGAAAACAGAAGGAGAGTTATGGAGACGCTTTCGCTA
AACATGAAGAGAATTTGAAGGGATCAGATGAGAGGAATAAGATCCAAAGATGGAGGGATGCTTTAAAGGATGCTGCTAAC
ATCTCTGGATTTGACGTCCAACACATGGAAGATGGGCATTTTGGATTTGCAAATCTGATAGTACTATTTCTTTATCTTTC
TTTTAGGCATGAATCAAGGTGCATTAGACAGATTGCTTTGACAATTTTAAAAAGATTGGGGCGTGTACGACCTAAAGTTG
CAGATCATTTAGTGGGCATAGATCCCCATGTACAAAATGTTATATCTATGATGAATTTGCATTCTGAAGCTGATGTTCGC
ATAATTGGGATATGGGGTATGGGAGGCATTGGCAAATCAACTATTGCGCGAGCTGTTTTTGATCAACTTCAGGAAGAGTT
CGAAGGTAGTTGCTTTCTTGATAATGTTAGAGAAGTTTCAACAAAATCCGGACTTCAGCCTTTGTCAGAAAAAATGATTT
CTGATACATTGAAAGAGAGTAAAGACAATCTTTACACCAGCACCACTTTGCTGATGAACAGGTTGAGCTATAAAAGAGTG
ATGGTCGTTCTTGACGATGTGGATAATGATGAGCAGATAGACTATTTGGCTGGAAAGCATGAATGGTTCGGAGCTGGGAG
CAGAATCATCATCACCACTAGAAACAGGCAATTGTTATTGTCTCATGGGGTGGATCATGTGTATGAAGTTAGTCCTTTAG
GGATTAATGAAGCTTTGATGCTCTTCAACAAGTTTGCATTCAAAGGACGTGAGCCGGAAGGTGATTTTTCTGAACTGGCG
CTGCAAGTCGCGCAATGTGCTTGGGGCCTTCCACTGGCTCTCAAAGTATTGGGTTCATTTCTACATAAAAGAACAAAAGC
AGAATGGAAGAGCGAGTTGAAGAGGCTGAAAGAAATTCCCCATGATGATGTGATAGGGAAACTTAAATTGAGCATTGATG
CATTGAGTGATCTAGACAAGCAAATATTGCTTGACATTGCTTGTTTCTTCAAGGCGAAGCGAAGAGAACCTGTCACCAGA
AAACTCCTTGCTTTCGGTTTCAAACCTGAAATTGGAGTACCAGTACTTATTCAAAGATCACTTTTATCCATATCTGATGA
TGACAGGTTCCAGATGCATGATTTAGTTCAAGAAACCGCTTGGTACATGGTTCGCCATGGACATCCTAGAGAGAAATTCA
GCAGGTTGTGGGTTCCTGACGATATATGCGATGTTATGTCAAAGAAATCAGTAAGTTTACACTACATGGTTGATATATTG
AACAACAACTTCATGGCCAAATTTCACAACTTTGGCCAGAAGATAAGGTACCATTGCCCTCATAAATATTGTTCGTACAT
ATTTCTTCTTTGTCCGAGTGACCACTATTGTAAAATAATTTACAAACAGATATCTACCTTACATTGAGTGTTCATTTTTC
TCTTGCAATTAGGCAAAATAAGTCACTTATTATATGTTTCATGATTTAAACAGTATCTTGACAAGCTGAAGTATTTAAAC
CTCAGCTACTCCAAAGGGTTAATTAGCACTCCCAACTTTAGCCAAATGCCATATCTTGAAAAGTTGAACCTGAGCAACTG
TACGAACTTGGTAGGAGTTCACAGATCACTTGGAGATCTTACAAGGCTTCGGTACTTGAATTTGTCTCACTGCTCAAAGC
TAAAGAGTATTTCGAATAACATCCATCTCGAGTCTTTGGAAAAGCTTCTTCTGTGGGACTGCACAAAACTCGAAAGTTTC
CCTCAAATCATAGGATTAATGCCAAAGCTTTCAGAACTTCACTTGGAAGGGACTGCAATCAAAGAGCTACCCGAGTCCAT
CATAAATCTCGGTGGGATTGTGTCCATAAACCTCAGGAATTGCAAGGATTTGGAATGTATAACTTATAGCATTTGTGGTT
TGAGATGTCTCAGGACTCTAAATCTATCTGGCTGTTCAAAACTTGAGACATTGCCAGAAACCCTTGGACAAGTGGAAACT
TTAGAAGAACTACTTGTAGATGGAACTGCAATTAGCAAGCTACCATCAACCGTCTCGGAGATGGAAAACTTGAAAATCCT
TTCTTTCAGTGGATGCAAGAAAAGGAAAAAAGATAAGGCGTTCTGGAAAAACAGTTTTAGCTTTCGCTTGAATCTAAAGT
TAACTTCACTGCCAAATGTCAGGCGCATCACAAGACGATTAAATACTAGAAGAAATAAGAAGCCAGAAATATCAGGACCA
TCATTATCTGGTTTGTGTGCCTTAAAGAAACTAGATCTTAGTGACTCTGATTTGGTAGATGAAATCGCTGGTGATGTTTG
GCAGCTGTCCTCATTGGAAGAGTTAAATTTGAGCCGAAATAATTTTGATGTATTTCCATCAAGAATATATGGGTTACAGC
AATTCAAGGTCCTGAAAGTGGATGAATGCAAAAGCCTTGTAGCCTTGCCTGATCTTCCCTGGAGTATTGTAATGATAGAG
GCAAATGAGTGCCCTTCCTTGCAGAGTCTTGGAAATCTTTCACCGCAACATGCATTCTTGAAAAAGGTCTCGTTTTTCAA
TTGTTTCAAATTGTACCAACAAAGCCAAAAAACCAGCATTGGCGCTGCGGATTTGTTGCTGCATTTGCTTCTCCAGGTAA
TTTCTCCATTTCATGAATTTATAAAATTATTATGTTTCCAAAATAAAGTATCAAGAGATCGAATTTGTTTAATTGTACAA
CAGGGTCACTCCACCTTTTATAGTCAATTTAGTATACTGATTGCTGGAGGAAAAATCCCCGAGTGGTTTGGTTATCAAAA
AATGGGTCGATCAATCTCAGTCCAGCTACCTACAGATTGGCAAGACAACATTGCAGGGGTTGCATTCTCATTTGTTTTCG
AGTGCCTTGTTCCAAAATCAAAACTAGGTGTTACTTTCAAGTTGATAAGTCCAAACCACCGAGAATACACATTTGAAAGT
GCTCCAGCATCTGCTGCTTCAAAGATGGGGGAGGAGTACAAATATGATCACTTGTGGATAGCTTATATCTCTTTCCATCT
TTTTCGTCTCCTCTTCCCCGAATTCACAACTGAAGATTGGAGTAAGGTTTGTTGTTGCCTTTCAATTAGCCTAAGACAAG
AGCCATGGACCAAAGTGAGGAGGTGTGGGATTCATCTAGTGTACAAAAAAGACTTGACAACATCATTGGCAGCTGGGAGC
AAAGAATTGACGGTGTATGACGAGGGAGGAGATTCAAAAAGGAAAGAAGAGGTGAAAGAGGATATCGTGGCACTAATGGC
TGGGGTTAACGTTTTGAATTGGGACGTTGACTCCATTGAGCAAGATAACACTCAGCTTGCGAATTTGAGGAAATCACTTG
CCTATAAGATTCAGAAGACTCTTTCCTTTGATTGCTAG
>ST4.03ch02_PGSC0003DMG400003527_40926472_40930241_-
ATGGTGGATGCAGTGGTAACTGTATTCTTGGAGAAACTTCTAAATGTTCTCACTGAGGAAAGCAGATTTCTAAGTCAACA
CAGACAACAGTTTGAAAAACTGAAGAATGAACTGTTATTCATGCAAAGCTTTCTCAAGGATGCAGAGAGGCTCAAGAGGA
AACACACCACTCTTAAAACGGTCATGGCCTGTTTGAGAGACTTAATCTTTGAAGCTGAAGAGATACTGGAGGACTGCCAG
AATCAATCAGCAGATAGTGATGGGTCTAATAGATTCTCTACGCGCTTACATCCCAAAAGGCTATCTCATCGCCATCAAAC
TGGGAAGCGACTTGCTGAAATCAATGACAAGATCTCGGAAATAAAGCAAAACATTTCGACATACCTTAGAGTGCCACTTA
TGAATGAAGGAAGTATGGAGGCACACGATAATCTAATGACAAGATGGACTTCTTCCCTTTATGACCACACTCAGGTAGTT
GGTTTGGAAGGTGACACAGAGAAGATAAAGGATTGGCTATTTGAAGCAAGTGATGGTTTACTTGCCATTGCATTTGTGGG
TATGGGAGGGCTCGGGAAAACCACTCTTGCTCAGAAAGTCTTCAATGAAAGAAGCATGGAGAATCACTTTGAGAGGAGAA
TTTGGGTGTCTGTTTCTCAAACATTTACTGAGGAACAAGTCATGAGAAGCATATTAAAGAGTTTGGGAGATGCATGCATT
GGTGACGACCAGAGTGAATTGTTAAGAAAAATAAATCAGTACCTTTTAGGAAAGAGGTTTTTGATTGTCATGGATGATGT
TTGGAGCTTGGACAATGCTTGGTGGCAGAAAATCTATTCTGGACTACCCAAAGGTAATGGGAGCAGTGTTATTGTAACTA
CGAGAAATGAGTTAGTTGCTCGCAAGATGGGAGTCACAGAAGCAAGGACACACTGGCCAAAGTTCCTCAATGAGCACTAC
AGTTGGTTACTGTTCCGGAAGATTGCATTTGCAGCAACTGCAGGTGAATGCAATTTTCCTGATTTGGAGGATGTGGGAAA
GGAGATTGTGGAAAAATGCAAGGGTCTTCCATTAGCAATCAAAGCAGTAGGAGGAGTGATGCTTTGTAAACCACCTTACT
ATCATGAATGGGTGCGTATTGCAAATCATTTCCGCGATGAATTGAAAGAAAATGATGACTCAGTGATGGCTTCATTACAG
TTGAGCTATGATGAACTCCCTCCATACTTAAAATCCTGTTTCCTTTGTTTTTCACTCTTTCCTGAGGATTGTGTCATACT
TAAAGACCAGCTGATCCGTTGGTGGATCGGAGAAAGTTTCATCCCTCTGAGAAGTGGTAGGTTATCAACTGAAGTTGGAG
AAGATTGTTTCTCGCAACTATCCAATCGATGTTTGATAGAAGTTGTTGATAAGGCTTACAATGGTGTGATCCATACTTGC
AAAATGCATGATATGGTTCGTGATTTGGTGATCAAAATTGCGGACGATGATTCATTTTCCACCCCATCTGATGCAAATTG
TCGGCATTTGGGTATTAGTAGTGCGATGAATGGGAAGAAACTACTGAGCAATCGAAAATTACGAGCACTGCTGACAAACA
CCAAGAGTGGTGAAGTAAACAAAATCCCTTCTGATATTGCCAAGAAGTTCTGCAATAGTCGACATCTTCAGGTACTGGAT
CTGTCGAAATCAATTTTCAATGTGCCTCTTTCAAGTTTGCTGGAAGGCATTGGATCTGCCAAACAGCTTACTTATCTCAG
TCTAAGCAATACACACCCGTTGATTGGTGTTCCAGATTCCATATCCAATCTTGAAAAATTACAGATTTTGGACTTCAGCT
ATTGCCAGAATATGAAAATGCTCCCCTCTTGCGTTTTAACATTTGTGGAACTAGCTGTTTTAGATTTGAACCACTGTGGG
TCACTTGAGTACCTGCCAAAAGGATTGAGTAGGCTTTCCAATCTTCAAGTACTGCTTGGATTTAAGCCTGCAAAATTAAG
CCAGCCTGGAGGTTGTCGTATTTCTGAACTCAGAAGCCTTACTCGACTGAGAAGGCTCAGTTTAAGACTAACTCAGGATG
AGGAGATTGGCGATGATGAGGGGAACGCACTCATAGGTCTCCAAGAACTTCAATTTTTGACAATAAGTTGCTTTGACAGT
CAAGATGATGGACTAGTCACAAAACTTGGTAAACTTTATCCCCCTCGACAACTCCACGAGCTGATTCTCAAATTCTATCC
AGGTAAAGTAAGTCCTGAATGGCTTAACCCCAAATCTCTCCCCATGTTGCGATATATGTCAATTATTTCAGGTGATATGA
AAGAAATGCACGAGAACTTCTGGGGTGATCGCAGTACTGTTTGGAAAATTGAGGGGTTAATGTTGGAAGCTTTAACTGAT
TTGAGATTGGAGTGGTCAGCAGTGAATCGAGTGATGCCTTCGTTAAGAATACTCAAGGCTAGCTGGTGCCCCGAGTTAGA
GGCATTTCCAATTGAAGATGCAGGATTCAGAGGGGGGTTATGGAAGAAGGAAGAACATAGGTGCTGA
>ST4.03ch02_RDC0001NLR0011_44374954_44379465_-_(reversed)
ATGGCAGCAGCTCTCGTGGGAGGAGCTGCTTTGGGTCCAGTCTTCGACCTACTCCTCAAATCAGTTATTGATGTTGGCAT
ACACATCGCCACTTTCCGTTCCAAATTCCTCACCTTAGAGCAGACCTTAGTTCAAATACAACCAGTATTCGCCGACATTG
AGAGGCTAAGCAAGGCCCTAGACGGCCGAGATGAAGAAATAGAGATGTTTAAGAAGCAGCTGAAGGAAGGTGAAGAGCTA
GTCCACAAGTGTTCCAAGATTAAACGCGGTGACCTTGTGAAGAAGTGGAAATACTCCAGGAAACTGACGAAGTTGAAAAA
TTCACTAGTGGAGTTCTTCCGGACACACGGTTTAATTCAGGTTGTTAGGGATAATAAACAGATTCTGGTTAAGGTTACTG
AAAATAGCAAGACATTGGAGGAGATTCGCTCGATATTGAGGAATGTTTCATTGACGGAGTTTGGACTTACACGGTCTAAC
TCAGGGTGGATGAATGGTTCTAGTTTTGGGTTTTCAGGATTGTCTGATGTGCCTCAAGTTTCTGATTATATGGTTGGATT
TGAAGTCCCACTTCATGAATTGAAAATGAAATTGAAGCTGCTTCAGGAGAAAGATCAAGTGCTGGTTCTTTCTGCTCCTC
CTGGCTGTGGAAAAACTACTTTGGCAACAAAGCTTTGTCAAGAGGATGATATCAAAGGTATTGCTTATTTATTGTTTGCC
GTGTTAAATGTTAGTATCTTACACTGTTATTGCTGTTAAATTAGTCCTTTCTAGTTTGTAAGATGCATGCCTTTGTAACT
TCAGTTAGCTAATTCGCCTGTTTGTCTTCGAATCACAAGAGCTTAAAGGCTGCCTGGATCAATTTCCTTTTGACTTTATC
ATTCTTACTATGTCGGTTTATCAGTTGAATTTTGATGTATGTGTTTTAATTTTATGATTGCATAGGATGATAGGAACCAA
AAATACTTCACACGAACATATGGTTGTGTTTTCTTGTTAGGCACCAACATAAGGTTGTGTTTTCTTGTTAGGCAACGAAA
ATATAAATTGTGTTCTGGGTTGCGATTTACTCTGTCTATGATACAGTTGTATAACTTTTCCTTTTTCACTGGTGTCACAA
TATGCTTTTGATGTGTGTGGAAGAAAGCCCTTCATACCTAAAGACTAGCTTGCTGACCCCATAAAAGGAAAAATATAGTA
GATTATTTTTCTTGTGATTCCACTTATTGGCTATGCAGATTATTGAAATTATGGCAAGACTAGTTAATATTAATGCTGTA
TCATGTTCTTTTGTTATATTAAGCTTCTTGCTGATTTTCAGCATATTTGATCTAATTGTCTCTTAATAGCCATATACAGG
GACAACATCTTTTTTGTCACTGTTACCAAAACACCAAACATCAATCGCATTGTTGGGAAAATCTTTGAGAAGAACGGCTA
CCCAGAGTTTGCTACCGAGGGCGATGCAATCTGCCAACTCAATAACCTCTTTAGGAGAATTTCTCAACCAATATTACTGG
TGCTTGATGATGTTTGGTCTGAATCAGAGTCCGTCATCGATCATCTTAAATTACAGATACCTGATTTTAAGATTTTGGTC
ACTTCGAGATTTGTGTTCCCAAAATTTGATACATATAAATTAAAGGTTTTGAGCGAGGAGGATGCAAAACATCTCTTCTG
CACTTCAGCTTTTAAAGATGGCATCCCTGATGTGCGACGTGATCTTGTTGATAAGGTAAAAGGGTATCTTCATTTACAAA
GGTCTTTTGACTAATTCTTTAGTTATGAATACATGTGAAATGTATATGTAAAATGCTATTGTGCATGTGCTAGAAACGTT
AGAGAGTGAAAATGCATCTTTGTAAATATACAGTTCCCGAATTCATACAACTTTATAAATTTCTCTGCTTTGTGGATCTA
AATGATGGAATGCAATGGCAGGTGGTGAGAAGTTGTGGCGGTTTTCCACTGGCTCTTAGAGTTGTAGGCCATTCATTATG
TGGCCAGTCCGAGGTGATATGGTTTGACAGAGTAATGATGCAGTCTAAAAGGCAAATTCTCTTCCCTACTGAGAATGATC
TTCTTCGTTCTTTGCAAGCCAGCATTGATGCCTTGGATGAAAAAGCTCTTTACAGCAGAGAATCAACTACATTAAGAGAC
TGCTACCTTGATTTAGGATCATTTCCTGAAGATCATAGAATTCATCCTGCTGCTCTTTGGATATGTGGGTGGAACGATAC
AATCTAGATGAAGAAGGCATCAATGCAATGGCCATCTTCCTTAAACTTTCTTCACAAAACCTGGTTAATCTCGCCCTTGC
AAGGTATAACTCTTCAATTTCGTCTTGCAACTGTGTTGTGTTTGCTACTTCATATTGCGTGGAACCAAACTAGAAAAATG
TTGAGCCGGGAGAAACAAGAAGCGACAGAGTTAGATGGTCACATGTACACACTTGCTGACTATCTGTTTGTGTGCGTCAA
TATTTAATGTGCTGAAGCCATGAAAATTCTTTTCCACCTTCTAAATTATTTTGGAGAAAATTATTTCAGTAAATTTCATG
AGATAAGAATAATAGTAACTCATAGAGTTCCACCAATAGAACGTTACAGTGGCTGCCTTCATTTTATCCTGGTTCCACCT
TTTTGGTGTATACTCAACTTCTTCTGTGTCTCGGATCATTGAACTTATCAAGTTAACTGATATCCTTGAATAGATACCTT
CTTGAATATCTGATTTAAACTTAGTTCATGCTGATTCACAGACAGGATGCACGAGCAGTTCTTGGCTTACATAACTTGCA
TTACATACAGCAGCATGATATGCTGAGAGAACTGGTCATCCACCAGTGTGATGGGAAGCCGGTAGAAGAGAGAATGAGAA
TATATATCAACATCAAGGGGAATGATTTTCCTAGGTGGTGGTTTGAACAAAGACTTCAACCACTTCAAGCGGAGGTTCTG
TCTATTATCACAGGTTTGTTATCCATCCCTTCTCCTCCTTTTCGGTCAAATATTGAGATGTCTTCTGTAAATTTGCTTCA
TCTTGTCTCTGCAATTTAATTACCACATCATGCATCTGAATTGCAGATAAAGATTTCTCCTCTAACTGGCATGGTGTGCG
ATTTCCTAAAGTTGAAGTACTTGTGTTGAACTTTGAAACAAGGACCTACAACTTACCCCCTTTTATAGAGCAGATGAGCC
AATTGAAGACACTGGTTATGACAAACAATGGTTTCTTCCCAGCCAAGTTGAGTAACTTTCAGCTTTGTTCTCTGCTCAAT
CTTAAGAGAATCAACTTGGAACGCATCTCTGTTGCATCCATTTTCACAGCCAATCTGCAGCTACCAAATTTGCGCAAAAT
CTCCCTGAACATGTGTGAAATCGGTGTGGCATTTGAGAACTCTGCTGCCAAGATGCCTTACATGTGGCCAAAACTCGTTG
AGATGAATATCGAGTACTGCAGCGATTTAACAAAAGTACCAGCTGAAATATGTGATCTTGTTGATCTTAAAAGGCTCAGC
ATCTGTTATTGTCACGAACTGGTTGCCCTTCCGGAAGAGCTTGGGAGGTTGACAAATTTGGAAGTACTAAGGCTTCATTC
CTGCACAAATTTGGTTGAGTTGCCAAAGTCTATAGTAAAACTTATTAAATTGAAATTTCTTGATGTGTATGATTGTGTGG
CTATGGACAACTTGCCATTGGAAATGGATCAACTCTGTTCTTTACAGACTCTTTGCATGGGAAGTTCCCTGGGTATTGAT
AAGCTGCCCGATTCTCCGCAAAAACTAGTAAAGTTGGAAGATGTTGTATGTGATGAAGAAACAGCCTATTTATGGGAATC
CGTTAAGGAACATCTGAAGAATCTGAGAATCACAGTGATGGAGGAACATGTCAATTTGAATTTGCTGCATAGATCATAA
>ST4.03ch02_RDC0001NLR0012_44396136_44397705_
GAAACTTGAGGCATATTAGACAATCCTGAAAACCCAAGACTAGAACCATTCATCCACCCTGAAGAACCACTAGAATTTGT
AAATACAATACTACTCCCGGATCTCGTCAATGAAACATTCCTCAACATCGAGTGGATCTCCTCCAATATGTTGCGATTTT
CAATAACATTAACCCGAGTCGATTTACTATCCCTAAGCAGCTGAAATATACCGTCTATCTGGCAGACCTTCATTAGTGAA
TTTTCCAACTTCGTTAGTTTTCTGGAGTAATTCCACTTCAAAGGGTCGTAGCTTTTAATCTTGGAACACTTGAGGACTAG
GTCTTCACCTTTCATCAACTGCTTCTTAAACATGTCTATTTCTTCATCTCGGCCGTCTAGGGCCTTGCTTAGCCTCTCAA
TGTCATCGAATACTGGTTTGATGTAGATTAATGTCTGTTTCAAGCTTAGGAATTCGGAACGGAAAGTGGCAATGTTTACG
CCAAAATCAACAACTACTTTGAGAAGTCGGTCGAATACTGGACCCAAAGCAGCTCCTCCCAAGAGAGCTGCTGCCATTGC
TACGTAACACTGCAAAATGGATTATTTTGGGGAAAGTCTTGGTGAAGTGTAGCAGTAGGTCGTCTTCTAGATATTAAGGC
ATAGATTGGTGAGAAAGATTTTGGAAATGATCTTCAGGAAATGATCCTAAATCAAGGTAGCAGTCTCTTAATGTAGTTGT
TTCTCTGCTGTAAAGAGCTTTTTCATCCAAGGCATCAATGCTGGCTTGCAAAGAACGAAGCAGATAATTCTCAGTAGGGA
AGAGAATTTGCCTTTTTGACTGCATCATTACTCTGTTAAACCATGTCACCTCAGACTGGCCACACAATGAACGGCCTACA
ACTCTAAGAGCCAGTGGAAAACCGCCACAACTTCTCACCACCTGCCATTGCATTCCATCATTTAGATCCACAAAGCAGAG
AAATTTATAAAGTTGTATGAATTCGGGAACTGTATATTTACAAAGATGCATTTTCACTCTCTAACGTTGCAAGCACTTGC
ACAATAGCGTTTTACATGTTCATTTCACATGTATTCATAACTAAATAATTAGTCAAAAGATCTTTGTAAAAGATAGCCTT
TTACCTTATCAACAAGATCAAGTCGCACATCAGGGATGCCATCTTTAAAAGCTGAAGTGCAGAAGAGATGTTTTGCATCC
TCCTCGCTCAAAACCTTTAATTTATATGTATCAAATTTTGGGAACACAAATCTCGAAGTGACCAAAATCTTAAAATCAGG
TATCTGTAATTTAAGATGATCGATGACGGACTCTGATTCAGACCAAACATCATCAAGCACCAGTAATATTGGTTGAGAAA
TTCTCCTAAAGAGGTTATTGAGTTGGCAGATTGCATCGCCCTCGGTAGCAAACTCTGGGTAGCCGTTCTTCTCAAAGATT
TTCCCAACAATGCGATTGATGTTTGGTGTTTTGGTAACAGTGACAAAAAAGATGTTGTCCCTGTATATGGCTATTAAGAG
ACAATTAGATCAAATATGCTGAAAATCAGCAAGAAGCTTAATATAACAT
>ST4.03ch02_RDC0001NLR0013_44398882_44400843_-
GCTTGTGTATGACTATGTTTGTTAGCACAAATTTCCTCTGTATAGTTCTAACTAATCCTTCTGGTTGATTTTATATTTCC
TTAGTAGTAAAGTGCGTTTCCCCTATAATGGTCAAGTGACATCGAAAGTTTTAAGACAGCTTTTATCGTAAGGTTGTACC
ATGAGGTGTGTTGGTACAAGAAATTATTGGAGGAGCAGAAAGAACCAGGACTTGATCTTTCTCCTGAAGCAGCTTCAATT
TCTGTTTCAATTCATGAAGTGGGACTTCAAATCCAACCATAGAATCAGAAACTTGAGGCATATTAGACAATCCTGAAAAC
CCAAGACTAGAACCATTCATCCACCCTGAAGAACCACTAGAATTTGTAAATACAATACTACTCCCGGATCTCGTCAATGA
AACATTCCTCAACATCGAGTGGATCTCCTCCAATATGTTGCGATTTTCAATAACATTAACCCGAGTCGATTTACTATCCC
TAAGCAGCTGAAATATACCGTCTATCTGGCAGACCTTCATTAGTGAATTTTCCAACTTCGTTAGTTTTCTGGAGTAATTC
CACTTCAAAGGGTCGTAGCTTTTAATCTTGGAACACTTGAGGACTAGGTCTTCACCTTTCATCAACTGCTTCTTAAACAT
GTCTATTTCTTCATTTCGGCCGTCTAGGGCTTTGCTTAGCCTCTCAATGTCATCGAATACTGGTTTGATGTTAATGTCTG
CTTCAAGCTGAGGAATTTTGAGCGGAAAATGGCGTTGTTTATGCCAACATTAACAACTGCTTTGAGGAGTTGGTCGAAGA
CTGGACCCAAAGCAGCTCCTCCCAAGAGAGCTGCTGCCATTGCTACGTAACACTGCAAAATGGATTATTTTGGGGAAAGT
CTTGGTGAAGTGTAGCAGTAGGTCGTCTTCTAGATATTAAGGCATAGATTGGTGAGAAAGATTTTGGAAATGATCTTCAG
GAAATGATCCTAAATCAAGGTAGCAGTCTCTTAATGTAGTTGTTTCTCTGCTGTAAAGAGCTTTTTCATCCAAGGCATCA
ATGCTGGCTTGCAAAGAACGAAGCAGATAATTCTCAGTAGGGAAGAGAATTTGCCTTTTTGACTGCATCATTACTCTGTT
AAACCATGTCACCTCAGACTGGCCACACAATGAACGGCCTACAACTCTAAGAGCCAGTGGAAAACCGCCACAACTTCTCA
CCACCTGCCATTGCATGCCATCATTTAGATCCATAAAGCAGAGAAATTTATGAAGTTATATGAATTCGAGAACTGTATTA
TTTAGTAAAGATGCATTTTCACTCTCTAACGTTGCAAGCACTTGCACAATAGCGTTTTACATGTTCATTTCACATGTATT
CATAACTAAATAATTAGTCAAAAGATCTTTGTAAAAGATAGCCTTTTACCTTATCAACAAGATCAAGTCGCACATCAGGG
ATGCCATCTTTAAAAGCTGAAGTGCAGAAGAGATGCTTTGCATCTTCCTCGCTCAAACCCTTTAATTTATATGTATCAAA
TCTTGGGAACACAAATCTCGAAGTGACCAAAATCTTAAAATCAGGTATCTGTAATTTAAGATGATCGATGAACTCTGATT
CAGACCAAACATCATCCAGCACCAGTAATATTGGTTGAGGAGTAATTCTCCCAAGGAAGTTATTGAGTTGGCAGATTGCA
TCATGCTTAGTAGCGAACTCTGGGACCCTGTAGCCTTTCTTCTCAAAGATTTCCCCAACAATGCGTTTGATGTTTGGTGT
TTTGGTAACAGTGACAAAAAAGATGTTGTCCCTGTATATGGCTATTAAGAGACAATTAGATCAAATATGCTGAAAATCAG
CAAAAAGCTTAATCATCATATATTACTATAAGCATGAACAAAAAAAGTTGAAAGTTGAATTACGGTTTTACCCCTTCTAT
TAATTAAATTGTTATAAAATATTTAAATATTTGATTGTATA
>ST4.03ch02_RDC0001NLR0014_44402412_44403393_+
TTGTACCATGAGGTGTGTTGGTACAAGAAATTATTGGAGGAGCAGAAAGAACCAGGACTTGATCTTTCTCCTGAAGCAGC
TTCAATTTCTGTTTCAATTCATGAAGTGGGACTTCAAATCCAACCATAGAATCAGAAACTTGAGGCATATTAGACAATCC
TGAAAACCCAAGACTAGAACCATTCATCCACCCTGAAGAACCACTAGAATTTGTAAATACAATACTACTCCCGGATCTCG
TCAATGAAACATTCCTCAACATCGAGTGGATCTCCTCCAATATGTTGCGATTTTCAATAACATTAACCCGAGTCGATTTA
CTATCCCTAAGCAGCTGAAATATACCGTCTATCTGGCAGACCTTCATTAGTGAATTTTCCAACTTCGTTAGTTTTCTGGA
GTAATTCCACTTCAAAGGGTCGTAGCTTTTAATCTTGGAACACTTGAGGACTAGGTCTTCACCTTTCATCAACTGCTTCT
TAAACATGTCTATTTCTTCATCTCGGCCGTCTAGGGCCTTGCTTAGCCTCTCAATGTCATCGAATACTGGTTTGATGTAG
ATTAATGTCTGTTTCAAGCTTAGGAATTCGGAACGGAAAGTGGCAATGTTTACGCCAAAATCAACAACTACTTTGAGAAG
TCGGTCGAATACTGGACCCAAAGCAGCTCCTCCCAAGAGAGCTGCTGCCATTGCTACGTAACACTGCAAAATGGATTATT
TTGGGGAAGGTCTAGGTGAAGCGAGTGAAGTATAGCAGTAGGTCGTCTTGTAGATATTAAGGCATTCATTGGTGAGAATG
ATTTTGGAAAAGAGATGGCAATTGGTCGGAAGTTTCCGACTCAATTGACTTTTGAGGTCGTCGAGTACAAATCTTCCTTC
TTTTTCCATTTGCTCCCTTGAGTTTCTTCGATGTGTACATGATACTCCATCCATTTCAATTTAGCTATTTTTACTTTACT
TCTTAAATTTTTTCAAAAAAA
>ST4.03ch02_RDC0001NLR0015_44423104_44427026_-
CAGTGTTTGCTTTGCCTTATCCACCCATATTCAAGTTCCACCATAGTGAGTGCTCCAGCAGCATCTCAGATAAATTATGA
TCTATGCAGCAAATTCAAATTGATATGTTCCTCCATCACAGTGATTCTCAGATTCTTCAGATGTTCCTTAACGTATTCCC
ATAAATAGGCTGTTTCTTCATCACATACAACATCTTCCAACTTTACTAGTTTTTGCGGAGAATCGGGCAGCTTATCAATA
CCCAGGGAACTTCCCATGCAAAGAGTCTGTAAAGAACAGAGTTGATCCACTTCCAATGGCAAGTTATCCATAGCCACACA
ATCATATACATCAAGCAATTTTAATTTATTAAGTTTTGCTATAGACTTAGGCAACTCAGCCACATTTGTGCAAGAATGAA
GCCTTAGTATTTCCAAATTTGTCAATCTCCCAAGCTCTTCCGGAAGGGCAACCAGTTCGTGACAATAACAGATGCTGAGC
CTTTTAAGATCAACAAGATCACATATTTCAGCTGGTACTTTTGTTAAATCGCTGCAGTACTCGATATTCATCTCAACGAG
TTTTGGCCACATGTAAGGCATCTTGGCAGCAGAGTTCTCAAATGCCTCCCCAATTTCACAAATGTTCAGGGAGATTTTGC
GCAAATTTGGTAGCTGCAGATTGGCTGTGAAAATGGATGTAACAGAGATGCGTTCCAGGTTGATTCTCTTAAGATTCAGC
AGAGAACAAAGCTGAAAGTTATTCAAATTGGCTGGGAAGAAACCATTGTTTGTCACAATCAGTGTCTTCAATTGGCTCAT
CTGCTCCATAAAAAGGGGTAAGTTGTAGGTCCTTGTTTCAAAGTTCAACACAAGTACTTCAACTTTAGGAAATCGCACAT
CATCCCAGTTAGAGGAGAAATCTTCATCTGCAATTCGGATTCATGATGTGGTAATTAAATTGCAGAGACAAGATGAAGCA
AATCTACAGAAGACATCTCAATATTTGACCGAAAAGGAGGAGAAGGGATGGATAACAAACCTGTGACAATAGACAAAACC
TCCGCTTGAAGTGGTTGAAGTCTTTGTTCAAACCACCACCCAGGAAAGTCATTCCCCTTGATGTTGATATATATTCTCAT
TCTCTCTTCTACCGGCTTCTCATCACACTGGTGGATGACCAGTTCTCTCAGCATATCATGCTGCTGTATGTAATGCAAGT
TATGTAAGCCAAGAACTGCTCGTGCATCCTGTCTGTGAATCAGCATGAACTAAGTTTAAATCAGATATTCGAGAAGGAAT
CTATTCAAGGATATCAGCTAAATTGATAAGTTCAACGATCCGAGACACAGAAGAAGTTGAGTATACACCAAAAAGGTGGA
ACCAGGATAAAATGAAGCCAGCCACTGTAATGTTCTACTGGTGGAACTCTATGAGTTACTATTATTCTTATCTCGTGAAA
TTTACTGTAATAATTTTCTCCAAAATAATTTAGAAGGTGGAAAAGAATTTTCATGGCTTCAGCACATTAAATATTGATGC
ACACAAACAGATAGTCAGCAAATGTGTACATGTGACCGTCTAACTCTGTTGCTTCTTTGTTTCTCCCGGCTCAACATTTT
TCGAGTTTGGTTCCACATAATATGAAGTAGCAAACACAACACAGTTGCAAGACGAAATTGAAGCCAGTTATACCTTGCAA
GGGCGAGATTAACCAAGTTTTGTGAAGAAAGTTCAAGGAAGATGGCCATTGCAGTGATGCCATCTTCATCTATATTGTAT
CGTTCCACCCACATATCCAAAAGAGTAGCAGGATGAATTCTATGATCTTCAGGAAATGATCCTAAATCAAGGTAGCAGTC
TCTTAATGTAATTGTTTCTCTGCTGTAAAGAGCTTTTTCATCCAAGGCATCAGGGCTGCTATCTTTAAAAGCTGAAATGC
AGCAGAGATCCTTTGCATCCTCCTCGCTCAAAAGATTTAATTTATATGTATCAAATTTTGGGAACACAGATCTCGAAGTG
ACCAAAATCTTAAAATCAGGTATCTGTAATTTAAGATGATCGATGACGAACTCTGATTCAGACCAAACATCATCCAGCAC
CAGTAATATTGGTTGAGAAGTAATTCTCCCAAGGAAGTTATTGAGTTGGCAGATTGCATCATGCTCAGTAGCGAACTCTG
GGACCCTGTAGCATTTCTTCTCAAAAATTTCCCCAACAATGCGTTTGATGTTTGGTGTTTTGGTAACAGTGACAAAAAAG
ATGTTGTCGCTGTATATGGCTATAAAGAGACAATTAGATCAAATATGCTGAAAATCAGCAAGAAGCTTAATATAACATAA
GAACATGATACAGCATTAATATCAATTAGTCTTGCCATAATTTCAATAATCTGCATAGCCAATAAGTGGAATCGCAAAAA
AAGAATATACTATATTTCTCCTTTTATGGGGTCAGCAAGCTAGTCTTTAAGTATGAAGGGCTTTCTTCTACACACATCAG
AAGCAACCCAGAACACAATCTATGTTTTCGTTGCCTAACAAGAAAACACAACCTTATGTTCGTGTGAATGAAGCAACCCA
GAACGCAATTTATGTTTTCTTTGCCTAACAAGAAAACACAACCTTATGTTCGTGTGAAGTATTTTTGGTTCCTATCATCC
TATGCAATCATAAAACTAAAACACATGCATCAAAATTCAACTGATAAACCGACATAGTAAGAATCGGAAAAGTCAAAAGG
AAATTAATCCAAGCAGCGTTTAAGTTCTTGTGATTCAAAGACAAACAGGCGAATTAGCTAACTGAAGTTACAAAGGCACG
CATCTTACAAAGTAGAAAGGACTAATTTAACAGCAACAACAGTGTAAGATACTAACATTTAACATGGCAAACAATAACTA
AGCAATACCTTTGATATCATCCTCTTGACAAAGTTTTGCTGCCAAAGTAGTTTTTTCCACAGCCAGGAGGAGCAGAAAGA
ACCAGCACTTTATCCTTCTCCTGAAGCAGCTTCAATTTCTGTTTCAATTCATGAAGTGGAACTTCAAATCCAACCATAGA
ATCAGAAACTTGAGGCACATCAGACAATCCTAGAAAACCCAAAACTAGAACCATTCATCCACCCAGAAGAACCACTAGAA
TTTGTAAATCCAATACTACTCCCGGATCTCGTCAATGAAACATTCCTCACCATCGAGTGAATCTCCTCCAATATCTTGCC
ATTTTCGTTAACCTTAACCAGAATCTGTTTAGTATCCCTAACCACCTGAATTAAACCGTGTATCTGGCAGAACTTCACTA
GTGAATAATCCAACTTCGTCAGTTTCTTGGAGTAACTCCGCTTCTTCAAAGGGTCGCAGCGTTTAATCTTGGAACACTTG
AGGACTAGCTCCTCACCTTTCATCAACAGCTTCTTAAACATGTCTATTTCTTCATCTCGGCCGTCTAGGACCTTGCTTAG
CCTCTCAATGTCATCGAATACTGGTTTGATGTAGATTAATGTCTCTTTCAAGCTGAGGAATTTGGAACGGAAAGTGGCGA
TGTGTATACCAACATCAATAACTGATTTTAGGAGTAGGTCGAAAACTGGACCCAAAGCAGCTCCTCCCAAGAGAGCTGCT
GCCATTGCTACATAACACTACAAAATGGATTATTTTGGGGAAAGTCTTGGTGAAGCGAGTGAAGTATTGCAGTAGGTCGT
CTTGTAGATATTAAGGCATTCATTGGTGAGAATGATTTTGGAAAAAAGACGGCAATTGGTCGGAAGTTTCCGACTCAATT
GACTTTTGAGGTCGTCGAGTACAAATCTTCCTTTCTTTTCCATTTGCTCCCTTGAGTTTCTTCGATGTGTACATGATACT
CCATCCATTTCAATTTAGCTATTTTTACTTTACTTCTTAAATTTTTTCAAAAAAATATTTATTTTTATATTTAGTAAATT
GA
>ST4.03ch02_RDC0001NLR0016_44438304_44443305_-_(reversed)
ATGGCAGCAGCTCTCTTGGGAGGAGCTGCTTTGGGTCCAGTCTTCGAACTACTCCTCAAATCAGTTATTGATGTTGGTAT
ACACATCGCCACTTTCCGTTCCAAATTCCTCAGCTTGAAAGAGACATTAATCTACATCAAACCAGTATTCGATGACATTA
AGAGGCTAAGCAAGGTCCTAGACGGCCGAGATGAAGAAATAGACATGTTTAAGACGCAGTTGATGAAAGGTGAAGAGCTA
GTCCTCAAGTGTTCCAAGATTAAACGCTACGACCCTTTGAAGAAGTGGAGTTACTCCAGGAAACTGACGAAGTTGGATAA
TTCACTAGTGAAGTTCTGCCAGATACACGGTTTAATTCAGGTGGTTAGGGATACTAAACAGATTCTGGTTAAGGTTAACG
AAAATGGCAAGATATTGGAGGAGATTCACTCGATGGTGAGGAATGTTTCATTGACGAGATCCGGGAGTAGTATTGGATTT
ACAAATTCTAGTGGTTCTTCTGGATGGATGAATGGTTCTAGTTTTGGGTTTTCAGGATTGTCTGATGTGCCTCAAGTTTC
TGATTCTATGGTTGGATTTGAAGTCCCACTTCATGAATTGAAACAGAAATTGAAGCTGCTTCAGGAGAAAGATAAAGTGC
TGGTTCTTTCTGCTCCTCCTGGCTGTGGAAAAACTACTTTGGCAGCAAAGCTTTGTCAAGAGGATGATATCAAAGGTATT
GTTTATTTATTGTTTGCCATGTTAAATGTTAGTATCTTACACTGTTATTGCTGTTAAATTAGTCCTTTCTAGTTTGTAAG
AAGCATGCCTTTGTAACTTCAGTTAGCTAATTCTCTTGTTTGTCTTCGAATCACATGAACTTAAACGCTGCCTGGATTAA
TTTCCTTTTGACTTTATCGATTCTTACTATGTCTGTTTATCAGTTGAATTTTGATGTATGTGTTTTAGTCTTATGATAGG
AACCAAAAATACTTCACACCAACATAAGGTTGTGTTTTCTTGTTAGGCAACGAAAACATAAATTGCGTTCTGGGTTGCTT
CTGATGTGTGTGGAAGAAAGCCCTTCATACCTAAAGACTAGCTTGCTGACCCCATAAAAGGAGAAATATAGTATATTCTC
TTTTTGCGATTCCACTTATTGGCTATGCAGATTATTGAAATTATGGCAAGACTAATTGATATTAATGCTGTATCATGTTC
TTATGTTATATTAAGCTTCTTGCTGATTTTCAGCATATTTGATCTAATTGTCTCTTAATAGCCATATACAGGGACAACAT
CATTTTTGTCACTGTTACCAAAACACCAAACATCAAACGCATTGTTGGGGAAATCTTTGAGAAGAAAGGCTGCAGGGTCC
CAGAGTTCGCTACTGAGCATGTTGCAATCTGCCGACTCAATAACTTCCTTGGGGGAATTACTAAGTGCTGGTTCTTTCTG
CTCCTCCTGGCTGTGGAAAAACTACTTTGGCAGCAAAGCTTTGTCAAGAGGATGATATCAAAGGTATTGTTTATTTATTG
TTTGCCATGTTAAATGTTAGTATCTTACACTGTTATTGCTGTTAAATTAGTCCTTTCTAGTTTGTAAGAAGCATGCCTTT
GTAACTTCAGTTAGCTAATTCTCTTGTTTGTCTTCGAATCACATGAACTTAAACGCTGCCTGGATTAATTTCCTTTTGAC
TTTATCGATTCTTACTATGTCTGTTTATCAGTTGAATTTTGATGTATGTGTTTTAGTCTTATGATAGGAACCAAAAATAC
TTCACACCAACATAAGGTTGTGTTTTCTTGTTAGGCAACGAAAACATAAATTGCGTTCTGGGTTGCTTCTGATGTGTGTG
GAAGAAAGCCCTTCATACCTAAAGACTAGCTTGCTGACCCCATAAAAGGAGAAATATAAAAAAATCTTTTTTTTGCGATT
CCACTTATTGGCTATGCAGATTATTGAAATTATGGCAAGACTAATTGATATTAATGCTGTATCATGTTCTTATGTTATAT
TAAGCTTCTTGCTGATTTTCAGCATATTTGATCTAATTGTCTCTTAATAGCCATATACAGGGACAACATCATTTTTGTCA
CTGTTACCAAAACACCAAACATCAAACGCATTGTTGGGGAAATCTTTGAGAAGAAAGGCTGCAGGGTCCCAGAGTTCGCT
ACTGAGCATGTTGCAATCTGCCGACTCAATAACTTCCTTGGGGGAATTACTCAACCAATATTACTGGTACTGGATGATGT
TTGGTCTGAATCAGAGTTCGTCATCGATCATCTTAAATTTCAGATACCTGATTTTAAGATTTTGGTCACTTCGAGATCTG
TGTTCCCAAAATTTGATACATATAAATTAAATCTTTTGAGCGAGGAGGATGCAAAGGATCTCTTCTGCATTTCAGCTTTT
AAAGATGGCAGACCTAATGTGCGACTTGATCTTGTTCATAAGGTAAAAGGCTATCTTCGTTTACAAAGGTCTTTTGACTA
ATTCTTTAGTTATGAATACATGTGAAATGTATATGTAAGACTCTATTGTGCATGTCCTAGAAACGTTAGAGAGTGAAAAT
GCATCTTTTCTAAAATAATACAGTTCGCAAATTCGTATAATTTTATAAATTTCTCTGCTTTGTGGATCTAAATGATGGCA
TGCAATGGCAGGTGGTGAGAAGTTGTGGCGGTTTTCCACTGGCTCTTAGAGTTGTAGGCCGTTCATTGTGTGGCGAGTTT
GAGGTGACATGGGTTAACAGAGTAATGATGCAGTCTTGTGTTCCCAAAATTTGATACATATAAATTAAATCTTTTGAGCG
AGGAGGATGCAAAGGATCTCTGCTGCATTTCAGCTTTTAAAGATAGCAGCCCTGATGCCTTGGATGAAAAAGCTCTTTAC
AGCAGAGAATCAACTACATTAAGAGACTGCTACCTTGATTTAGGATCATTTCCTGAAGATCATAGAATTCATCCTGCTGC
TCTTTTGGATATGTGGGTGGAACGATACAATCTAGATGAAGACGGCATCACTGCAATGGCCATCTTCGTTGAACTTTCTT
CACAAAACCTGGTTAATCTCGCCCTTGCAAGGTATAACTCTTCAATTTCGTCTTGCAACTGTGTTGTGTTTGCTACTTCA
TATTATGTGGAACCAAACTCGAAAAATGTTGAGCCGGGAGAAACAAAGAAGCAACAGAGTTAGACGGTCACATGTACACA
TTTGCTGACTATCTGTTTGTGTGCATCAATATTTAATGTGCTGAAGCCATGAAAATTCTTTTCCACCTTCTAAATTATTT
TGGAGAAAATTATTACAGTAAATTTCATGAGATAAGAATAATAGTAACTCATAGAGTTCCACCAGTAGAACATTACAGTG
GCTGGCTTCATTTTATCCTGGTTCCACCTTTTTGGTGTATACTCAACTTCTTCTGTGTCTCGGATCGTTGAACTTATCAA
TTTAGCTGATATCCTTGAATAGATTCCTTCTCGAATATCTGATTTAAACTTAGTTCATGCTGATTCACAGACAGGATGCA
CGAGCAGTTCTTGGCTTACATAACTTGCATTACATACAGCAGCATGATATGCTGAGAGAACTGGTCATCCACCAGTGTGA
TGAGAAGCCGGTAGAAGAGAGAATGAGAATATATATCAACATCAAGGGGAATGACTTTCCTAGGTGGTGGTTTGAACAAA
GACTTCAACCACTTCAAGCAGAGGTTTTGTCTATTGTCACAGGTTTGTTATCCATCCCTTCTCCTCCTTTTCGGTCAAAT
ATTGAGATGTCTTCTGTAGATTTGCTTCATCTTGTCTCTGCAATTTAATTACCACATCATGAATCCGAATTGCAGATGAA
GATTTCTCCTCTAACTGGGATGATGTGCGATTTCCTAAAGTTGAAGTACTTGTGTTGAACTTTGAAACAAGGACCTACAA
CTTACCCCTTTTTATGGAGCAGATGAGCCAATTGAAGACACTGATTGTGACAAACAATGGTTTCTTCCCAGCCAATTTGA
ATAACTTTCAGCTTTGTTCTCTGCTGAATCTTAAGAGAATCAACCTGGAACGCATCTCTGTTACATCCATTTTCACAGCC
AATCTGCAGCTACCAAATTTGCGCAAAATCTCCCTGAACATTTGTGAAATTGGGGAGGCATTTGAGAACTCTGCTGCCAA
GATGCCTTACATGTGGCCAAAACTCGTTGAGATGAATATCGAGTACTGCAGCGATTTAACAAAAGTACCAGCTGAAATAT
GTGATCTTGTTGATCTTAAAAGGCTCAGCATCTGTTATTGTCACGAACTGGTTGCCCTTCCGGAAGAGCTTGGGAGATTG
ACAAATTTGGAAATACTAAGGCTTCATTCTTGCACAAATGTGGCTGAGTTGCCTAAGTCTATAGCAAAACTTAATAAATT
AAAATTGCTTGATGTATATGATTGTGTGGCTATGGACAACTTGCCATTGGAAATGGATCAACTCTGTTCTTTACAGACTC
TTTGCATGGGAAGTTCCCTAGGTATTGATAAGCTGCCCGATTCTCCGCAAAAACTAGTAAAGTTGGAAGATGTTGTATGT
GATGAAGAAACAGCCTATTTATGGGAATACGTTAAGGAACATCTGAAGAATCTGAGAATCACTGTGATGGAGGAACATAT
CAATTTGAATTTGCTGCATAGATCATAA
>ST4.03ch03_PGSC0003DMG400005046_2313388_2318149_+
ATGGTTTGGTGGGAGGCAGTGTTATCTCCAGCTCTGCAGGTTCTTTTTGACAAATTAGCTTCAGGGGATATATTAAACAT
ACTTAAAGTATGGAATGTTAATGAATTGTTACTTGACAAACTTAAGATTTCTTACTTCATCAATACAGCTGTTCTTGATG
ATGCAGAAGAGAAACAGTACCTCAATCCAGCAGTCGAAACTTGGATCGATATGCTCAGAGATGCTGTCTTTGAAGCTGAG
GATACTCTTGATGAACTAGCTACTGAAGCCTTGAGATGCAAACTAGAGACAGATTCTCAGAAATTTTCTCAGCAGGTGCG
TAATAGTTGGAACTTTATCAGTATGAAATCAAGAATAGAAGAGCTTATAACTAGACTAGAATATATTGCAAAACAAAAAG
ATGTTCTTGGTTTAGAAAGTAACAAAAAGTGTTGTTATGGAAAGATGTACAGAGGTACTCCAAGTACTCCTTTGTTACTT
GGATCACATGTTTATGGAAGGTATACTGAAAAAGAGGAACTAATCGAGTTATTGGTTTCAGATTGTGATGATACAAATAG
AGTTGCTCCATTTTGTGTTATTCCTCTTATTGGTATGGGAGGGATTGGGAAGACTACTCTTGCTCAGATTGTCTATAATG
ACAAGAGAATTTGTGAGGAGTTTGACGTAAAAGCGTGGGCTTGGGTGTCTGATGATTTCAGTGTAACAAGTATAACCAAG
TCACTGCTTGAATCTGCTACTGCAAAACCCTTCGACACGAATAGTTTGGAAATTATTCAGAATGGTCTGAAGAATATGTT
CAGCAAAAAGAGAATTTTGATTGTTTTGGATGATGTATGGAGTGAGAGCTGTGATGACTGGAATGAGCTTTTAATCCCTT
TCTTCGAGGGAGATAAAAGAAGTAAAATAATCGTGACAACACGAAATGAAGGAGTTGCATCAATCACTGGAATGCTTGCA
CCTTACCGTTTGCAGGAAATGTCACATGATGATTGTTGGTCTTTGTTCTTGCATCATGCTTTTGGTGTTCGAGGCATGGA
CATGAATCCGAGACTGAAAGAAATTGGAGAAGAGATCGTGAAGAGGTGTAAAGGCTTGCCTTTAGCTATCAAGACTCTAG
GAGGTATGTTGTCTTTGAAATTGGACATTACTTATTGGACTGAAGTCTTGAATAGCAATTTATGGGATTTGCCTTCCAAG
AAATATTCTGTTCTACCATCTTTAAGATTGAGCTACCATCATCTTCCGCCAAATTTAAGGAGATGCTTTGCATACTGTTC
AATATTCCCGAAAGGGTATGAGTTCAACAAGAAAGATCTAGTCTTGCTGTGGATGGCAGAAGGGTTCGTGCAGCCAATGG
CGCAGATAACTATGGAGGAAGTGGGAAATGGAAATTTTACTGAACTGCAATCTAGGTGTTTTTTCCAAGAATCCTCGCAA
AATAGATCTCTCTTTGTGATGCATGATCTAGTACATGATTTGGCACTTAGTGTTTCCAGGAGAACATGTATTCAGCTGGA
GGAAAATTGGAAATGCAGATTTTATGAGAATTGCGAGAAGGCTCGCTATTTCTCATGCATTCGTAGTAAATACGATGTCT
TCAGAAAATTTGAAATGCTTAGTGAAATGAAGCGTTTACGCACATTCTTACCTTTAGCATCATCAGAAGGAGCTGAATTT
TGCTATTTAACAAAGAAGGTACTGTCTGATATTTTGCCTAAGCTAAGCTGCCTTCGGGTGTTATCTCTGAGCTATTATTG
TGTCACTGAGATTCCGGAATCCATTGGATTCTTGAAACATCTTCGCTTCCTCAATTTTTCCTACACAGAAATTAAATACC
TTCCTCAGTCAATCAGTGATCTTTACAATCTACAAACGTTGCTACTATGCAACTGTTATTATCTCATTGAGTTGCCTGCT
GACATGGGGAAACTGCTCAATCTTCGCTACCTTGATGTTAGCGGAAGTGGTTTACAAAAGATCTCGCTTGGTCTGGACAA
ATTGGTGTGCCTCAGGACATTACCAGAGTTTGTTGTGGGTAGTAATGTTTCTAGTAATAGGACATTACCAGAGTTCACAG
TAGATACTAATACCGGTGGTACATTCGATCAAAAAAGTAAAGGTTCTGGTATAGGTGCATTGGGTAACTTGTTGCACCTT
GAGGGTTCACTTTCAATACTGAATTTGGAAAATGTGGATAACATTTGGGATGCGCACGGAGCTAGTTTGATCACTAAGAA
GCACCTTCGCGAGTTATTGCTTCAATGGAGTGATAGTTTTGAGGACCCAGAGAAGGCTAGAATGGAAACTGATGTTCTTG
AGCTGTTAAGACCCCATCAAAATATAGAGAAGGTTACCATCAAGGGATATAGTGGTACAAAACTCCCTACTTGGACAGCG
AATCCTTCATTCCACAAGCTGGTTTCTTTGAGTTTAATCAATTGCAAAGGCTGTCGATTCCTACCATCACTTGGTCAGCT
TCCTTCACTCAAAAATCTCATGGTTAAAGGACTAAGTAAGATAAAAAGCATCGGTGATGAGTTTTTCGGCTATACTTCAA
CCATATTGACCCCTTTTGCATCTTTAGAGACTCTATCCTTTACGGATATGTTGGAATGGGAAGATTGGTTACTTGGTTAT
GATGGAGATAGAAAAGCATTCTGTAATCTCTTGGAGCTTCACTTGGAGGAGTGTCCTAAACTGCGGGGAGAATTACCTGA
CGTCCTTCCTTGCCTAGTAAAGCTTGTGATTTGTGAGTGTAAGCAGTTGGATTCTTCTCTTCCGCGACTTCCACAGCTAA
ATGAGTTGGAACTAAGGAGTTGTCATGTTAGGTTGATTAGCAGCATGCATGAGGTGACAAAACTCACTTCATTACAACTG
TCTAATCTTTCAAATGAATATGTACCTGAATGTTTCCTAGCATCTCTTCGGCATCTGGTAATTAGGCATTGTGACTTACT
GGTGTCCCTTTTCGAGGAAGGGCAGAATCTGCCTCGCAGATTGGAGTATGTAGAACTGGAGAACTGTCATAATCTGCAGA
AGTTACCATCGTTACTTCATACTTTAACATCCCTTGAAGTAGTTATAATCACAAATTGTCCAAGGCTGGAATCTTTTGCA
AGGAAGATATTTCCTTCTAACTTAAAAGCCCTTGCCATTCAAGGATGCAGTTTGGAGTCTTTACCTGAAGCTATGATGAA
CAGTATCTCATCTCTCAAGTATTTGTCCATCAACGGGTGTTTAATGCTAGCTTCTTTTCCAAGAGGTAGTGAGTTGCTTC
CAACCACATGTCAGCAGCTGAAAATCGAGAAATGCCCGAATCTGGAGTTTCTGCCTGAAGGGATGATGCACATCAGCAAT
ACCTCTCTCCAAGTATTGGAGATTTTCGATTGTTCTTCTATATCATCGTTCCCGGGAGGCCAACTGCCAGACACTTTGAA
AACACTCACAGTTTGGAACTGCTTCAATCTCGAGGCATTACCTGATATCAGAACCTCAACAATGCTTCTTGAATCTTTAC
GAGTTGGGAATTGTACAAGTCTGAAGCACTTACCTCATGGCTTGAACAAGCTGTTGAATCTTAGTTATTTTGAAGTTGAT
GGTTGCCATGGTATCAAATGCTTTCCTCTAGAAGGCCTTCCACAAAACCTTACAAAAGTACTAATCATCGACTGTGAGAA
TCTGACATTCCTTCCAAAGTGGATGCAGAATCTTACATCTCTTCAAGAACTTCAGCTATCGAATTGTCCACTAATCACAT
CTTTCACGGAGGGTGGTTTTCCCACTAGCCTTGTGTCTTTGGATGTCAAAGATTGTAAGAATCTTATGCCAATGTCTGAA
TGGGGATTGCACAGGCTTGCCTCTCTTAGAAGGCTGACAATTCATGGGATCAGTTCAAATCTTTCTTATTTTCCTCAATG
GTTGCTTCCATCAACTCTAGAAACACTCAATATAGTTCAGTTATCCAATCTTGAATCTCTTTCTCCCTGGCTGCAAAATC
TCACTTCACTCGAAAATCTCAAGGTCAAAGATTGTCGAAAGCTTCTTTCGTTACCAAAGGAAGACATGCCACCAATGCTT
TCCTATCTTGAGATAAGTGAATGTCCCTTGAGTGAACAAAAGTGTGACTTGTCCAAGATTGATCATATCCCTTGCACTGT
GATGTAG
>ST4.03ch03_PGSC0003DMG400005052_2502618_2512246_+
ATGGCTGAAGCTTTCGTTGAAGTTTTGTTACAAAACCTTAGCTCTTTTATTCAAAAGGAACTTGGATTGTTTTATGGCGT
CGATGAAGAATTAAGAAAACTTTCAAGCTTGCTATCGACAATCAAGGCTGTCCTTCAGGATGCAGACCAGGAACAACTGA
AAGAAAAGGCAATAAGAAATTGGTTGCAGAAGCTAAATTGTGCTACTTATGAAGTTGATGATGTCTTGGATGAATGTGCA
GCGAAAGCGATCAGGTTGCAGGAAAAATCCCGAAGAATTGGATGCATTTCAATGCCATCTGGATTTACCTTGGAGAATCT
TTTGTTTCGTCGACAGATAGGGAAAAAGGTTAAAGATGCCATCAGGAAACTAGATGGAATTGCCGAGGAACGTCTTAAAT
TTCATTTGTCTGAAGTGACTTCGAAGAAACGATTATCCACGACAGACGAAGTACGTGAAACTGGCTTTGTTTTAACTTCA
GCAGAAGTCTACGGAAGGGACAATGACAAAAGGAAGATTGTCGAAATCTTAACGAAGCATGTGGATGATTTTCAAGAGCT
TTTGGTTCTCCCTATAGTTGGAATGGGAGGTCTTGGAAAGACTACTCTTGCTCAATTAATTTACAATGATGTGTTGGTAC
ATGAACATTTCGATTTGAAAATTTGGGTTTGCGTGTCACATAATTTTGACGAGAAGAGGTTGATAAGAGCAATCCTAGAA
GCCATAGTTGGGAAAGATATAAATGCTTCCGAGTTAGCTTCGTTACAAAGTCAGCTCATAAACTTGTTGAGAGGGAAACG
ATATTTACTCATTTTGGATGATGTTTGGAATGAAGATCAGGAGAAATGGGATAAATTAAAAGCCTTACTAACAATTGGTT
CGAGAGGTACTTCAGTTATTACCACTACTCGTCTAGAAAAGGTTGCTTCAATTATGGGAACGGTACAGCCACATCGTTTA
TCCTGCTTGTCGGAGTATGACTGTTGGTTGTTGTTCAAGCAACGTGCATTTGGTCTCGACAGAAAAGAAAGCTCCAAACT
TGTGGATATTGGAAAAGAGATTGTAAGAAGATGTTGTGGGGTTCCTCTGGCTGCTAAAGCTCTAGGAAGTCTTTTGCGCT
TTAAGAACGATGAAAAAGAATGGTTGTTTGTCAGAGATAGTGATTTTTGGAATTTGCCACAAGACGAAAGCTCAATCTTG
CCTGCTCTAAGGTTGAGCTATTTTCACCTTCCTCAAGATTTGAGACACTGTTTTGCTTATTGCGCGATATTTGAGAAGGG
CTCCAAAATAGACAAAGAAGAGCTAATTTATTTCTGGATGGCCAATGGATTTATCTCATCGGAGGGAAACTTGGAACCTG
AGGATAAAGGTAATGAAGTATGGAATGAATTATACTGGAGATCTTTGTTCCAAGAAGTGCAACAAACTTCAGATGGGAAG
ATGTTGTTTAAGATACATGATCTTGTTCATGACCTGGCCCAATCTATAATGGATGATGGAATTCATGCAACAAAACTTGA
AGGAGGGGAAAAGATATCGACAAGCAGAATTCGACATGCAACAATACATGCCGAAGATAAGTCATTTCTTGCTTTTCCTA
AAAGTACTATGCCATACAACCCTTCGACAATCGCAATGTATGGTTCTTTAAGGGTGTTGATTTTTTGCTCAGTTCAGTTA
AAGGAATTGCCATCTGCAATTGGAAATCTAATACATTTAAGGTATTTGGACCTTTTCAGTACATGTGTTGAGAGTCTTCC
TCAGAGTATATGTTCTCTTCAGAATCTGCAGATGCTAAGTGTAGAAGATTGTTGCTTACTTCGTGTTTTACCGAAACATC
TGAATTATCTGAGAAATCTTCGACATCTTCGGCTAAGAGGCTGTCCATTGAGTCACATGCCTCCTAATATAGCACAATTG
ACACACCTCAAGACGTTAAACAAGTTTGTCGTAGGGAAAAAAAGATGTTCCAAGCTTAGTGAATTGCGAGACTTGAATCT
TCAAGGAGAACTAGTTATTGAGCACCTTGAGAGGGTTGAAAATCATATGGGGGCGAAAGAAGCTCTAATTTCAAAGCGAA
ACCTCCACAGTTTAGCTTTGTACTGGAACCATTCCGTTCGGTGTGAGTCATCAAAGGATGTTGATCTGCAGGTTCTTGAA
GCACTAGAACCTCATTCCGACCTTAAGCATTTGAAGGTATCCGGTTTCAAAAGTACATGCTTGGCAAGTTGGATGAGGGC
TTCAGTTTTGAGAACAATCATTACCCTTTATCTTCATGATTGTAAATACTGCTTGCATCTCTCTCAACTAGCTCAGCTTC
CTTGTTTGAAATATCTTTCGCTGAGGGGAATTCATGTAGAGTACATTGACAATGACGTTGAAAGCGGAGTATCCCAATTA
AGAAAGTTCCCGTCCTTGGAATCACTTGAGATGTGCAAGCTCCCAAATTTAAAAGGAGTTTCAATCGAAGAAGGAGAAGA
ACAATTTCCGAGTCTTCACGAAATGTGGATTGAAAACTGCCCTTTGCTGACATTTCCATGCCTTGTAACACTCAGAAATT
TGAGAATTATGAAATGCTCAAACATGACTCTAGCCTCTATCTCTAATCTTTGCGGTCTAACCTGCTTAGAAATTGCTAAC
AACAAGGAACTAACTTCTTTCCCTGAAGAGGTGCTAACGAACCTCACCGATCTTGAAATATTGACGATTATGGATTTCTC
AAAGCTGGAAGTACTACCAAACAACCTGGCAAGCCTCACTGCATTGAAGTCCCTGGATATTGGTTACTGCCACCAACTAG
AGTCTCTACCCGAGCAGGGATTGCAAGGCCTCACCTCTGTCCGTAAATTGTCAGTCAGATGCTCTGATAGATTGAAATAT
CTGTCTGAAGGATTTCGGCACCTAGCTTCTCTGGAGGAACTTGAAATTTTTGGGTGTCCAAAGTTGGTTTCTTTTCCACA
AGAGATTAAACACCTGAATTCCCTTCACCGCGTTCACCTTGATGGTCTGCCATTGTTCCACTCTAGAGAAGATACTGTTA
TTCACCCTGAGGAGTTGGGTTTCTGGCAACTGCCTGAGGCTTTACGGCATGTCCACAATCTGCAATCTCTTTCTGTATGT
AGATTCTCAAGTTTGACTTTATTGCCTGAGTGGTTAGGCGAACTTACGTTTCTCAAGGAACTGAACATAGTACAGTGTGA
TAATCTTGCCTCACTGCCTGAGTGTATGGAGAGAATGAACCTCCAGTCCTTGAACATTTTGGGCTGTGCAATATTGGAGA
AGCGTTGCAAACCGGGACAAGGAGAAGACTGGTACAAGATTGAGCACATTCCAAAAGTGAAAATCAGTCAAAATTGTGAT
TTTCTTAGTATCAACTTGTCATCAGAGAGGTTCAGTGGTCTAAGGAGATTTCACTTGTAG
>ST4.03ch03_PGSC0003DMG400043400_10462400_10466206_-
ATGACATTAGGTGCTTCATTGGTGGCAAAAGCTGTTGACTATACGGTGGCCCCTCTCGGCAATCAACTAAGATATCTTTA
TCAGTATAACAAAAATACCGACAATCTGAGAAAGCAAGCTGAAAGGTTGCAAGAGAAGACACAAGATATCCAAGCATTGG
TGAACTATGCCAAAAGAAATGACAGAGAAATCAAAAGCACAGTTAAAAATTGGTTACAAGAGGTAGATGCAATCACTGCT
GAGATCAAATCATGGGATGATAAAACTCAAAACTTGAGCAAAATGTGCCTCCCTCATCTGGTCTCACGGTATAAGCAGAG
CAAGATGGCAACTAAAAAAATCATGACCATCCAAGAACTTCTTGGTAGAACTCTCACGGAAGATGTATCCATACCGCAGG
CCCCTCCTTTGAATATACCATTCATTTCTGACCAAGAAAAACCCGAAAAGGACCAGGTTATTGAGATGGTAGCAAGTAGT
TCATCTGATGTATCCATACCGCAGGCCCTTCCTTTGAATATACCATTCATTTCTGACCAAGAAAAACCCGAAAAGGACCA
GGTTATTGAGATGGTAGCAAGTAGTTCATCTGATGTATCCATACCGCAGGCCCTTCCTTTGAATATACCATTCATTTCTG
ACCAAGAAAAACCCGAAGAGGACCAAGTTATTGAGATGGTGGCAAGTAGTTCATCCGTTGTTGGTCAAAACGTCAGTAGA
GCAAATGGTGCTCTGCTAAGTGCGGATGATGTTTCTATCAAGCGAAGACTAACCATGGATCCAATTATTGCTTATCAGCT
AAGAAAAAATGTGGCAAACATTATTCACCTGCAAAGAGAAGCAGTGAATCAGATCATTGAGGAACTAAAGGATGACCACT
ATAAGGGGATAGGGATTTATGGCATGGGGGGCATCGGTAAGACCACTCTTGCCGTAGAAGTAGGGAAATTGGCTAGAGAC
TGTGGAATTGTTAAGGAAGTTATAATGGTGGTTGTTTCCCAAACGCCAAACATAAGAAAGATCCAGGGTCAAATTGCGGA
TATGTTAAATCACAGACTTGAGGAGGAAAGCACATTAGGAAGAGCAGGTAGACTTTATACGCGACTGTCCAATGAGAGCG
TACTTCTCATACTGGACGATGTTTGGTCATACATTGACTTAGCAGAGATAGGGATCCCTCATGGTGATGAGCACAAGGCC
TGTAGGATTATGCTTACCACGCGACAAAAAGATCTATGTACAGCTATAGGGACCAAAGGAATACCATTGAAACTTTTATC
AGAAGAAGAATCGTCGCATTTATTGAGGAAATATGCTTGCACGAGCACTTCTGACCTTTGTCCGGAGTTGGATAGCATGG
TCATGAATTTTGTCAAAGAATGTCAAGGCCTGCCATTGGCACTTGTGACTGTTGGAAGTGCATTACGAGGAAAAGAACAA
GTGGAGTGGGAAGCAGCACTACAGCTCCTTAAGAAGTCCCAACCCTTTAGCCCCACTTATGCAAGCAAGACCATTTTCTC
CTGCCTGGATTTGAGCTACAATTTTTTGGAAAATGAGGAAATCAGGTTGTGCTTTCTGATGTGTTGTTTGTACCCAGAAG
ATCGTGAAATAAGTATTGAAGACTTGACTAGAGACTGGACAGGAAAAGGGCTGTTCTCAGATGTGGACACTATTGAAGAA
GCTAGAGCCAGAGTGTGCTTAAGAGTTGGCCAACTTAAATCATCTTGCCTGTTGCTTGATGTTGGGAAGGAGGGTTTCGT
TAAAATGCATGATGTTGTTCGTGACTTTGCTATATATATAGCATCTGAAGAGAAGCATGGATTCATGGTAAGAGCTGGTC
ACAATCTGAACAAGTGGCCACCAAGGGAGTCATTCAGCCAAAAAACAGCTATTTCCTTCATGAACAATAATATCCATGTG
CTTCCAAGTGATGTACATTGCCCCAATCTTCAAATTTTACATCTTGGAGAAAATGAAGGTCTTGAACAGATACCAGTGGA
CTTTTTTATACAGATGAAAATGCTCCAGGTTTTGGATTTAAGTGAAAGGGTTGGTATCCATTCACTAAATCCTCTCTATC
AGTTAGTCCCGAATGCCACAAGAAAAAATACATTTCCCCTCAGTTTTCCATCATCCGTTGAAGTTCTCACAAACCTGCGA
ACTTTACGTTTAGACCACTGCAAGTTAGCTGATGTATCTATTCTTGGAAAATTAAAGGGCCTGGAAATTTTAAGTTTATA
CGGGTCCTCTATCACACAACTTCCAAATGAATTTGGGGACTTGGTTAATTTGAGACTATTGGATTTGTCATTCTGTGTGT
ACCTTCAGAAAATCCCGGAGAACTTGATATCGCGCCTTGTTCAATTAGAAGAACTTTATATGGGTTGGAGTTTTCGATTG
TGGCAGCTAGCTGATGGATCTGCTGAAGGGAGTGGCCAAGCAAGCTTGTCTGAGCTAATGTCGCTGCCCCAATTAAATAT
TTTGTGTGTGGAAGTCTCCACCCTTCTAGCTTTCCCTGAGAACTTTGATCTTCCTAGCATACACAAGTTTGAGATAACAG
TAGGTTACCACTCAGCTATATGTTATCCAAACTCTAGGAGGTTCTATCTTAGAGAAATAAAGACTGGTATACCAAATGGG
ATGAAGCATATGCTTCAATTCTCAAAGGAATTGACAATGTTCTGTGCATCCAAGGTAATACTGAAAAGTATCTTTGATGT
CGAAGGGGGCTTAAATCACTTGAAAACTCTTGAAATAACTGCCAATGATGAAATTACCTATTTCATTGATGAGGTTCTTC
ATAGCGATGCACCTTTAGTTTTAGGATCTTTGGAGAAATTACATCTTCGGACGTTCAAGAAGCTATTTTCACTTTCTGTC
CGCCCAATCAAACCAGGTTCCTTCCAGAATTTGCGGATTCTAAGGGTTGAAAATTGTCATAATTTATTTTTTCTAATTCA
AACTTCCTTGCTCCAGAGGCTATCAAGTATTGAAGAAGTTCATGTGTATTCATGTAACAAGTTACTCGATATATTTCAAC
TTAACGAGGCAGCTTTTGATGAAGAACAGAAGCTCCTCTCAACGCTCAAAAAGATCTGGTTAGCTAGATTGCCTACGCTG
TTCGAAATCTGGAGAGTACCTAAGCAGTTACTCCTGAATGCAACCCTTCAAAATAAACAATGCTTCAGTAACATAACTGA
TGTGTTGATTAGGTATTGTGATAACTTGGAATATGTATTCCCATCTGTAGCTGCTCAAAATCTATGTCAACTGGATAATC
TCCAAATTGTGGAGTGCCACAGATTGACAAGAATCATAGGAGAAGAACCAGAAGGTGTCTCAGCAAATGTTCAAAATGGA
CATGTTTTATTTCCCAACCTCAGAGCTGTTCATATAGGAAGCTGCAGAAACCTGAGAAATCTATTTTCGATTATGACAGC
TCGAAGTCTTGGCAAACTAGAAGAGTTAAAGGTAAATGACATGCCAAATCTGGTAGAACTCATAAGCAATGAAGAAAGTG
AAAGGGAAAGGGAAGAGGAAAACGATAAAATAATCGTGCTGCCAGAGTTGAAAGTCCTGAGAATTACAAAATCTGGAAAC
GTGGAACGGCTTTGTACAGAGGCTTTCTTTATGGATCTACCATCGTTAGAAGAATTTGTTCTTCTGGAGTGTCCTAAAAT
GGCTGACACTGTTAAACGTGGACTGGGTAGCGCATCAAATCTTCTTAAAGCACAGATTGAGGAACAATCATTCTTTGGCA
CAATGGCACGAGAGGTTTTCAGTAGAAAGGTGTGA
>ST4.03ch03_PGSC0003DMG400024337_21174996_21177833_+
ATGGATCTTATTGATGATTTCTTACATGGCTTGAAGCAAATAAAAAATGAATTCATTGCTTCAAAATGGGATGACTTTGA
AAAGCTAAGAATGGATCTGAGATTCCTAAGAATATTTGTCCTGTTTGGGAATTCAAATTTGGATGACTTTCATGGCAGGA
TGTCCCTAAATATAAACAAGTTCAGTAATAATGATAAAGTAAATCTAGCCATGACAACGGAGGAGAAAATGTTTGAATAC
CTCTTCAGACACCTCCATGATCTACCAAAGTATTGTTCTGATTTTCTTCTCCCCCAGATGACTGACTACAAAATTCTTCG
CCAAGTATTCCATCATCTGAGAGATTTCTATCCTATCCTTGTGGCCAACAAAACAAGTACTGAATATCTCTATCCCCGCT
TCCAATTGACTGCTGATAGAGTAACACAATTCTGTTTTGATCTTTGGACTGGACAGTATAGAGGAGATGATGGCGATTAC
AAGGAGTATGACGTCTCTCAATGCTCTTCCAAGATCACTTCTCTACTCATCTACTTAATCCCTCTTGAGCTGGATGTTCT
ATACATTTGTATTTCTAAGCTCATGAAAGAATCAAGGTCAACAGAACTAGAAGGGTTTGTTAAGCAAATCCTAAAAGCAT
CTCCAAGGATTCTTCAACTTCGTCTGATTCATCTCCAACGACGCATGGAAGGTGCAGTAGCTATCAATTACGCTCCAACT
CAAAGCATTAATGTCATGATGGAATTCCTATTAATCTTTCTAACTGATATACCAAAGCGCTTTATCCATCCTGAAAAATT
GAACGATATGTTGGCACATGTTGAATTACTTACAAGGAAGATATCCATTTTGGTGGGCAAGCTGTTGGAGGAGAGCTTTG
AGAATAATATCAACGAAGCAGACTTTTCAGCTCCAGGCTTGTTGCAAGAAATTGAACAAATGAAGGGAGATATCAGATAG
ATTATTTTGAAAGCCCCAGAATCATCTCAACTTGGCTTTCCTATGGATGATGGTTTCCTCTTCATGAATCTTCTACTCGG
ACGTTTATACGATTTGTTCATTTCCAATGTTTATTTAGTTTCTCTGATAAAGAAAGAAATTGGGATGGTGAAAGAAAGCT
TCGAATTCCTAAGATCATCTTTTGGGAAAGGCAGGCAAACATTGGATGACACTAGTGGAGTAGTTAAAGATTGTTGGGTG
CGTACTTTAGATGTGGCATATGAGACAGAACATGTCATTAGTTCCATTCTTGTGAGAGATAAAGCTCTCTCGCATCTCAT
CTTCTCACTTCCAAGTGTCGCTGATAAGATCAAGCTTATCGTGGCAGAAGTCACCAGTTTACAGCTGGAGGATAAAAATG
GGAATGACCCCCTTGATGCAAAGTCTTCCGACAAGCCAATTGAGTCAACCTCATCATCTTTTGTTGAGGTAACAATAGGT
CATGAGGAAGAAGAATCCTAGATCACTGACCAGCTCCTAGATGAACATGAATTCGAGCTTGATGTCATTTCAATTGTCGG
AATGCCAGGACTCGGTAAAACTACTCTGGCCAACAGAGTGTATAACAATACATTAGTTACTAATCATTCCAAAGTTCATG
CTTGGTGCACTGTTTCCCAAAAGTATAACAAGTCATAGGTGTTGCGGGAGATTCTTCATCAAGTAACTGGCTCGGAAGGA
AACAAAAGTGAGGATGACCTTGCTGAAAAGCTAAGAAGAGCACTACTTGATAAAAGATACCTCATCGTCTTGGATGATGT
GTGGGATATTGCTACAGGGGAGATGTTAATAGCATGTTTTCCAAAGGATAAGAGAAGAAATAGAATTATTTTAACTAGCC
GAAGTATGAAGGTAGGTTTGCAGGTTAAATGTCATAGTGATCCTCGCCGCCTTCAATTTTTAACACCTGAAAAAAGTTGG
GATTTATCCGAAAAAAGGGTATTTGGAGAAGGACGCTGCCTTGCTGAACTGTCCTATGTTGGACACCAAATAGTTGTGAA
CTGTAAAGGTCTTTCTTTGGCTGTTGTTTTGATTGCTAGAGTAACTGTTAGAGTAAGGAAAGGAAAGAAAAAGGAAAATG
AAAAGGATTTGTGGCTTAAGATTCAACATAATCTAGATTCCTTTATTTCTGCCAACAAGAATTTGCAGATGATGAAGGTT
ATGCAATTAAGTTATGACCATTTACCATACCACCTAAAGTCGTTGTTGCTTTACTTTGCAAGATCTCAAAAGAGCAAACG
AACTCCAGTCTCTAAGTTGATGCAGTTGTGGATGGCCGAAGGGTTTGTGGATCATGATATCCCATCCAAGAGTAGTTTAG
AGGAAGCAACTCAAAGTTACTTGGATGCTTTAATTTCCAGTAGCCTGATATTTGTGGATCATATCCCCTCCAAGAAGAGG
ACTTGGCCTTTTTCTGGTATGATCAAGGTTTGCTATGTGCATGATGTTGTGCACGATTTTTGTTCAGTAAAAGCCAAAAA
GGAAAAGTTTTTCAAGTTAATCAATTCAGGTGCTCCATTTCATGCTTTGGATTTCCTACACCGTCGTCTAACCGTTCATA
CTAAACATAGCCAACTTCACAAAAAATGTGTTTTGTTCAATTCTACTAAGTCTTCAGCTGGTAGTAAGAATCTCATACCT
TTGAAAGTGAGGGATTCTTTCTTTGAAGATTACGCCGACTATATCTGTCACACAAGACACTTGAAACTTCTTAGAGTGTT
GCAACTGCGTAACATTCTTCTGAATGATTATTTAATAGAAGAAATAGGTTCTCTATTTTATTTGAGGTTCTTAAGGATTG
AGACTCTTGATCTAAAAGTTATCCCACTGTTGTGGTTGAACCTCCAGAATCTGGAAACTCTGTTGATCAGAACACAATGT
TCCACCATAGTATTACTGCCCAAAATTCTCAAACTGTCAAAGCTGAAACATATTAGCATTGACAACATGAGTTCTTTCTT
TGAAAATGAAAAGGATGCAGACAATATTATGCATCAACGAAATAGAATATTGGAAGCTGAGAATTCAAAGTTGACAACTT
TATCCCAAGTTCAAATTTCATATTCTGAAGGCACAAATGATGCTCTAGAGAAGTTCACAAATCTTCAGCACCTTGATTGC
ATCATCGAGGAGCCGATAGATCCTCCTTCACACAACGATTGGTTTCCTAAGTTTAATGTCCTTAATAAACTTGAATCACT
CATTGCAAGATACAGAGATGACTCCGAGTTAATAGACCAAATCCCACCTCCCAATGAATATCACTTCCCTACAAGCTTGA
AAGTGTTACGGTTGTATGGTTTTCTGCTGAGACCTACTTTGTTGTCAGTAATCGTGGCATTGCCTGAGCTTGAAATTCTT
GTTTTAAACACATCTGATTTCAGCGAGGACAAGTGGGATGCAAGTAAGGACATCTATCAAAGTCTTAAGACTTTACATTT
GGAAAATGTCAAATTATCAGAATGGCAAGTTGATAGGGAAACTTTTCCCAACCTTGAGGAATTAATACTAGAATATTGTT
TCAAGCTTACGGAGATCCCTTCTGCATTTGGGGATATAGATACTTTAAAGTCCATTCGCGTGGTTCAAAGTAAGTGTGAG
CTTGGAGATTCAGCCATGGAGATGAGGAAAGATGTGGAAGCTTACACAGGAGAGAACAAACTTCATGTCCATTTATCATA
TGAGTATAGTGCATTAGGTTACGAAGAAGAGAGCAAAGAAGAGGTAATTAATTTCTTAGTCATAAAATTGCTTTTGAGTT
CAAGTTATATACTAACAACTTTTTTTTGTTGGATGGCATATTTGAACTTGGTTTAG
>ST4.03ch04_PGSC0003DMG400002820_186279_192428_+
ATGGAATTCTTATCTATTTTTGTGGAAAAACTCACTGATTGCTTGATCCAGCCAGTTGCGCGGCAGATTGGTTATTTCTA
CTACTACAAGAGCAATATGAGATGTATGGATAAAGAATCTGAGAAGCTGAAGAATATCAGAATGACAGTGCAGCGAAAAG
TGGAAGATGCCAGGAGAAACTTACAAGACATTTCACCTAATGGCAAGGCTTGGTTAACTAGTGTTGATGCAACTACTGCA
GATGTGGAAGGCGTAATGCGAGGTGGAGCTGAGGTTGAAAGGGGTTGCTATTATGGTGTGTGTCCGAATTTGAAGTCACG
TTACTCGATGAGCAGGAGAGCTAAGAAAATTACACTGGAGTTGATTGAACTTCAAAATGAAAGCAACAAGCCTGATGTTT
TCTCATTTGATCATCCAGTCGAAAGTGAACCTGAGGCTATGTGTAGTAACAATGTTGAGGAGTTTGATTCCAGAAAATTG
AAGGAGGATGAGGTCATGGCAGCTTTGAGAGATGATGGGGTTACTATTATTGGGATATGTGGTATGGGTGGAGTTGGTAA
GACAACACTGACTGAGAAAATCAGACAAAAGGCGAAAAAAGAAAGGTTGTTTAAAGATGTTGTCATGGTAATTGTCAGTC
AACAAATAGACTTTAAAAGAATTCAGAATGAGATTGCAGGAGGAGTCGGGCTGACATTAGAAGGGGATGATTTGTGGAGT
CGTGGAGATCTGCTGCGTACAAGGTTAATGGATCAGAACAGTCGCATCCTTATAATCTTGGATGATGTTTGGAAGGCTCT
TGAACTGGAGAAACTTGGAATTCCTAGTGGTAGCAACCACAAACATCGGTGCAAAGTGACATTCACAACGCGTTTCCAAC
ATGTTTGTGAAGCAATGGGAGCTCAAAAGATCATGGAAGTTGGAACTTTATCTGAAGAGGAAGCATGGATCCTTTTCAGA
CAGAAAGTTGGTAATTCAGTCGATGATCCTTCTCTACTTGATATAGCAAAAGATGTTGCCACAGAATGCAAGGGGCTGCC
ACTTGCAATTATTACAGTTGCAGGAGCACTAAAAAAGTGTAAAACCAAGCGTTCGTGGGACTGTGCCCTTGAAGAATTAC
GCGGTGCAGAAACAATAGATATCCCTGAAGTGCACACAGAGGTGTATAAACCTCTGAGGCTAAGCTATGATTACTTGGGA
AGTAATGAAGCCAAGTGCCTCTTTTTGCTTTGTTCCTTGTTTGAGGAAGATAGTAATATCTGTCCTGAAGAATTACTTAG
ATATGGAATGGGGCTTCGCATCTTTCCGAGAATCAAAAATTTGGAACATGCAAGAAATAAGGTGTGTTATCTGTTGGAAA
TATTGAAAGATTGTTTCTTGTTATACCAAGGTTCAGAAAAAAATTATGTCAAAATGCATGATGTGGTCCGTGATGTGGCT
ATATATATTGCGTCTGAGGGCAAGGATATATTTATGGTAAGCCATGATGTGAACTCAGAAGAGTTCCCAAGAAAAGACTC
TTACGAGCAATACAGTCACATGTCAATTGTTGCAAATAATTTGTTTGATGAGCTTCCTAGCCCAATATTTTGCCCAAAAC
TGAAGCTTCTAATGTTGAAACTTTGTTTTGAAGAAGAGCCAATCAAATTAAAGGATGATTTTTTTGATGGAATGAGTAAA
CTCAATGTCTTAAGTTTTAGGACAGACGATTATCGTTACTCCATTCTACCCTTTCCAGCATCCATTCAGAGGTTGTCAAA
TTTGAGGACGTTGTGTCTGAGTAATTTAAAGTTGGATGACATATCCATTATTGGGAAACTTGTCACTTTAGAAATTCTCA
GCATAAGAGATTCTAAGTTAGGGGAGCTGCCCGTGGAGATAGGAAAATTGACCAATCTAATTATGTTAGAGTTGCGGAAT
GAGGAAAAAGCACTGGAAATGATTTCACCAGGGGTCTTATCAAGATTAGTTCGATTGGAAGAACTTCATTTGGTGGGAGT
AGAAAATTGTAGTTACTCCAACTTGAGGGAGCTGGAATCGTTATCGAGATTGACTTCACTGACATTAAGTGAATGTTCTG
GAGATGTGATCTACAGTAACTTGGGCCTTTCCTCTAAGTTGACACGGTACGCTCTTACAGTGGGTAGAGCTTACAAAGCG
ACTTCAAGCATGGATGATTACGACAAGAATATTGCCTTAAAGGTCACTGAGACTGCCCCATTGGGTGATTGGATCCGCCA
CATGTTGAGGAAGAGCGAACATGTACATTCAACCGGAGAGGGCTCCAAGAACGTGTTGGCTGAGTTGCAGCTGGATGAAT
TTCAGAATGTGAAATATCTCTGCCTGAAACACTTTGATTCATTAGTACATATCCACTGTCAGAATAATATTTCATTCCCC
AAACTTGAAAGACTGGAGGTAACAAAGTGTCGTTGTCTACAGTATGTTTTTTGTGTGTCATTGGCTGGAGGGAGTTTAAC
AGTAGCTTGCCGTGATGATGAGGAAGAGGAGATCTCTCGGAGGACACGTGAAGTAATAAAGTTCCCCAATTTATATGATT
TGAACCTTCGATCTCTGAAATGCCTCACTCACTTTTGCAATGACACTGTTGAGGGCATTGAGTTCCCTCGGTTACGGAAA
ATGCACTTCAGCAGCTTACCTGAGTTCCAAAATTTCTGGCATACAACCAGCAACTCTATCACTGACTCAAATCCTCTTTT
TGATGAAAAGGTTCCCTTCTACTGCTCTACGTGTGACCGATCAATTGTATATTTGCAGGTTTCTTGTCCCAACCTGGAAG
AGCTATCTATCGATAGGGCTGACAGCATAACTGCTCTATGCTCTCACCAACTTCCAACTGCCTACTTCAGCAAACTTGTA
AAATTCGAAGTAGATGGTTGCAGAAAATTGAGAAACTTGATGTCTCCATCAGTGGCCAGAGGTCTTATGAATCTCCGAAT
ACTAGATATAAGAGACTGTCTGTCAATGGAAGAAGTGATCACAGAAGAGGAACAACAAGGAGAAGAAATCATGACTAATG
AGCCCTTATTTCCCCTGTTGGAACATCTGAACCTTTACGGTCTGCCAAAGCTGGTGCATTTCTTTCTAGCCAAGTGTGCT
CTTGAATTTCCATTTCTCAGGGATGTGTGGATTCATGACTGCCCTGAAATGAAGACGTTTGTCCAACAGGGAATATCTGT
GAGTACACCAAGTGTTGAAAGTGTGAACAATGATGATGAGGTGAAAGTAGTTGATCTCAATAAAGCCTTGTTCAATTCCA
AGGTTTGTCTTGTGCCGCTAGCTGTTATAGTAATAGTTATTTCTGTTTGTCACTTAAAGCAACTTTTTTTAGTTTTACTT
ACTGTTACTATGATGCAAGATGAGAATATGGTTCAATTTTGGATTTGTACTTTAAGCTATATTGAATTTTCATCCCTTAT
ATAAAACACAAGGTGGCAACAATTGCAGGTTTCTTGTCCCAGACTGGAAAAGTTACAACTCAATGGAGCTCACAGTATAA
TTGCTCTATCCCCTCACCAACTTCCAACATGCTACTTCAGCAAACTTGAAACATTGCATGTATCGTTTTGTGGAAATTTG
AGAAACTTGATGTCTCCATCAGTGGCCAGAGGTGTTTTGAATCTCCAAACACTAGATATAGAATGTTGTGAGTTAATGGA
AGAAGTGATCACAAAAGAGGAACAAGGAGAAGAAATCATGTTTAATGATCCCTTATTTCCCCTGTTGGAAGAGTTGAGGC
TTCAAAGTCTGCCAAAGCTGGGACATTTCTTTCCCACTAAGCATGCTCTTGAATTTCCATTTCTCAGAGAAGTGTGGATT
AGTGACTGCCCCGATATAAAGACGTTTGTCCAACAGGGATCTGTGAGTACACCGAGTCTTGAAAGTGTGAGCATTGATGA
TGAGGTGAAAGTAGTTGATCTCAATAAAGTGATGTTCAATTATAAGGTTTGTCTTGTACCGCTAGCTGTACGGATTTGTA
GGGGAATCTCTTTTATTTCTTTCCTTAGCAGCTCATGTACATGTATTTATATTGCTTACATTTTGGAATGAGATATCAAG
TTATTCTCCATACCTTGTCTATTACATGTTATCGTAGTCAGGTCCATGCTACAATTGGGCCAGTGCGTGAAGGTAGGTGT
TAGAGTGGGTTAGAATCACATATTGGTTGGTGATGTAATGACGGTCTGCTTATATGGATTTGGACGATCCTCATGTCATC
AACGTTTGTAGGTTACTTGTCCCAGCCTGGAAGAGCTACGTATCTGGATGGCTCACAACATAACTGCTCTATGCTCTCAC
CAACTTCCAACTGCCTACTTTAGCAAACTTGAAAGATTGGACGTATCGACTTGTGGAAAATTGAGAAACTTGATGTCTCC
ATTACTTGCTAGAGGTGTTTTGAATCTCCGAATACTAAAGATAGCAGGCTGCCAATCAATGGAAGAAGTGATCACAGAAG
AGGAACAACAAGGAGGAGAAATGACTAATGGGCCCTTATTTCCCAAGTTAGAACAGCTGGATCTTTACGATCTTCCAAAG
CTGGGGCATTTCTTTCAGACGAAGCATTCTCTTGAATTTCCATTTCTCAGGAAAGTGTATATTTATAGCTGCCCTTCAAT
GAAGACATTTGGCCTCAGTTCTGTGAGTACACCGAGTCTCGAAAGTGTGAACTATGATGATGAGGTGAAAGTAGATGATC
TGAATAAATGGATACAACAGATGTTCAATTCTAAGGTTTGTCTAGTGCCGCTAGCTGTA
>ST4.03ch04_RDC0001NLR0017_193532_198232_+
ATGGAATTCTTAGCTATTTTTGTGGAAAAACTCACTGATTGCTTGATCCAGCCAGCTGCGCGAGGGATTGGATATTTCTA
TTACTACAAGAGAAACATCACATCTCTGGATGAAGAATCTCAGAAGCTGGAGAATCTCAGGAATGGCGTGCAGGAAAGAG
CGGAGGCTGCCAGGAGAAACTTACGAGTCATTTCACAAACTGTTGAGGATTGGTTAACTAGTGTTGATACTACTACTGCA
GATGTGGCAGCTGTAACGCGACGAGGTAGAAATGAGGTTGAAAGTGGTTGCTTCTATGGTTTCTGTCCAAACTTGATGTC
ACGTTACTCGTTGAGCAGGAGAGCTAAGAAAATTACACTGAAGATGATTGAACTTAGAAATGAAGGCAACAAGTATGATG
TTTTCAGCTATCCTGTTGAAGCTGAAGCTATAGTTAGTAACAGTGGTGAGGAGTTTGACTCCAGAAAAGTGAAAGAGGAT
GAGGTCATCGCAGCTTTGAGAGATGACGGTGTCACTATGATTGGGATATGTGGTATGGGTGGTGTTGGTAAGACAACGCT
GGCTGAGAAAATCAGACAAAGGGCAAAACTAGAAAAGTTGTTTGATGATGTTGTCATGGTAACTGTCAGTCAGCAACCAG
ACTTTAAAAGAATTCAGGGTGAGATTGCAGAAGGAGTCGGGCTGACATTAGAAGGGGATAATTTGTGGAGTCGTGGAGAT
CGGCTGCGTTTAAGGTTAAAGGGACAGGACAGTATCCTTATAATCTTTGATGATGTTTGGGAGGCTCTTCATGATCTAGA
GAAACTTGGAATTCCTAGTGGTAGCAACCACAAACATCGGTGCAAAGTGACATTCACAACGCGTTTCCGACATGTTTGTG
AAGATATGGGAGCTCAGAAGATCATGGAAGTTGGAACCTTATCTGAGGAGGAAGCATGGATCCTTTTCAGGCAGAAAGTA
GGTGACTCGGTCGATGATCCTTCCCTACTTGACATAGCAAAAGATGTCGCAAAAGAATGCAAGGGGTTGCCGCTTGCAAT
TGTTACAGTTGCAGGAGCACTAAAGCTTAAAACTAAGCCTTCGTGGGAGGATGCCCTTAAACAATTATGCAATGCAGAAA
CAAGAAATATCCCTGGAGTGCACACGAAGGTGTATAGACCTCTGAGGCTAAGCTATGATCACTTGGAAAGTGATGAAGCC
AGGTATATCTTTTTGCTTTGTTCTTTGTTCGAGGAAGATAGTGATATTTCGACCGAAGAATTACTTAGATATGGAATGGG
GCTTCGCATCTTTTTGGAAGTTAAAAATATAGAAGGAGCAAGAAATAGAGTGTGTCATCTGTTAGAAACACTGAAAGATC
GTTTCTTGTTATCCCAAGGTTCAAACAGAAATTATGTCAAAATGCATGATGTGGTTCGTGACGTGGCTATATATATTGCG
TCTGAGGGAAAGCATATATTTATGGTAAGTCATGATGTGAACTCAGAAGAGTTCCCAAGAAAAGACTTTTACGAGCAATA
TAGTCACGTGTCCATTGTTGCAAATAAATTTGATGAGCATCTTAGTCCAAAAATTTGCCCAAATTTGAAGCTTCTAATGT
TGAAACTCTATTGTAAAGAGCCAATCAAATTACAAGACAATTTTTTTGATGGGATGAGTAAACTCAATGTCTTAAGCCTG
AGTGGATATGAGTCCTCCATTTGGCCTTTTCCAGCATCCATTCAGAGGTTGTCGAATCTGAGGACATTGTGTCTGAGTAA
TTTAAGGTTGGATGACATATCCATTATTGGTGAACTTGTCACTTTAGAAATTCTCAGCATAAGAGATTCTCTGTTAGAGG
AGCTGCCCACGGAAATAGGTAATTTGACCAATCTAATCATGTTAGAGTTGCGGAATGAGAAAAAACCACTGGAAATGATC
TCACCAGGGGTCTTATCAAGACTAGTTCGATTGGAGGAACTACATATAATGAAAGTAAGAAATTGTAGTTACTCCACCTT
GAGGGAACTAGAATCCTTATCGAGATTGACTGCACTGACATTAAGTGAATGTTCCGGAGATGTGATCTACAGTAACTTGG
GCCTTACCTCCAAGTTGACACGGTATGCTCTTACAGTGGGTAAAGCTTACAGAGCAACTTCAAGCATGGATGATTACGAC
AAGAATATTGCTTTAGAGGTCACCGAGACTGCCCCATTAGGTGATTGGATCCGCCACCTGTTGAGCAAGAGCGAACTTGT
ACATTCAACCGGAGAGGGAACCAAGAACGTGTTGGCCGAGTTGCAGCTGGATGACTTTCAGAATGTGAAATATCTCTGCC
TGAAATGTTTTGATTCATTGGCACATATCCAATGTCAGAATAATGTTTCATTTCCCAAACTCGAAAGACTGGAGGTAAGA
AAGTGTCATCGGCTAAAGTATGTTTTTTTTGTGTCCTTGGATGGAGGAAGTTCAACAGTAGCTTGCCTTGATGATGAGGA
AGCCGAGATCTCTCGGAGAACACATGAAGTAATCAAGTTCCCCAATTTATATGATTTGAACCTTCTATCTCTCGAATGCC
TCACTCACTTTTGCAATGACACTATTGATGGCATTGAGTTCCCTCGGTTACGGAAAATGAACTTCATGAACTTACCTGAG
TTCAAAAATTTCTGGCCTACAACCAACAACTTCATCACTGGCTCAAATCCTCTTTTTGATGAAAAGGTCTGCTTCTACTG
CTCTAGTGCAGGATCTATTTTATTTTTTTTAATCAATAAAGCAAGTTTCTATTGTGAGTCATCGATCATGAGTAGTATTT
CTTCTTATCAGTTTAATATTTGATATGTGAGTCATTGATCCACATGATATTAACTCATTTTTTTTGCAGGTTTTTTGTCC
CAACCTGGAAAAGCTACAACTCATTAGAGCTAACAACATAAGTGCTCTATGCTCTCACCAACTCCCAATTGCCTACTTCA
GCAAACTTGTAAAACTGAAAGTAGATAGTTGCGGAAAATTGAGAAACTTGATGTCTCCATCAGTGGCCAGAGGTCTTCTG
AATCTCCGGAAACTAAAGATAGAAAATTGTGAGTCGATAGAAGAAGTGATCACAGAAGAGGAACAACAAGGAGAAGAAAT
CATGACTAATGCGCCTTTATTCCCTCTGTTGGAACTTCTGAACCTTGACAATCTGCCAAAGCTAGAGCATTTCTTTCGGA
CGAAGCATGCTCTTGAATTTCCATTTCTCAGGGATGTGTGCATTCATGACTGCCCTGAAATAAAGACATTTGTCCAACAG
GGATCTGTGAGTACACCGAGTCTCAAAAGTGTGAACAATGATGATGAGGTGAAAGTAGATGATATCAATAAAGTGATGTT
CAATTCTAAGGTTTGTCTTGTGCCGCTAGCTGTATAACTAATTACTTATATGGACTTGGGTAATTCTCCCCTCTTGAGTT
AGCTTTTGGGGTTAAGTTAGGCACATATGTCATTTCTTTGCAATTTTCATTCCAAATTCTCCATTTCCGTTATCTGATCT
TTCATTTTCATACCAATTTCTACATTGCCGCTCTTTCAGCTTTCAAAGTTACTACTTTTCTACCCAACTATTAAACTAAA
TGGAGTCGATACTTCATCCCTTTAACGTTTGCAGGTTTCTTGTCCCAGCCTGGTGAAGCTAGTAGTCGTTGGGGTTAACA
ACATAACTGCCCTATGCTCTCACCAACTTCCAACTGCCTACTTTAGCAAACTTGAAACGGTGTACATATCGAATTGTGGA
AAATTGAGAAACGTGATGTCTCCATCAGTAGCCAAAGGTCTTCTGAATCTCCAAGTATTAATGATAGAAGCCTGCCAATC
AATAGAAGAAGTGATCACAGAAGAGGAACAACGTCAAGGCGAAGAAATCATGACTAATGAACCTTTATTTCCCCTGTTGG
AAGAGCTGGTGCTTTGCAAGCTGCCTAAGCTGAGACATTTCTTTCTCGCGAAACATGCTCTTGAATTTCCATTTCTCAGA
GTAGTGTGGATTAATAGTTGCCCTGAAATGGAGACGTTTGTCCGACAGGGAATATCTGTTAGTACACCCCAACTCAAATG
GATGAACAATGATGTTGAGGTGAAAGTAGATGATCTGAATAAATGGACACGACATGCGTTCAATTCTAAGGTTTGTCTTG
TGCTGCTAGTTGTATAACTAATTAACTCCAGCGCTTTCTTTCCGTATTAACTAGTATTCCACTACTTAGTTCTCTCTTCT
CTGTTCCCAGGAACAAAATGCTAGTCAAGGCACTACCGATGGCAACCAATCTGAAGCTAGAGATGGCGACAAATCTGAAG
CTACTGATGGCGATGAATCTGAAGTTACCGAGTCTCAAAAGGGTGAACAATGACTTGGGGTGATGGCAATGAAGCTGAAC
CTAGTCATGGCAGAAGCTAGGAAGGTAATAAGTATTCGATGAAATAGTCCAAGTTAGCTTGAACATCACATGATATAACC
TATAGGGTTGTTAGTTGATTTTTGAAAGAAAGGGTGGATCTTGAAGAAGCGATATGAGCTTAGAGTATCAGCTTATTACG
TTTTATCAGGCCCCTTTGATATCTTATTAG
>ST4.03ch04_PGSC0003DMG400007469_778134_783951_-
ATGACAGATGCAGGGGTGAACTTTCTGGTGGGGAATTTGTTGGATCTGTTAAGTGGTAATATAGATCTGATTAGAGGGGT
AGACGATGAGTTCAAAAATTTACTGGAAGAAGTGCAACGCCTGAAAGCATTCCTTGACGATGATGCTAAATTCCACAGCG
AGAGCAGTTTATGGGATCAATTGGTGAAAGAAATTCAAAAAATGGTACATAAATCTGAAGATGTAATTGATAAATTTCTG
ATTCAATCTAAGCTGCATCGAGATAAGAATAAAGTTGAAAGATTCTTCGATGTCGGTCATATGGCAGTAGTTAGGGATCT
TGCAGCTGAAATTAAAGACATCCATGAGAAGGTGAAGAAACTTCGGCAAGACCATACAGATTCTTTCAGTCCTAAACCAC
TTCTTGACATCCCTGAAAAAGCCCACCAAGTAACCCAGGTATGCAACTTTCCATATCTTATTTTATTTTTAAAAATATAT
CGAATTAATGTTAATAAGGGTCCTTTGGAGGATGATGAAGTGGTCGGGTTTGATGAGGAAGCTAACGAAGTGATGAAGCG
ACTTGTTGAAGGAGTGTCGGAAAGTGTGGATATTATCCCAGTAGTGGGTATGGCCGGACTTGGAAAAACTACACTGGCAA
GAAAAATCTGCAATGATTCTAAGCTTTCATTTGAATTTTTCAGAATCATTTGGGTTAATGTTGGTCTGGAATACAAAATA
AAGGATATTTATCTTACGATTCTCAACTTCTTCACAAAACACATAGAAGATCATTTCAATGAGGATGTGGACGCATTAGC
TAAGACAATATGTGGTTTTATGAGTGAAGAAGGAGGTAGATGTCTCATTGTTTTAGATGATGTGTGGGTAGCAGAAGTAG
TTGATGCTGTCAAGAAAGTTTTCCCCAGAAACAAAAAGGGGCATCGGATCATGCTGACCACGCGTGATGGATACCTTGCT
ACCTATACCAATCCAGATCCACATAATTTGAAGCGTTTGACACCATCAAATAGTTTTGAGTTGTTGGAAAAAAGGGCTTT
TGGCAATGGAAATTTTCCTGTGGAGTTAGTTGAACTTGGAAAAAACATTGCACAAAGATGCTGGGGAGTACCACTTGCAA
CAGTGCTAATTGCAGGACTATTAAGAGGTCTTCGGAACAAAAGTGACTGGGTAAGAGTTGAAAGCAATGTGTCGCAACGT
CTTCATAACAAGGATTATGATTTTGCTTTATTTATAGAGATGAGTTACGATCGTTTGCCTCAAGAAATGCAGAGGTGCTT
TTTATACTGTGGCATCTTTCCTCGGGGCTTTGATATCCCTGCTTGGAAATTGATTCGCCTGTGGATTGCGGAAGGGTTAA
TAAAACCCCAGCAGTCATCCACTCTTGAGGAGATAGCAGAGCGTCATTTGAATGACCTTGTTCATAGGAATTTAGTGATA
CTGTTGCAAAAGAGGTCTGATGGTTCAAATAAAGACATGTCGTCTTCACGACATGTTACAGAGTTTTGCAGAACAAAGGC
TGCTAACAAATGGCTTTTTCAAGAAATATGTACAACAGTTGATAACGCTATTCCTTCTATACAGGACTCAGACACTTGCC
GTCGATTGTGCATTCAACCATCTACTCTGAATGACTTTCTCTCCACAAAACCTTCTGCAGAACATGTCAGATCTTTCTAT
TGTTTTTCCTCGAAACAAAAACAAACTGACTTGTCTCCTAATGACATCAAACTCATTCACAAGCATTTCCACTTACGTAA
AGCAGACATATGGAACATGTTACAGTTGAGGCATCTGCACACCAGCATACCTGCAAAATTGCCGTCCCCTACTATCACCA
CAGGTAAACCTTCTTGCCTGCAAACTCTTTCTTTAGTTGCACCAGAAAGTTGCAAGAAAGATGTGTTCGCCAAGGCATGT
TTTCTAAAAAAATTGAGCATTCGAGGGCAAATGGCGGTTTTTTTTGAGTCCAGGGGTGGAATCAGCAATCTTGAAGAGCT
TAAGTGCCTGGAACATTTGAAACTGTTGAATGATGTTCTTTACATGAATAAAACAATTCATCTTCCAGCAACATTCTTCA
GACTTGTACGTACAGTGAACAAGTTAACTTTGGCAAACACAAGGTTTTCATGGAATGAGGCGGACAAGTTAGGGCAATTG
GAATCCCTTGAGGTTCTAAAGTTAAAACATAATGCATTTGTTGGTAATTCCTGGAAGCCAGAGATTGGAGGTTTTCGCCA
GCTCCAGGTCTTATGGATTGAAAGTTCAGCAGAATTAGAATCTTGGGAGGCTTCGGATGTTAACTTCCCCATGCTTAGTC
ACCTTGTTCTTATCTCTTGTGATAAGCTTGACGCTCTACCAATTGAGCTAGCTGATTTACCTAACTTTCAAGAGATGAGG
CTGGAGAAAATGAGCAAAGCCATCGAATCTGCAAAAGCAATAGAGGAAAGGAGGACATCTAAGAGCATCAAATTCAAGCT
AACCATATCATGTTGA
>ST4.03ch04_PGSC0003DMG401007461_838994_846975_+
ATGGCAGATGCAGTAATGACTTTGCTTGTGGAGAGCTTGTGTCAACTAATCACTGAAAAAGTGAAGCTGATTGGAGGTGC
AAAGGATGAGTTGGATAATCTGCTGCAAGTAATTAACACACTGAAAGCATTCCTTCAGGATAATGATCAACAAGAAAGCA
ACAGCAATTCGTGGAAAACATTTGTGAAGAATATCCGAACACAAGCGCATAAAGCTGATGACGTTATTGACAAATTTGTA
CTTGAGGCGAAGCTGCATGAAGAAAAAAATATATGGAAAAAAACTTTATCTTTCGGCAGGCATATCAAAAGAGTTAATAA
TCTTGCAAAAGGTATCAAAGATATCTGTGAGAAGGTGAAGGTGATTCGCCAAGAAAATCCACAAGTTCTCCAGCCCAGAC
CAATGCTAAATCTACCCAGAAGACTTGCAAGGGAGCCTCAGGTAAATTATAAAGCTACATTCTTGGAGGTTAGAAATATC
GTTGGGTTCACTACAGAATCAAATGAAGTGATGGAGCGGCTTGTTGGAGGAACAGAGGAGGTAGAATGCATACCTATTGT
GGGTATGACTGGACTTGGCAAAACCACACTGGCAAGAAAAGTATGGAGTGATTCTCAGATTACAGCTATATTTTCCAAGA
TCATTTGGGTTTCTGTCGGACAGTCCAACGAACTAGAGGATATCTTTTTTGTGATTCTCAAATCATCTACGGGACCCAAT
CAAGAATTTCGCTTGACTGGTGAGAATGAACTAGCTAAAGTAATAGCTAGTTTTGGGACTGAACAACACAGGTGTCTCAT
TGTGTTGGATGATGTGTGGGCGAGTGAACTTGTAGATTTTTTCAAAAATGTTCTTCCAGAAAACAAGAAAAGACATAGGA
TCTTGATGACCACTCGCCGCAGAGATTTGGCTAGCTGTGCAAGTGAAAGACCTTATCATCTCAAGTTTCTCACTGGAGAA
GACAGTTTTCGGTTGCTGGAAAAGAGAGTTTTCGACAATGGAAGGTGTCAAAATGATTTAGTAGAGCTTGGAAAGAGTAT
TGCAAATAAATGTGGTGGATTACCACTTGCATTAGTGGTAATTGCTAGAGCTTTAAAAGTTATTCAGAATGTATATGAAT
GGAAAAGGATTGAGAACAACTTTTGGCAGTATGTTGTGAGAGAGAATGACACAACAAGCTGCTGGAAAATTGTGGAAGCC
AGTTATGAAAGTTTGTCCTCTGAAATGAAAACGTGCTTCTTGTATTGCCTAGCCTTTCCTAAAGGCTACGATATTCCTGT
TCAGATGTTGATTCGCTTGTGGATGGCGGAGGGGCTAATAGAGTCGAGTCCAATAAATTTCTCTTCCTCTGAGGACAAAG
CAGATAATTATTTGATGGAGTTTGAGAATTTGGACCTTGTGATAGTGTCGAGAGAGATTACTGGTTCGATAAAAAGGGTT
AAATGTAATGAGATGTTCTATGAGTTCTACAAGATGGAGGTGACTAAAGAAAGTGTTTTTCAAGAACTACGTCTCACACC
TGATTTTCCATCGATAAATGATCCAGATACTTCTCGTCGATTGCATATTGAATCATGTGATCTGCCAGATTTTATCTCCA
GAATTTCCAGTGCAGAACATGTTAGATCTTTCTTATGTTTTTCCTCGGAAGATCTAGACCAACAAACCAACTTATCCTCT
CATGTTGACATTCAACTCATCCGGAAAGCATTTCCACTTCTCAGGGTTTTGAAAATTGAATCAATCAACATTCCCTCCTT
GAAGAATCTTAACCTACTATTTCATCTGAGGTACATTTCTATCTCAGGTAATTTCAAGGAACTTCCTGCATTCTTTAGTA
AGTTTTGGAGTTTACAATCTATTATAGTTAATACATCCCAGCCCACTCTCAACATAAAAGCAAATATATGGAACATGCCA
AAGTTGACGCATTTGAAGACCAACAAACCTTCTAAATTGCCTCTCCCTTCAACCCAAAAGGGAAAAGGTTCCTCCTCCCT
GCTGCAAACTCTTTCTAAGATTTCACCAGAAACTTGCAACAAAGCTGTGCTCGGACAGGCTTCGAACAGCCTCAAAAAAT
TGAGTATTCAAGGGAAAATAGAAGATTCTCTTCAAACTAACAGTGACCGATTCAGCACTTTTGAAGGGTTTCAAACTTTA
GAAAAGTTTGAGTGCCTAGAAAATTTGAAACTGGTAAGTGATGTTCCTTGCCATACTAATGATTTTCAGTTTCCGAAAGC
ATTATTCAGATTTCTACTCAAGCTTAAGAAGTTAACTTTGTCAAAGACAATGTTTGATTGGAAAGATGCAACTAAACTAG
GGCAACTGGAATGCCTGGAGGTCCTCAAGTTGAAAACTGATGCATTCACAGGGAAGTCATGGAATCCGGAGAAAGGTGAT
TTTCGAAAACTGCAGGTCTTGTGGATTCATAGCAATGACCTCCATACTTGGGAGGCTTCAGGATCTCACTTCCCCAAACT
TAGGGTACTTGTTCTTGAGTGTCCTAAGCTTGAGAGTGTGCCAGCTGAACTATCTCAGTTTCAGCAGCAGAGT
>ST4.03ch04_PGSC0003DMG400007462_853100_859501_+
ATGGCGGATGCTGTAGTGAATTTTCTCGTTGAGAATTTATTGCAGCTGTTAAGCGAAAATATAGATCTGATAAAAGGCGT
AGACGATGAATTCAAAAATTTACTGGAAGAAGTGCAACGCCTGAAAGCATTCCTTGAGGATGCTGCTAAATTCCACAGCG
AGAGCAGTTTATGGGATCAATTGGTGAAAGATATTCAAAAAATGGTACATAAATCTGAAGATGTAATTGATAAATTTCTG
GTTCAAGCAAAGCTTCATCGAGATAAGAATAAAGTTGGAAGATTCTTCGATGTCCCTCATATGGCTGTAGTTAGGGCTCT
TGCAGCTGAAATTAAAGGGATTCATGAGAAGGTGAAGAAACTTCGAGAAGACAACAAAGACTCATTCAAGCCTAAACCAA
TTCTTGACGTCCCCAAAAAAGGGCACGAAGTAACCCAGGTATACCCTTCTTTGGATGATGATGAAGTGGTTGGGTTTGAT
GTGGAAGCTGAGAAAGTGATCAAGCGACTTGTTGAAGGACCAGCAGAAAGTCTGAATATTATTCCAGTGGTGGGTATGCC
CGGACTTGGAAAAACTACACTGGCAAGAAAAATCTACAATGATTCTACACTTTCATTTGAATTTTTCAGCATCCTTTGGG
TTTATGTCGGTCGGGAATACAAAATAAAGGATATTTATCTTAGGATTCTCAAACATTTCAAAAACAGCATAGACGAGTAT
CTCAATGAGGATGAGGACAGATTAGCTAAGGTAATAAGTGGTTTTATGAGTAAAGGTGGAAGATGTCTCATTGTTTTAGA
TGATGTGTGGGAAGCAAATGCCATTGATCACGTAAAGAAAGTTTTCCCAGAAAACAAAAAGGGGCATCGAATCATGATGA
CCACACGTGACGGATTACTAGCTTCTTATACCAATCCAGATCCTCATAATCTGAAATTCTTGACTACAGAAGAAAGTTTT
GAGTTGTTGGTAAAGAGAGTTTTTGGCAAGGGTAGTTGTCCTGATGAATTAAAAGAAAATGGACAAAAAATTGCAGGAAG
CTGTGGTGGAGTACCACTTGTTGTAGTGGTAACTGCAGGAGCGTTAGCAGGTCGTTCGAATACAACTGAATGGAAAGTAG
TTGAGAGAAATGTGATACAATATGCTTTTAACGTGAATAAAGATTGTGGTGTATTTGTAGAGATGAGTTACGATCGTTTG
TCTCAAGAATTGCAGACGTGCCTTTTATATTCTGGTATCTTTCCTCGGGGCTTTGATATCCCTGCTTGGAAATTGATTCG
CCTGTGGATTGCAGAAGGGCTAATAAAGCCCCAGCAGTCATCCACTCTTGAGGAGATAGCAGAGCTTCATTTGAATGATC
TTGTTCATAGGAATTTAGTGATACTGTTGCAAAAGAGGTCTGATGGTCAAATAAAGACATGTCGTCTTCATGACATGTTA
CATGAGTTTTGCAGAACAAAGGCTGCTGACAAATGGCTTTTTCAAGAAATATGTACAACAGTTGATAACGCTGTTCCTTC
TATACAGGATCCAGATACTTGCCGTCGATTGTGTATTCAACCATCTACTCTGAATGACTTTCTCTCCACAAAACCTTCTG
CAGAACATGTCAGATCTTTCTATTGTTTTTCCTCCAAACAAAAACAAACTGACTTGTCTCCTAATGACATCAAACTCATT
CACAAAGCATTTCCACTTATGAGAGTCTTGGATGTTGAGTCTCTCAAATTTCTTTTCTCCAAAGACTTTAACAATTTATT
TCATTTGAGGTATGTTGCTATCTCAGGTGACTTTAAGGCCCTCCCTCCTACCTTTGGTAAATTCTGGAATTTACAAACTC
TTATACTTAATACAAGTACCTCAGAGCCCACTCTTGACGTAAAAGCAGACATATGGAACATGTTACAGTTGAGGCATCTG
CACACCAGCATACCTGCAAAATTGCCGTCCCCTACTATCACCACAGGTAAACCTTCTTGCCTGCAAACTCTTTCTTTAGT
TGCACCAGAAAGTTGCAAGAAAGATGTACTGGCAAAGGCGTGTCATCTAAAAAAATTGAGCATTCGAGGGCAAATGGCGG
CCTTTCTTGAATCCAGGGGTGGAATCAGCAATCTTGAAGAGCTAAAGTGCCTGGAACATTTGAAACTGTTGAATGATGTT
CTTTACATGAATAAAACAGTTCAACTTCCTGCAGCATTCTTCAGACTTGTACGTACAGTAAAGAAGTTAACTTTGGCAAA
CACAAGGTTTCAATGGAGTGAGGCGGAAAAATTAGCGCAACTGGAATCCCTTGAGGTTCTAAAGTTGAAAGAAAATGCAT
TCATGGGTGATACTTGGAAGCCGGAGGTAGGAGGTTTTAGTAAACTCCGAGTATTGTGGATCGAGAGAGCAGAATTAGAA
ACTTGGGAGGTGTCGAATCTTAACTACCCCATCCTTAGGAACCTTATCCTTGTCTCTTGTGATAAGCTCAACGCTGTACC
AGTTGAGCTGGCTGGTATACCTAATTTTCGCGAGATGAAGTTGGAGAACACAATCAAAGCAGTCAAATCTGCAAAAGATA
TACTGGAACTTAAGAAATCTCAAGAAATAATATTCAAGCTCAGCATATTCCCTCCTGAATCTGAATCCAAGGCCACACAG
TAA
>ST4.03ch04_RDC0001NLR0018_862858_866008_+
CACAAACAAAAAATACTCCCTTTGTCCCATTTTATGTGAGTTAGTTTGATTCGATACGGAGTTTAAGAAAGAAATGAAGA
CTTTTAAAACTTGTGATCTAAAATAAATGATAGAAATATGTGTAGTTATAAATTATTTCATTAAGGATAAAATGAACATT
TTAAAACTAAATTATTACTTAATATAGAAAGTAAGTCATACTGATCGAGGGAGTAACAAATAAAAATAAATATAAAATGC
TTCATGAATTGTCTTTTTAGTTTATGTTTTAGCTCTCACACACTACAAAGAGTTAAGAAATCCTTTTGCAGTCATGTTTG
CAAAGAGTTATATTTATGCTCATGGTGGCATTGCATGAACTTTAGAATTTTTATAGTTATAATTGCAAAAATTATCCGCA
CTGTTTTTTAATGCATTCTGTTTGATTATTATGTTAAAAAGCGTCCTCCCTTGGAGAATGATGAAGTGGTCGGGTTTGAT
GTGGAAGCTAACAATATGATCAAGCGACTTGTTGAAGGACCGGAAGAATCACTGGATATTATCCCAGTGGTGGGTATGCC
CGGACTTGGAAAAACTATACTGGCAAGAAAAATCTATAATGATCCTAAGCTTTCATATGAATTTCCCAGCATCCTTTGGG
TTAATGTCGGTAGGGAATACAAAATAAAGGATATTTATCTTAGGATTCTCAAATTCTTCACAAAACGCATAGAAGATAAT
CTCAATGATGATGAGGACACATTAGCTAAGGTGATAAGTGGTTTAATGAGTAATCGAGGTAGATGTCTCATTATTTTGGA
TGATGTGTGGGAAGCAGAAGTCATTGATTACGTAATGAAAGTTTTCCCAGAAAACAAAAAGGGGCATCGAATCGTAATGA
CCACACGTAAAGGATATGTAACTTCTTATCTCAATCCAGAAGCTCATCATCTGAAATTCTTGAGTATGAAAGAAAGTTTT
GAATTGTTGGTAAGGAGAGTTTTTTTCAAGGGAAGTTGCCCTGATGAATTAAATGAAGTTGGATATAGAATTGCAGAAAA
CTGTTGTGGAGTACCACTTGTTATAGAGGGAGGTAATTGCAGGAGCATTAGCAGGTCGTTCGAATAGAACTGAATGGGAA
GTAGTTCATAGAAATGTGGCACATGCTTATAGCGTGAATAACAATTGTGCATTTGTAGAGGTGAGTTACGATCATTTACC
TCAAGAAGTGCAGATGTGCTTTTTATATTGTGGTATCTTTCCTCGGGACTTTGATATCCCTGCTTGGAAATTGATTCGCA
TGTGGATTGCGGAAGGGTTAATAAAGCCCCAGCAGTCATACACTATTGAGGAGATCGCAGAGCATCATTTGAACGATCTT
GTTAATAGGAATTTAGTGATATTGTTGCAAAAGAAGTCTGATGGTAAAATAAAGACATGTCGTCTTCACGGCATGTTACA
CGAGTTTTGCAGAACAAAGGCTGCTAACAAATGGCTTTTTCAAGAAATATGTACAGCAGCTGATAACTCTCTTCCTTCTA
TACAGGACTCAGATACTTGCCGTCGATTATGTATTCAACCATCTACTCTGTGTGACTTTCTCTCCACAAAACCTTCTGCA
GAACATGTCAGGTCTTTCTACTGTTTTTCCTCAAAACAAAAAACAAACTGAATTGTCTCGTAATGAAATCAAACTCCTTC
ACAAAGCATTTCCACTTATAAGGGTCTTGGATGTTGAATCTCTCAAATTTATTTTCTCCAAAGACTTTAACCAATTATTT
CATTTGAGGTATATTGCTATCTCGGGTGACAATAAAGCCCTTCCTCCGCCCTTTGGTAATTTCTGGAATTTACAAACTCT
TATACTTAATACAAGTACCTCAGAGCCCACTCTTGACGTAAAGGCAGACATATGGAACATGTTACAGTTGAGGCATCTCC
ACACCAACATACCTGCAAAATTGCCATCCCCGACTATCACGACAGGTAAACCTTCTTGTCTACAAACTCTTTCTATGGTT
GCACCAGAAAGCTGCAAGAAAGATGTGCTAGCAATGGCACGTCATCTAAAAAAATTGAGCATTCGAGGGAAAATGGTAGC
TTTTCTTGAATCCAGGAGTGGAAGTGGAATCAGCAATCTTGAAGAGCTAAAGTGCCTGGAACGTTTGAAACTGTTGAATG
ATGTTGTTTACATGAATAAAACAGTTCAACTTCCTGCAGCATTCTTCAGACTTGCACGTACACTAAAGACGCTAACTTTG
GCAAACACAAGGTTTGCATGGACTGAGGCGGAAAAATTAGCGCAATTGGAATCCCTTGAGGTTCTAAAGTTGAAAGAGAA
TGCATTCATGGGTGATACATGGAAGCCGGAGGTAGGAGGTTTTAGCAAACTGCAGGTATTGTGGATCGAGAGGGCAGAAT
TAGAAACTTGGGAGGCGTCGAATCTTAGCTACCCCATCCTTAGGAACCTTGTACTTGTCTCTTGTGATAAGCTCAACGCT
ATACCATTTGAGCTGGCTGATATACCTAACCTTTGCGAGATGAAGCTGGATAACACAATCAAAGCGGTCAAATCTGTGAA
AGATATACTGGAACATAAGAAAACTCAAAACATAGTATTCAAGTTCAGCATATTCCCTCCTGAGTCTGAATCCAAGGCCA
CACAGTAAAGTTGAAAGGTTAGTCAAATTCATTTGTATTATAGTACGGCTATATATCTTTGTTTCCATTTGGCATACATT
TTACGTGACTCCATCTATCTTTATACACGTCTCATTTGGTAGAATATCCCGTAAAACTATTTTATTTGTAATTATTTCAT
TCTTCTAGTATATGTAACAATTTGTAAAACACTAATTCGTTCTCTTACATTCTGAATGCACTCTGCAACACTTTTCCTCT
CTTAGTTTCCCTGTTATTTCATTAACCAATTTTCCTCCATTCTGCAGGAGAGAATCGGTACTTCGATCTGGCCGTCATGT
GTATGATGTCGCGGCATTTCATGTTTTCTGTCGTCCACTCATCTGAAAAGAAAACCTGTTTGGCATTTGTGAGTTGTAAT
GCACTAAATAAATGGAGTATGTACTCCCTGGAGATTATTTTTTTTCGAGTTTCTGATCATTTGGAGTGTTTTCTTTTTTC
AATCGTAAGCTTCTTTCACTATTCTGTTGT
>ST4.03ch04_RDC0001NLR0019_868508_871808_+_(reversed)
ATGTTATATACAACTTGTGAAGATCAGCCATTTCTGTTTTCTGATGTGATTCATTTGATCAATATGTTCAAAAGGGGTCC
TTCTTTGGAGAATGATGAAGTGGTCGGGTTTGATGACGAAGCTAGCAAAGTGATCAAGCGACTTGTTGAAGGACCGGTGG
AGAGTCTGGATATTATCCCAGTGGTGGGAATGCCCGGACTTGGAAAAACTACACTGGCAAGAAAAATCTATAATGATCCT
AAGCTTTCATATGAATTTTTCAGCATCCCTTGGGTTTACGTCGGTCAGGAATACAAAATAAAGGATATTTATCTTAGGAT
TCTCAAATGCTTCAAAAAAAGCATAGAAGATCATCTCAATGATGATGTGGATACATTAGCTAAGGTAATAAGTGATTTTA
TAAATAAAGGAGGAAGATGTCTCATTGTTTTAGATGATGTGTGGGTAGCAGAAGTCATTGATGATGTAAAGAAAGTTTTC
GCAGAAAACAAAAAGGGTCATCGAATCATGATGACCACGCGTGATAGATATCTAGCTACTTATGCCAATACAGAACCTCA
TGATCTGAAATTCTTGAATGGAAAAGAAAGTTTTGAATTGTTGGAAAAGAGAGTTTTTGGCAAGGGAAGTTGTCCTGATG
AATTAGTTGAACTTGGAAAAAAATTTGCAGGAAACTGTGGTGGAGTACCACTTGCTGTAGTGGTAATTGCAGGAGCGTTA
AGAGGTCGTCCGAATACAAATGATTGGGTAAGAGTTCAGAAAAATGTGGCAGAGCATTTTTATAAAAATACTCAAGCGGG
CTGCTTGAAATTTGTAGAGATGAGTTACAATCGTTTGCCTCAAGAAGTACAGACGTGCTTTTTATACTGCGGTGTCTTTC
CTCGAGGCTTTGATATCCCTTCTTGGAAATTGATTCGTTTGTGGATAGCGGAAGGGGTAATAAAGCCTCAACAGACATAC
ACTCCTGAGGAGATCGCTGAGTTTTATTTGAATGATCTTGTCAATAGAAATTTAGTGATATTGATGCGAAAGAAGTCTGA
TGGTCAAATAAAAATATGTCGTCTTCACGACATGCTGCATGAGTTCTGCAGAACTGAGGCTAGTAACAAATGGCTTTTTC
AGCAAATGCATCTAACATCTGATCAAGCTATTCCTTCCATTCAAGACAAAGATACTTGTCGTCGATTGTGCATTCAGCCC
TCTATTCTGAATCAGTTTCTCCTCGATAAGCCTATTGCAGAGCATGTCAGATCTTTCTATTGCTTTTCCTCGGAACAAAA
ACAAATTGACTTGCCTCCTAATGACATCAAACACATCCACAAAGCATTTACACTTATCAGAGTCTTGGACGTTGAACCCG
TCAAATTTCTTTCTCCAAAGATTTTTAACCAGTTATATCATTTGAGGTATGTTGCCATCTCAGGTGAATTCAAGTCCCTT
CCTCCGTCCTTCGGTAAATTCTGGAATTTACAAACTCTAGTAATCAATACAAGTACCTCAGAGTCCACCCTTGAAGTAAA
AGCTGACATATGGAACTTGTTACAGTTGAGGCATTTCCACACCAACATACCTGCAAAATTACCAGCACCTGCTACCACGA
CTGGTAAAACTTCTTGTCTACAAACTCTTTCTATGGTCGCGCCAGAAAGTTGCAAGAAAGATGTACTAGCAAAGGCTTGT
CTTCTGAAAAAATTGAGCATTCGAGGGCAAATGGCATCTTTTCTTGAACCCAAAGGTGGAATCAGCAATCTTGAAGAGCT
AAAATGCCTGGAACATTTGAAGCTGTTAAATGATGTTCTTTACATAAATAAAACAATTCACCTTCCTCCAGCATTCTTCA
GACTCGTTCGGACAGTGAAGAAGTTAACTTTGGTAAACACAAGGTTTTCTTGGAGCGATGCGAATAAATTGGCACAGTTG
GAACACCTGGAAGTCCTAAAGTTGAAGGAAAATGCATTCATAGGTGACTCTTGGAAGCCGGAGATTGGAGGTTTTAGCGC
GCTCCAGGTGCTGTGGATTGAAAGGTCAGACTTAGAATCTTGGATGGCATCAAGTCATAATTTCCCAATACTTCGGCACC
TTGTTCTTATCTCATGTGATAAACTCAAGGCTGTGCCACTTGGATTGGTTGAGATACATAACTTTCAAGAGATGAGACTG
GACAATAGCAAAGAAGCAGTCAAATCTGCAAAAGAGATAGAAAGCAAGAAACCGAAGTTCAAGCTCACCATATTCCCTCC
TGAAACTGATTCCAAGGACACACAGTGAAGGTTCAAAGGTTAGTCGAATTCATTTTAGGCATAATACATAAACATGACCC
ATAACTTGACGCCAACTGGTGGCAACTATGACCTTTAACTTTGGGTGTACACAATTAGACACTTAAACTTGTATAAAATT
GAACAAATAGACACATTCGTCCTACATGGCGTCTTACGTGTATTATGTCATGTAGGACACATGTGTATACTTGTTCAATT
TTATACAAGGTTAAGTGTCTACTTGTGCACACTCAAAGTTGGAGGATATAGTTGACCGCTGAAGCCAAGTTAAGGGTGAT
GTATTACTTGTGTGAATGGTTCAACGAGGATTCATACTAGAAAATACTGTTCTTTTTATTCCAATATAAATTTCTTTACT
ATTTTCCTTATTTCTGCAGGAGAGGATCGAGACATCGACCTTGTTGGGATCCTGGTTTCATGTATATGGAGTGTGTGGTT
TTTCAGTTGTATAATTGTTTGCACCTTTTATTCTGTTTTTGTTGTATTTGCTTTGTTTCATTTTTGTGGAAGTGTTGCTT
TTCATGTGTTGTTGTTGTATAA
>ST4.03ch04_RDC0001NLR0020_941345_947895_-_(reversed)
ATGGCAGCTTATACTGTTGTAATTTCTCTTCTTCAAACTCTTGATCAACCACATATTTCAGAACTCTTTCATGATCACAG
TACTGAAATGCTCAATTCTCTTCGTGCTACAGCTGAATATTTTCAAGATGTTCTTGAAAACACTAGCAATGAGAAAATCA
AATCTTTGGAGGAAGATATTAGAGTTGTTGTTAGTGAGGCAGAGGATGTTGTTGAAATGAAGATTTCTGAAATCATCAAA
GAAGAAAGCTGGACATTTGGAATTTTACAACACCATGATATGCTACCAGTTGTTGAAAAAATGGATACGACAAAGAAACA
AGTGATGGAGATTCTTTCTCATGATGCTGATCAAATTCTTGAATTAACCGCGGATTCCTTGATTGGCACTTCTTCTATAA
GTGATCCAATGCTGTCAGATCAGTTGAAAGATGATATCGTGCAGGGACTTGATGATGACTTGGAGATGATAGATAAAAGA
TTGAGAGGACGAGAGCCAGGTCTAGACGTTGTCACCATATCAGGTATGGGTGGCATTGGCAAAACAACACTCGCTAAAAA
AGCTTATGATCATCTTCAAATCAGGTATCACTTTGACATTTTTGTTTGGGTTACAATATCTCAAGAATTTCAATATAGAA
ATGTATTGTTAGAAGCTTTACATTGCATTTCAAAGCAAAGAGTTAATGTGAACACAAAAGATTATGTTAAGATGAATGAC
AGTGAGTTAGCTGATCTAGTGCAAAAGTGTCTAAAGGGTCCTAGATACCTTGTTGTTGTTGATGATATTTGGAGTAGGGA
TGTTTGGGATAGCTTATCACAAATATTTCCTAATCGCATCAATGGGAGTCGAGTCTTATTGACTACTAGGGAAACTGATG
TAGCAATATATGCAAATACTAGTAGCCCTCATAAGATGAACCTCTTGGATTTAGACAACAGTTGGAAGTTACTTCGTGAT
AAGGTGTTTGGACTAGAACACGATCATCCTCCCGAGTTGGAAGAAATTGGAAAAAAAATAGCAGAGAGATGTCAAGGACT
TCCCTTAATAATTTCAGTGATTGCAGGGCATCTCTCTAAAACGGTGCCCAAGACATTAGAAAGTTGGAAGTATGTTGCCA
AAACCTTAAGTGAAATCATTGCTAGTCATCCAAATAAATTCTTAGGAGTGCTCGGTTTGAGTTACCATCAGGGGCGGATC
TATGAAGGGCCTTTGGGGTGCCACGCCACCCCCGAACTTCGACGGAAACTCTATATATACATAGGTATATATACATAATA
TTTATATAAATATAAAGCGTGCCACCCACAGAACAAAATTGGCTTGTGGTGCCATGGTAGGAGGGCAACTTTAGACGGTT
GAGGTTGCGGGTTCGAATCCCATTTGAACCTATTTTTTTGAAAAAATGCTGCTGACGTTTTTAAATAAAAAAAAAGGCCC
CAAGCCCCTTTTTTTAAGGAAAACAGCTGCACATTATTTTTATTTTTTTATAATTGTTATTGACATTTTTAATTTAATTG
AATATAAAATTAATTTAATCGATAAGTTTATTTGGCACCCACAGACTCTAAATCCTGGATCCGCCACTGGTTACCATCAC
TTGCCTAATCAACTCAAACCGTGTTTTCTTTCTATGGGTGATTTCCCAGAGGATTTTCAAGTTGATACTTGGAGATTGAT
CCAATTATGGATCGCAGAAGGTTTCATAAGGACGTCTTCTGGAAGTCGTGAAAGCTTGGAAGAAGTGGCTAAACATTATT
TGGAGGATCTTATCAGCAGGAACTTGATAATGGCTGGAAAAAAAAGATTCAATGGTGAGGTAAAAGTATGCGGAATACAT
GATCTGCTGCGTGAGTTCTGTTTGATAGAAGCTGAAATGACAAAGTTTATGTATGTTGCGAGAACTCCATTGTCATCAGC
ACAAAGGCCTAGTTTTCGTCGCTTCAGTATGAAAGAGTATTATTCTGTTGAGGATGCTTATAAGCTCTTACCCCCTGTAG
CCAGATCTATCTACTGCTTTTCTTACTTGGAACTACCTTTTGAACCCCGTATTAGGCTTCTCCCTATATTGCCCATCTAC
CGTCATGATCCTATATTACATGGATTTTTCTCTTGTTTCAACCATCTCAGGGTATTGGCCATCTTCCATGTCTGGTTCAG
CTCATTTCCACTTGTGATTACAAAGTTATTTCATTTGAGATATACTCCATCAAGATTGTTTTTCCAAAATCACTTAGAAG
CGTGTCTTTAACT
>ST4.03ch04_PGSC0003DMG402017089_951809_954122_-
ATGGAAGCTTATACTGCTGTAATTTCTCTTCTTAGAACTCTTGATCAACCATATATTTCAAAACTCTTTCATGGTCGCAC
TGCTAATGCGCTTGATTCTCTTCGTGCTACAGCTGAATATTTCCATGATGTTCTTGAAAAAGCTAGCAATAAGAGTGGTG
TTGACATTGAAAAAATCAAATCTTTGGAGGAAGAAATTAGAATTGTTGTTAGTGAGGCAGAGGATGTTGTTGAAATGAAA
ATTTCAAAAATCATCAAAGGCGACAGATGGACATTTCGAATTTTACCACACCATGATATGCTACCAGTTGTTGAAAAAAT
GGATACCACAAAGAAACAAGTGATGGAGATTCTTTCTCATGATGCTGATCAAATTCTTGAATTAACTGGCGCTTCATCTA
TGAGTGATCCAATGTTGTCAGGTCACTTGAAAGATGATATCGTGCAGGGACTTGATGGTGACTTGGAGATAATAGATAAA
AGATTGAGAGGACCAACGTCGTATCTAGACATTGTCACCATATCAGGTATGGGTGGCATTGGCAAAACAACACTCGCTAA
AAAAACTTATGATCATCTTCAAATCAGGCATCACTTTGACATTTTTGTTTGGGTTACAATATCTCAAGAATTTCGATATA
GAAATGTATTGTTAGAAGCTTTACATTGCATTTCAAAGCAAAGAGTTAATGTGAACACAAAAGATTATGATAAGATGAAT
GACAGTGAGTTAGCTGATCTGGTGCAAAAGAGTCTAAAGGGTCCTAGATACCTTGTTGTTGTTGATGATATTTGGAGTAG
GGATGTTTGGGATAGCATATCACAAATATTTCCTAATCGCAACAATGGGAGTCGAGTCTTATTGACTACTAGGGAAACTG
ATGTAGCAATCTATGCAAATACTAGTATCCATCATAAGATGAACCTCTTGGATTTAGATAATAGTTGGAAGTTACTCCGT
GATAAGGTGTTTGGACTAGAACACGATCATCCTCCCGAATTGGAAGAAATTGGAAAAAAATGCTTAGGAGTGCTCGGTTT
GAGTTACCATCACTTGCCTAATCGACTCAAACCATGCTTTCTTTCTCTGGGTGATTTCCCAGAGGATTTTCAAGTTGATA
CTCGGAGATTGATCCAATTATGGATCGCAGAAGGTTTCATAAGGACGTCTTCCGGAAGTCGTGAAAGCTTGGAGGAAGTG
GCTGAACATTATTTGGAGGATCTTATCAGCAGGAACTTGATAATGGCTAGAAAAAGAGATTCAATGGTGAGGGTAAAAGT
ATGCGGAATACATGATCTGCTGCGTGAGTTCTGTTTGATAGAAGCTGAAATGACAAAGTTTATGCATGTTGTGAGAACTC
CATTGTCACCAGCACAAAAGCCTAATTTTCGTCGCTTCAGTATTCAAGAGTATATTGAGGATCCTTATAAGCTCTTACCC
CGTGTAGCCAGATCTATCTACTGCTTTTCTTACTTGGGTCTACCTTATGATCCCCATATTAAGCTTCTCCCTAGATTGCC
CATCTACCGTCATGATCCTAGATTACTTGGATTTTTCTCTTGTTTCAACCATCTCAGGGTATTGGCCATCGTCCTTAACT
GCTTCCACTCATTTCCACTTGTGATTACAAAGTTATTTCATTTGAGATATCTCCAAGTTCGATGTTTTGGAAATATTCCT
AAATCAATCTCAAAGCTTTTGAATTTGCAAACTCTAATTTGTGATGGTAGTTCTTTAGATATAACTTTACCTAGGAAGAT
ATGGATGTTGAAGAACTTGAGGTATATACGTTTAGGGGCAGCCACTTATTTACCGAGTCCTAGAATAGGTAACAATCTTG
TGACAGGGATGCCAAATCTAGAGGAACTTTACGGTATTTGTTACTCTAGTTGTACAAATGAAGTCATTTCTAGCACTCCC
AATCTAAAGAGATTGATCATTCGTGCACATTTTATCGCACTAATGAATTTTCCGGGTCGTCCCTTCGATATGTCCAGCTT
GACAAAACTTGAGACATTCAAGCTTTACTGGGAAGTTTATTTGGAAGACCCCATCAAGATATTTGTTTTTCCAGAATCAC
TTAGAAGATTGTCTTTAACTTGGTGTTATGAAGCTCTTACCCCCTGTAGCCAGATCTATCTACTGCTTTTCCTAACTTGG
GTCTACCTTAATGATGATGTATGGAAATTGAGTGACAAAGACATATTCAGAAGCTTGAAGTTGTTGTTACTGAGCTACCC
AAATCTTAAGGGTTGGGAAGCAAGCAGCGATAACTTCCCTAATCTAAAACGCCTTGTTCTGAAGAAATGCGAGGACCTGC
AAGAAATTCCAACAGATTTCGTGGAAATTTGTACTTTGGAATCGATTGAGTTACATGATTGCACCACTACTGCTGAGGAT
TCTGTCAGAAATATCGAACAAGAACGAGAGGACATGGGATATAATATCCTTAAGGTCTACATCCATAACAGCCACAGTAA
GTTATAA
>ST4.03ch04_PGSC0003DMG400017085_960683_961257_+
ATGGCAAATGAAGCTCTGAACTTTTTCGTGGAGAACTTGTTGCAGCTGTTAAGTGAAAATGTGGTGTTAATAAAAGGCGT
GGAGGACGAATTCAAAAATTTATTGGATCAAGTGCAAAGCCTGAAAGCATTCGTTGACGATGCTGCTAAATTCCACAGAG
ATAGCAGTGTATGGGATGAATTGGTGAAAGATATTCAAAAAATGATATACAAAGCTGAAGATGTAATTGATAAATTTATA
GTTCAAGCAAAGCTGCACACAGAAGAGAAAAAAGTGAAATCCTTTAGATCTCTTGCAGATGAGATCAAAGGGATCAGTGA
GAAAGTTAAGGAATTTCGAGAAGAAAGTAAACAGTCATTCCAGCCCAGACCAATTGTTGAGCACCCTAAAAGAGGGCGCG
AAATAACCCAGATATGCCTTGTTAAAGGACGGGAAGAATCACTTGATATTATCCCAGTGGTGGGTATGCCCGGACTTGGA
AAAACAACACTGGCAAGAAAAATCTACAATGATCCTAAGCTTTCATATGAATTTCATAGCATCGTTTGGGTTAATGTTGG
TATGGAATACAAAATAAAGGATATTTATCTTAGGATTCTCAAATTCTTCACAAAACGCATAGAAGATCATCTCAATGATG
ATGAGGACACATTAGCTAATATGATAAGTGCTTTTATCAGTAATCGAGGTAGATGTCTCATTATTTTGGATGATGTGTGG
GAAGAAAATGTCATTGATCACGTAAAGAAAGTTTTTGCAGAAAACAAAATGGGGCATCGAATCGTGATAACCACGCGTGA
CAGATATCTAGCTGCTTATGTCAATCCAGAAGCTCATCATCTGAAATTCTTGACTCAAGAAGAAAGTTTTGAATTGTTGG
TAAGGAGAGTTTTTGGCAAGGAAAGTTGTCCCGTTGAATTAGTACACTTTGGAAAAAAATTGCAGTACACTGTGGTGGAG
TACCACTTGTTGATGGTAATTGCAGGAGCATTAAGAGGTCGTTCGACTACAAATGATTGGCTAAGAGTTGAGAGAAATAT
GGCACAACATCTTTATAGCAATTATAATAGAGATAGTGGTGTATTTTTAGAGATGAGTTACGATTGTTTGCCTCAAGAAG
TGCAAACGTGCTTTTTATATTGTGGTATCTTTCCTCGGGAGTTTGATATCCCTGCTTGGAAATTGATTCGCATGTGGATT
GCGGAAGGGTTAATGAAGCCCGAGCAGTCATCCACTCTTGAGGAGATAGCAGAGCATCATTTGAACGATCTTGTTAATAG
GAATTTAGTGATATTGTTGCAAAAGAGGTCTGATGGTCAAATAAAGACATGTCGTCTTCATGGCATGTTACACGAGTTTT
GCAGAAGAAAGGCTGCTAACAAATGGCTTTTTCAAGAAATATGTACAGCAGCTGATAACTCTCTTCCTTCTATACAGGAC
TCAGATACTTGCCGTCGATTGTGTATTCAACCATCTACTCTGAATGACTTTCTCTCCACAAAACCTTCTGCAGAACATGT
CAGATCTTTCTATTGTTTTCCTCAAAACAAAAACAAACTGAATTGTCTCGTAATGAAATCAAACTCCTTCACAAAGCATT
TCCACTTAAGGGTCTTGGATGTTGAATCTCTCAAATTTCTTTTCTCCAAAGACTTTAACCAATTATTTCATTTGAGGTAT
ATTGCTATCTCGGGATACATTAAAGCCCTTCCTCCGCCCTTTGGTAATTTCTGGAATTTACAAACTCTTATACTTAATAC
AAGTACCTCAGAGCCCACTCTTGACGTAAAAGCAGACATATGTAACTTGTTACAGTTGAGGCATCTGCACACCAGCATAC
CAGCAAAATTGCCATCCCCGACTGTCACAACAGGTAAACCTTCTTCTCTACAAACTCTTTCTATGGTTGCACCAGAAAGT
TGCAAGAAAGATGTGCTGGCAAAGGCGTGTCATCTAAAAAAATTGAGCATTCGAGGGCAAATGGCGGCCTTTCTTGAATC
CAGGGGTGGAATCAGCAATCTTGAAGAGCTAAAGTGCCTGGAACGTTTGAAACTGTTGAATGATGCTCTTTACATGAATA
AAACAGTTCAACTTCCTGCAGCATTCTTCAGACTTGTACGTACAGTAAAGAAGTTAACTTTGGCAAACACAAGGTTTCAA
TGGAGTGAGGTGGAAAAATTAGCACAACTGGAAGAAAATGCATTCATGGGTGATACTTGGAAGCCGGAGGTAGGAGGTTT
TAGCAATCTGCAGGTATTGTGGATCGAGAGGGCAGAATTAGAAACTTGGGAGGTGTCGAATCTTAACTACCCCATCCTTA
GGAACCTTGTTCTTGTCTCTTGTGATAAGCTCAACGCTATACCATTTGAGCTGGCTGATATAACTAACCTTTGCGAGATG
AAGCTGGATAACACAATCAAAGCGGTCAAATCTGCAAAAGATATACTGGAACGTAAGAAATGTCAAAAAATAATATTCAA
GCTCAGCATATTCCCTCCTGAAGCTGAATCCAATGCCACACAGTAA
>ST4.03ch04_PGSC0003DMG400017086_962467_965618_+
ATGGCAAATGAAGCTCTGAACTTTTTCGTGGAGAACTTGTTGCAGCTGTTAAGTGAAAATGTGGTGTTAATAAAAGGCGT
GGAGGACGAATTCAAAAATTTATTGGATCAAGTGCAAAGCCTGAAAGCATTCGTTGACGATGCTGCTAAATTCCACAGAG
ATAGCAGTGTATGGGATGAATTGGTGAAAGATATTCAAAAAATGATATACAAAGCTGAAGATGTAATTGATAAATTTATA
GTTCAAGCAAAGCTGCACACAGAAGAGAAAAAAGTGAAATCCTTTAGATCTCTTGCAGATGAGATCAAAGGGATCAGTGA
GAAAGTTAAGGAATTTCGAGAAGAAAGTAAACAGTCATTCCAGCCCAGACCAATTGTTGAGCACCCTAAAAGAGGGCGCG
AAATAACCCAGATATGCCTTGTTAAAGGACGGGAAGAATCACTTGATATTATCCCAGTGGTGGGTATGCCCGGACTTGGA
AAAACAACACTGGCAAGAAAAATCTACAATGATCCTAAGCTTTCATATGAATTTCATAGCATCGTTTGGGTTAATGTTGG
TATGGAATACAAAATAAAGGATATTTATCTTAGGATTCTCAAATTCTTCACAAAACGCATAGAAGATCATCTCAATGATG
ATGAGGACACATTAGCTAATATGATAAGTGCTTTTATCAGTAATCGAGGTAGATGTCTCATTATTTTGGATGATGTGTGG
GAAGAAAATGTCATTGATCACGTAAAGAAAGTTTTTGCAGAAAACAAAATGGGGCATCGAATCGTGATAACCACGCGTGA
CAGATATCTAGCTGCTTATGTCAATCCAGAAGCTCATCATCTGAAATTCTTGACTCAAGAAGAAAGTTTTGAATTGTTGG
TAAGGAGAGTTTTTGGCAAGGAAAGTTGTCCCGTTGAATTAGTACACTTTGGAAAAAAATTGCAGTACACTGTGGTGGAG
TACCACTTGTTGGTAATGGTAATTGCAGGAGCATTAAGAGGTCGTTCGACTACAAATGATTGGCTAAGAGTTGAGAGAAA
TATGGCACAACATCTTTATAGCAATTATAATAGAGATAGTGGTGTATTTTTAGAGATGAGTTACGATTGTTTGCCTCAAG
AAGTGCAAACGTGCTTTTTATATTGTGGTATCTTTCCTCGGGAGTTTGATATCCCTGCTTGGAAATTGATTCGCATGTGG
ATTGCGGAAGGGTTAATGAAGCCCGAGCAGTCATCCACTCTTGAGGAGATAGCAGAGCATCATTTGAACGATCTTGTTAA
TAGGAATTTAGTGATATTGTTGCAAAAGAGGTCTGATGGTCAAATAAAGACATGTCGTCTTCATGGCATGTTACACGAGT
TTTGCAGAAGAAAGGCTGCTAACAAATGGCTTTTTCAAGAAATATGTACAGCAGCTGATAACTCTCTTCCTTCTATACAG
GACTCAGATACTTGCCGTCGATTGTGTATTCAACCATCTACTCTGAATGACTTTCTCTCCACAAAACCTTCTGCAGAACA
TGTCAGATCTTTCTATTGTTTTCCTCAAAACAAAAACAAACTGAATTGTCTCGTAATGAAATCAAACTCCTTCACAAAGC
ATTTCCACTTAAGGGTCTTGGATGTTGAATCTCTCAAATTTCTTTTCTCCAAAGACTTTAACCAATTATTTCATTTGAGG
TATATTGCTATCTCGGGATACATTAAAGCCCTTCCTCCGCCCTTTGGTAATTTCTGGAATTTACAAACTCTTATACTTAA
TACAAGTACCTCAGAGCCCACTCTTGACGTAAAAGCAGACATATGTAACTTGTTACAGTTGAGGCATCTGCACACCAGCA
TACCAGCAAAATTGCCATCCCCGACTGTCACAACAGGTAAACCTTCTTCTCTACAAACTCTTTCTATGGTTGCACCAGAA
AGTTGCAAGAAAGATGTGCTGGCAAAGGCGTGTCATCTAAAAAAATTGAGCATTCGAGGGCAAATGGCGGCCTTTCTTGA
ATCCAGGGGTGGAATCAGCAATCTTGAAGAGCTAAAGTGCCTGGAACGTTTGAAACTGTTGAATGATGCTCTTTACATGA
ATAAAACAGTTCAACTTCCTGCAGCATTCTTCAGACTTGTACGTACAGTAAAGAAGTTAACTTTGGCAAACACAAGGTTT
CAATGGAGTGAGGTGGAAAAATTAGCACAACTGGAAGAAAATGCATTCATGGGTGATACTTGGAAGCCGGAGGTAGGAGG
TTTTAGCAATCTGCAGGTATTGTGGATCGAGAGGGCAGAATTAGAAACTTGGGAGGTGTCGAATCTTAACTACCCCATCC
TTAGGAACCTTGTTCTTGTCTCTTGTGATAAGCTCAACGCTATACCATTTGAGCTGGCTGATATAACTAACCTTTGCGAG
ATGAAGCTGGATAACACAATCAAAGCGGTCAAATCTGCAAAAGATATACTGGAACGTAAGAAATGTCAAAAAATAATATT
CAAGCTCAGCATATTCCCTCCTGAAGCTGAATCCAATGCCACACAGTAA
>ST4.03ch04_PGSC0003DMG400005577_1016330_1019975_+
ATGGCAAATGAAGCTCTGAACTTTTTCGTGGAGAACTTGTTGCAGCTGTTGAGTGAAAATGTGGTGTTAATAAAAGGCGT
AGAGGACGAATTCAAAAATTTATTGGAAGAAGTGCAACGCCTGAAAGCATTCGTTGACGATGCTGCTAAATTCCACAGCG
ATAGCAGTTTATAGGATGAATTGGTGAAAGATATTCAAAAAATGATACACAAAGCTGAAGATGTAATTGATAAATTTCTA
GTTCAAGCAAAGCTGCACAGAGACGAGAAAAAAGTTGGAAGATTCTTCGATGTGAGTCATCTCGAAACAATTAGATCTCT
TGCAGATGAGATCAAAGGGATCAGTGACAAAGTTAAGGAATTTCGAGAAGAAAGTAAACAGTCATTCCAGCCCAGACCAA
TTCTTGAGCACCCTAAAATAGGGCACGAAATAACCCAGGTATGCTAAAATCCCCATATATTTTACCAGAGTTTGTTTAAA
ATTCTTTTAAATATTTTCAGTTGTTACTGCTCTATAGTCATACTCTTTTCTTTTTTGCAAAAATTATCCGCACTGTTTTT
TAATGCATTCTGTTTGATTATTATGTTAAAAAGGGTCTTTTCTTGGACAATGATGAAGTGGTCGGGTTTAATGAGGAAGC
TAACAAAAGTGATCAAGTGACTTGTTAAAGGACGGGAAGAATCACTTGATATTATCCCAGTGGTGGGTATGCCTGGACTT
GGAAAAACAACACTGGCAAGAAAAATCTACAATGATCCTAAGCTTTCATATGAATTTCATAGCATCGTTTGGGTTAATGT
CGGTATGGAATACAAAATAAAGGATATTTATCTTAGGATTCTCAAATTCTTCACAAAACGCATAGAAGATCATCTCAATG
ATGATGAGGACACATTAGCTAATATGATAAGTGCTTTTATCAGTAATCGAGGTAGATGTCTCATTATTTTGGATGATGTG
TGGGAAGAAAATGTCATTGATCACGTAAAGAAAGTTTTTGCAGAAAACAAAATGGGGCATCGAATCGTGATAACCACGCG
TGACAGATATCTAGCTTCTTATGTCAATTCAGAAGCTCATCATCTGAAATTCTTGACTCAAGAAGAAAGTTTTGAATTGT
TGGTAAGGAGAGCTTTTGGCAAGGAAAGTTGTCCCGTTGAATTAGTACACTTTGGAAAAAAAAATTGCAGCTCACTGAGT
GGAGTACCACTTGTTCTAATGGTTATTGCAGGAGGATTAAGAGGTAGTTCGACTACAAATGATTGGCTAAGAGTTGAGAG
AACTATGGCACATCTTTTTATCAATTATAATGTAGGTTGTGGTGTATTTGTAGACATGAGTTACGGTCGTTTGCCTCAAG
AAGTGCAGATGTGCTTTTTATATTGTGGTATCTTTCCTCGGGGCTTTGATATCCCTGCTTGGAAATTGATTCGCATGTGG
ATTGCGGAAGGGTTAATAAAGCCCCAGCAGTCATACACTCTTGAGGAGATAGCAGAGCATCATTTGAACGTTCTTGTTGA
TAGGAATTTAGTGATATTGTTGCAAAAGAGGTCTGATGGTCAAATAAAGACATGTCGTCTTCATGGCATGTTACACGAGT
TTTGCAGAAGAAAGGCTGCTAACAAATGGCTTTTTCAAGAAATATGTACATCAGCTGATAATTCTCTTCCTTCTATACAG
GACTCAGATACTTGCCGTCGATTATGTATTCAACCATCTACTCTGTGTGACTCTCTCCACAAAACCTTCTGCAGAACATG
TCAGGTCTTTCTACTGTTTTTCCTCAAAACAAAAACAAACAATCAAACTCCAACTATAAGGGTCTTGGATGTTGAATCTC
TCAAATTTCTTTTCTCCAAAGACTTTAACAATTTATTTCATTTGAGGTATATTGCTATCTCGGGTGACATTAAAGCCCTT
CCTCCGCCCTTTGGTAATTTCTGGAATTTACAAACTGTTATACTTAATACAAGTACCTCAGAGCCCACTCTCGACGTAAA
AGCAGACATATGGAACTTGTTACAGTTGAGGCATTTCCACACCAACATACCTGCAAAATTGCCATCTCCGACTATCACGA
CAGGTAAACCTTCTTGTCTACAAACTCTATCAAACTACACAACAATGGTGAGCATCTAA
>ST4.03ch04_RDC0001NLR0021_1030321_1032898_-
CTATTTAATTTTGTACAAGTTTAATTGACTACTTATGCACAACCAAAGTTAGAGGGCATATGTGCCAACTGAGGTCACGT
TGGAGGGCATAGATACATGAGGCCAACTTAAATGACACTTTTATGTTAGTGTGGTTATAAATCATCTCATTAGGGATAAA
ACTAGCATTTTAATATGTTATATACAACTTGTGAAGATCAGCCATTCTGTTTTCTGATGTGATTCATTTGATCAATATGT
TCAAAAGGGTCCTTCTTTGGAGAATGATGAAGTGGTCGGGTTTGATGACGAAGCTAGCAAAGTGATCAAGCGACTTGTTG
AAGGACCGGCGGAGAGTCTGGATATTATCCCAGTGGCGGGAATGCCAGGACTTGGAAAAACAACACTGGCAAGAAAAATC
TATAATGATCCTAAGCTTTCATATGAATTTTTCAGCATCCCTTGGGTTTACGTCGGTCAGGAATACAAAATAAAGGATAT
TTATCTTAGGATTCTCAAATGCTTCAAAAAAAGCATAGAAGATCATCTCAATGATGATGTGGATACATTAGCTAAGGTAA
TAAGTGATTTTATAAATAAAGGAGAAAGATGTCTCATTGTTTTAGATGATGTGTGGGTAGCAGAAGTCATTGATGATGTA
AAGAAAGTTTTCGCAGAAAACAAAAAGGGTCATCGAATCATGATGACCACGCGTGATAGATATCTAGCTACTTATGCCAA
TACAGAACCTCATGATCTGAAATTCTTGAATGGAAAAGAAAGTTTTGAATTGTTGGAAAAGAGAGTTTTTGGCAAGGGAG
GTTGTCCTGATGAATTAGTTGAACTTGGAAAAGAAATTGCAGGAAAATGTGGTGGAGTACCACTTGCTTTAGTGGTAATT
GCAGGAGCGTTAAGAGGTCGTCCGAATACAAATGATTGGCTAAGAGTTCAGAAAAATGTGGCAGAGCATTTTTATAAAAA
TACTCAAGAGGGCTGCTTGAAATTTGTAGAGATGAGTTACAATCGTTTGCCTCAAGAAGTACAGACGTGCTTTTTGTACT
GCGGTGTCTTTCCTCGAGGCTTTGATATCCCTTCTTGGAAATTGATTCGTTTGTGGATAGCGGAAGGGTTAATAAAGCCT
CAACAGACATACACTCCTGAGGAGATCGCTGAGTTTTATTTGAATGATCTTGTCAATAGAAATTTAGTGATATTGATGCG
AAAGAAGTCTGATGGTCAAATAAAAATATGTCGTCTTCACGACATGCTGCATGAGTTCTGCAGAAAAGAGGCTAGTAACA
AATGGCTTTTTCAGCAAATGCATCTAACGTCTGATCAAGCTATTCCTTCCATTCAAGACAAAGATACTTGTCGTCGGTTG
TGCGTTCAGCCCTCTATTCTGAATCAGTTTCTCCTCGATAAGCCTATTGCAGAACATGTCAGATCTTTCTATTGTTTTTC
CTCGGAACAAAAACAAATTGACTTGCCTCCTAATGACATCAAACACATCCACAAAGCATTTACACTTATCAGAGTCTTGG
ACGTTGAACCCGTCAAATTTCTTTTCTCCAAAGATTTTAACCAGTTATATCATTTGAGGTATGTTGCCATCTCAGGTGAA
TTCAAGACCCTTCCTCCGTTCTTCAGTAAATTTTGGAATTTACAAACTCTAGTAATCAATACAAGTACCTCAGAGTCCAC
CCTTGAAGTAAAAGCTGACATATGGAACTTGTTACAGTTAAGGCATTTCCACACCAACATACCTGCAAAATTACCAGCAC
CTGCTACCACGACCGGTAAAACTTCTTGTCTACAAACTCTTTCTATGGTCGCGCCAGAAAGTTGCAAGAAAGATGTACTA
GCAAAGGCTTGTCTTCTTAAAAAATTGAGCATTCGAGGGCAAATGGCATCTTTTCTTGAACCCAAAGGTGGAATCAGCAA
TCTTGAAGAACTAAAATGCCTGGAACATTTGAAGCTGTTAAATGATGTTCTTTACATAAATAAAACAATTCACCTTCCTC
CAGCATTCTTCAGACTCGTTCGGACAGTGAAGAAGTTAACTTTGGTAAACACAAGGTTTTCTTGGAGCGATGCGAATAAA
TTGGCACAGTTGGAACACCTGGAAGTCCTAAAGTTGAAGGAAAATGCATTCATAGGTAACTCTTGGACGCTGGAGATAGG
ATGTTTTAGCGCACTCCAGGTGCTGTGGATTGAAAGGTCAGACTTAGAATCTTGGATGGCATCAAGTTGTAATTTCCCAA
TACTTCGGCACCTTGTTCTTATCTCATGTGATAAACTCAAGGCTGTGCCACTTGGATTGGCTGATATACATAACTTTCAA
GAGATGAGACTGCACGATAGCAAAGAAGCAGTCAAATCTGCAAAAGAGATAGAAAGCAAGAAACCGAAGTTCAAGCTCAC
CATATTCCCTCCGAAACTGATTCCAAGGACACACAGTGAAGGTTCAAAGGTTAGTCAAATTCATTTTAGGCATAATATAT
AAACATGACCATTAACTTGGCTTCAACTAGCAACTATGACCTTTTAACTTTGAGTGTGCACAAGTAGACACTTATACTTG
TATAAAATTGAACAAAT
>ST4.03ch04_RDC0001NLR0022_1035445_1036082_+
ATGGCAGATACAGTGGTGAACTTTCTGGTGGAGAATTTGCTGCAGCTATTAAGCGAAAATGTGGCGTTAATTAAAGGAGC
AGATGATGAATTCAATAATTTATTGGAAGAAGTTCAACGCCTAAAAGCATTCCTTGACGATGCTTCGAAATACCACAGCG
ATAGCAAACAATGGGATCAATTGGTTAAAGATATTCAAAAAACAGTACATAAAGCTGAAGATGTAATTGATAAATTTCTG
GTTCAATCGAAACAGCATCGAGAAAAGGGTAAAGTTGGAAAAATTTTAGATAAAGTGAATCATATCGGTATTGTTAGGGA
TCTAGCAACTGAGATTAAAGGGATTCATGATAAGGTGAAAAAGCTTCGAGAAAATAATCAACAAGCTTTTCAGCCTAGAC
CAGTTCTTGAGCTCCCTAAAAAAGGCGTGCAGGAGCAGGTTTGA
>ST4.03ch04_RDC0001NLR0023_1038508_1039115_+
ATGGCAGATACAGTGGTGAACTTTCTGGTGGAGAATTTGCTGCAGCTATTAAGCGAAAATGTGGCGTTAATTAAAGGAGC
AGATGATGAATTCAATAATTTATTGGAAGAAGTTCAACGCCTAAAAGCGTTCCTTGATGATGCTTCGAAATATCACAGCG
ATAGCAAACAATGGGATCAATTGGTTAAAGATATTCAAAAAACAGTACATAAAGCTGAAGATGTAATTGATAAATTTCTG
GTTCAATCGAAACAGCATCGAGAAAAGGGTAAAGTTGGAAGATTTTTTGATAAAGTGAGTCATATCGGCACTGTTAGGGA
TCTTGCAACTGAGATTAAAGGGATTCATGATAAGGTGAAAAAGCTTCGGGAAAATAATCAACAAGCTTTTCAGCCTAGAC
CAGTTCTTGAGCTCCCTAAAAAAGGCGTGCAGGAGCAGGTTTGA
>ST4.03ch04_PGSC0003DMG400015872_1113740_1120367_+
ATGGCAGATGCAGTTGTGGATTTTCTGGTAGAGAATTTGTTGCAGCTATTAACTGAAAATGTGAAGCTAATTGGAAGTGC
AAAAGGAGAATTGGACAATCTACTTAAAGTTGCTCAACAACTCAAAGCATTTTTAGATGATGCTGCAAAATACGGATACA
CGAATAGTGAGCAGTGGAAAGTTTTGGTGATAGAAATACATAAAACTGTACACAGAGCTGAAGATGCCATTGATAAGTTT
CTGGTTCAAGCAAAGCTGCATCAAGAAAGAAACACAATGGGAAGGATATTTGATTGGCCACGCAATCTGATTAAAGTTAG
GAATCTTGCTGCTGAGATTAAAGGAATAAATGATCAAGTCAAAGAACTTCGTAGCAGCAATCAAGCACTTCAGGCAACCC
ATGTTATTGAGCTCCCTAAAAGAGGGGAAGTAACTCAGGTAATGGACAGTGTCGATATTATCCCAGTGGTGGGGATGCCC
GGACTTGGAAAAACTACTCTGGCAAGAAAAATCTATAATGATTCAAAGCTTACATATGAATTTTACAGCATTGTTTGGGT
TTACGTTGGTCAGGAATGCAAAGCAAAGGATATTTATCTTAGGATTCTTAAATTCTTCAAAAAAAACATAGAAGATCATC
TCAATGATGATGTGGACACATTGGCTAAGGCAATAGGTGGTTATATCAAGAAAGGAGGTAGATGTCTCATTGTTTTAGAT
GATGTGTGGGAAGACGAAGTCATTGATCATGCAAGGAAAGTTTTCGCAGAAAACAAAAAGGGTCATCGGATTATGATGAC
CACACGTGACTTACGTGTTGCTAAATTTGCCAATCGAGAACCTCATGAGCTGAAATTCTTGGAGAAAGAAGAAAGTTTTG
AATTGTTGGTAATGAGAGTTTTTGGCAAGGGAAGTTGTCCAAATGAATTAGTGGTAATTGGGAAAAAAATTGCAAAAAAA
TGTGGTGGAGTACCACTTGTAGTAGTGGTAATTGCAGGAGCATTAAGAGGTCGTTTGGACAAAAAAGATTGGGAAAGAGT
TGACAGAAATGTAGTGCAACATTTAGGTGAGCATACCGAGGATAGCTGCCTGAAATTTGTGAAGATGAGTTATGATCATT
TGCCCAGAGAAGTGCAGATGTGCTTCTTGTATTGTGGTGTCTTTCCTCGAGGCTTTGATATCCCTTGTTGGAAATTGATT
CGTTTGTGGATAGCAGAGGGGTTGATAAAGCCGCAGCCTGAGTCCACTCTAGAGGAGATAGCAGAGTTTTATTTGACAGA
TCTTCTCAACAGAAATTTAGTAATAATAATGCAAAAGAGGTCTGATGGTCAAATAAAACATGTCGTCTTCACGACATGTT
GTATCAGTTCTGCAAAAAGGAGGCTAGTAACAAATGGCTTTTTCAAGAACCTGATCAATCTAAACTGGACCCAGATACTT
GCCGTCGATTGTGTATTCAACCATCTAATCTGTCTGACTTTCTCTCCACAGTACCTGTTGCAGAACATGTCAGATCTTTC
TATTGTTTTTCCTCAAAACAAAAACCAATTGACTTGTCTGCTAATGAAATCAAACTCATTCACAAAGCCTTTCCACTTAG
TCTTGGATGTTGAATCTCTCAAGTTTATTTTCTCCAAAGACTTTAACCAATTATATCATTTGAGGTATATTGCTATCTCA
GGTGACTTTAAGGCCCTCCCTCCTACCTTTGGTAAATTCTGGAATTTACAAACTCTAATACTTAATACAAGTACCTTAGA
GCCCACTCTTGAAGTAAAAGCAGAAATATGGAACTTGTTACAGTTGAGGCATCTCCACACCAACATACCTGCAAAATTGC
CATCCCCGACTACCACCACAGGTAAACCTTCTTGTCTACAGACTCTTTCTATGGTTGCGCCAGAAAGTTGTGAGAAAGAT
GTGCTAGCAAAGGCGTGTAATGTTAGAAAATTGAGCATTCGAGGGCAAATGGCGGCTTTTCTTGGTGCTTACAAGGGTGG
TATCAACAATCTTGAAGAGCTACAGTGTCTGGAACATTTGAAATTGTTGAATGATGTTCTTTTCATAAATAAAACACTTC
ACCTTCCACTAGCATTCTCCAAACTGGTACGTACAGTGAAGAAGTTAACTCTGACAAACACAAGGTTTTCTTGGAGTGAG
GCGGATAAATTGGGGAAGTTGGAATCTCTTGAGGTCCTAAAGTTTAAAGAAAATGCATTCACGGGTGATTTCTGGAAGCC
AAAGAGTGGATTTAGCGCACTCCAAGTCTTGTGGATTGAAAGGTCAGAATTAGAATCTTGGGAGGCTTCGGTTATTAACT
TCCCCGTGCTTAGGCAACTTGTTCTTATCTCTTGTGATAAGCTCGATGATGTGCCACTTGAGCTGGCTGATATCCCTAGT
CTTCAAGAGATGAGGCTGGATAACACAAGCAAAGCAGTAAACTCTGCAAAAATTGTTCGGGATAGCAAGACATCTAAAAG
CATGAAACTCAAGCTAAGCATATTCCCTCCTGAAAATGAATCCAAGGTTGCACAGTGA
>ST4.03ch04_RDC0001NLR0024_1124002_1126943_-_(reversed)
ATGGCAGCTTATACTGCTGTAATTTCTCTTCTTCAAACTCTTGATCAACCAAATATTTCAGAACTCTTTCATGATCATAG
TACTGAAATGCTCAATTCTCTTCGTGCTTCAGCTGATATTTTCAAGATGTTCTTGAAAACACTAGCAATGAGAAAATCAA
ATCTTTGGAGGAAGATATTAGAGTTGTTGTTAGTGAGGCAGAGGATGTTGTTGAAATGAAGATTTCTGAAATCATCAAAG
AAGAAAGCTGGACATTTGGAATTTTACAACACCATGATATGCTACCAGTTGTTGAAAAAATGGATACGACAAAGAAACAA
GTGATGGAGATTCTTTCTCATGATGCTGATCAAATTCTTGAATTAACTGCGGATTCCTTGATTGGTGCTTCTTCTATGAG
TGATCCAATGCTGTCAGATCACTTGAAAGATGATATCGTGCAGGGACTTGATGGTGACTTGGAGATAATAGATAAAAGAT
TGAGAGGACCAACGTCGTATCTAGACATTGTCACCATAACGGGTATGGGTGGCATTGGCAAAACAACACTCGCTAAAAAA
GCTTATGATCATCTTCCAATCAGGTATCACTTTGACATTTTTGTTTGGGTTACAATATCTCAAGAATTTCGATATAGAAA
TGTATTGTTAGAAGCTTTACATTGCATTTCAAAGCAAAGAGTTAATGTGAACACAAAAGATTATGTTAAGATGAATGCTA
GTGAGTTAGCTGATCTAGTGCAAAAGAGTCTAAAGGGTCCAAGATACCTTGTTGTTGTTGATGATATTTGGAGTAGGGAT
GTTTGGGATAGCATATCACAAATATTTCCTAATCGCAACAATGGGAGTCGAGTCTTATTGACTACTAGGGAAACTGATGT
AGCAATATATGCAAATACTAGTAGCCCTCATAAGATGAACCTCTTGGATTTAGATAATAGTTGGAAGTTACTTCGTGATA
AGGTGTTTGGACTAGAACACGATCATCCTCCCTAGTTGGAAGAAATTGGAAAAAAAATAGCAGAAAAATGCCAAGGACTT
CCCTTAATAATTTCAGTGATTGCAGGGCATCTCTCTAAAACGGTGCCCAAGACATTAGAAAGTTGGAAGTATGTTGCCAA
AACATTAAGTGAAATCATTGCTAGTCATTCAAATAAATGCTTAGGAGTGCTCGGTTTGAGTTACCATCACTTGCCTAATC
GACTCAAACCGTGCTTTCTTTCTATGGGTGATTTCCCAGAGGATTTTCAAGTTGAAACTTGGAGATTGATCCAATTATGG
ATCGCAGAAGGTTTCATAAGGACGTCTTCTGGAAGTCATGAAAGCTTGGAAGAAGTAGCTAAACATTATTTGGAGGATCT
TATCAGCAGGAACTTGATAATGGCTAGAAAAAAAAGATTCAATGGTGAGGTAAAAGTATGCGGAATACATGATCTGCTGC
GTGAGTTCTGTTTGATAGAAGCTGAAATGACAAAGTTTATGCATGTTGTGAGAACTCCATTTTCACCAGGACAAAAGCCT
AATTTTCGTCGCTTCAGTATTGAAAAGTATATTGAAGATGCTTATAAGCTCTTACCCCCTGTAGCCAGATCTATGTACTG
CTTTTCTAACTTGGATCTACCTTTTGAACCCCGTATTAAGCTTCTCCCTATATTGCCCATCTACCGTCATGATCCTATAA
TACATGAATTTTTCTCTTGTTTCAACCATCTCAGGGTATTGGCCATCTTTCCTGCCTGGTTTGACTCAATCTCAGAGCTT
CTGAATTTGCAAACTCTAATTTGTGATGCTAATATAATGTATATAACTTTACCTCGGAAGATATGGATGATGAAGAACTT
GAGGTATATACGTTTAAGGGCAGCCAGTTATTTTCCAAGTCCTAGAATAGATAAGAATCTTGTGACAGGGATGCCAAATC
TAGAGGAACTTTTTGGTCTTTGTTACTCTAGTTGTACAAATGAAGTTTTTTCTAGCATCCCCAATTTAAAGAGATTGACC
ATTCACGCACCTTTAATGGTAGACAATGTTCCATATCATCTCTTGGATATGTCGAGCTTAAGAAAACTTGAGGCATTCAA
GCTTTCCTGGAGATATGTTTTTGCAAAGCCCATCAAAAGATTTGTTTTTCCAAAATCACTTAGAAGATTGTCTTTAGCTA
GGTGTTATAAGTTTATTTGGGAGGAGATATCATCAACTTTTATCAAGTTGCCACATCTTGAAGAGCTCAAACTTAAATAT
TGTCGAGCCGATGATGATATATGGAGATTGAATGACAAAGACATATTCAATCTCCAACAGATTTTACTGAGCGAGCTAAA
TCTTAAGCATTGGGAAGCTAGCAGTGATAACTTCCCTAATCTAAAATGCCTTATTCTGAAGAATTGCGAGTTCCTACAAG
AAATTCCAACAGATTTTGGGGAAATTTGTACTTTGGAATCAATTGAATTACATGATTGCACCACTATTTCTGAGGATTCT
GCCAGAAATATCGAACAAGAACAAGAGGATATGGGAAATAATATCCTTAAGGTCTACATTCGTAGCTGCCACAGTAAGTT
TTAA
>ST4.03ch04_RDC0001NLR0025_1128702_1130552_-_(reversed)
ATGGCTGCATATACTGCTGTAATTTCTCTTCTTCAAACTCTTGATCAACCAAATATTTCAGAACTCTTTCATGATCATAG
TACTGAAATGCTCAATTCTCTTCGTGCTTCAGCTGATATTTTCAAGATGTTCTTGAAAACACTAGCAATGAGAAAATCAA
ATCTTTGGAGGAAGATATTAGAGTTGTTGTTAGTGAGGCAGAGGATGTTGTTGAAATGAAGATTTCTGAAATCATCAAAG
AAGAAAGCTGGACATTTGGAATTTTACAACACCATGATATGCTACCAGTTGTTGAAAAAATGGATACGACAAAGAAACAA
GTGATGGAGATTCTTTCTCATGATGCTGATCAAATTCTTGAATTAACCGCGGATTCCTTGATTGGCGCTTCTTCTATGAG
TGATCCAACGCTGTCAGATCACTTGAAAGATGATATCGTGCAGGGACTTGATGGTGACTTGGAGATAATAGATAAAAGAT
TGAGAGGACCAACGTCGTATCTAGACATTGTCACCATAACGGGTATGGGTGGCATTGGCAAAACAACACTCGCTAAAAAA
GCTTATGATCATCTTCCAATCAGGTATCACTTTGACATTTTTGTTTGGGTTACAATATCTCAAGAATTTCTATATAAAAA
TGTATTGTTAGACGCTTTACATTGCATTTCAAAGCAAAGAGTTAATGTGAACACAAAAGATTATGATAACATGAATGACA
GTGAGTTAGCTGACGTGGTGAAAAAGAGTCTAAACGGTCCAAGATACCTTGTTGTTGTTGATGATATTTGGAGTACGGAT
GATTGGGATAGCATATCACAAATATTTCCTAATCGCAACAATGGGAGTCGAGTCTTATTGACTACTAGGGAAACTGATGT
AGCAATATATGCAAATTCTAGTATCCCTCATAAGATGAACCTCTTGGATTTAGATAATAGTTGGAAGTTACTCTGTGATA
AGGCGTTTGGACTAGAACACGATCATCCTCCCAAGTTGGAAGAAATTGGAAAAAAAATAGCAGAAAAATGCCAAGGACTT
CCCTTAATAATTTCAGTGATTGCAGGGCATCTCTCTAAAACGGTGCCCAAGAAATTAGAAAGTTGGAATTATGTTGCCAA
AACATTAAGTGAAATCATTGCTAGTCATTCAAATAAATGCTTAGGAGTGCTCGGTTTGAGTTACCATCACTTGCCTAATC
GACTCAAACCGTGCTTTCTTTCTATGGGTGATTTCCCAGAGGATTTTCAAGTTGAAACTTGGAGATTGATCCAATTATGG
ATCGCAGAAGGTTTCATAAGGACGTCTTCTGGACGTCATGAAAGCTTGGAAGAAGTGGCAAAACATTATTTGGAGGATCT
TATCAGCAGGAACTTGATAATGGCTAGAAAAAAAAGATTCAATGGTGAGGTAAAAGTATGCGGAATACATGATCTGCTGC
GTGAGTTCTGTTTGATAGAAGCTGAAATGACAAAGTTTATGCATGTTGTGAGAACTCCATTTGCACCAGTACAAAAGCCT
AATTTTCGTCGCTTCAGTATTCAAAAGCCTATTAAGGATGGTCTTAAGCTCTCACCCCCTGTAGCCAGATCTATCTACTG
CTTTTCTTACTTGGATCTACCTTTTGAAACCCATATTAAGCTTCTCCCTATATTGCCCATCTACCGTCATAATCCTATAA
TACATGGATTTTTCTCTTGTTTCAACCATCTCAGGGTA
>ST4.03ch04_PGSC0003DMG401015877_1269028_1272031_+
ATGGCAGCTTATACTGCTGTAATTTCTCTTCTTCAAACTGTTGATCAACCAAATATTGCAGAACTCTTTCATGATCACAG
TGCTGAAATGCTCGATTCTCTTCGTGCTACAGCTGAATATTTTCAAGATGTTCTTGAAAACACTAGCGATGAGAAAATCA
AATCTTTGGAGGAAGATATTAGAGTTGTTGTTAGTGAGGCAGAGGATGTTGTTGAAATGAAGATTTCTGAAATCATCAAA
GAAGAAAGCTGGACATTTGGAATTTTACAACACCAGGATATGCTACCAGTTGTTGAAAAAATGGATACGACAAAGAAGCA
AGTGATGGAGATTCTTTCTCATGATGCTGATCAAATTCTTGAATTAACCGCGGATTCCTTGATTGACGCTTCTTCTATGA
GTGATCCAATGCTGTCAGATCACTTGAAAGATGATATTGTGCAGGGACTTGATGGTGACTTGGAGAAAATAGATAAGAGA
TTGAGAGGACCAACGTCGTATCTAGACATTGTCACCATATCAGGTATGGGTGGCATTGGCAAAACAACACTCGCTAAAAA
AGCTTATGATCATCTTCCAATCAGGTGTCACTTTGACATTTTTGTTTGGGTTACAATATCTCAAGAATTTCGATATAGAA
ATGTATTGTTAGAAGCTTTACATTGCATTTCAAAGCAAAGAGTTAATGTGAACACAAAAGATTATGTTAAGATGAATGCT
AGTGAGTTAGCTGATCTGGTGCAAAAGAGTCTAAAGGGTCCAAGATACCTTGTTGTCGTTGATGATATTTGGAGTAGGGA
TGTTTGGGATAGCATATCACAAATATTTCCTAATCGCAACAATGGGAGTCGAGTCTTATTGACTACTAGGGAAACTGATG
TAGCAATATATGCAACTACTAGTAGCCCTCATAAGATGGACCTCTTGAATTTAGATAACAGTTGGAAGTTACTTCGTGTT
AAGGTGTTTGGACTAGAACACGATCATCCTGCTGAGTTGGAAGAAATTGGAAAAACAATAGCAGGAAAATGCCAAGGACT
TCCCTTAATAATTTCAGTGATTGCAGGGCCTCTCTCTAAAACGGTGCCCAAGACATTAGAAAGTTGGAAGTATGTTGCCA
AAACATTAAGTGAAATCATTGCTAGTCATCCAAATAAATGCTTAGGAGTGCTCGGTTTGAGTTACCATCAGTTGCCTAAT
CGACTCAAACCGTGCTTTCTTTCTATGGGTGATTTCCCAGAGGATTTTCAAGTTGATACTCGGAGATTGTTCCAATTATG
GATCGCAGAAGGCTTCATAAGGGCGTCTGCTGGAAGTCGTGAAAGTTTGGAGGAAGTGGCTGAACATTATTTGGAGGATC
TTATCAACAGGAACTTGATAATGGCTAGAAAAAAGAGATTCAATGGTGAGGTAAAAGCATGCGGAATACATGATCTGCTG
CGTGAGTTCTGTTTGATAGAAGCTGAAATGACAAAGTTTATGCATGTTGTGAGAACTCCATTTTCACCAGCACAAAAGCC
TAATTTTCGTCGCTTCAGTATTCAAAAGCGTATTGAGGATGCTTATAAGCTCTTACCCCCTGTAGCCAGATCTATCTACT
GCTTTACTTACTTGGATCTACCTTATGAACCCCGTATTAAGATTCTCCCTAGATTGCCCATCTACCGTCATGATCCTATA
ATACATGGATTTTTCTCTTGTTTCAACCATCTCAGGGTATTGGCCATCTTTCCTTCCTCGTTCAGCACATTTCCACTTGT
GATTATGAAGTTATTTCATTTGAGATATCTCCAATTTCGATGTTTTGACAACAATATTCCTGAATCAATCTCAGAGCTTC
TGAATTTGCAAACTCTAATTTGTGAGGGTTTTCCTTTAGAGATAACTTTACCTAGGAAGATATGGATGTTGAAGAACTTG
AGGTATATACGTATAGGGGGAGCCACTTATTTACCAAGTCCTAGAATAGATAAGAATCTTGTGACAGGGATGCCAAGTCT
TGAGGAACTTTACGGTATTTGTTACTCTAGTTGTACAAATGAAGTCATTTCTAGCACTCCCAATCTAAAGAGATTGATCA
TTCGTGTACATTGGAGCATACTAAAGAATTTTCCGGATCGTCCCTTGGATATGTCCAGCTTGACAAAAACTTGAGACATT
CAAGCTTTACTGGGAAGGTTATTTGGAAGACCCCATCAAGATATTTGTTTTTCCAAAATCAATAGAAGAGTGTCTTTAAC
TAGGTGTGAAAAGTTTATTTGGGAAGAGATATCATCAACTTTTATCATGTTGCCACATCTTGAAGAGCTCAAACTTAAAT
GTTGTCGAGCCAAAGATGATGTATGGAGATTGAGTGACAAAGACATATTCAGAAGCTTGAAGTTGTTGTTACTGAGCGAG
CTAAATCTTAAGGGTTGGGAAGCAAGCAGCGATAACTTCCCTAATCTTAAACGCCTTGTTCTGAAGAAATGCAAGGACCT
GCAAAAAATTCCAACAGATTTCGTGGAAATTTGTACTTTGGAATCGATTGAGTTACATGATTGCACCACTACTGCTGAGG
ATTCTGTCAGAAATATCGAACAAGAACGAGAGGACATGGGATATAATATCGTTAAGGTCTACATCCATAACAGCCACAGT
AAGTTATAA
>ST4.03ch04_PGSC0003DMG403015877_1277914_1279604_+
ATGGCAGCTTATACTGCTGTAATTTCTCTTCTTCAAACTCTTGATCAACCAAATATTTCAGAACTCTTTCATGATCACAG
TACTGAAATGCTCGATTCTCTTCGGGCTACAGCTGAATATTTTCAACATGTTCTTGAAAACACTAGCAATGAGAAAATTA
AATCTTTTGAGGAAGATATTAGAGTTGTTGTTAGTGAGGCAGAGGATGTTGTTGAAATGAAGATTTCTGAAATCATCAAA
GAAGAAAGCTGGACATTTGGAATTTTACAACACCAGGATATGCTACCAGTTGTTGAAAAAATGGATACGACAAAGAAACA
AGTGATGGAGATTCTTTCTCATGATGCTGATCAAATTCTTGAATTAACCGCGGATTCCTTGATTGGCGCTTCTTCTATGA
GTGATCCAATGCTGTCAGATCAGTTGAAAGATGATATCGTGAAGGGACTTGATGGTGACTTGGAGATAATAGATAAAAGA
TTGAGAGGACCAATGTCGTATCTAGACATTGTCACCATATCAGGTATGGGTGGCATTGGCAAAACAACACTCGCTAAAAA
AGCTTATGATCATCTTCCAATCAGGTATCACTTTGACTATTTTTGTTTGGGTTACAATATCTCAAGAATTTCGATAAGAA
ATGTATTGTTAGAAGCTTTGCATTGCATTTCAAAGAAAAGTCCAAAAGATTATGATGAGATGAATGACAGTGAGTTAGCT
CATCTGGTGCGAAAGAGTCTAAAGGGTCCTAGATACCTTGTTGTTGTTGATGATATTTGGAGTAGGGATGCTTGGGAGAG
CATATCACAAATATTTCCGAATCGCAACAATGGGAGTCGAGTCTTATTGACTACTAGGGAAACTGATGTAGCAATACTTG
CAAATATTAGTAGCCATCATAAGATGAACTTCTTGGATTTAGATAATAGTTGGAAGTTACTCCGTGATAAGGTGTTTGGA
CTAGAACACGATCATCCTCCTGAGTTGGAAAGAAATTAGGAAAAAAAATAGCAAGAAAAATGTCAAGGACTTCCCTTAAT
AATTTCAGTGATTGCAGGGCATCTCTCTAAAACGGTGCCCAAGACATTAGAAAGTTGGAAGTATGTTGCCAAAAACCTTA
AGAGTGAAATCATTGCTAGTCATCCAAATAAATGCTTAGGAGTGCTTGGTTTGAGTTACCATCACTTGCCTAATCGACTC
AAACCGTGCTTTCTTTCTATGGGTGATTTCCCAGAGGATTTTCAAGTTGATACTTGGAGATTGATCCAATTATGGATCGC
AGAAGGTTTCATAAGGACGTCTTCTGGACGTCATGAAAGCTTGGAAGAAGTGGCAAAACATTATTTGGAGGATCTTATCA
GCAGGAACTTGATAATGGCTAGAAAAAAAAGATTCAATGGTGAGGTAAAAGTATGCGGAATACATGATCTGCTGCGTGAG
TTCTGTTTGATAGAAGCTGAAATGACAAAGTTTATGCATGTTGTGAGAACTCCATTTTCACTAGCACAAAAGCCTAATTT
TCGTCGCTTCAGTATTCAAAAGTATATTAGTCATAAGCTCTTACCCCCTGTAGCCAGATCTATCCACTGCTTTTCTTCCT
TGGATCTACCTTTTGAATCCCGTATTCATGGATTTTTCTCTAGTTTCAACCATCTCAGGGTATTGGCCATCTTCTCTGCC
TTGTTCGTCTCATTTCCACTTGTGATTAGAAAGTTATTTCATTTGAGATATCTCCAAGTTCAATGTTCTGGCAATATTCC
TGAATCAATCTCAGAGCTTCAAAATTTGCAAACTCTAATTTCTGATGCTTATTCATTGGATATGACTTTACCTCGGAATA
TATGGATGATGAAGAACTTGAGGTATATACGTTTAAGGGAAGCCGGTTATTTACCAAGTCCTAGAATAGATAACAATCTT
GTGACAGGGATGCCAAATCTAGAGGAATTTTNNNNNNNNNNNNNNNNNNNNNNNNNNNNNNNNNNNNNNNNNNNNNNNNN
NNNNNNNNNNNNNNNNNNNNNNNNNNNNNNNNNNNNNNNNNNNTTTGTTACTCTAGTTGTACAAATGAAGTCTTTTCTAG
CATCCCCAATTAAGAGATTGACCATTCACGCACCTTTTAGAGTAGGATACATTATTCGATGTCTTCTCTTGGATATGTCG
AGCTTGACAAAACTTGAGGCATTCAAGCTTTCCTGGAGATATAATTATGAAAATCCCATCAAAAGATTTGTTTTTCCGGA
ATCACTTAGAAGATTGTCTTTAACTAGGTGTTTTAAGTTTATTTGGGAAGAGATATCATCAACTTTTATCATGTTGCCAC
ATCTTGAAGAGCTCAAACTTAAACATTGTCTAGCCGATGATGATGTATGGAAATTGAGTGACAAAGACATATTCAAAAGC
TTGAAGTTGTTGTTACTGAGCGATGTAAATCTTAAGTGTTGGGAAGCTAGAAGTGATAACTTCCCTAATCTAAAACGCCT
TGTTCTGAAGAAATGCAAGGACCTGAAAAAAATTCCAACAAATTTTGGGGAAATTTATTCTTTGGAATTGATTGAGTTAC
ATGATTGCACCACTACTGCTAAGGCTTCTGTCAGAAAGATCAAACAAGAACAAGACGACTTGGATAATAATATCCTTAAG
GTCTACATCCATAACAGCTACAGTAAGTTATAA
>ST4.03ch04_PGSC0003DMG401026842_1336300_1338766_+
ATGGCAGTTGTGAATTTTCTGGTAGAGAATTTGTTGCAGCTATTAACTGAAAATGTGAAGCTAATTGGAAGTGCAAAAGG
AGGATTGGACAATCTACTTAAAGTTGCTCAACAACTCAAAGCATTTTTAGATGATGCTGCAAAATACGGATACACGAATA
GTGAGCAGTGGAAAGTTTTGGTGATAGAAATTCATAAAACTGTGCACAGAGCTGAAGATGCCATTGATAAATTTCTGGTT
CAAGCAAAGCTGCATCAAGATAGAAATACGATGGAAAGGATATTCCATTGGCCAAGTCTTCTGATTAAAGTTAAGAATCT
TGCTGCTGAGATTAAAGGAATAAATGATCAAGTCAAAGAACTTCGTAGCAGCAATCAAGCACTTCAGGCAACCCCTGTTC
TTGAGCTCCCTAAAAAAGGGGAAGTAACTCAGGTAAAGGGTCCTTCTTTGGAGAATGATGCAGTGGTCGGGTTTGATAAA
GAAGCTAACACAGTGATCCAGCGACTTGTTGAAGGACCGATGGATAGTGTCGATATTATCCCAGTGGTGGGGATGCTCGG
ACTTGGAAAAACTACACTGGCAAGAAAAATCTATAATGATTCTAAGCTTACATATGAATTTTACAGCATTGTTTGGGTTT
ACGTCAGTAAGGAATGCAAAGCAAAGGATATTTATCTTAGGACTCTTAAATTCTTCAAAAAAAGACATAGAAGATCATCT
CAAAATGATGATGTGGACGCATTGGCTAAGGCAATAGGTGGTTATATCAAGAAAGGAGGTAGATGTCTCATTGTTTTAGA
AGATGTGTGGGAAGACGAAGTCATTGATCACGTAATGAAAGTTTTCGCAGAAAACAAAAAGGGTCATCGGATTATGATGA
CCACACGTGACTCACGTGTTGCTAAATTTGCCAATCTAGAACCTCATGAGCTGAAATTCTTGAAGAAAGAAGAAACTTTT
GAATTGTTGGTACTTGCTTTTAAAATATAA
>ST4.03ch04_PGSC0003DMG403026842_1339644_1347005_+
ATGGCAGATGCAGTGGTGAATTTTCTGGTAGAGAATTTGTTGCAGCTAATAAAAGAAAATGCGAAGCTAATTGGAAGTGC
AAAAGGAGAATTGGACAATCTACATAAAGTTGCTCAACAACTCAAAGCATTTTTAGATGATGCTGCAAAATTCGGATACA
CGAATAGTGAGCAGTGGAAAGTTATGGTGATCGAAATACATAAAACTATGCACAGAGCTGAAGATGCAATTGATAAATTT
CTGGTTCAAGCAAAGATGCATCAAGATAAAAATATGATCGAAAAGATGCTCGATTGGCCAAGTCATCTGATTAAAGTTAT
GAATCTTGCTGCTGAGATTAAAGGAATACATGATCAAGTCAAAGAGCTTCGTAAAAACAATCAAGCACTTCAGGCCACCC
CTGTTCTTGAGCTCCCTAAAAAAGGGGAAGTAACTCAGGTAAAGGGTCCTTCTTTGGAGAATGATGCAGTGGTCGGGTTT
GATGAAGAAGCTAACACAGTGATCAAGCGACTTGTTGAAGGATCGATGGAAAGTGTCGATATTATCCCAGTGGTGGGGAT
GCCCGGACTTGGAAAAACTACACTGGCAAGAAAAATCTGTAATGATTCTAAGCTTACATATGAATTTTACAGCATTGTTT
GGGTTTATGTCGGTCAGGAATGCAAAGCAAAGGATATTTATCTTAGGATTCTTAAATTCTTCAAAAAGAACATAGAAGAT
CATCTCAATGATGATGTGGACACATTGGCCAAGGCAATAGGTGGTTATATCAAGAAAGGAGGTAGATGTCTCATTGTTTT
AGATGATGTGTGGGAAGACGAAGTCATTGATCACGTAATGAAAGTTTTCGCAGAAAACAAAAGGGTCATCGGATTAATGA
TGACCACACGTGACTCACGTGTTGCTAAATTTGCCAATCCAGAACCTCATGAGCTGAAATTCTTGAAGAAAGAAGAAACT
TTTGAATTGTTGGTAATGAGAGTTTTTGGCAAGGGAAGTTGTCCAAATGATTTAGTGAGAACTGGGAAAAAAATTGCAGA
AAAATGTGGTGGAGTACCACTTGTAGTAGTGGTAATTGCAGGAGCATTAAGAGGTCGTTCGGACAAAAAGGAGTGGGAAA
GAGTTGAGAAAAATGTGGTGCAATTTATGGGTGAGCATACCGAAGATAGCTGCCTGAAATATGTGAAGACGAGTTATGAT
CATTTGCCCCAAGAAATGCAGATGTGCTTCTTGTATTGTGGTGTCTTTCCTCGAGGCTTTGATATCCCTTGTTGGAAATT
GATTCGTTTGTGGATAGCAGAGGGGTTGATAAAGCCGCAGCCTAACTTCACTCTAGAGGAGATAGCAGAGTTTTGTTTGA
CAGATCTTCTCAACAGAAATTTAGTAATAATAATGCAAAAGAGGTCTGATGGTCAAATAAAAACATGTCGTCTTCACGAC
ATGTTGTATCAGTTCTGCAAAAAGGAGGCTAGTAACAGATGGCTTTTTCAAGAACCTGATCAATCTACCCTGGTTGCAGA
ACATGTCAGATCTTTCTATTGTTTTTCCTCAAAACAAAAACCAATTGACTTGTCTGCTAATGAAATCAAACTCATTCACA
AAGCCTTTCCACTTATGAGAGTCTTGGATGTTGAATCTCTCAAGTTTATTTTCTCCAAAGACTTCAACCAATTATTTCAT
TTGAGGTATATTGCTATCTCAGGTGACTTTAAGGCCCTCCCTCCTACCTTTGGTAAATTCTGGAATTTACAAACTCTAAT
ACTTAATACAAGTACCTTAGAGCCCACTCTTGAAGTAAAAGCAGAAATATGGAACTTGTTACAGTTGAGGCATCTCCACA
CCAACATACCTGCAAAATTGCCATCCCCGACTACCACCACAGGTAAACCTTCTTGTCTACAGACTCTTTCTATGGTTGCG
CCAGAAAGTTGTGAGAAAGATGTGCTAGCAAAGGCGTGTAATGTTAGAAAATTGAGCATTCGAGGGCAAATGGTGGCTTT
TCTTGGTGCTTACAAGGGTGGTATCAACAATCTTGAAGAGCTACAGTGTCTGGAACATTTAAAATTGTTGAATGATGTTC
TTTTCATAAATAAAACACTTCACCTTCCACGAGCATTCTCCAAACTGGTACGTACGGTGAAGAAGTTAACTCTGACAAAC
ACAAGGTTTGCTTGGAATGAGGCGGATAAATTGGGGATGTTGGAATCTCTTGAGGTCCTAAAGTTTAAAGAAAATGCATT
CACGGGTCATATCTGGAAGCCAAAGAGTGGATTTAGCGCACTCCAAGTCTTGTGGATTAAAAGGTCAGAATTAGAATCTT
GGGAGGCTTCGGTTATTAACTTCCCCGTGCTTAGGCAACTTGTTCTTATCTCTTGTGATAAGCTTGATGATGTGCCACTT
GAGCTGGCTGATATACCTAGTCTTCAAGAGATGAGGCTGGATAACACAAGCAAAGCAGTAAAATCCGCAAAAAATGTTCG
GGATAGCAAGACATCTAAAAGCATGAAACTCAAGCTAAGCATATTCCCTCCTGAAAATGAATCCAAGGTTCCACAGTGAT
ATAAAAGGTCAGTTGAATTCATTTATACTGAAATCATTAAAATCCACATTATAGTCTTCACTAATAGTCCTGCTGGTGAA
TATCATAAATAA
>ST4.03ch04_RDC0001NLR0026_1354123_1356373_+
ATGTTCTCGTCTCCCGTCTCTTTTTATTTGTTTAGTTTAACATTTATGCTTCTTGTTTGTTGTTATTGTATAACTTTCTA
TTATTCTGTTGTTATTATTATTGAGAATTTACCATGGTTTGTTGCTTTGTATATATTAGCCTAGCATGTTGTATTTTAGT
ATCCTCATTTGAATATTAAATTTGTGTGATAGTTATTTTTACTTTATGCACTTTTAGTCAATTTTATAGTTAAAGGTATA
TTCTTTTTATTAGGAAGATATGTAGTTCTATCGAAACAATGATGAATTTTGCAATACAAAATTTATATGAAGTATTTTGG
GATAAACGTGCAGCGCATGTTTCCAGTTATAAATACACAAGAGTAGTAAATTATTTGATATCTTGAGTTATATCTAAAAA
TTATTCTTGTTGTAATTCCTCTCCATATTGACTTGATGGAAGCTTATACTGCTGTAATTTCTCTTCTTCAAACTCTTGAT
CAACCAAATATTTCAGAACTCTTTCATGATCACAGTACTGAAATGCTCGATTCTCTTCGTGCTACAGCTGAATATTTTCA
AGATGTTCTTGAAAACACTAGCAATGAGAAAATCAAATCTTTGGAGGAAGATATTAGAGTTGTTGTTAGTGAGGCAGAGG
ATGTTGTTGAAATGAAGATCTCTGAAATCATCAAAGGCGAAAGATGGACATTTGGAATTTTACAACACCATGATAAGCTA
CCAGTTGTTGAAAAAATGGATACCACAAAGAAACAAGTGATGGAGATTCTTTCTCATGATGCTGATCAAATTCTTGAATT
AACTGCGGATTCCTTGATTGGTGCTTCTTCTATGAGTGATCCAATGCTGTCAGATCACTTGAAAGATGATATCGTGCAGG
GACTTGATGGTGACTTGGACATAATAGATAAAAGATTGAGAGGATCAACGTCGTATCTAGACATTGTCACCATATCAGGT
ATGGGTGGCATTGGCAAAACAACACTCGCTAAAAAACTTATGATCATCTTCCAATCAGGTATCACTTTGACATTTTTGTT
TGGGTTACAATATCTCAAGAATTTCGATATAGAAATGTATTGTTAGAAGCTTTACATTGCATTTCAAAGCAAAGAGTTAA
TGTGAACACAAAAGATTATGTTAAGATGAATGACAGTGAGTTAGCTAATCTGGTGCAAAAGTGTCTAAAGGGGTCCTAGA
TACCTTGTTGTTGTTGATGATATTTGGAGTACGGATGCTTGGGATAGCATATCACAAATATTTCCTAATCGCAACAATGG
GAGTCGAGTCTTATTGACTACTAGGGAAACTGATGTAGCAATATATGCAAATACTAGTAGCCCTCATAAGATGAACCTCT
TGGATTTAGATAACAGTTGGAAGTTACTTCGTGATAAAGTATTTGGACTAGAACACGATCATCCTCCCGAGTTGAAAGAA
ATTGGAAAAAAAATAGCAGAAAAATGTCAAGGACTTCCCTTAATAATTTCAGTGATTGCAGGGCATCTCTCTAAAACGAT
GCCCAAAACATTAGAAAGTTGGAAGTATGTTGCCAAAACCTTAAGTGAAATCATTGCTAGTCATTCAAATAAATGCTTAG
GAGTGCTCGGTTTGAGTTACCATCACTTGCCTAATCGACTCAAACCGTGCTTTCTTTCTATGGGTGATTTCCCAGAGGAT
TTTCAAGTTGATACTTGGAGATTGATCCAATTATGGATCGCAGAAGGTTTCATAAGGACGTCTTCCGGAAGTCGTGAAAG
CTTGGAGGAAGTGGCTGAACATTATTTGGAGGATCTTATCAGCAGGAACTTGATAATGGCTAGAAAAAAAAGATTCAATG
GTGAGGTAAAAGTATGCGGAATACATGATCTGCTGCGTGAGTTCTGTTTGATAGAAGCTGAAATGACAAAGTTTATGCAT
GTTGTGAGAACTCCATTGTCACCAGCACAAAAGCCTAATTTTCGTCGCTTCAGTATTNNNNNNNNNNNNNNNNNNNNNNN
NNNNNNNNNNNNNNNNNNNNNNNNNNNNNNNNNNNNNNNNNNNNNNNNNNNNNNNNNNNNNNNNNNNNNNNNNNNNNNNN
NNNNNNNNNNNNNNNNNNNNNNNNNNNNNNNNNNNNNNNNNNNNNNNNNNNNNNNNNNNNNNNNNNNNNNNNNNNNNNNN
NNNNNNNNNNNNNNNNNNNNNNNNNNNNNNNNNNNNNNNNNNNNNNNNNNNNNNNNNNNNNNNNNNNNNNNNNNNNNNNN
NNNNNNNNNN
>ST4.03ch04_PGSC0003DMG400006003_1670640_1675331_+
ATGAATCAACAAAAAAGTAGTAGTAGTACTTCTTTGCTTCCAATAACTCCCGAAATTATTCGTTGGAGTTACGATGTTTT
TCTAAGTTTTAGAGGTGAAGATGTACGTAAAACTTTTGTTGATCATCTCTATGTTGCTCTTCAACAAAAAGGGATCAACA
CATTCAAAGATTCTGAGAAATTAGAGAAAGGTAATTCTATTTCACCAGGACTTATGAGAGCAATTGAAGAATCGCGCATA
TCTTTGATTATTTTCTCAAAGAACTATGCTAATTCGAGGTGGTGTTTGGATGAAGTAGCGAAAATCATGGAATGCAAGAA
CGTGAAAGGACAAATTGTTATTCCGGTGTTTTATGATGTAGATCCATCAACAGTAAGGAAACAAAAATCGAGCTTTGAAG
AAGCATTTAACAATTATGAAGATTGTTTCAAGGTGCAAAAATGGAGAGGAGCACTAGAGGAAGCAGCTAATTTATCTGGT
TGGGATTTGCCAAATACTTCCAATGCGCATGAAGCTATAGTGATAAAGCAAATTGTGGAAGATATAATGGCTAGATTGGG
TAGTCAGAGACACACGAAAAACGGTGAAAATCTTGTTGGAATCGAGTCACGTATGCAAAAAGTGTATAAAATGCTTGGCA
TGGGGTCTGGTGGAGTTCGTTTCGTTGGAATATTGGGAATGAGTGGAGTTGGGAAGACAACTCTAGCGAGAGTCATTTAT
GATAATATTCGGAGTCACTTTGAAGGTTCGTGTTTTCTTCATGAAGTTAGAGACCGTTCTGCAAAACAAGGACTAGAGCA
TTTGCAAGCTATACTTCTTTCTGAGATCCTTGTCATGAAAGATGTAAACATCAACAATTTATACGAAGGAGTTAATATGC
AGATACAAAGATTACAGTACAAAAAGGTTCTTCTTGTTCTTGATGATGTTGATCATGTAGATCAGTTAGATGTTTTAGCG
AGGAAACGTGAATGGTTTGGTCATGGAAGTAGAGTTATCATAACAACTAAAGATAAGCACTTGCTTGTTGAACATGAGGT
AGAAAAGATATACAGAATGACAACATTAAATAAAGACGAAAGTTTGCAGCTCTTTAAGCTATATGCCTTCAAGAAAAACC
GTCTTATGGATGAATTTAGGGATGTTTCAGCTCAAATTATAAGGCATTGTGATGGACTCCCGTTGGCTTTGAAAGTCCTC
GGAAGTTTCTTGTATGGAAGAGATTTGGATGAATGGACAAGTGAAGTAGAACGATTGGAACAAATCCCAGAAGACAGAAT
TGTGAAGAAACTCGAATTATGTTTCAATCGACTAAACAGAATTGAACAAAAAATATTACTAGATATTGTGTGTTTCTTTA
TAGGAAAGAAGAAACAATCAGTTACAAGAATATTAGAGAGTTTTAATTTTAGTCCTGTTATTGGCATAAAAGTTCTCATG
GAGAAATCTCTGATTACGGTTTCACAAGGTCGGATTCAGGTGCATCAATTGATACAAGAAATGTGTTGGTATATTATCCG
TCAAGAAGCTTCTGATGATCCAAGAAGATATAGTAGGTTGTGGCTACCTCATCATATTTCTCATGTACTTGCTGGAGATT
TGGGCACTGAAAAGATTGAAGGCATGTCATTGAACTGGGCTTTTGCACAAGAAGTGAATGTCAGCAGCGCGGCATTCACA
CAAATGAGCAGACTAAGGTTTCTCAGTATCCAGAACAAAAATGTTCATCAGGGCCCTAATTTCCTACCTGGTGAGTTGAG
GTGGTTCAATTGGCACGCGTATCCATCAAGAAGTCTGCCTGTTAGTTTTCAGGGCGAAAAGTTAGTTGGTTTGAAGTTGA
AAGATAGTGGAATCATACAACTTTGGCAAGGCTCCAAGGTTCTAGGAAAATTGAAATACATCAACCTTAGTGAGTCACGG
AAGCTAGTAAGGACCCCGGATTTTTCAGGCATCCCTAATCTTGAAAGGCTGGTACTTGAAGGATGTGTAAATTTGGTAGA
AATCAATTTTTCTGTTAGAGATCTCAGAAGGCTAGTCTTGTTGAATCTGAAGAACTGTAGAAATTTAAAGACCTTACCGA
AGATCATTCAATTGGAAAGTCTTGAGGTTTTGATTCTATCAGGCTGCTTAAAGCTCAAAAAGTTGTCGATAATAAAAGAA
GAAATGAATCGTTTGTCACAAGTGTACTTGGAAGGAACTGGTTTGAGAGAACTACCCGAATCAATTGAGAACTTTTCAGG
AGTAACTTTGATAAATCTAAGTAACTGCAAGGATCTTGAGAATCTTCCAAGCAGTATTTTTAGATTGAAGCGTCTAAGAA
CACTTGATCTATCCGGATGTTCAAGACTAGAAGAATTATCAGATGATTTGGGACTTCTAGTCGGTTTAAAGGAGCTCCAT
TGTGATGACACAGCCATCCGAACACTGCCTTCCTCTATCTCTCAGCTAAAGAACCTTAAGCACTTATCTCTCCGGGGATG
TAAAAATGCTTTGGGTTTACAAGTATGGACCTCACTCATTTTGTCGCGGCTATTTGGGAAAGGCCACAACTCTATGGGTC
TGGTTTTTCCTAATTTATCAGGTCTTTGCTCATTGACAAAGCTGGACATAAGTGATTGCAATATTTCAGACGGACGAATC
CTATCTAATCTTGGGTTCTTGCCATCTTTGGAGGAAGTGAATCTCGGGAAGAATAACTTTGTTGATATTCCATCTGCAAG
CATCAATGGTCTATCTCGACTTAAAGTTGTTGAATTGGTTGGTTGTAAGAGGCTCGAGATTTTTCCAGAGCTTCCTTCAA
GTATAGAAGAGGTGTATGCCGATGAATGTACATCATTGAGGAGTACTGGCATTGATCAATTAAGCAAATATCCAATGTTG
TATCGAGTTTCACTTACTCAATGTCACCAACTTGTCAAAAATGAACCTGATGTTGCTATTATTGATTCATTGTGGAATCA
CATGCTCAAGGTAAGTAAATATAGCTCTTTATATATGTACACGTTCGTTAACTCAAGAATCTATAACATATATTGCATGA
TATAGGGACTATCGATGGTGGATGACGAATTCAGTATATGTATCCCTGGATCTGAAGTTCCTGACTGGTTTATGTACAAG
AACTTGGGTCCTTCATTATCAGTGAAGCTACCTAAAAATTGGTACACAAACAAATTCATGGGCTTTGCTCTTTGTGTTGT
TTTTGACAGTTTTAAGGAACCTTCCTGTATGAATCATGGTTACCTTAAAAAAATAACCCAATTTCATCTCATGTTTAAGC
TCGTAAGGCACGATGGAAAGGCTGGTCTGCTTTTTAAAAGTATTGGCTCAGTAGGAAGTGAGGAATGTCCTGATTCAGGG
CACACTCTCCTGGCCTATACATCATTTGATAATTTTTGGTCAACGTACGAGAAATGTGTTTGCAATCCTAACGACTGGAT
TCAAATCAAGGTTTGTGGGACTGATGCAAATGTTGCAATCAAAGGTTGGGGAATGCATCTTCTGTACGAGAACGATATTA
TAAATGAGGAGTTGATGACACAAAATGCCACCTCTCAATCTGGAAAGATGGGCTTGTTTCATGCAATCTTTGATGGATCA
AAGTATACGAAAAGAAAACGACACGGACATAAATCGTTTTCTAGGCTGCCACCATATGATGAACCAGGATATGTCAATTC
CTTTGGAGAAACAAGTAATGAAGATTTTGATGAAACATTATTTGGGACAGGAATTACTGGGATTATAGAAGGTCTACAAA
CAGTTTCTGTAGCTATTCTTGAATCAATTTTTTAA
>ST4.03ch04_PGSC0003DMG400005970_1858431_1862567_-
ATGGATTTTCTTCTGCACGTACACATGCATTTAGGAGCGGATTCATGGACTACAGATCAAAAGTATACTTTTCCTGAACA
GATCAACCGTTTGAGAATTTTGTTCAAAGAGTTACCATTGATTAACGACATTCAGGATGAGATGAGGATCCATTTCTTCA
AGCGACTAGTGACGCTGGTCATTCATGCTGGACTTACTGTCTACTCGCAGGGTAATTGGGACCAAAAATTGCTTCTTCTC
GATGGCATTATTCAGTCAGTCAAAACAGAGATTTGCCACAAGATCCGAGAGTGGGTAACATCTCATTTGCCTAAGAATGA
TAAATTGGGTTTTTCCAATTGCCTTCTTATTAGCTTGAAAGAGTTCCTGTCTGGTCATTCTGCTTCACTTGCTTCTGTGA
AGGATCAAATCGAGGTAGTCCATGAGGAGCTTAACTTTTTCGAGCCTTTCATCATGCGTGTAGCAGAACAAGGCAATAAT
AAGCATCACGAACTCCAAAATCTTGTTGGAAGAGTCATTGATAAGGCTTATGAGGTCGAGTACATACTTGATTCTTTTGC
AATTAGTGATGTACCTATTACTTTTCTTAGGACGTGGCTCTTGGAAATCATAAGGGAGATTGAGCTCATTAAGACTGAGT
TGACCAAACCCAAGGGAAAAACTATGACAAGTGCCTCCCAAGCTACCGACGGAGAACTGGTTGGTTTTACAGATGTCTGT
AAAACTATAAGAGATCAACTAGTTGGAGGATCACGAGAACTGGATGTTGTTTCCATTGTGGGTATGGCTGGATCAGGCAA
AACAACCCTTGCTCGAAGTTTCATCAATGATGGCATAATTGGTACTCATTTTGATATCTGTGCAGAGTGTCGTTTTTCAC
AAGAATACACGCGTGAAGACTTGCTGTTTTCCATTTTGAGTTCTGCTAATTCTGGTCTCACTGATATTAGTAAAAGAAGT
GCTGATATATTAGCTGATAGACTAAGAAAAACTCTATTGCCAAAGAGGTACCTCTTAATCATTGACGATGTGTGGGCAGT
ACAAGCATGGGACGATTTGAGATTATGCTTTCCTGAGGCCAAAAAAGGTAGCAGAATAATTCTGACGACCAGACTTGAAG
AAGTTGCTACGTATGCTAAATGTGTCACTGAACCCATACACTTGCGTAGTATGAAAGATTCAGAGAGTTGGTTGTTATTA
CAAAAAAAGGTATTTGGGGAAGAAATGTGCCCCGAAGATCTAAAAGAAGTTGGGCAAAACATTGCATTCAAGTGTAATGG
GCTGCCACTTTCCATTGTTTTAGTGGCTGGTCTTCTCACAAAGATTGACAAGACAGAAAGATGCTGGACGCGGATGGAAT
TAAGTTTTGGGGAAAGAGTGCAGGATGGCGCAAAGGATTTAGTAAAATTAAGTTATGAAGATTTACCTAACAAACTGAAA
TCATGCTTTTTATATTTCAGTGCATTTCTAGAGGACAGGGAAATTTCAGTGTCAAAATTAACAAGCTTATGGATTGCTGA
GGCATTCTTAAAAAACAATGAGGACAAGTGTTTGGAGGATACGGCAGAAGATTACTTGAAGGATCTTATCGGAAGAAACC
TCATTATGATAACTAAGAGGAACTCAACCGGGAAGATCAAAGCATGTCGTGTGCATGATCTAATGCTCGATTTCTGCAAG
GAGAAAGCTAAGGAAGATAATTTCCTTTTGTGGCTGAAAAGGTATTACCTCTTTATATGTTTTGATTTAATTAGGATATT
TTCTCTTATTCCTTATCCTACTTATATTCTTGATTCCAGGGATCGTCATTCCAATCCTCCGCGTTTTTATTCTAAAAGGC
CTATGCACCGCCGTTTATCCTTTTGTTCTAATCGGGATGATCTTTCTGAGTGGAAGCCATCAAGCTCACATGCTCGTTCT
ATCTTATTCAGGGAGCTTAGTGATAGTGCATGTTCATCAATGGGACATGCCTCTTTCATCTTTGGCAACTTCAAATATCT
CAGGGTGTTAGACTTAGAGGTGGTTGTTGTAGATTCTTTTCCCACTGAACTTAATCAGCTAAGGTACCTTGCTGTTCAAA
CTACTAAGAATTCTATTCCATCATCTATAGAAAATCTTTGGAATCTTCAAACGTTCATAGTCAAAAGAAATGGAGGACAA
GTATGGTTGCCAGATACTTTTTGGAAGCTGAGTAAGTTGAGATATGTTAGCATTTGTGATGGCGCTTTGTTTGCTTCGCG
TGATGCACCAGAATCCTGTGATGGAAAGTCCTTAAAGCTGGACAATTTGAAAACGTTTTCTTCAATATATATCTCCAGGA
TGAACAATATGGAAAGGATGGTAAGAAGAACACCCAATCTTCGGAAGTTAAGATGCGTATTTGCTGATTTAGGGCGTTGG
GGAAAGAATGAAAATCGGTTTCCTGTATTAGACTCATTATCTCAACTTGAAACGCTAAAAGTAGTCTTCGTTGGTATCTC
GGAGGTAGGTCCTTCAAGATTAAACTTTCCAGAGAATCTCAAGAAACTGACATTATGCAAATTTCCTTTGCCACCTGAGG
AAATTGCAACTATTGCCAAACTTGTCAACCTTGAGGTACTTAAACTGCGACAAGTTGCCTTTGAAATGGGTGAATGGGAA
GTGAGAGATCAGGAGTTTTCTCAGCTCAAACTCTTGGAACTAGAAAATCTCCAACTCTCAAAATGGGAAGTGTCTGAGGA
AGCCTTCGATCGCCTTGAGAAATTGGTTTTGCGTGGATGTTTACATCTCGAAGCCATCCCTGATAGTTTTCAGGAACTAA
GTTGTTTGCGATACATTGAGGTAAAATCATGCAGTGAAGATGTTGCCGACTCAGCTAGGATTATCAAAGAAACAAGAGAG
GGTTATGGCCACAAATGTGACGTTAAAATCTTTTCTTAG
>ST4.03ch04_PGSC0003DMG400029462_2813381_2817571_-
CAGCTTCCATTTGAGGAAGAAAGAAGAAGAATCAGCAGTCATATTGATGATTTCTTAAATGGCTTGAAGAAAATAAAAAA
TGAAAAAATAATTGCTTCATCAAAATTGGATGACATTGAAAAGCTAAGAATGGAGTTGAGATTCCTAAGAACATTTGTTC
TGTTTGGGAATTCCAGTTTGGATTACTTTTATTACAGAATGTCCGAGAAAATAGATGAGTTCGATGAACTTAGTTGCTCA
CTTTTCTATCAAGATGAAGATGATAAATTAATCCTAGCGAAATGCGACATGGAGTGTCTTGCCCCTCTGCTGCTGGAAGA
GATGAAAAGTTATTTTTTGAGTTTGGAGAATGATTATTATGTAGCCGTGACGACTGAAGAGAAAATGTTTCAATATCTCT
TCAGACACCTTCATGATCTACCAAACTATAGTGCTAATTTGCTTCTCCCCTTGATGAGTGACTTCAAGATTCTTCAGCAA
GTATTCCGACATCTGAGAGATTTCTATCCTATCCTCAAGGCCAACAAAGCACACACTGAATATCTCTACCCTTGGCTCCA
ATTGACTGCTGATAGAGTAACCCAATTCTGTTTTGATCTTTGGACTGGAGAGTATAAACGATATTATGATGGTTACCAGG
TCTCTCAATGCTCTTCCAAGATTGCTTCTCTACTCATCGACATAATCCCTCTTGAGCTGGAGGTTTTATACATTTCTACT
TCTAAGCTCATGAAAGAATCAAGGTCAACTGAACTAGAACGGTTTGTTAAGCAAATCCGAAAAGCATCACCAAGGATTCT
TCAAAATTATCTCATTCTTATCCAAGGACACATGGCAGGTGCAGTAGCTGTCAATTACGCTCCAACTCAAAGCATTAATG
TCATGATAGAGTTCCTATTGATCTTTCTCACTGATATACCAAAGCGATATATCCATCTTGACAAATTGAATGATATGTTG
GCACATATTGGACTACTTACAAGGAAGATATCTATTCTGTTGGAGGAGAGCTCTGAGTATAATATCAATGAAGCGGACTT
TTCAGCTTCAGACTTGTTGCAAGAAATTGAACAAATGAAGCGAGATATTAGACAGATTTTTTTGAAAGCTCCAGAGTCAT
CTCAACTTCGCTTTCCTATGGATGATGGTTTCCTCTTCATGAATCTTCTACTCAGACATTTAAATGATTTGCTCATTTCC
AATGCTTATTCAGTTTCTCTCATAAAGAAAGAAATTGGGATGGTGAAACAAAGCCTTGAATTCATAAGATCATCTTTCGA
GAAAGTCAGGCAAACATTGAATGACACTAGCCAAGTAGTTAAAGATTGTTGGGTGCGTGCTTTAGATGTGGCATATGAGG
CAGAACATGTCATTAATTCCATTCTTGTCAGAGATAATGCTCTCTCGCATCTCATCTTCTCACTTCCGAGTGTCACTGAT
AAGATCAAGCTTATCGTGGCAGAAGTCACCAGTTTACAGCTGGAGGATAACAATGGGGATCACCCCCTTGATGCAAAGTC
TTTCGTCGAGCCAATTGAGTCAACCTCATCACCTTTTGTTGAGGTAACAGTAGGTCATGAGAAAGAAGAATCCCAGATCA
TTGGCCAGCTCCTTAATCAACATGAATCTGAGCTTGATGTCATTTCAATTGTCGGAATGCCAGGACTCGGTAAAACTACT
CTGGCCAACAAAGTGTATAACAATACATTAGTTGCTAGTCATTTCAAGATTCGTGCTTGGTGCACTGTTTCCCAAAAGTA
TAACAAGTCAAAGGTGTTGCGGGAGATTCTTCAGCAAGTTGCTAGCTCTGAAGAAAAAGAAAGTGAGGATCACGACCTTG
CTGAAAAGCTAAGAAGAGCATTGTACGATAAAAGGTACCTCATCGTCTTGGATGATGTGTGGGATATTGCAACAGGGGAG
ATGTTAATAGCATGTTTTCCAAAGCTTAAGAGAGGAGATAGAGTTATTTTAACTAGCCGAATTAGTAAGGTAGGTTCGCA
AGTTAAATGTCGTACTGATCCTATTGACCTCCAAGTTTTAACACTTGAAAAAAGTTGGGAACTATTCGAAAAAAGGGTAT
TTGGAGAAGGAAGCTGCCCTGCTGAACTGTCAGATGTTGGACACCAAATAGTTAAGAAATGTAAAGGACTTCCCTTGGCT
ATTGTTTTGATTGCTGGAGTAATTGTTAGAGGAAAGAAAAAGGAAAAGAATTTGTGGCTTAAGATTCAACATAATCTGGA
TTCCTTTATTTCTGCCAACATCAATTTGCAGATGATGAAGGTTATGCAATTAAGTTATGACCATTTACCATGCCACCTGA
AGCCGTTGTTGCTTTACTTCGCAAGATCTCAAAAGAACAAACGAACTCCGGTCTCTGAGTTAAAGCAGTTGTGGATGGCC
GAAGGGTTTGTGGATTATGATATCCCATCCAAGGGTAGTTTAGAGGAAGCAACTCAAAGATACTTGGATGCTTTAGTTTC
CAGTAGCCTGATAATGGTGGATCAAACCCACTCCAAGAAGAGTATGCCTTTTTCTGTTAGGATCAAGGTTTGCTATGTGC
ATGATGTTGTGCACGATTTTTGTTCAGAAAAAGCTAAAAAGGAAAAGTTTTTCAAGTTAATGAATCCAGGTGCACGATTT
CATGCTTCGGATTTCCTACATCATCGTCTAACCATTCATATTGACGACAGTCAACTCCATAAAAAATGTGTTTTGTTCAA
TTTTAATAAGTGTTCAGCTGGTAGTAAGCATCTCATATCTTTGGAAGTTAGCGGTTCACTTCTTAACTCCAGCTATATCT
GCCATACAAGATCCTTTGGACTTGCTAGAGTGTTGCAACTGGATAGCATTATTCTGGAAGATTCTTTAATGGAAGAAATA
GGCTCACTATTTCATTTGAGGTTCTTAAGGATTCGGACTCGAGATGTAAAAGCTATCCCAGTGTCGTGGTTGAACCTCCA
GAATCTGGAAACTTTGTTGATCAATACTAGATATTCCACCATGGTATTACTGCCCGGAATATTCAAACTGTCAAAGCTGA
AACATGTGAAAATTGACATGAGTTCTTTCTTTGAAGAGGATGTAATGGATGTGGACAATATTATGCATCAACCAAGTAGA
ATATTGGAAGCTGAGAATTCAAAGTTAGAAGACTTGACAACTTTATCTAAAGTTGATATCTCATATACTGAAGCCACGAG
TGATGTTCTGGAGAAGTTCCCAAATCTTCACCACCTTCATTGCCACATCAAGGAACCGATAGATCCTCCTACACATTGCG
ATTGGTTTCCCAAGTTTGATGTCCTTAATAAACTTAAATCACTCATTGCAATATATGAGAATTCCGGCTATCCTGACAAA
ATCCGACAACCCAATGAATATTACTTCCCTAACAGCTTGAAAGAGTTACGGTTGTCTGGTTTTTCCCTGAGACCTGATTT
GTTGTCAGCAATCGCGGCATTGCCTCAGCTTGAAATTCTGGAGTTTGTCAGCTGTAATTTCGTGGAGGACAAGTGGGATG
CAAGTGAGCACATCTATCAACGTCTTAAGACTTTGTCTATGCGAGTGGTCAACCATTCGGAATGGGAAGTTGATACGGAA
ACCTTTCCCAAGCTTGAGGAATTAATACTAGAAGATTGTTACAAGCTTAGGGAGATCCCTTGTGCATTTATGGATATACA
CACTTTAAAGTCCATTCATTTAAATAATAATAAGCGTGAGCTTGGAGATTCAGCCATTGAGATTAAGAAACAAGTAGAAG
CTTTCACAGGAGAGGACAGACCTCAAGTCCATATAGATATGAAGAAGAAGCTGAAGAAGAGGCTGAAGAAGAAGCTGAAA
GAAGAGGTAATTAATTCTTATATCGTTACCCCTACATACATATATACATTTAATTTAAATCATACTATATATGATTTGCA
GAATGCCCAAAGGACTCAAGGATAG
>ST4.03ch04_PGSC0003DMG400029460_2834773_2838162_-
ATGGATAGTCTTGTCCCTCTGCTGCTGGAGGAGATGGAAAGTTATTTAAGTTTGAAGAATGATAATTATGTAGCAATGAC
CACAGAGGAGAAAATGTTTGAATACCTCTTCACAAACCTCCATGATCTACCAAACTATTCTTCTGATTTGATTCTCTCGC
AGATGACTGACTACAACACTCTTCGCCAAGTATTTCGTCGTCTGACAGATTTCTATCCTATCCTCCTGGCCAACAAAACA
ACTACCACTCAATATCTCTTTCCTCGCTTCCAATTCATCGCCCATACATTTCTACAATTCCATTTTGCTATTTGGACTGG
AAACTATAATCCCTCATCCAAAGTCTCTGAATACTCTTCCAACGTCACTTCTCTACTGATCGACATAATCCCTCTTGAGC
TGGAGGTTCTATACATTTCTACTTCTAAGCTCATCAAAGAATCAAAGTCAACTCATCAACTAAAACGGTTAGTGAAGCAA
ATCCTAAAAGCATCTCCAAAGATTCTTCAAAATTATCTCATTCATCTCCAAGGACGCATGGTAGCTGTCAATTACTCTCA
AACTCAAAGTATTAATGCCATGATCGAGTTCCTATTGATCTTTCTCACCGATATACCAAAGCGCTTTATCCATCCTGACA
AATTGAACGATATGTTGGCACATGTCGGACTACTTACAAGGAATCTATCTATTCTCATGGAGGAGAGCTCTAATATGAAT
GAAGCAGACTTTTCAGCTCCAGACTTGTTGCAAGAAATTGAACGAATGAAGGGAGATATCAAACAGAATTTTTTGAAAGC
CCCGGATCAGTCATCTCAACTCTGCTTTCCTATGGATGATGGTTTCCTCTTCATGAATCTTCTACTCAGACATTTAAATG
ATTTGCTCATTTCCAATGCTTATTCAGTTTCTCTCATAAAGAAAGAAATTGGAATAGTGAAACAAAGCCTTGAATACCTA
ACATCATCTTTCAGGCAAACATTGGATGACACCAGTGGAGTAGTTAAAGATTGTTGGGTGTGTGCTTTAGATGTGGCATA
TGAGGCAGAACATGTCATTAATTCCATTCTTGTCAGAGATAATGCTCTCTCGCATCTCCTTTTCTCACTTCCGAGTGTCA
CTGATAAGATCAAGCTTATCGTGGCAGAAGTCACCAGTTTACAGCTGGAGGATAAGAATGGGGATGACCCTATTGATGCA
AAGTCTTCCGTCGAGCCAATTGAGTCAACCTCATCATCTTTTGTTGAGGTAACAGTAGGTCATGAAGAAGATGAAGCCAA
GATGATTGACCAGCTCCTTGATAAACATGAATCCGAGCTTGATGTCATTTCGATTGTCAGAATGCCAGGACTCGGTAAAA
CTATTCTGGCCAACAAAGTGTATAACAATACATTAGTTGCTACTCATTTCAATGTTCGTGCTTGGTGCACTGTTTCCCAA
AAGTATAACAAGTCAAAGGTGTTGCGGGAGATTCTTCTACAAGTTACTGGCTCGGGAGGAAAAAAAAGGGTATTTGGAGA
AGGAAGCTGCCCTGCTGAACTGTCAGAAGTTGGACACCAAATAGTTGACAAATGTCAGGGGCTTCCTTTGGCTGTTGTTT
TGATTGCTGGAGTAATTGTTAGAGGAAAGAAAATGGAAAATGATTTGTGGCTTAATATTCAAGATAATTTGGATTCCTTT
ATTTCTGCCAACATCAATTTGCAGATGATGAAGGTTATGCAATTAAGTTATGACCACTTACCATACCACCTGAAGCCGTT
GTTGCTTTACTTTGCAAGATCTCGAAAGAGCAAACGAACTCCAGTCTCTAAGTTGATGCAGTTGTGGATGGCTGAAGGGT
TGGTGAACCATGATATCCCATCCAAGTGTAGTTTAGAGGAAGCAACTCAAAGATACTTGGATGCTTTAGTTTCCAGTAGC
CTGATAATGGTGGATCATATGCTCTACAAGAAGAATATGCCTTTTTCTGTTAGGATCAAGGTTTGCTATGTGCATGATGT
TGTGCACGATTTTTGTTCTGTAAAAGCGAAAAAGGAAAAGTTTCTCAAGTTAATCAATCCAGGTGCTCGATTTCACGCTT
CTTATTTCCTACACCATCGTCTAACCATTCGTACTGACAACAACCAACTCCACAAAAAATGTGTTTTGTTCAAGTCTAAA
AAGTGTTCAGTTGGGAGTAAGCATCTCGTATCTTTGAAAGTTAGCGGTTCACTTCTCCACTCCAGCTATATCTGTCACAC
AAGACCCTTTGGACTTGTTAGAGTATTGCAACTGGATAGCATTGAGTTGAATGATTCTTTAATGGAAGAAATTGGCTCCC
TATTTCATTTGAGGTTCTTAAGGATTCGGACTCGAGGTGTAAAAGCTATCCCAGTGTCGTGGTTGAACCTCCAGAATCTG
GAAACTCTGTTGATCAGTACTGGATATTCCACCATGGTATTACTGCCCAGAATATTAAAACTGTCAAGCAGAGGAAGAGG
ATGCGGACAATATTATGAATCAACCAAAGTTAGAAGACTTGACAACTTTATCCAAAGTTTTTAATCTTCATACACTGAAG
CCACGAGTGATGCTCTGGAGAAGTTCCCGAATCTTCAGCACCTTCATCGCATCATTGTGGAACCGCGGTACCCTCTTACT
CCTACACACGGCGATTGGTTTCCCAAGCTTGATGTTCTTAATAAACTTGAATCACTCTTTGCAAAATACAGGATGCCCAA
AGAGTACTTATTTCACACCGAGTCAATCTACCAAATACCACATCCCAATGAATATCACTTCCCTAGTAGCTTGAAAGAGT
TACGGTTGAATTTATTTCACGTGAGACCTGCTTTGTTGTCAGCAATCGCGGCATTGCCTCACCTTGAAATTCTGGTGATT
ATCGACTCTGATTTCGTGGAGGGTAAGTGGGATGCAAGTGAGGACATGTATCAAAGTCTTAAGACTTTGACATTGCGAAT
GGTCAACCTTTCAGAATGGCAAGTTGATAGGGAAACTTTTCCCAAGCTTGAGGAATTAATAGTAGAATACTGTGAGGAGT
TTACGGAGATCCCTTGTGCATTCGCGGATATAGATACTTTAAAGTTCGTTCATTTAACAAATATTAACAGTCAGGTTGTA
GATTCAGCCATGGAGATTAAGAAAGATGTAATTGATTTCGCAGGAGAGGACAGACTTCATGTCCATATATTCCATTGCTA
A
>ST4.03ch04_RDC0001NLR0027_2867149_2876125_-
atggaattgagattcctaagaacatttgttctgtttgggaattcgagtttggattatttttattccagcatgtccgagag
aatagacaagttctatgaacttagttgctcacttttctatcaagatgaagatggcaaattaatcctagcgaaatgcgaca
tggagtgtcttgcccctctgctgctggaagagatgaaaagctatttttggagtttggagaatgattattatgtagccatg
acgactgaagagaaaatgtttcaatatctcttcagacaccttcatgatctaccaaactatcgtgctaatttgcttctccc
cttgatgagtgtcttcaatattcttcagcaagtattccgacatctgagagatttctatcctatcctcaaggccaacaaag
caaacactgaatatctctacccttggctccaattgactgctgatagagtaacacaattctgttttgatctttggactgga
aagtataaacgatattatgatggttacaaggtgtgtgacgacgtctctcaatgctcttccgtgatcacttctctactcat
cgacataatccctcttgagctggaggttcaatacatttgtacttttaagctcatgaaagaatcaaggtcaactgaactac
aaatctttgttaagcaaatcctaaaagcatctccaaggattcttcaaaattatcttattcttctccaaggacgcatggca
ggcgtagtaactgtcaattacactccaactcaaagcattaatctcatgatggagttcctagatctttctaaccgatatac
caaagagctttatccattctggcaaattgaacgatatattggcacatatcagagtacttacaaggaagatgtctattctg
gtctatgttgctcggactcttcaaaagtgccaacgggtgcgtgtcggattcgccaaaagtagtgtatttttggagaatcc
gagacgggtgcggcatcaaaagtgaagagtccgcgcaactaagattctggtgagcaagctgttggaggagagctcagaga
ataatatcaacatagcggatttttcagctccagactttttgcaagaaattgaacgaatgaagggagatatcagacagatt
ttcttgaaagccccagagtcatctcaactttcctttcctatagatgatggtttcttcttcataaatattctattcagaca
tttaaatgatttactcatttccaatgcttattcagtttctctgataaagaacgaaatagggatggtgaaagaatgccttg
aattcctaagatcatcttttgggaaagccaggcaaacattggatgacactagtggagtagttaaagattgttaggtacgt
gttttagatgtggcatatgaggcagaacatgtcattaattccattcttgtcagagataaagctctctcgcatctcatctt
ctcacttccgagtgtcactaataagatcaagcttatcgtgacacaagtcaccagtttacagctggaggataagaatgggg
atgacccccttgaggcaaagtctttcgtcgagccaattgagtcaacctcatcaccttttgttgaggtaacagtaggtcat
gagaaagaagaatccaagatcattggccaactccttaatcaacatgaatctgagcttgatgtcatttcgattgtcggaat
gctaggactcggtaaaactactctggccaacaaagtgtataacaatacattagttgctagtcatttcaagattcgtgctt
ggtgcactgtttcccaaaagtataacaagtcaaaggtgttgcgggagattcttcagcaagttactggctctgaagtaaaa
ggaagtgaggatgaccttgctgaaaagctacgaagagcactgtacgatagaaggtacctcatcgtcttggatgatgtgtg
ggatattgcaacaggggagatgttaatagcatgttttccaaagcttaagagaggagatagagttattttaactagccgaa
ttagtaaggttggttcgcaagttaaatatagtactgatcctatcgacctccaagttttaacacttgaaaaaagttgggaa
ctattcgaaaaaagggtatttggagaaggaagctgccctgctgaactgtcagatgttggacacaaaatagttaagaaatg
taaaggacttcccttggctattgttttgattgctggagtaattgttagaggaaagaaagaggaaaaggatttgtggctta
agattcaagataatctggattcctttatttctgccaacatcaatttgcagatgatgaaggttatgcaattaagttatgac
catttaccatgccacctgaagccattgttgctttacttcgcaagatcacaaaagaacaaacgaactccggtctctaagtt
aaagcagttgtggatggccgaagggtttgtggatcatgatatccgatccaagagtagtttagaggaagcaactcaaagtg
acttggatgctttagtttccagtagcctgataatggtggatcaaatcccctccaagaagagtatgcctttttctgttagg
atcaaggtttgctatgtgcatgatgttgtgcacgatttttgtttagaaaaatctataaaggcaaagtttttcaagttaat
gaatccaggtgctcgatttcatgcttcggatttcctacatcatcgtctaaccattcatatttacgacagtcaactccaca
aaaaatgtgttttgttcaattctaataagtgttcagctggtagtaagcatctcatatctttgaaagttagcggttggcct
cttaactccagctatatctgccatacaagaccttttggacttgctagagtgttgcaactggatagcattattctggaaga
ttctttaatggaagaaataggctccctatttcatttgaggttcttaaggattcgaactcaagatgtaaaagctatcccat
tgtcgtggttgaacctccagaatctggaaactttgttgatcaatactggatattccaccatggtattacttcctataata
ttcaaactgtcaaagctgaaacatgtgaaaattgacatgagttctttctttgaagaggatgtaatggatgtggacaatat
tatgcatcaaccaagtagaatattggaagctgagaattcaaagttagaagacttgacaactttatctaaagttgatatct
catatactgaagccacgagtgatgttctagagaagttcccaaatcttcagcaccttcattgccacatcaaggaaccgata
gatcctcttacacagggtgattggtttcccaagtttgatgtccttgataaacttgaatcactcattgcaatgtacgagaa
tgttggctatcccgagttagcagacaaaatccgacaacccaatgaatattacttccctaacagcttgaaagagttacggt
tgtatggttttcccctgagacctgatttgttgtcattaatcacggcattgcctgagcttgaaattctggagtttattgac
tgtgaattcatagaggacaagtgggacgcaagtgaggatatctatcaaagtcttaaaactttgtctatgcaagtggtcaa
tcattcggaatggcaatttgatatggaaacctttcccaagcttgaggaattaagactagaacattgttacaagcttacgg
agatcccttctgcatttatagatatacacactttaaagtccattcatttaactaataataagcgtgagattggagattca
gccattgagattaagaaacaagtagaagctttcacaggagaggacagacctcaagtccatatagaagatttgtatgaaga
agaagatgaagaagagactgaagaagaagatgaagaagaggctgaagaagaagctgaagaagaggctgaagaagaggtaa
ttaattcttatatcgttacccctacatacatatatacttcatttaatttaaatcatactatatatgatttgcagaatgcc
caaaggactcaaggatagaacaacaatgaagaaagA
>ST4.03ch04_PGSC0003DMG400029457_2898617_2904105_-
GAGGTGCCACTTGAGGAAAAAAGAAGAAGAATCAGGAATCTTATTGATGATTTATTGAATGGGTTGAAGAAAATTCAGAA
TGAAGAAGAAGAAGAATTCCTTGATTCAAAATGGTATGACATTGAAAAGCTAAGAATGGAAGTGAGATTCTTAAGAACAT
TTGTCCTGTTTGGGAATTCAAGTTTGGGCAAGGACTTTTATGAGAGGATGTCCAACAAAATAAACAAGTTCAGTGTTATG
ACTCAGTCACTACTTAATGATGAAGTAATTCTAGAGAAATACAACATGGATGGTGTTGTCCCTCTGCTGCTGGAAGAGAT
GCAAAGTTATTTGAGTTTAAAGAACGATAATTATGTAGCAATGACCACAGAGGAGAAAATGTTTGAATACCTCTGGATAG
ACCTTCATGATCTACCAAACAGTACTTCTTATTCGGATGATGACTTTTATGAGAGGATGTCCAAGCAAATAAACATTCTT
CGCCAAGTATTCCGTCGTCTGACAGATTTCTATCCTATCCTCCTGGCCAACAAAACAACTACTACTCAATATCTCTTTCC
TCGCTTCCAATTCATCGCCCGTAAATTTCTACAATTCTATTTTGATATTTGGACTGGAAAGTATAAACCAAGTTATGAAG
CTGATGAGTACTCTTCCAAAGTCTCTTCTCTACTCATCAAGATAATCCCTCTTGAGCTGGAGGTTCTATACATTTCTACT
TCTAAGCTCATAAAAGAATCAACGTCAACTCAATTAAAACGGTTTGTGAAGCAAATCCTGAAAGCATCTCCAAAGATTCT
TCAAAATTATCTCATTCATCTCCAAGGACGCATGGTAGCTGTCAATTACTCTCAAACTCAAAGTATTAATGTCATGATCG
AGTTCCTATTGATCTTTCTCACCGATATACCAAAGCGCTTTATCCATCCTGAAAAATTGAACGATATGTTGGCACATGTC
GCACTACTTACAAGGAAGATATCTACTCTCATGGAGGAGAGCTCTAATATGGATGAAGCAAATTTTTCAGCTCCAGACTT
GTTGCAAGAAATTGAACGAATGAAGGGAGATATCAAAAAGATTTTTTTGAAAGCCCCGGATCAGTTTCATGTGGATGATG
GTTTCCTCTTCATGAATCTTCTACTCAGACATTTAAATGATTTGCTCATTTCCAATGTCTATTCAGTTATGCTGATAAAG
AAAGAAATTGGGATGGTGAAAGAAAGCCTCGAATTCCTAAGATCATCTTTCATGAAAGTCAGGCAAACATTGGATGACAG
TAGTGGAGTAGTTAAAGATTGTTGGGTGCGTGCTTTAGATGTGGCATATGAGGCAGAACATGTCATTAATTCCATTCTTG
TCAGAGATAAAGCTCTCTCGCATCTCATCTTCTCACTTCCGAGTGTCACTGATAAGATCAAGCTTATCGTGGCAGAAGTC
ACATGTTTACAGCTGGAAGATAAGAATGGGGATGGCCCCCTTGATGCAAAGTCTTCCAACGAGCCAATTGAGTCAACCTC
GTCATCTTTTGTTGAGGTAACAGTTGGTCATGAAGAAGATGAAGCCAAGATGATTGACCAGCTCCTTGATAAACATGAAT
CCGAGCTTGATGTCATTTCCATTGTCGGAATGCCAGGACTCGGTAAAACTACTCTGGCCAACAAAGTGTATAACAATACA
TTAGTTGCTAGTCATTTCAAGATTCGTGCTTGGTGCACTGTTTCCCAAAAGTATAACAAGTCAAAGGTGTTGCGGGAGAT
TCTTCAGCAAGTTGATAACTCTGAAGAAAACGAAAGTGAGGATCACGACCTTGCTGAAAAGCTACGAAGAGCATTGTACG
ATAAAAGGTACCTCATCGTCTTGGATGATGTGTGGGATATTGCAACAGGGGAGATGTTAATAGCATGTTTTCCAAAGTTT
AAGAGAGGAGATAGAGTTATCTTAACTAGCCGAAATAGTGAGGTAGGTTTGAAACTGAAATGCCATAGTGATCTTCTCTG
CCTTCAACTTTTAACATTTGGAAAAAGTTGGGAGTTATTCGAAAAAATGGTATTTGGAAAAGAAAGCTGCCCTGCTGAAC
TGTTGGATGTTGGACACCAAATAGTTAAGAAATGTCAAGGGCTTCCTTTGGCTGTTGTTTTGATTGCTGGAGTAATTGTT
AGAGGAAAGAAAGAGGAAAAGGATTTGTGGCTTAAGATTCAACATAATTTGGATATTTCTGCCAACAACAATTTAGAGAT
TATGAAGGTTATGCAATTAAGTTATGACCATTTACCATACCACCTGAAGCCGTTGTTGCTTTACTTTGCAAGATCTCGAA
AGGGCAAACGAACTCCAGTCTCTAAGTTGATGCAGTTGTGGATGGCTGAAGGTTTTCTGGACCATGATATCCGATCCAAG
AATAGTTTAGAGGAAGTAACTCAAAGTTACTTGGATGCTTTAATTTCCAGTAGCCTGATAATGGTGGATCATATCAAGGG
GAGTCACCCATTTTTTGTAAAGATCAAGGTTTGCTATGTGCATGATGTTGTGCATGATTTTTGTTCAGTAAAAGCGAAAA
AGGAAAAGTTTTTCACGATAATCAATCCGGGTAATCGATTTCATGTTTCTGATTTCCTACACCATCGTCTAACCATTCAT
ATTGAGGAGGGCCAACTCCACAAAAAATGTGTTTTGTTCAAGTCTAAGAAGTGTTCATTTGGTAGTAAGCATCTCATATC
TTTGAAAGTTAGCGGTTCGCTTCTCCACTTCAGGTATATCTGTCATACAAGACACTTTGGACTTGTTAGAGTGTTGCAAC
TGGGTAGCATCCTTTTGAAAGATTTTTTAATGGAAGAAATAGGGTCCCTATTTCATTTGAGGTTCTTAAGGATTCATACT
CTTAATGGAAAAGCTATCCCAGAATCGTGGTTGAACCTCCAGAATCTGGAAACTCTGTTGATCAATACTGGAGATTCCAC
CATGGTATTACTGCCCAGAATGTTACAACTGTCAAAGCTGAAACATGTGAAAATTGACATGAGTTGTTTCTTTGAAGAGG
AAGAGGACGCGAAAAAAATCCAAAGTAGAATATTGAAAGGTGAGAATTCAAAGCTGACAACTTTATCCCAAGTCAATATC
TCATATTCTGTAGGCACGAATGATGCTCTGGAGAAGTTCCCAAATCTTCAGCACCTTGATTGCACCATAGTGGAAGCGCA
GCACCCTCCTACCCAGGACGATTGGTTTCCCAAGCTTGATGTGCTTAATAAACTTGAATCATTCATAGCAATATACTGTT
GCCCCGAGTTAATCCCTCAACCCAAAAAATATCACTTCCCTAGCAGCTTGAAAGAGTTACGGTTGTATCGGTTTACCATG
ACACCTGCTTTGTTGTCTGCAATCGTGGCATTACCTCAGCTTGAAATTCTGGCGATTATCGACTCTGATTTAGTGAAGGA
TAAGTGGTATGCAAGTGAGGGCATGTATCAAAGTCTTAAGACTTTGAGTTTGCGACTGGTCAACCTTTCAGAATGGGAAG
TTAATAGGGGAGCTTTTCCCAAGCTTGAGGAATTAATACTAGATAATTGTTACAAGCTTACGGAGATCCCTTGTGCATTT
GCGGATAGAGAAACTTTAAAGTCCATTCATTTAATGAATATGAACCGTGAGGTTGAAGATTCAGCCATTGAGATTAAGAA
ACAGATAATAGAATTCGCAGGAGAGGACAGACTTCAAGTCCATTTATCAGATGTGTTGTATGAATTATAG
>ST4.03ch04_RDC0001NLR0028_2920156_2927676_-
ATGGCAGATGCAGTAGCTGTCAATTACGCTCCAACTCAAAGCATTAATGTCATGATAGAGTTCCTATTGATCTTTCTCAC
TGATATACCAAAGCAATTTATCCATCATGACAAATTGAATGATATGTTGGCACATGTTGGGCAACTTGCTAGGAAGATAT
CTATTCTGGTGGAGGAGAGCTCTGAGAATAATATCAATGAAGCGGACTTTTCAGCTTCAGACTTGTTGCAAGAAATAGAA
CAAATGAAGCGAGATATTAGACATTTTTTTGAAAGCTCCAGAGTTATCTCAACTTTGCTTTCCTATGGATGATGGTTTCC
TCTTCATGAATCTTCTACTCAGACATTTAAATGATTTGCTCATTTCCAATGTCTATGCAGTTTCTCTCAAAAAAAAAGAA
ATTGGGATGATGAAAGAAAGCCTTCAATTCCTAACATCATCTTTCAGGCAAACATTGGATGACAGTACTAGTGGAGTAGT
TAAAGATTGTTGGGTGCGTGCATTAGATGTGGCATATGAGGCAGAACATGTCATTAATTCCATTCTTGTCAGAGATAAAG
CTCTCTCCCATTTAATCTTCTCACTTCCGAGGATCACTGATAAGATCAAGCTTATCGTGGCAGAAGTCACCGGTTTACGG
CTGGAGGATAAGAATGGGGATCACCCCCCTTGATGCAAAGTCTTCCATCGAGCCAATTGAGTTAACCTCATCACCTTTTG
TTGAGGTAACAGTAGTTCATGAGAAAGAATCCCAGATCATTGACCAGCTCCTTGATGAACATGAATCCGAGCTTGATGTC
ATTTCTATTGTCGGAATGCCAGGACTCAGTAAAACTACTCTGGCCAACAAAGTGTATAACAATACATTAGTTGCTAGTCA
TTTCAAGATTCGTGCTTGGTGGACTGTTTCCCAAAAGTATAACAAGTCAAAGGTGTTGCGGGAGATTCTTCAGCAAGTTA
CTGGCTCTGAAAAAGGAAGTGAGGATGACCTTGCTGAAAAGCTACAAAGAGCGCTGTACAATAAAAGGTACCTCATCGTC
TTGGATGATGTGTGGGATATTGCAACAGGGGAGATGTTAATAGCATGTTTTCCAAAGCTTAAAAGAGGAGATAGAGTTAT
TTTAACTAGCCGAATTAGTAAGGTAGGTTCGCAAGTTAAATGTCGTACTGATCCTATCAACCTTCAAGTTTTAACACCTG
AAAAAAGTTGGGAACTATTCGAAAAAAGGGTATTTGGAGAAGGAAGCTGCCCTGCTGAACTGTCAAATGTTGGACACCAA
ATAGTTAAGAAATGTAAAGGACTTCCCTTGGCTATTGTTTTGATTGCTGGAGTAATTGTTAGAGGAAAGAAAAAGGAAAA
GAATTTGTGGCTTAAGATTCAACATAATTTGGATTCCTTTATTTCTGCAAACATCAATTTGCAAATGATGAAGGATATGC
AATTAAGTTATGACCATTTACCATGCCACCTGAAGCCGTTGTTGCTTTACTTTGCAAGATCTCAAAAGAACAAACGAACT
CCGGTCTCTAAGTTAAAGCAGTTGTGGATGGCCGAAGGGTTTGTGGATCATGATATCCGATCCAAGAGTAGTTTAGAGGA
AGTAACTCAAAGTTACTTGGATGCTTTAGTTTCCAGTAGCCTGATAATGGTGGATCAAGTCCCCTCCAAGAAGAGTATGC
CTTTTTCTGTTAGGATCAAGGTTTGCTATGTGCATGATGTTGTGCACGATTTTTGTTCAGCAAAATCTAAAAAGGCAAAG
TTTTTCAAGTTAATGAATCCAGGTGCTCGATTTCATGCTTTGGATTTCCTACATCATCGTCTAACAAAAAATGTGGTTTG
TTCAATTCTAATAAGTGTTCAGCTGGTAGTAAGCATCTCATATCTTTGAAAGTTAGCGGTTCACTTCTTAACTCCAGCTA
TATCTGCCATACAAGACCCTTTGGACTTGCTAGAGTGTTGCAACTGGATAGCATTATTCTGGAAGATTTTTTAATGGAAG
AAATAGGCTCCCTATTTCATTTGAGGTTCTTAAAGCTTTGGACTCTTGACAATACACAATATTCCACCATGGTATTACTG
CCCATAGTATTCAAACTATCAAAGCTAAAACATGTGAAAATTGACAGGAGTTCTTTCTTTGAAGAGGAAGAGGAAATGGA
TGCGGACAATATTATGCATCAACCAAGTAGAATATTGGAAGCTGAGAATTCAAAGTTAGAAGACTTGACAACTTTATCCA
AAGTTGATATCTCATTTACTGAAGCACGAGTGATGTTCTGGAGAAGTTCCCAAATCTTCAGCACCTTCATTGCTACATCA
AGGAACCGATAGATCCTCCTACACACCGCGATTGGTTTCCCAAGTTTGATGTCCTTAATAAACTTGAATCACTCATTGCA
ATGTACGAGAATGCCGAATATCCTGATAAAATCCGACAACCCAATGAATATTACTTCCCTAACAGCTTGAAAGAGTTACG
GTTGAATGGTTTTCCCCTGAGACCTGATTTGTTGTCAGTAATCGCGGCATTGCCTGAGCTTGAAATTCTGGAGTTTATTT
ACTGTGAATTCGTAGAGGACAAGTGGGACGCAAGTGAGGACATCTATCAAAGTCTTAAGACTTTGTCTATGCGAATGGTC
AATCATTCGGAATGGCAAGTTGATATGGAAACCTTTCCCAAGCTTGAGGAATTAAGACTAGAACATTGTTACAAGCTTAC
GGAGATCCCTTCTGCATTTATAGATACACACACTTTAAAGTCCATTCATTTAACTAATACTAAGCGTGAGCTTGGAGATT
CAGCCATTGAGATTAAGAAACAAGTAGAAGCTTTCACAGGAGAGGACAGACCTCAAGTCCATATAGAAGATGTGTATGAA
GAAGAAGATGAAGAAGAGGCTGAAGAAGAAGCTGAAGAAGAAGATGAAGAAGAGGCTGAAGAAGAGGAAATTAATTCTTA
TATCGTTACCCCTACATACATATATACTTCATTTAATTTAAACCATACTATATATGATTTGCAGAATGCCCAAAGGACTC
AAGGATAGAACAACAATGAAGAAAG
>ST4.03ch04_PGSC0003DMG400029506_2943479_2947177_-
ATGGATCTGAGATTCCTAAAAACATTTGTCCTGTTTGGGGATTCAAGTTTGGATGACTTTTATGAGAGGATGTCCAACAA
AATAAACAAGTTCAGTGTTATGACTCGGGGACTACTTAATGATGAAGTAATTCTAGAGAAATACAACATGGATGGTGTTG
TCCCTCTGCTGCTGGAAGAGATGCAAAGTTATTTGAGTTTGAAGAATGATAATTATGTAGCAATGATAACAGAGGAGAAA
ATGTTTGAATACCTCTTCACAAACCTTCATGATCTAACAAACATTACTTCTTACAGGCCGATGTCCACGAAAATAAACAT
TCTTCGCCAAGTATTCCGTCGTCTGACAGATTTCTATCCTATCCTCCTGGCCAACAAAACAACTACTACTCAATATCTCT
TTCCTCGCTTCCAATTCATCGCCCATACATTTCTACAATTCTATTTTTATATTTGGACTGGAAAGTATAAATCAAGTTAT
GATGCTGATGAGTACTCTTCCAAGATTGCTTCTCTACTCATCGACATAATCCCTCTTGAGCTGGAGGTTCTATACATTTC
TACTTTCAAGCTCATGAAAGAATCAAGGTCAACTCAATTAAAACGGTTTGTGAAGCAAATCCTAAAAGCATCTCCAAAGA
TTCTTCAAAATTATCTCATTCATCTCCAAGGACGCATGGTAGCTGTCAATTACTCTCAAACTCAAAGTATTAATGTCATG
ATCGAGTTCCTATTGATCTTTCTCACCGATATACCAAAGCGCTTTATCCATCCTGACAAATTGAACGATATGTTGGCACA
TGTCGCACTACTTACAAGGAATATATCTATTCTCATGGAGGAGAGCTCTAATATCAATGAAGCGGACTTTTCGGCTTCAG
ACTTGTTGCAAGAAATTGAACAAATGAAGCGAGATAGTAGACAGATTTTTTTGAAAGCTCCAGAGTCATCTCAACTTTGC
TTTCCTATGGATGATGGTTTCCTCTTCATGAATCTTCTACTCAGACATTTAAATGATTTGCTCATTTCCAATGCTTCTTC
AGTTTTTCTGATAAAAAAAGAAATTGGGATGGTGAAAGAAAGCCTTGAATTCCTAACAACATCTTTCGGGAAAGTCAGGC
AAACATTGAATGACACTAGTGGAGTAGTTAAAGATTGTTGGGTGCGTGCTTTAGATGTGGCATACGAGGCAGAACATGTC
ATTAATTCCATTCTTGTCAGAGATAAAGCTCTCTCGCATCTCATCTTCTCACTTCCAGATGTCATTGATAAGATCAAGTT
TATCGTGGCAGAAGTCACCAGTTTACAGCTGGAGGCTAAGAATGGGGATGACCCCCTTGATGCAAAGTCTTCTGACGACC
CAATTGAGTTAACCTCATCATCTTTTGTTGAGGTAACAGTAGGTCATGAGGAAGTAGAAGCCCAGATCATTGACCAGCTC
CTTGATGAACATGAATCCGAGCTTGACGTCATTTCGATTGTCGGAATGCCAGGACTCGGTAAAACTACTCTGGCCAACAA
AGTGTATAACAATACATTAGTTGCTAGTCATTTCAAGATTCGTGCTTGGTGCACCGTTTCCCAAAAGTATAACAAGTCAA
AGGTGTTGCAGGAGATTCTTCAGCAAGTTACTGGCTCGGAAGAAAAAGGAAGTGAAGATGACCTTGCTGAAGAGCTACGA
AGAGCACTGTATGATAAAAGGTACCTCATCGTCTTGGATGATGTGTGGGATATTGCAACAAGGGAGATGTTAATAGCATG
TTTTCCAAAGCTTAAGAGAGGAGATAGAGTTATTTTAACTAGCCGAATTAGTAAGGTAGGTTCGCAAGTTAAATGTCGTA
CTGATCCTATCGACCTCCAAGTTTTACTACCTGAAAAAAGTTGGGAACTATTCGAAAAAAGGGTATTTGGAGAAGGAAGC
TGCCCTGCTGAACTGTCAGAAGTTGGATACCAAATAGTTGAGAAATGTAAAGGGCTTCCTTTGGCTGTTGTTTTGATTGC
TGGAGTAATTGTTAGAGGAAAGAAAAAGGAAAAGAATTTGTGGCTTAAGATTCAACATAATTTGGATTCCTTTATTTCTG
ACAACATCAATTTGCAGATGATGAAGGTTATGCAATTAAGTTATGACCATTTACCATGCCACCTGAAGCCGTTGTTGCTT
TACTTCGCAAGATCTCAAAAGACCAAAAGAACTCCGGTCTCTAAGTTAAAGAAGTTGTGGATGGCCGAAGGGTTTGTGGA
TTATGATATCCCATCCAAGGGTAGTTTAGAGGAAGCAACTCAAAGTTACTTGGATGCTTTAATTTCCAGTAGCCTGATAA
TGGTGGATCAAACCCACTCCAAGAAGAGTATGCCTTTTTCTGTTAGGATCAAGGTTTGCTATGTGCATGATGTTGTGCAC
GATTTTTGTTCAGAAAAAGCTAAAAAGGAAAAGTTTCTCAAGTTAATGAATCCAGGTGCTCGATTTCATGCTACGGATGT
CCTACATCATCGTCTAACCATTCATACTGACGACAGTAAAAAATGTGTTTTGTTCAATTTTAATAAGTGTTTAGCTGATA
GTAAGCATCTCATATCTTTGAAAGTTAGCGGTTCACTTCGTCACCCCAGCTATATCTGCGATACAAGATCCTTTGGACTT
GCTAGAGTATTGCAACTGGATAACATTATTCTGGACGATTCTTTAGTGGAAGAAATAGGCTCCCTATTTCATTTGAGGTT
CTTAAGGATTCGAACTCCAGTAAAAGTTATCCCAGTGTCGTGGTTGAACCTCCAGAATCTGGAAACTCTGTTCATCAATA
CTGGAATGTCCACCATGGTATTACTTCCCATAATATTCAAACTGTCAAAGCTGAAACATGTGAAAATTGCCAGGAGTTCT
TTCTTTGAAGAGGAAGAGGAAATGGATGCGGACGATATTATGCATGAACCAAGTAGAATATTGGAAGCTGAGAATTCAAA
GTTAGAAGACTTGACAACCTTATCTGAAGTTGATATCTCATATACTGAAGCCATGAGTGGTGTTCTGGAGAAGTTCCCGA
ATCTTCAGCACCTTCATTGCCACATCAAGGAACCGATAGATCCTCTTACACAGGGTGATTGGTTTCCCAAGTTTGATGTC
CTTCATAAACTTGAATCACTCTTTGCAATGTACGAGAATGTTGGCTATCCCAAGTTAACAGAAAAAATCGGACAACCCAA
TGAATATTACTTCCCTAACAGCTTGAAAGAGTTACGGTTGAATGGTTTTCCCCTGAGACCTGATTTGTTGTCAGTAATCG
CGGCATTGCCTGAGCTTGAAATTCTGGAGTTTATTTACTGTGAATTCGTAGAGGACAAGTGGGACGCAAGTGAGGACATC
TATCAAAGTCTTAAGACTTTGTCTATGCGAATGGTCAATCATTCGGAATGGCAAGTTGATATGGAAACCTTTCCCAAGCT
TGAGGAATTAAGACTAGCACATTGTTACAAGCTTACGGAGATCCCTTGTGCATTTATAGATATACACACTTTAAAGTCCA
TTCATTTAACTAATGTTAAGCGTGAGGTTGAAGATTCAGCCATTGAGATTAAGAAACAGATAGTAGATTTCGCAGGAGAG
GACAGACTTCAACTCCATATATCAGATGTGTTGTATGAATTAGAAGCTGAGGAAGAGGATGAAACAGAG
>ST4.03ch04_RDC0001NLR0029_2966734_2970737_-
ATGGAACTGAGATTCCTAAGAACATTTGTCCTGTTTGGGGATTCAAGTTTGGATGATGACTTTTATTACAGGATGACCAA
GAAAATAAACAAGTTGTGTGGTATGATTTGGTCACTTTTCTATGAAGATAATGATGAAGTAATTCTAGAGAAATACAACA
TGGATGGTGTTGTCCCTCTGCTGCAGGAAGAGATGGAAAGTTATTTAAGTTTGAAGAATAATGTAGCAATTATGAGCACA
GAGGAGAAAATGTTTGAATACCTCTTCACAAACGTCCAATATGATCTACCAAACTATTCTTTTTATTTCTTTGAATATCT
CGGTCGTCAAACTGACTGCAACATTCTTCGCCAAGTATTCCGTCATCTGACAGATTTCTATCCTATCCTCCTGGCCAACA
AAACAACTACTACTCAATATCTCTTTCCTCGCTTCCAATTCATCGCCCATACATTTCTACAATTCTATTTTGATATTTGG
ACTGGAAACTATATATCACGTTCTGATTACTATTACAACAAAAAAGTCTCTGAATGCTCTTCCAAAGTATCTTCTCTACT
GATCGACATAATCCCTCTTGAGCTGGAGGTTCTATACATTTCTACTTCTAAGCTCACGAAAGAATCAAGGTCAACTGAAC
TAAAAAGGTTTGTTAAGCAAATCCTAAAAGCATCTCCAAAGATTCTTCAAAATTATCTCATTCATCTCCAAGGACACATG
GTAGGTGCAGTAGCTGTCAATTACTCTCAAACTCAAAGTATTAATGTCATGATCGAGTTCCTATTGATCTTTCTCACCAA
TATACCAAAGCGCTTTATCCATCCTGACAAATTGAACGATATGTTGGCACATGTCGCACTACTTACAAGGAAGATATCTA
TTCTCATGGAGGAGAGCTCTGAGAATAATATCAATGAAGCGGACTTTTCAGCTCCAGACTTGTTGCAAGAAATTGAACAA
ATGAAGGGAGATATCAAACGGAATTTTTTGAAAGCCCCGGATCAGTCATCTCAACTTTGCTTTCCTATGGATGATGGTTT
CCTCTTCATGAATCTTCTACTCAGACATTTAAATGATTTGCTCATTTCCAATGCTTATTCAGTTTCTCTCATAAAGAAAG
AAATTGGGATGGTAAAAGAAAGCCTTGAATTCATAAGATCGTCTTTCAAGAAAGTCAGGCAAACATTGGATGACAGTACT
AGTGGAGTAGTTAAAGATTGTTGGTTGCGTGCTTTAGATGTGGCATATGAGGCAGAACATGTCATTAATTCCATTCTTAT
CAGAGATAAAGCTCTCTCACATCTCCTCTTCTCACTTCCGAGGGTCACCGATAAGATCAAGCTTATCGTGGCAGAAGTCA
CATGTTTACAGCTGGAAGATAAGAATGGGGATGATCCCCTTGATGCAAAGTCTTCCTACGAGCCAATTGAGTCAACCTCG
TCATCTTTTGTTGAGGTAACAGTTGGTCATGAAGAAGATGAAGCCAAGATGATTGACCAGCTCCTTGATAAACATGAATC
CGAGCTTGATGTCATTTCCATTGTCGGAATGCCAGGACTCGGTAAAACTACTTTGGCCAAAAAAGTGTATAACAATACGT
TAGTTGCTAGTCATTTCAATGTTCGTGCTTGGTGCACTGTTTCCCAAAAGTATAACAAGTCAAAGGTGTTGGGGGAGATT
CTTCAGCAAGTTACTGGCTCGGGAGGAAAAGAAAGTGAGGATGGCCTTGCTGAAAAGCTACGAGTAGCACTGTACGATAA
AAGGTACCTCATCGTCTTGGATGATGTGTGGGATATTGCAACAGGGGAGATGTTAATAGCATGTTTTCCAAAGGTTGAGA
GAGGAAATAGAGTTATCTTAACTAGCCGAAGTAGTGAGGTAGGTTTGAAAGTTAAATGCCATAGTGATCCTCTCCACCTT
CAACTTTTAACAACTGAAAAAAGTTGGGAGTTATTTGAAAAAAGGGTATTTGGAGAAAGAAACTGCCCTGCTGAACTGTC
GGAAGTTGGACACCAAATAGTTGAGAAATGTTAAGGGCTTCCATTGGCTGTTGTTTTGATTGCTGGAGTAATTGTTAGAG
TAAGGAAAGGAAAGAAAGAGGAAAAGGATTTGTGGCTTAAAATTCAACATAATTTGGATTCCTTTATTTTTGCCAACATC
AATTTGGTTATGCAATTAAGTTATGACCATTTACCATACCACCTGAAGCCGTTGTTGCTTTACTTTGCAAAATCTCGAAA
GAGCAAACGAACTCCAGTCTCTAAGTTGATGCAGTTGTGGATGGCTGAAGGGTTGGTGGATCATGATATCCCATCCAAGT
GTAGTTTAGAGGAAGCAACTCAAAGTTACTTGGATGCTTTAATTTCCAGTAACTTGATAATGGTGGATCATATCCTCAAC
TGGAAGAGAAAGTTTTTTTCTGTTAGGATTAAGGTTTGCTATGTGCATGATGTTGTGCACGATTTTTGTTCAGTAAAAGC
GAAAAAGGAAAAGTTTCTCAAGTTAATCAATCCAGGTGCTCGATTTCATGCTTCTGATTTCCTACACCATCGTCTAGCCA
TTCATACTGAGGCGGGCGAACTCCACAAAAAATGTGTTTTGTTCAATTCTAAAAATTGTTCAGTTGGTAGTAAGCATCTC
ATATCTTTGAAAGTTAGCGGTTCGCTTCTTAACTCCAGGTATGTCTGTCACACAAGACCCTTTGGACTCGTTAGAGTGTT
GCAACTGGATAGCATTGTTTTGGAAGATTCTTTAATGGAAGAAATAGGGTCCTTATTTCATTTGAGATTCTTAAGGATTC
GGACTCAAGGTGTAAAAGCTATCCCAGTGTCGTGGTTGAACCTCCAGAATTTGGAAACTCTGTTGATCAATACTGGATCT
TCCACCATGGTATTACTGCCCAGAATATTAAAACTGTCAAAGCTGAAACATGTGAAAATTGACATGAGTTCTTTCTTTGA
AGAGGAAGAGGAGGAGGACAATATCCAAAGTAGAATATTGGAAGGTGAGAATTCAAAGCTGACAACTTTATCCCATGTTG
ATATCTCATATTTTGAAGGCACGAATGATGCTCTGAAGAAGTTCCCAAATCTTCAACACCTTGAGTGCATCATCTGGATA
CCCAAGGATCCTCTAACACACGATGATTGGTTTCCCAAGTTTGATGTCCTTAACAAACTTGAATCACTCTTTATAGCATA
CGAATGGATTGATTATGTTTATCCCAATGAATATCACTTCCCTAGCGGCTTGAAAGAGTTACGGTTGTTTGGTGTTCACG
TGAGACCTGCTTTGTTGTCAGCAATCACGGCATTGCCTCAGCTTGAAATTCTGGCGATTATGTTCTCTGATTTCGTGGAG
GATAAGTGGTATGCAAGTGAGGACATCTATCGAAGTCTTAAGACTTTGAGTTTTCAAATGGTCAACCTTTCAGAATGGCA
AGTTGATAAGGAAACTTTTCCCAAGCTTGAGGAATTAAAACTAGAATACTGTGAGGAGTTTACGGAGATCCCTTGTGCAT
TTGCGGATATAGAAACTTTAAAGTCCATTCATTTAATGATTGTGAACCGTGCGGTTAAAGATTCAGCCATTGAGATTAAG
AAACAGATAATAGATTTCGCAGGAGAGGACAGACTTCAAGTCTATTTATCAGGTGTGTTGTATGAATTAGAAGCTGAAGA
AGAGGATGAAACAGAGGTAATTAATTTATTACATCTTTACCCCTACATACATATATACTTCATTTAA
>ST4.03ch04_PGSC0003DMG400029505_2981078_2987474_+
ATGGATCCGTTTACGGCCGCTGCATTAACCACGGCGGTGACAGCCACCGTGAGCCTTCTGGTGGAGAACTTGTCGCATCT
TATAAGTTATAATTGGAAGTTGTATACAGGATTGAAGAAATCGTGTGAAGATTTGTTTGATGAAGTGAAGCGATTAAATG
CATTCTTAGTTGATAACGCGAATCAGAGAAGTAATAGTACGCAATGGGAGGTACTAGTCGATAAAATTCGACGTACAGTA
TATAAAGCAGAGGATGTTGTTGATAAATTATTGATTCAGGCCAAGATAGACCAAGAGAGTAGTATAGCTAAAAAATTGAT
TCACAAAACTTACAAAAACAGGAATTTTACAGAGGAAATCAATGAGATACTTGAAGAGGTGAGGAAAATTCTTGATGAAA
ATCAACATTTGTTTGAGGCCAACCCAATGATTGATCATCATGCTGAAAAAGTTGTCCAGGAGGAACAGGTTCGTTTATCA
AGACAAGTACTGTTAATAACTTGTTTGTCCATCTTAAAGGGTTCGTCATTGGAAAATCACGAAGTGGTTGGATTTGATGA
GGAAGCAGCAAAAGTGATCAATCGTCTGGTTGAAGGAGTAGAGTGTCTAGATGTTATCCCGGTTGTAGGAATGCCGGGAC
TTGGTAAAACCACACTGGCAAGAAAAATCTATAATGATCCTAAGATTTCGCGAGAATTTTTCAGTTACATTTGGGTTTTC
ATCGGACAATCAACGTGTGTAAAACGGGATATCCTTTTTAATATTCTGAAAAAGTTCACAAATTCCGTTGATGAATTCAA
AAACAGAAATGAGGCAGACATAACTCAGGAAATACGTAAGCGCGTGGCTAATGGAGGTAAATGTCTCATTGTCTTGGATG
ATGTGTGGGATCCAAATGTTGTAGATTTTGTCAAGACAGTTTTCCCTGATAATAAAAAAGCCCACAGGATCATGATGACC
ACTCGACACGAAGACATTGCTAGATCTGTCAATAAATATCCCCACAATCTGAAATTTCTGGATGGAGATGAAAGTTTCCA
GCTGCTAGAAAAGAGAGCTTTTGGCGTTAGCCGTTGTCCTGTTGAGTTAGTAGAACATGGAGAAGCCATTGTAGCAAAAT
GTAGTGGAGTACCACTTACAATTGTGGTAATTGCAGGAGCTTTAAGAGGTCGTACGAGCGAAATTGATTGGAAAGTAGTT
AGAGAAAATGTGGGGAAGCACCTTTTAGAAGACAAACGTCAGAGATGTTTGAATGTTGTGAGACTGAGTTACAATCATTT
GCCTCAAGAAAAAAAGGCTTGCTTCTTGTATTTTGGTGCCTTTCCTCAAGGATTCGATATCCCTGCTTGGAAATTGATTC
GACTCTGGATTGCCGAGGGACTCATAATGTCCAAGTTATCAGGCATTGAAATTGAAGATATAGCAGAGTATTATCTGAAT
GACTTTGCCAACCGGAACTTAGTGATGGTAACAGGAAAGAGGTCTAATGGTCGAATAAAAACTTTTCGTGTTCACGACAT
GTTACATGAGTTCTGCGTTGAAGAGGGTACTAGATTGACTCTTTTCAAACAAGTATGTCTCACATCTGATCAAGACATAC
AAAACTCAATTACTTGTCGTCGAGTGTCTATTCAATCATCTGTTCCTCAAAATTTCATCTCAAAAAAGACAGTTGAAGAA
CATGTTAAGTCATTGTTATGTTTTTCCTCAAAACAAAAACAAGTTGACTTTTCTAATATCGATGTCAAACTCATCCCTAA
CGCATTTCCACTTATGAGAGTCTTAGACATTGAATCCCTCAAGTTTAGTATTCCCAGGGAATTTTACCAGCTATTGCACT
TGAGGTATATTGCTATCTCAGGTGAGTTCAAGGAACTTCCTAAACTCTTCACTTCTTTCTGTAATGCACAAACTCTTATT
CTGAATACTTCCAAGCCCACCCTTGATATAAAAGCTGACATATGGAACATGCCACGTTTACGCCATCTGCGCACCAACAA
ACCTGCAATCTTGCCACCTCCTACTGCCTCATCAACAAGTAGTAGTACAAATTCTTGTTTGTTGCAAACTCTATCTCTGG
TTACACCAGAAAGCTGCAATGGAAATGTTCTTTCAAAGGCTGGTAATGTCAAAAAAATGAGTATTGAAGGTAATTTGACG
CCTTTTCTTGAAACTAGCAAGGGTGAATTTTTCAGCAATTTTCAAGTGCTAAAGCTCCTGGAAAGTTTAACACTGCTAAA
TGATGATAAGAGTAATAAAGCTCTTCACCTTCCGTCAACATTCTCCGAATGTTTACCAAATTTGAAGAAGTTAACTCTGT
CAAAAACAAGGTTTGACTGGAACCAGGCATATAGATTGGGGCAGGTGAAAAATCTCCAGGTCCTAAAATTGAAAGAAAAT
GCATTCACGGGGCCGTCCTGGAAGATGGAGCCAGGAGGTTTCAAGAAACTTCAGGTCTTGTGGATTGAAATGGCAGATTT
CGTGTCGTGGGAGGCATCAAACTGTCCCTTCCCAAGACTTAGGAGCCTTGTCCTGATCTCCTGCCTTAATCTTGAGGCTG
TGCCACTTGAGCTTGCCGATTTGGATAACCTTCAAGAGATGACACTGGACAACACAAGCAAAGCAAGTGAATCTGCAAGA
GAAATAGAACGCGAGAAGAAGAAGAAGCAAGCTGATCTAGAAAGTGGCAAGTTCAAGCTCACTATTCCCTATTGA
>ST4.03ch04_PGSC0003DMG400029453_2995919_3000924_-
GAGCTGCCATTTGAGGAAGAAAGAAGAAGAATCAGGGATCTTATTGATGATTTCTTGAACGGCTTGAAGAAAATAAAGAA
TGAATTCATTGCTTCAAAATGGGATGACATTGAATTGCTAAGAATGGATCTGAGATTCCTAAGAACATTTGTCCTGTTTG
GGAATTCCAGTTTGGATGACTTTTATGAGAGGATGTCACTGAATATAAGCAAATTCAATGAACTTGCTTGGTTAGTTTTC
TATCATGAAGAAGATAAATTAATCCTAGCGAAATACGACATGGAATGTCTCACCCCTCTGCTGCTGGAAGAGATGAAAAG
TTATTTGAGTTTGGAGAATGATTATTATGTAGCCACGACGACAGAGGACAAAATGTTTGAATACAGGGACAGACTATTCA
AACACCTTCATGATCTACCAAAGTATTGTGCTCATTTACTTCTCCCCCTGATGAATGAATACATGATTCTTCGACAAGTA
TTCAGACATCTGAGAGATTTCTATGAGTTGGAATGCATAGCGGCCAACAAAACAAGAACTGAATATCTCTATCCTCGGTA
CCAAATGATAGTTGATAGAGTAACACAATTCTGTTTTGATCTTTGGACTGGAAAGAGTAAAGAAGAAATTGGTGATGATT
ACTATTTCCACAGGTATGACGTATCTGAATGCTCTTCCAAGATCACTTCTCTACTCATCGACATAATCCCTCTTGAGCTG
GATATTCTATACATTTCTACTACGAAAATCAAGGAAGAACCAAGGTCAACTGAACTAAAAGGGTGGGTTAAGCAAATCCT
AAAAGCATTTCCAAGAATTCTTCAAAATTATCTGATTCTTATCCAAGGACGCATGGAAGGTGCAGTAGCTGTCAATTACT
CTCCAACTCAAAGCATTAATGTCATGATGGAGTTCCTATTGATTTTTCTCACCGATATACCAAAGTGCTTTATCCATCGT
GACAAATTGAACGACATGTTGGCACATGTTGGAGTACTTACAAGGAAAATATCTATTCTGGTGAGCAAGCTGTTGGAGGA
GAGCTCTGAGAATAATATCAACGAAGTGGACTTTTCAGCTCCAGACTTTTTGCAAGAAATTGAACAAATGAAGGGAGATA
TCAGACAGGTTTTTCTGAAAGATCCAGAGTCATCTCAACTTCGCTTTCCTATGGATGATGGTTTCCTCTTCATGAATCTT
TTACTCAGACATTTAAATGATTTGTTCATTTCCAATGTCTATTCAGTTACTCTGATAAAGAAAGAAATTGGGATGGTGAA
ACAAAGCCTTGCATTCCTTAGATCATCTTTCGGGAAAGTCGGGCAAACATTGGATGACACTAGTGGAGTAGTTAAAGATT
GTTGGGTGCGTGCTTTAGATGTGGCATATGAGGCAGAACATGTCATTAATTGCATTCTTGTTAGAGATAAAGCTCTCTCC
CATTTAATCTTCTCACTTCCGAGGGTCACTGATAAGATCAAGCTTATTGTGTCAGAAGTCACCAGTTTAGGGCTGGAGGA
TAAGAATGGGGATGACCCCCTTGATGCAAAGTCTTCCGACGAGTCAATTGAGTCAACCTTGTCATCTTTTGTTGAGGTAA
CAGTAGGTCATGAGGAAGACGAATCCTGGATCATTGATCAGCTCCTTGATGAACATGAATCCGAGCTTGATGTCATTTCG
ATTGTAGGAATGCCAGGACTCGGTAAAACTACCCTGGCCAACAAAGTGTATAAAAATACATTAGTTGCTAGTCATTTCAA
TGTTCGTGCTTGGTGCACTGTTTCTCAAAAGTATAACAAGTCAAAGGTGTTGCTGGAGATTCTTCAGCAAGTTACTGGCT
CGGAAGGAAAAGAGAGTGAGGATGACCTTGCTGACAAGGTACGAAGAGCACTATTCGATAAAAGGTACCTCATTGTCTTG
GATGATGTGTGGGATATTGCAACAGGGGAGATGCTAATAGCATGTTTTCCAAAGGTTAAGAGAGGAAATAGAATTATCTT
AACTAGCCGAAATAGTGAGGTAGGTTTGAAAGTTAAATGCCATAGTGATCTTCTCCACCTTCAACTTTTAACACCTGAAA
AAAGTTGGGAGTTATTCGAAAAAAGGGTATTTGGAGATGAAGGAAGCTGCCCTGCTGAGTTGTCAAAAGTTGGACACAAA
ATTGTTGAGAAATGTCAAGGGCTTCCTTTGGCTCTTGTTTTGATTTCTGGAGTAATTGTTAAAGGAAGGAAAGGAAAGCA
AAAGGATTTGTGGCTTAAGATTCAACATAATCTGGATTCTTTTATTTCAGCAAACAACAATTTGCAGATGATGAAAGTGA
TGCAATTAAGTTATGACCATTTACCACACCACCTGAAGCCGTTGTTGCTTTACATTGGAAGATCTCAAAAGAGCAAACGA
ACTCCAGTCGTTGAGTTGATGCAGTTGTTGATAGCAGAAGGGTTGGTGGATAATGATATCTGTTCCAATAGTAGTTTAGA
GGAAGTAAGTCAAAGTTACTTGGATGCTTTAATTTCTAGAAGCCTGCTAATGGTGGATCATATCAAGAAGAGTAAGTCTT
TTTCTGTTAGGATCAAGGTTTGCTATGTGCATGATGTTGTGCATGATTTTTGTTCAGTAAAAGCGAAAAAGGAAAAGTTT
TTCAAGTTAATCAATTCAGGTGCTCCATTCCATGCTTCTTATTTCCTATACCGTTGTCTAACCATTCATACTAACTCCAA
CAAACTCCACAAAAAATGTGTTTTGTTCAATTCTAATAAGTGCTCAGCTTGCAGTAAGCATCTCATATCTGTGAAAGTGA
GTGGTTCTCTTAATAACTCCAGGTATATCTGTCACACAAGACACTTGAGACTTCTTAGAGTGTTGCAACTGGATAGCATT
ATTCTGGAATATTCTTTAGTTGAAGAAATAGGCTCCCTATTTCATTTGAGGTTATTAAGGATTTGGGCTAGTATAAAATC
CATCCCACTGTCGTGGGTGAACCTCCAGAATCTGGAAACTCTGTTGATCGAAACGGAATATCCCATCATGGTACTACTGC
CCAGAATACTCAAACTGTCGAAACTGAAACACATGAGTGTCGTCCACTTAAGTTCTTTCTTTGAATTGGACGACAAATGG
AACATTATTATGGATCAATCAACTAGAATATTGGAAGGTGAGAATTCAAAGTTAGAAGACTTGACAACTTTGTCCCAAGT
TCTTATCTCATATACTGAAGGCATGAGTGATGCTCTGGGGAAGTTCCCAAATCTTCAGCACCTCAATTGCATCATCAAGG
AACCGATAGATCCTCCTACACAAGGCGATTGGTTTCCCAAGCTTGATGTCCTTAATAAACTTGAATCACTCATCGCAAGA
TACCAGAAGGCATGGGCAGATTATCAGTACGATAATGATCCCGAGTTAAAAGACAAAATCCCACCTCCCAATGAATATCA
CTTCCCTACAAGATTGAAAGAGTTACGGTTGTATGGTTTTCCCCTGAGACCTGCTTTGTTTTCAGCAATCGCGGCATTGC
CTGAGCTTGAAATTCTGGAGTTAATCGACTCTGCTTCTGTTGAGGACATGAAGTGGGATGCAAGTGAGGACATCTATCAA
GGTCTTAAGACTTTGCGGTTGGTATCTGCTAAATTTTCAGAATGGCAAGTTGATTCGGAAACTTTTCCCAAGCTTGAGGA
ATTAATACTAGAATACTGTGAGGAGCTTATGGAGATCCCTTCTGCATTTGCGGATATAGAGACTTTAAAGTTCATTCGCG
TGGTTTATATTAAGCCTGACCTTGGAGATTCAGCCATGGAGATTAAGAAAGATGTAGCAGCTTACACAGGAGAGGACAAG
CTTGATATCCATTTATCATATGCGTATGACGAAGAAGAGGTAATTAATTTATTCATTTAA
>ST4.03ch04_RDC0001NLR0030_3006034_3008945_+
ATGATTTATAGTGAGGTTGAGTTGGTTAAAGATGCTTCAATTGTTGATGATTATATTGTTCACAAGTCGATGCTCGTTGA
GAGTAAAAACACTTCTATCTTGGTTAGTTGTGGAAAGTTTAAACCTATAATGAGGCTTATGTGCTATCTTGCCTATTTCG
GGGGTCATAGATGTGTTGAAGAATGCACTGTAGCAAAACAGATTCAGCTTGCAAAGCTTGGAAAAGCATCTGGTGCAGCC
ATGAGAACCTCTATCCTTGCAAGGTCTCAAGCTTTCCTTGTTATAATTCTTGAACAGATCCATCAATGTTTCTCCCTTCT
ATGTGAAACACCCATGGAGGTAAACAAGAAGTGTAGATTGAGGGATCCCGAATCATCTTTCTATCTTAAACAGTCTTATT
GCTATGAAATAGCAAGTATTACAAATGCTCATGACTATATTAATATAAAGAATGTATTGGGAATTATTAGGCTTAGCAAG
AAAGAGCAAATGGCAATTCTTAGAATTATGGCCTCTGTTATGGTACTTGGTAATATGGAATGCTCTAAAGGCAATGAAAT
TGTTTCCTCTATTCTGGAAGTTTATAGTATTTGGTTTCAACTTCACACCACTATTGCAGAGCTGTACACACACTCAAGTC
TTGAAAGATTCCACATTATACTATCTGTGTGGCTTTACTCGAACCTTGAGGACAATGTTCTTATTGAGGACAAGAGTATT
GTTATGAACCAAGTCCAACCCAATATCGATATTAAGGTCACACAAGTAGTTATTGGGCTGACAAAAGCTATTGGGCCGAA
AGCAAGTAATAGGTCCAGTTTTATTTGGGATCCAGGCCCATTTACACTTTGTTAAAAAGGACTAGGAGTTAGAAGAATGG
ATGATAAAAAACTATTATGTGAAGCTTTGGCTTTCTGATCCTCTCATCTCCTTTCTATGGTCTTGTATCTCATCCCTTTC
TGGTTACTTCTTTCACGAATTATCTCTCCTTAGTTAGTGTATTATTACTTTGTTCTGCATATTCTACATTATAACTTGTA
TTCAGTGATTAATATATATAAGAGTGCTTATGCTGGAATTTTGTTACAATCTGTCAATAAATATCCCCACAATCTGAAAT
TTCTGGATGGAGATGAAAGTTTCCAGCTGCTAGAAAAGAGAGCTTTTGGCGTTAGCCGTTGTCCTATTGAGTTAGTAGAA
CATGGAGAAGCCATTGTAGTAAAATGTAGTGGAGTACCACTTACAATTGTGGTAATTGCAGGAGCTTTAAGAGGTCGTAC
ATGCGAAATTGATTGGAGAGTAGTTAGGGAAAATGTGGGGAAGCACCTTATACAAGAAGACAAACTTCAGAGATGTGTGA
ATGTTGTGAGACTGAGTTACAATCATTTGCCTCAAGAAAAAAAGGCTTGCTTCTTGTATTTTGGTGCCTTTCCTCAAGGA
TTTGATATCCCCGCTTGGAAATTATTCGACTCTGGATTGCTGAGGGACTCATAATGTCCAGGTTGTCGAGCAACGAAATT
AAAGAGATAGCAGAGTATTATCTCAATGACTTTGCCAACAGAAACTTATGGTGATGGGAAGGACGTCTAATGATCGAATA
AAAACATGTCGTGTTCACGACATGTTACATGAGTTTTGCATTGAAGAGGCTACTAGATTGGCTCTTTTCAAACAAGTATG
TCTCACATCTGATCAAGACATACAAAACTCAATTACTTGTCGTCGAGTGTCTATTCAATCATCTGTTCCTCAAAATTTCA
TCTCAAAAAAGACAGTTGAAGAACATGTTAGGTCATTGTTATGTTTTTCCTCAAAACAAAAACAAGTTGACTTTTCTAAT
ATCGACGTCAAATTCTTCCCTAATGCATTTCCACTAATGAGAGTCTTAGACATTGAATCCCTCAAGTTTAGTATTCCAAG
GGAATTTTACCAGCTATTGCACTTGAGGTATATGCACAAACTCTTATTCTGAATACTTCCAAGCCCACCCTTGATATAAA
AGCTGACATATGGAACATGCCACGTTTACGCCATCTGCGCACCAACAAACCTGCAATCTTGCCACCCCCTACAAGTGGTA
GTAGTACAAATTCTTGTTTGTTGCAAACTCTATCTCTGGTTACACCAGAAAGCTGCAAGGGAAATGTTCTTTCAAAGGCT
GGTAATGTCAAAAAAAATGAGTATTGAAGGTAATTTGACGCCTTTTCTTGAAACTAGCAAGGGTGAATTTTTCAGCAATT
TTCAAGTGCTAAAGCTCCTGGAAAGTTTAACACTGCTAAATGATAATAAGAGTAATAAATCTCTTCACCTTCCGTCAGCA
TTCTCCAAATGTTTACCAAATTGAAGAAGTTAACTCTGTCAAAAACAAGGTTTGACTGGAACCAGGCATATAGATTGGGG
CAGGTGAAAAATCTCCAGGTCCTAAAATTGAAAGAAAATGCATTCACGGTGATGTCCTGGAAGATGGAGCCGGAGGGTTT
CAAGAAACTTCAGGTCTTGTGGATTGAAATGGCAGATTTCGTGTCGTGGGAGGCATCAAACTGTCCCTTCCCAAGACTTA
GGAGCCTTGTCCTGATCTCCTGCCTTAACCTTGAGGTTGTGCCACTTGAGCTTGCCGATTTGGATTACCTTCAAGAGATG
ACGTTGGACAACACAAGCAAAGCAAGCGAATCTGCAAGAAAAATAGAACGCGAGAAAAAGAAGAAGCAAGCTGATCCAGA
AAGCGGCAAATTCAAGCTCACTATTCCCTACTGA
>ST4.03ch04_RDC0001NLR0031_3023137_3024350_+
CACCAACAATAACCATAGTTAATCACTAAGGCCAATCACTATACCATAAATATACTGTCCACAACCACTATCATCTGTCA
ACACTATCCAAAATAGACACACACAATCACTATCATTAGTAATTATCACCACCAATTGTCATATAAAATTTCATATTTTC
TTGTAGTGAAAGATGGAGATTGAAAATATGAAGAATAAAGTAGACATTGCATAGGATAAGGGGACATATTTTTCATAGTT
GAAGGGGACATTGAAAATTAACTTTCACATGATCATAACTTATTTGGTACCTATCTAGAACGTAGATGGAGTAATTTCTT
GTTATGATACAATCAAGACAAGTACTCTTAATAACTTGTTTGTCCGTCTTAAAGGGTTCGTCATTGGAAAATCACGAAGT
GGTTGGATTTGATGAGGAAGCAACAAAAGCGATCAATCGTCTGGTTGAAGGAGCAGAGTGTCTAGATGTTATCCCCGTTG
TAGGAATGCCTGGACTTGGTAAAACCACACTGGCAAGAAAAATCTATAATGATCCTAAGATTTCGCGAGAATTTTTCAGT
TACATTTGGGTTTTCATTGGACAATCAACGTGTGTAAAAAGGGATATCCTTTTTAATATTTTGAAAGGGTTCACAAATTC
CTTTGATGAATTCAAAAACAGAAATGAGACAGACATAATTGAGGAAATACGTAAGCGTGTGGCTATTGGAGGTAAATGTC
TCATTGTCTTAGATGATGTGTGGGATTCAAATGTTGTAGATTTTGTCAAGACAGTTTTCCGTGATAATAAAAAAGCCCAC
AGGATCATGATGACCACTCGACACGAAGACATTGCTAGATCTGTGTTATGAACCAACTCCAACCCAATATCGATATTAAG
GTCACACAAGTAGTTATTGGGTTGACAAAAGCTATTGGGCCGAAAGCAAGTAATAGGTCCAGTTTTATTTGGGATCCAGG
CCCATTTACACTTTGTTAAAAAGGACTAGGAGTTAGAAGAATGAATGATGAAAAACTATTATGTGAAGCTTTGGCTTTCT
GATCCTCTCATCTCCTTTCTATGGTCTTGTATCTCATCCCTTTCTGGTTACTTCTTTCTCGATTTATCTCTCCTTAGTTA
GTGTATTATTACTTTGTTGTGCGTATTCTACATTATAACTTGTATTCAGTGATTAATATATATAAGAGTGCTTCTGCTGG
AATTGAGTTTGTT
>ST4.03ch04_PGSC0003DMG400029504_3034729_3039439_+
ATGGAAAAAGAAAAATGGGTTAGAAGAAGAAGAAAGGAATGCCTACCATTTGAGGAAGAAAGAAGAAGAATCAGGGATCT
TATTGGTGATTTCTTGAATGGCTTGAAGAAAATAAAGAATGAATTCATTGCTTCAAAATGGGATGACATTGAAGTGCTAA
GAATGGAATTGAGATTCTTAAAAACATTTGTCCTGTTTGGGAATTCGAATTTGGATGGCTTTGATTACAAGATAGACCAT
AATATAGAAAAGTTCCATTCTCTAACTGATTTTATTTTCAATGAAGATGAATTTATCCTAGCCAAATACAACATGGATAG
TCTTACGCCTTACCTGCTGAAAGAAATCAAAAGTTATTTGAGATTGGAGAATGTAGCCATGATGACTGAGGAAAATATGT
TTGAATATATGGACAGCCTCCTCAAGAACCTCCATGATCTACCAAAGTATTCTTCTGATTTGCTTCTACCCCTCATGAGT
GAATACAAGATTCTTCGGCAAGTATGCAGACATCTCAGACATTTCTATGAGTTGGAATGCAACAAAATTACAACAACAAA
ATTTCTCTATGCTCGGTACCAAATGACAGTTGATAGAGTAACACAATTCTGTTTTGATCTTTGGACTGGAAAGTATAAAA
ACTATACTTTCTTTGATAACTATGCCATCTATCGATGCTCTTCCGAGATCACTTTTCTACTCATCGACATAATCCCTCTC
GAGCTAGAGGTTCTATACATTTGTACTTCTAAGCTCATCAAAGAATCAAGGTCAAAAGAACTAGAAAGATGTGTTAAGCA
AATCTTAAAAGCATCTCCAAGGATTCTTCAAAACTATCTGATTCTTCTCCAACAAGGCATGGCAGGTGCACTTGCTGTCA
ATTATGCACCAACTCAAACAATTAATGTCATGATCGAGTTCCTGTTGATCTTTCTCACTGATATACCAAAGCGATTTATC
CATCATGAAAAATTGAACGATATGTTGGCACATGTTGGAGTACTTACAAGGAAAATAACTATTTTGGTGACCAAGATGTT
GGAGGAGAGCTCTGAGAATAATATCAATGAAGCGGACTTTTCAGCTTCAGACTTTTTGCAAGAAATTGAACAAATGAAGG
GAGATATCAGACAGATTTTTTTAAAATCCCCGGAGTCATCTCAACTTCGTTTTCCTATGAATGATGGTTTCCTCTTCATG
AATCTTCTACTCAGACATTTAAATGATTTACTCATTTCCAATGCTTATTCAGTTTCTATCATAAAAAAAGAAATTGGGAT
GGTGAAACAAAGCCTTGAATTCCTAAGATCATCTTTTGGGAAAGTCAAAAAAACTAGTGGAGTAGTCAAAGATTGTTGGT
TGCATGCTTTAGATGTGGCATATGAGGCAGAACATGTCATTAATTCCATTCTTGTCAGAGATAAAGCTCTCTCGCATCTC
ATCTTCTCACTTCCGAATGTCATTGATAAGATCAATCTTATCGTGGCACAAGTCACCACTTTACAGCTGGAGGATAACAA
TGGGGATCACCACCTCCTTGATGCAAAGTCTTCCGAAGAGACAATTGAGTCAACCTCATCATCTTTTGTTGAGGTAACAG
TAGGTCATGAGGAAGAAGAAGCCCGGATCATCTGCCAGCTCCTTGATGAACACGAATCCGAGCTTGATGTCATTTCGATT
GTCGGAATGCCAGGACTCGGTAAAACTACTCTGGCCAACAAAGTGTATAAAAATACATTAGTTGCTACTCATTTCAATGT
CCGTGCTTGGTGCACTGTTTCACAAAAGTATAACAAGTCAAAGGTGCTGCGGGGGATTCTTCAGCAAGTAACTGTCTCGG
AAAAAAAAGAAAGTGAGGATGACCTTGCTGAAAATCTACGAAGAGCACTACTCGATAAAAGGTACCTTATCGTCTTGGAT
GATGTGTGGGATATTGAAACAGGGGAGATGTTAATAGCATGTTTTCCAAAGGTTAAGAGAGGAAATAGAATTATCTTAAC
CAGCCGAAGTAGTAAGGTAGGTTTGCAAGTCAAATGCCATAGTGATCCTCTCCACCTTCAACTTTTAACACCTGAAAAAA
GTTGGGATTTATTCGTAAAAAAGGTATTTGGAGATGAAGGAAGCTGCCCTGCTGAACTGTCAGAAGTTGGACACCAAATA
GTTGAGAAATGTCAAGGACTTCCCTTGGCTATTGTTTTGATTGCTGGAGTAATTGTTAGAGGAAAGAAAAAGGAAAAAGA
TTTGTGGCTTCAGATTGAACATAATCTGGATTCCTTTATTTCTTCAAACAACAATTTGCAGATGATGAAGGTTATGCAAT
TAAGTTATGACCATTTACCATACCACCTGAAGCCGTTGTTGCTTTACTTCGCAAGATCTCAAAAGAACAAACGAACTCCA
GTCTCTACATTGATGCAGTTGTGGATGGCCGAAGGGTTGGTGGATCATGATAGTTCAGAGGAAGTAACTCAAAGTTACTT
GGATGCTTTAATCTCCAGTAGCCTGATAATGGTTGATCATATCCCCTCCGAGAGTGTTTTGATGATGTCTGCAATAATCA
AGGTTTGCTATATGCATGATGTTGTGCACGATTTTTGTTCAGTAAAAGCGAAAAAGGAAAAGTTTTTCAAGTTAATCAAT
TCAGGTGATCCATTTCATGCTTCGGATTTCCTACACCGTCGTCTAACCATTCATACTGATGACAGCCCAATCCACAAAAG
ATGTGTTTTGTTCAATTCTAATAAATGTTCAGGTGGTAGTAAGCATCTCATATCTTTGACAGTGAGTGGCTGGCTTGATT
ACTCCAGTTACATCTGTCACACAAGACACATGAGACTTGTTAGAGTGTTGCAACTGGATGGCATTGTTCTGGAAGATTCT
TTAATGGAAGAAATAGGCTCCCTATTTCATTTGAGGTTCTTAAGAATTCAGACTAGTATAAAAACTATCCCAGTGTCGTG
GGTGAACCTCCAGAATCTGGAAACTCTGTTGATCAATACAGAAATAACCATGGTATTACTGCCCAGAATATTGGAACTGT
CAAAGCTGAAATATGTGAGCATTGACCAGAGTTCTTTCTTTGACGAAGAGGATGCAGACGAAAGTAGAATATTGGAAGCT
GAGAATTCAAAGCTGACAAATTTATCCCATGTTGATATCTCGTATTCTGAAGGCACGAATGATGCTCTGAAGAAGTTCCC
AAATCTTCAACACCTTCAGTGCACCATCAGGATACCCAAGGATCATCCTACACATGGCGATTGGTTTCCCAAGTTTGATG
TCCTTAACAAACTTGAATCACTCTTTGCAGAATACCACAACCCATGGAACGATTATGTTTATCCCAATGAATATCACTTC
CCTAGCAGCTTGAAAGAGTTGCGGTTGTATAATTTTCTCGTGAGACCTGCTTTGTTGTCAGCAATCGCGGAATTGCCTCA
GCTTGAAATTCTGGAGTTTGTAGAGTCTAATTTCGTGGAGGATAAGTGGGATGCAAGTGAGGACATCTATCGAAGTCTTA
AGATTTTGAGTTTGGTATTAGCCAAATTATCAGAATGGGAAGTTGATAGGGAAACTTTTCCCAAGCTTGAGGAATTAATA
CTAGAAAATTGTTACGAGCTTACGGAGATCCCTTCTGTATTTGGGGATATAGACACTTTAAAGTCTATTCAAGTGGTTCA
AAGTAAGCGTGAGGTTGGAGATTCAGCCATGGAAATTAAGAAAGATGTGGCAGCTTACACAGGAGAGGACAGACTTCATG
TCCATATATCAGATGTGTATGAATAA
>ST4.03ch04_PGSC0003DMG400006533_4235347_4237869_+
ATGGCTGATGCCTTTGTATCATTTGCAGTTCAAAAATTGGGTGATTTCCTCATACACGAAGTTTCCCTGCGTACAAGTCT
CAGAGATGAAATTAGATGGCTGAGAAATGAGCTACTCTTCATGCAGTCATTCCTAATAGATGCAGAACAAAAACAAAGTG
GAGATCAAAGAATTCAACAATGGGTGTTTGAGATCAACTCGATTGCTAATGACTCTGTTGCTATACTCGAGACTTACAGC
TTCGAGGCTGGTAAAGGTGATAGTCGTCTCAAGGTTTGTGCTTGCATCTGTATGAAGGGGAAGAAATTCTACAATGTCGC
CAAGGAGATTCAATCACTCAAGCAACAAATCATTGATATCTCTCGCAAACGAGAGACATATGGTATTACAAATATCAATA
GTAATGCTGGAGAAGGTACAAGTAATCAGGTTAGAACATTGAGGAGAACTACCTCATATGTGGATGACCAGGATTACATT
TTTGTTGGCTTTCAGGATGTTGTACAAACATTGCTAGCTCAACTTCTCAAACCAGAGCCTCGTAGAAAGGTCGTCTCCAT
TTATGGAAAGGGTGGATTGGGCAAGACTAATCTTGCGAGAAAACTCTACACCAGTCCTATTATAGCCTCTAGCTTCCCTA
CACGCGCTTGGATATGTGTTTCTCAAGACTACAACACAATGGATCTTCTTAAGACTATCATTAAATCCATCCAAGGTTGC
ACCAACGAAACTCTAAATTTGTTGGAAAGGATGACAGAAGGAGATCTAGAAATTTATCTTCGTGATCTATTAAAAGAACG
CAAATACCTTGTGGTGGTTGATGATGTATGGCAGAATGAAGCATGGGAGAGTTTGAAAAGAGCATTCCCGGATAGCAAGA
ATGGCAGCAGAGTCATTATTACCACGCGCAAAGAGGATGTCGCTGAAAGAGCAGACGACAGAGGTTTTGTTCATAAACTT
CGTTTCCTAAGTCAAGAAGAAAGTTGGGATCTCTTTCGTAGGAAACTACTTGATGTTCGAGCAATGGTTCCAGAAATGGA
AAATCTAGCTAAGGAAATGGTGGAAAACTGTAGGGGCTTACCTCTTGCAATTGTTGTATTGAGCGGACTACTTTCGCATA
AAAAAGGGCTAAAAGAATGGCAAAAGGTGAAAGACTGCCTTTGGAAGGACATTGAAGAAGACTCTTTTCATGAAATCTCC
TCCATACTATCATTAAGCTACAACGATTTGTCAACTGCGCTCAAGAAGTGTTTTTTGTACTTTGGTATTTTTCCAGAAGA
TCAAGTGGTCGAGGCTGATAACATAATACGGTTGTGGATGGCAGAGGGTTTCATTGTACCAAGAGGAGAAGAAAGAATGG
AGGATGTCGCTGAAGGCTTCTTGAATGAACTGATAAGACGAAGCTTGGTTCAAGTGGCTCAAACATTTTGGGAAAGAGTT
ACTGAGTGTAGGGTTCATGATTTACTTCGTGATCTTGCGATACAAAACGCATTGGAGGTAAAGTTCTTTGACATTTATGA
TCCAAGAAAGCACTCCATATCTTCTTCATGTATCAGACATGCTATTCATAGTCAAGGAGAAAGGTACCTCTCATTTGATC
TTTCTAACTTAAAGTTGAGGTCAATTATGTTCTTCAATCGGGATTTTTGTAATGTGTTCCAACATATAGATGTGTTTCGA
CATCTATATGTGTTGTACTTGGATATTAAAGAAGGTGGTGTTATACCTGATGCCATAGGGAGTTTGTACCACCTCAAGTT
GTTAAGCTTGAGAGGTATTGATAATCTTCCCTCCTCCATTGGCAACCTCAAGAATTTACAGACATTTGTCGTTGTCAATG
AGGACGGATCATTTTGCCAACTACCCCCCAATACAGCTAACCTAATAAATCTAAGACATTTAGTTGCTCCGTATTCAGAG
CCTCTGGTACGTATAAACAAACTCACTAGTCTTCAAGTTGTTGATGGCATTGCTTGTGATCAGTGGAAAGATGTTGACCC
TGTTGATTTAGTCAATCTTCGAGAATTAAGTATGCATTATATTAACAAATCTTACTCCCTAAAGAACATTAGCAGCTTGA
AAAACCTTAGCACTCTCAGATTGTCGGGTGAGTATGGTAACTCATCTCCATTCCCATCCCTTGAATTTGTTAATTGTTGT
GAAAAGCTCCAGAAATTGTGGTTAGATGGGGGAGTAGAGAAACTGCCTGTGTTTCCAAATTCCATCACAATGATGGTTCT
TATAGACTCAAAACTCATGGAAGATCCAATGCCTATTTTGGGAATGTTGCCAAACTTAAGGAATCTCGAATTATTAGTAG
GAGCTTATGAAGGAAAAGAAATAATGTGCAGTGATAACAGTTTCAGTCAACTAGAGTTCCTTCGTCTTTATGATCTTGAG
AATCTAGAAACATGGCATTTAGCCACAAGTGCCATGCCTCTCATTAAAAGTCTTGCTATCAGTCGCTGTCCAAAGCTGAA
GGAGATTCCAGAGAGAATGAAAGACGTGAAATGTATTTCATAA
>ST4.03ch04_PGSC0003DMG400006531_4244946_4247498_+
ATGGCTGAGGCCTTTGTATCATTTGCAGTTCAAAAATTGGGTGATCTACTCATACAACAAGTTTCCCTGCGTAAAAATCT
AAGAGAAGAAGTTACATGGCTGCGAAACGAGCTTCTCTTAATGCAGTCTTTCCTCAAAGATGCAGAACAAAAGCGAAGTG
GAGATGAAAGAGTTGAACAATGGGTGCTTGAGATCAACTCTATTGCTTATGACGTTGTTGCTATACTCAAGACTTATAGC
ATCGAGGATGGTAAATGTGCTAGTTGTCTCAAGGTTTGCGCTTGCATCTGTAGGAAGAAATCCTACAATGTCGCCAAAGA
GATCCAATCACTCAAGCAACGAGTCATGGATATCTCTGTCAAGCGAGAGACTTATGATATTACAAATACTATCAATTATA
ATGCAGGAAAAGGGACAAGTAATAAGGTTAGAACATTGAGGAGAACTACCTCATATGTGGATGACCAGGATTACATTTTT
GTTGGACTTCAAGATGTTGTACAAACATTGGTATATGAACTTCTCAAAGCAGAGCCTCGTCGAAGCGTCCTCTCCATTTA
TGGAATGGGCGGTTTAGGCAAGACCACTCTTGCCAGAAAACTTTACATCAATCCTAATATAGCCTCTAGCTTCCCAACAT
GCGCTTGGATATGTGTTTCTCAAGAGTACAACACAATGGATCTTCTTTCGACTATCATAAAATCCATCCAAGGTCGCACC
AAGGTAACTCTAGATTTGTTGGAAAGCATGCCAGAAGGAGATCTAGAAATTTATCTTCGTGATCTATTAACAGAACGCAA
ATACCTTGTGGTGGTTGATGATGTACGGCAGAAAGAAGTATGGGAGAGATTGAAAAGAGCATTCCCGGATAGCAAGAATG
GCAGCAGAGTCATTATTACCACGCCCAAAAAGGATGTCGCTGAAAGAGCGGATAACAGAGGTTTTGTCCATGAACTTCGT
TTCCTAACCCAAGAAGAAAGTTGGGATCTCTTTCGTAGGAAACTACTTGATGTTCAAGCAATGACCTTCACTATGGAGAG
GGTAGCTAAGAATATGGTGGGAAAGTGTAGAGGCTTACCTCTTGCAATTGTTGTATTGAGCGGACTACTTTCACATAAAA
AGAGGCTAGATGAATGGCAAAAGGTGAAAGATCACCTTTGGAAGAACAATGTTGAAGATGAATATATTGAAATCTCCAAC
ATACTATCATTAAGCTACAATGATTTGTCAACTGCGCTCAAGCAGTGTTTTCTCTACTTTGGTATTTTTCCAGAAGATCA
AGTGGTCAAGGCTGAAAACATAATACGGTTGTGGATGGCGGAGGGTTTCATACCAAGAGGAGAAGAAAGAATGGAGGATG
TCGCTGAAGGCTACTTGAATGAGCTGATAAGACGAAGCTTGATACTAGTTGTACATACATTTTGGGAAAGAGTTACTGCA
TGTAGGGTTCATGATTTACTCCATGATCTTGCGATACAAGAGGCATTGAAAGTAAACTTCTTTGGCATTTATGATCCAAA
AAGACACTCCATATCCTCTTTATGTATCAGACATGTCATTCATAGTCAAGGAGAAAGGTACCCCTCACTTGATCTTTCTA
ACTTAAAGTTGAGGTCAATTATGTTCTTCGATCGTAAGATTAGTCTTATAAATTTCAGTAGTGTGTTCCAACATCTCTAT
GTGTTATACTTGGAGATGTGTGTTGACAAGAATCCACATCCACATTTAGTTCCTGATGCCATAGGAAGTTTGTACCACCT
CAAGTTCTTAAGATTGAGAGGTCGTATCCATGATCTTCCCACTTCCATTGGCAACCTCAAGAATCTACAGACACTTGTTG
TCAATGGATACTCTTGCAAACTACCCCAAGAGACAGCTGACCTAATAAATCTAAGACATTTAGATGCTCGGTATTCAGAA
TCTCTGAAACATCTAAGCAAACTCACTAGCCTTCAAGTTCTTAAAGGCGTTTATTGTGATCAGTGGAAAGATGTTGACCC
TGTTGATTTAGTCAACCTTCGAGAATTAACCATGTGTAGTATTTGGAACTCTTACTCCCTAAAGAACATTAGCAGCTTGA
AAAACCTTAGCACTCTCAGATTGTTTTGTGAACGTGATGAATTATACACATCTCCATTCCCATCCCTTGAATTTCTTTAT
TCTTGTGAAAAGCTGCAGAAATTGTGGTTAAAAGGGAGAGTAGAGAAACTGCCTCTGTTTCCAAATTCCATCACAATGAT
GGTTCTTTGGCAGTCAAGACTCATGGAGGATCCGATGCCTATTTTGGGAAAGTTGCCAAACCTAAAAGATCTCATATTAC
AAGAAGCTTATAAAGGAAAAGAAATAATGTGCAGCGATAACACCTTCAGTCAACTAGAGTCCCTTCGTCTTTATGATCTT
TCAAACCTAGAACGATGGCATTTAGACACAAGTGCCATGTCTCTCATTAAAGGTCTTCATATCCATGCTTGTCCAGAGCT
GAAGGAGATTCCAAAGAGAATGAAAGATGTTGAAGAGAAATTAAATATGGTGGAGCTTTACAAGCATATGTGA
>ST4.03ch04_PGSC0003DMG400011529_4613730_4616260_+
ATGGCTGATGCCTTTGTGTCATTTGCAGTTCAAAAATTGGGTGATTTCCTTATACAACAAGTTTCCCTGAGATCAAATCT
GAGAGATGAAGTTAGATGGCTGAGAAATGAGCTATTCTTCATACAGTCTTTCCTCAGAGATGCAGAACAAAAGCAATGCG
TTGATCAAAGAGTTCAACAATGGGTGTTTGAAATCAACTCTATTGCTAATGACGCTGTTGCTATACTCGAGACTTATAGC
TTCGAGGCTGGTAAAGGTGCTAGTCGTTTCAAGGCTTGCGCTTGCATCTGTAAGAAGGAGAAGAAATTCTACAATGTCGC
CAAGGAGATTCAATCACTCAAGAAACGAATCATGGATATCATTCGCAAGAGAGAGACTTATGGTATTACAAATATCAATA
GTAATGCTGGAGAAGGGACAAGTAATCAGGTTACAACATTGAGGAGAACTAACTCATCTGTGGATGACCAGGATTACATT
TTTGTTGGCTTTCAGGATGTTGTACAAACATTGCTAGCTGAACTTCTCAAAGTAGAGCCTCGTCGAAGCGTCCTCTCCAT
TTATTGCATGGGCGGATTAGGCAAGACCACTCTTGCAAGAAACCTCTACAGAAGTCCTAATATAATCTCTAGCTTCCCTA
CACGCACTTGGATATGTGTTTCTCAAGAGTACAACAAAATGGATCTTCTTAAGACTCATAAAATCCATCCAAGGTCGCAC
CAAGGAAACTCTAGATTTGTTGGAAAGGATGACGGAAAGAGATCTAGAAATTTACCATCACTATTGAAAGAATGCAAATA
CCTTGTGGTGGTTGATGATGTATGGCAGAGAGAAGCATGGGAGAGTTTGAAAAGAGCATTCCCGGATAGCAAGAATGGCA
GCAGAGTTATTATTACCACGTGGAAAGTGGATGTCGCTGAAAGAGCAGACGACAGAGGTTTTGTCCATAAACTTCGTTTC
CTAAGCCCAGAAGAAAGTTGGGATCTCTTTTGTAGGAAACTGCTTGATGTTGGAGCAATGGTTCCAGAAATGGAAAGTCT
AGCTAAGGATATGGTGGAGAAGTGTAGAGGCTTAGCTCTTGCAATTGTTGTATTGAGCGGACTACTTTCGCATAAAAAGG
GGCTAGACGAATGGAAAAAGGTGAAAGATCACCTTTGGAAGAACATTAATATCTCCAACATACTATCATTAAGCTACAAT
GATTTGTCAACTGCGCTCAAGCAGTGTTTTTTGTACTTCAGTATTTTTCCAGAAGATAAAGTGCTCGAGGCAGAAAACAT
AATATGGTTGTGGATGGCTGAGGGTTTCATACCAAGGGGAGAAGAAAGAATGGAGGATGTCGCAGAAGGCTTCTTGAATG
AGCTGATAAGACGAAGCTTGGTTCAAGTAGCTAAAACATTTTGGGAAAAAGTTACTGAATGTAGGGTTCATGATTTACTT
CGTGATCTTGCGATACAAAAGGCATTGGAGGTAAACTTCTTTGACATTTATGATACAAGATACCACTCCATATCCTCCTC
ATGTATCAGACATGCCATTCATAGTCAAGGAGAAAGGTACCTCTCACTTGATCTTTCTAACTTGAAATTGAGGTCAATTA
TGGTCTTTGATCACAATTTTTCTAACACAAGTCTTATAAAGTTCAGTAGTGTGTTCCGACATTTATATGTGTTGTACTTG
GATATTGAAGTTGGTTTTACACCTGGTGCCATAGGAAGTTTGTACCACCTTAAATTCTTACACTTGAGAGGTGTCTGTTA
TATTCCCTCTTCCATTGGCAACCTCAAGAATTTACAGACACTTCATGCCAATAGTAACTTTTTCTCATGCCACCTACCCC
CCGAAACAGCTGACCTAATAAATCTAAGACATTTAGTTGCTCCGTATTCAAAACCTCTGAAACGTATAAGCAAACTCACA
AGTCTTCAAGTTCTTAAAGACATTTATTGTGATCAGTGGAAAGATGTTGACCCTGTTGATTTAGTCAATCTTCGAGAATT
AAGCATGACTAATATTACCAGATTTTACTCCTTAAACAACATTAGCAAATTGAAAAACCTTAGCACTCTCAGATTGTTGT
GTCCTGGTGATGGACCATTCCCATCTCTTGAATTTGTTAATTGTTGTGTAAAGCTCCAGAAATTGTTCTTAAATGGGAGA
ATAGAGAAACTGCCTGATATGTTTTCAAATTCCATCACAATGATGATTCTTCAGTACTCACAACTGATAGAAGATCCGAT
GCCTAATTTGGGAATGTTGCCAAACCTAAGGGATCTCCAATTGAGAGGAGCTTATAAAGGAAAAGATATAACCTGCAATG
ATAACAGCTTCAGTCAACTAGAGTTCCTTCGTCTTGATAGTCTTGGGAGGCTAGAAAGATGGCATTTAGGCACAAGTGCG
ATGCCTCTGATTAAAGGTCTTTATATCTATGATTGTGAAAGGCTGAAGGAGATTCCAGAGAGAATGAAAGACGTGGTGAA
GTTTTCCAAGCCTATATATGGGCGATAA
>ST4.03ch04_PGSC0003DMG400011528_4632843_4635398_+
ATGGCTGATGCCTTTGTGTCATTTGCAGTTCAAAAATTGAGTGATTTCCTCAGTAGCCAAGTTTCCCTGAGAACAAATCT
CAGAGAGGAAGTTGAGTGGCTGATAAAAGAGCTACACATCATAAAGTCATACCTCGGAGATGCAGAACAAAAGCAAACTG
GAGATAATAGAGTTCAACAATGGCTGTTTGAAATCAACTCTATTGCTAATGACGCTGTTGCTATACTCGAGACTTACAGC
TTCGAGGCTGGTAAACATGCTAGTTGTCTCAAGGCTTGTGCTTGCATATGTAGGAAGGAGAAGAAATTCTACAATGTGCT
CGAGGAGATTCAATCACTCAAGCAGCGAATCATAGATGTCTCTGGCAAGCAAGAGAATTATGGTATTACAAATATCAATT
ATAATGCAGGAGAAGGGCCAAGTAATCAGGTTACAACATTGAGGAGAACTACCTCACATGTGGATGACCAGAATTACGTT
TTTGTTGGACTTCAGGATGTTGTAGAAAAATTGCTAGATGAACTTCTCAGAGCAGAGGCTCGTCCAAGCGTCATCTCCAT
TTGCGGAATGGGTGGTTTAGGCAAGACCACACTTGCGAGAAACCTCTATATCAATCCTAATATAGTCAATAGCTTCCATA
TGCGTGCTTGGATATGTGCTCCTGAAGAGTACAACACCGTGGATGTCCTCAAGAATATCATAAAATCCATCCAATCTTGC
AGCAAGGAAATTCTAGATTGGTTGGAAAGGATGACAGAAAGAGATTTAGCAATATACCTTCGTGCTCTTTTAAAAAAACG
CAAATACCTTGTCGTGGTTGATGATCTATGGCATAGAGAAGCGTGGGAGAGTTTGAAAAAAGCATTCCGAGATGGCAAGA
AAGGCAGCAGAGTCATTATTACCACGCGCAGAGTGGATATCGCTAAAACAGCAGACGAAGGTTTTGTCCATAATCTCCGT
TTCCTAAGCCAAGACGAAAGTTGGGATCTCTTTTGTAGGAAACAACTCCATGTTCAAGCAATGGTTCCAAAAATGGAAAG
GTTAGCTAGGGATATGGTGGAAAAGTGTGGAGGCTTACCTCTTTCAATTGTTGTATTGAGCGGACTACTTTCGCATAAAA
GGGGGCTAGACGAATGGCAAAAGGTGAAAGATCACCTTTGGGAGAACATTATTGAAGATGAATGTATTGAAATCCCCAAC
ATATTATCATTAAGCTACAACGATTTGTCAATTGCGCTCAAGCAATGTTTTTTGTACTTTGGTATTTTTCCAAAAGATCA
AGTGGTCGAGGCTGAAAACATAATACGCTTGTGGATGGCGGAAGGTTTCATACCAAGAGGAGAAGAAAGAATGGAGGATG
TCGCTGAAGGCTTCTTGAATGAGCTGAAAAGACGAAGCTTAGTTCAAGTGGTAGATACATTCTGGGAAAAAGTTGAAGTA
TGTAGTGTTCATGATTTACTTCATGATCTTGCGATCCATAAGGCATTGAAGGTAAACTTCTTTGACATTTATGATCCAAT
AAACCATTCCATATCCTCTTCATGTATCAGACATGGCATTCATAGTCAAGAGAAAAGGTACCTCTCACTTGATCTTTCTA
ACTTGAAGTTGAGGTCAATTATGTTCTTCAATCTAGGATTTCGTAACATGAGTCATATAAACTTCAGTAGTGTGTTCCAA
CATGTATATGTGTTGTACATGGATATTATTGATGGCACTTTACCTGATGCCGTAGGAAGTTTGTACCACCTCAAGTTCTT
AAGATTGACAGGTGTTATTCATGATTTACCCTCCTCCATTGGCAGCCTTAAGAATTTACAAACACTTTGTGTCAAATGTA
ATTTCAAACAGTTCTGCCAACTACCCCCCGAAACAGCTGACCTAATAAATTTAAGATATTTAGGTGTTCCCTATTCAGAA
CCTCTGAATCGTATAAGAAAACTCACAAGTCTTCAAGCTCTCGAAGGCGTCTCTTGTGATCAGTGGAAAGATGTTGATCC
TGTTGATTTAGTCAATCTTCAAGAATTAAGCATGATTAGTATTACCAAATCTTACTCCCTCAACAAGATTAGCAACTTGA
AAAACCTTAGCACTCTCAAGTTGTTGTGTTATGCTGATGAATCATTCCCATCTCTTGAATTTCTTATTTCTTGTCATAAC
CTCAAGAAATTGTTGTTAGAAGGTAGAATAGAGAAACTGCCTTTGTTTCCAAATTCCATCACAATGCTGACTCTTGTCGA
CTCAAAACTCATGGAAGATCCGATGTTTATTTTGGGAATGTTGCCAAACCTAAGGAATCTCTGTTTGTTTAGAGCTTATC
AAGGAAAAGAAATAATCTGCAGTGATAACAGTTTTAGTCAACTGAAGTTCCTTAGTCTTGATTGTCTTTGGAACCTAGAA
AGATGGAATTTAGCAACAAGTGCCATGCCTCTGATCAAAGCTCTTCGTATCGATCGCTGTCTAAAGCTGAACCAAATTCC
TGAGAGAATGAAGGATGTGGAGCCATTGCCTATTGAAGAGAAATTAAATGCGCTGAAGCTTTTCAACCATATGTGA
>ST4.03ch04_PGSC0003DMG400011527_4638611_4641193_+
ATGGCTGATGCCTTTGTGTCATTTGCAGTTCAAAAATTGGGTGATTTCCTCATTCAGGAAATTAACCTACGTTTAAGCCT
AAGAGAGGATATGCAGTGGCTCCGAAACGAGCTTCTCTTCATGCAGTCTTTCCTCAAAGATGCAGAACTAAAACAATGTG
GAGATCATAGAGTTCAACAATGGGTGTTTGAAATCAATTCTGTTGCGAATGATGCTGTCGCTATACTCGAGACTTACAGC
TTTGAGACTAGTAAACGTGCTAGTCGTCTCAAGGCTTGCGCTTGCATATGTAGGAAACAGAAGAAATTCCACAATGTCGC
TGAGGAGATTCAATCACTCAAGCAACGAGTCATGGATATCTCTCGTAAACGAGATACTTATGGTATTACAAATATCAATA
GTAATGCTGGAGAAGGGCCAAGTAATCAGGTTAGAACATTGAGGAGAACTACCTCATATATAGATGATGATCACATTTTT
GTTGGCTTTCAGGATGTTGTACACACATTGCTATCTGAACTTCTCAAAGCAGAGCCTCGTCGAAGAGTCCTCTCCGTTTA
TGGAATGGGCGGTTTAGGCAAGACCACTCTTGCGAGGAAACTTTACACCAGTCCTAATATAGCCTCTAGCTTCCTTACAC
GAGCTTGGATATGTGTTTCTCAAGAGTACAACACAATGGATCTTCTTAAAACTATCATAAAATCCATCCAAGGTTGCGCC
AAGGAAACTCTAGATTTGTTGGAAAAGATGGCAGAAATAGATCTAGAAAATCACCTTCGTAAACTATTAACAGAACGCAA
ATACCTTGTGGTGGTTGATGATGTATGGCAGAGAGAAGCATGGGAGAGTTTGAAAAGAGCATTCCCGGATAGCAAGAATG
GCAGCAGAGTCATTATTACCACACGCAAAGAGGATGTTGCTGAAAGAGCAGACGACAGAGGATTTGTCCATAAACTTCGT
TTCCTAACCCAAGGAGAAAGTTGGGATCTCTTTTGTAGGAAACTGCTTGATGTTCGAGCAATGGTTCCAGAAATGGAAAG
TCTAGCTAAGGATATGGTGGAGAAGTGTAGAGGCTTACCTCTTGCAATTGTTGTATTGAGCGGACTACTTTCGCATAAAA
AGGGGCTAGACGAATGGCAAAAGGTGAAAGATCACCTTTGGAAGAACATCATTGAAGATAAATCTATTGAAATCTCCAAC
ATACTATCATTAAGCTACAATGATTTGTCAACTCCGCTCAAGCAGTGTTTTCTCTACTTTGGTATTTTTCCAGAAGATCA
AGTGCTCGAGGCTGATAACATAATACGGTTGTGGATGGCGGAGGGTTTCATACCCAGAGGAGAAGAAAGAATGGAGGATG
TTGCTGAAGGCTTCTTGAATCAGCTGATAAGACGAAGCTTGGTTCAAGTGACTAAAACATTTTGGGAAAAAGTTACTGAA
TGTAGGGTTCATGATTTACTCCATGATCTTGCGATACAAAAGGCATTGGAGGTAAACTTCTTTGACGTTTATGATCCAAG
AAGCCACTCCATATCCTCTTTATGTATCAGACATACCATTCATAGTCAAAGAGAAAGGTACCTCTCACTTGATCTTTCTA
ACTTAAAGTTGAGATCAATTATGTTCTTCGATCCAGATTTTTGTAAGATGTGTCTTATAAACTCCAGTAGTGTGTTCCAA
CATCTATATGTGTTGTACTTGGAGATGCGTGTTGACGACAGGTATTTTGTATTTGTACCTGATGCCATAGGAAGTTTGTA
CCACCTCAAGTTCTTAAGATTAGGAGGTATCCATGATCTTCCGTCTTCCATTGGCAACCTCAAGAATCTACAGACACTTG
TTGTCAATGAGGGCAGACACAATTGTGTACTACCCCCCGAGACAGCTGACCTAATAAATCTAAGATATTTAGATGCTCTG
TATTCACCACCTCTGAAACGTCTAAGCAAACTCACTAGTCTTCATGTTTTTAAAGGCATTGGTTGTAATCAGTGGGAAGA
TATTGACCCTGTTGATTTGGTCAATCTTCGAGAATTAAGTATGCGTTATATTAACATATATTACTCCCTAAGCAAGATTA
GAAGATTGAAAAACCTTAGTACTCTCAGATTGTTTTGTGATGAACGTATTGTAACAGACTTATATCGATTCCCATCCCTT
AATTTTCTTAATTGTTGTGAAAAGCTCCAGAAATTGTGGTTAAAAGGGAAAATAGAGATACTGCCAGATCTGTTTCCAAA
TTCCATCACCATGATGGTTCTTTGGAGGTCACAACTCACAAAAGATCCGATGCCTATTTTGGGAATGTTGCCAAACCTAA
GAGATCTCATATTGCAAGAAGCTTATAATGGAAAAGAAATAATGTGCAGTGATAACAGCTTCCGTCAACTAGAGTTCCTT
CATCTCTATCATCTTTGGAATCTAGAAAGATGGCATTTAGCCACAAGTGCCATGCCTCTCATTAAAGGTCTTGCTATCGA
TCGCTGTCCAAAGCTGAAGGAGATTCCAGAGAGAATGAAAGATGTTGAAGAGAAGTTAAATGTGGTGGATCTTCACAAGC
ATATGGGAGGTTTTATTTTTTAA
>ST4.03ch04_PGSC0003DMG401011526_4643694_4644317_+
ATGGCTGATGCCTTTGTGTCATTTGCAGTTCAAAAATTGGATGATTTCCTCATTCAGGAAATTAACTTACGTTTAAGTCT
AAGAGAGGATATACAGTGGCTGCGAAACGAGATTCTCTTCATGCAGTCTTTCCTCAAAGATGCAGAACTAAAACAATGTG
GAGATCATAGAATTCAACAATGGGTAATTGAGATCAACTCTATTGCTAATGACGCTGTTGCTATACTCGAGACTTACACC
TTCGAGGCTGGTAAACGTGCTACTCGTCTCAAGGCTTGCCCTTGCATATGTAGGAAGGAGAAGAAATTCTACAATGTCAC
CAAGGAGATCCAATCACTCAAGCAACAAATCATGGATATCTCTCGTAAGCGAGAGACTTATGGTATTACAAATATCAATA
ATAATGCAGGAGAAGGACCAAGTAGTCAGGTTAGAACATTGAGGAGAACTACCTCATATGTAGATGAGGATCACATTTTT
GTTGGCTTTCAGGATGTTGTACAAACATTGCTAGCTGAACTTCTCAAAGCAGAGCCTCGTCGAAGCATCCTCTCCATTTA
TGGAATGGGCGGATTAGGCAAGACCGTACTCTTGCCAGAAACCTCTACACAAGTCCTAATAGTCTCAAGCTTCCCTACAC
GCGCTTGGATATGTGTTTCTCAAGAGTACAACACAATGGATCTTCTTAAAACTATCATAAAATCCATCCAAGGTTGCGCC
AAGGAAACTCTAGATCTGTTGGAAAAGATGGCAGAAAGAGATCTAGAAAATCACCTTCGTAAGCTATTAACAGAACACAA
ATACCTTGTGGTGATTGATGATGTGTGGCAGAGAGAAGCATGGAAGAGTTTGAAAAGAGCATTCCCGGATAGCAATAATG
GCAGCAGAGTTATTACCACGCGCAAAGTGGATGTCGCTGAAAGAGCAGACAACAGAGGTTTTGTCCATGAACTTCGTTTC
CTAAGCCAAGAAGAAAGTTGGGACCTCTTTTGTAGGGAACTACTTGATGTTCGAGCAATGATTCCAGCGATGGAAAGTCT
AGCTAAGGATATGGTGGGAAAATGTAGAGGCTTACCTCTTGCAATTGTTGTATTGAGTGGACTACTTTCGCATAAAAGGG
GGCTAGACAAATGGCAAAAGGTTAAAGACTGCCTTTGGAAGGACATTGAAGAAGACTCTATTGAAATCTCCTGCATACTA
TCATTAAGCTTCAACGATTTGTCAGCTGCACTCAAGCAGTGTTTTCTGTACTTTGGTATTTTTCCAGAAGATCAAGTGGT
CGAGGCTAATATCATAATACGGTTGTGGATGGCAGAGGGTTTCATCATACCCAGAGGAGAAGAAAGAATGGAGGATGTCG
CTGAAGGTTTCTTGAATGAGCTGATACGACGAAGCTTGGTTCAAGTGGCTAAAACATTTTGGGAAAAAGTTACTAAATGT
AGTGTTCATGATTTACTCCATGATCTTGCGATACAAAAGGCATCCGACACAAACCTCTTTGACATTTATCATCCAAGAAA
GCACTCCATATCCTCTTCATGTACCAGACTTGCCATTCTTAGTCAAGGAGAAAGGTACCGCTCACTTGATCTTTCTAATT
TGAAGTTGAGGTCAATTATGTTCTTCGATCCATATATTTATAATGTGTTCCAACATATAGATGTGTTTCGACATCTATAT
GTGTTGTACTTGGATATTAAAGGTGGTGTTATACCTGATGCCATAGGGAGTTTGTACCACCTCAAGTTGTTAAAATTGAG
AGGCATCCATAAGCTCCCCTCCTCAATTGGCAACCTCAAGGATTTACAGACACTTGTTGTTGTCAATGAGGATGGATCAT
TTTGCCAACTACCCCGTGAAACAGCTGACCTAATAAATTTAAGACATTTAGTTGTTCCATATTCAAAACCTCTGAAACGT
ATAAGTCAAATCACTAGCCTTCAAGTTCTTGATGGCATTGGTTGTGATCAGTGGAAAGATGTTGACCCTGTTGATTTAGT
CAATCTTCGAGAATTAGGCATGGATAATATTAGCAAATCTTACTCCCTAAACAACATTAGCAGCTTGAAAAACCTTAGCA
CTCTCAGATTGTTTTGTAAGTATGACGGATCATTCCCATCCCTTGAATTTGTTAATTGTTGTGAAAAGCTCCAGAAATTG
TTCTTATATGGGAGAATAGAGAAACTGCCTCATCTGTTTCCAAATTCCATCACAATGATGATTCTTTTGAAGTCAAAACT
CATGGAAGATCCGATGCCTATTTTGGGAATGTTGCCTAACCTAAGAAATCTCGGATTACTTTATGCTTATGAAGGAAAAG
AAATAATGTGCAGTGATAACAGTTTCAGTCAACTACAACTTCTTACTCTTAATGATCTTTACAACCTAGAAAGATGGCAT
TTAGGCACAAGTGCAATGCCTCTGATTAAACGTCTTCATATCGATAGTTGTGGAAAGCTGAAGGAGATTCCAGAGAGAAT
GAAAGATGTGAAGCGTATTTGA
>ST4.03ch04_PGSC0003DMG400011525_4648570_4651089_+
ATGACTGATGCCTTTGTGTCATTTGCAGTTCAAAAATTGGGTGATTTCCTAATACAGAAAGTTTCCCTGCGTAAAAATCT
GAGAAAGGAAGTTGAGTCGCTGAGAAATGAGTTACTCTTCATGCAGTCTTTCCTCAGAGAGGCAGAACAAAAGCAAAGTG
ATGATCAAAGAGTTCAACAATGGGTGTTTGAGATCAACTCTATTGCTAATGACGCTGTTGCTATACTCGAGACTTACAGC
TTCGAGGCTGGTAAAGGTGCTAGTCGTCTCAAGGCTTGTGCTTGCATATGTAGGAAGGAGAAGAAATTCTACAATGTCGT
TGAGGAGATCCAATCACTCAAGCAACGAATCATGGATATCTCTCGCAAACGAGACACTTATGGTATTACAAATATCAATA
ATGCTGGAGAAGGGTCAAGTAATCAGGTTAGAAAATTGAGGAGAACTACCTCATATGTGGATGACCAGGATAACATTTTT
GTTGGACTTCAGGATGTTGTACAAAAATTGCTAGCTGAACTTCTCAAAGCAGAGCCACGTAGAAGCGTCATCTCCATTCA
TGGCATGGGAGGATTAGGCAAGACCACTCTTGCAAGAAACCTCTACAACAGTTCTAATATAGTCTCAAGCTTCCCTACAC
GCGCTTGGATATGTGTTTCTCAAGAGTACAGCACAATGGATCTTCTTAAGACTATCATAAAATCCATCCAAGGTCGCACA
AAGGGAACTCTAGATTTCTTGGAAAGGATGACAGAAAGCGATCTAGAAATTTACCTTCGTGATCTATTGAAAGAAGTCAA
ATACCTTGTAGTGGTTGATGATGTATGGCAGAGAGAAGCATGGGAGAGTTTGAAAAGAGCATTCCCAGAAAGCAAGAATG
GCAGCAGAGTTATTATTACCACGCGGAAACATGATGTTGCGGAAAGAGCTGACAACAGAGGTTTTGTCCATGAACTTCGT
TTCCTAAGCCGAGAAGAAAGTTGGGACCTCTTTTGTAGGAAACAACTTGATGTTCGGGCAATGGTTCCAGAAATGGTAAG
GATAGCTAGAGATATGGTGGAAAAGTGTAGAGGCTTACCTCTTGCAATTGTTGTATTGAGCGGACTACTTTCACATAAAA
GGGGGCTAGACGAATGGCAAAAGGTGAAAGACCACTTTTGGCAGAACATTCAAGATGACTCCATTGAAATCTCCTACATA
CTATCATTGAGCTACAACGATTTGTCAGCTACGCTCAAGCAGTGTTTTCTGTACTTTGGTATTTTTCCAGAAGATCAAGA
GGTCGATGCTGAAAAGATAATACTGTTGTGGATGGCCGAGGGTTTCATACCAAATGGAGAAGAAAGAATGGAGGATGTCG
CTGAAGGCTTCTTGAGTGAGCTGATAAGACGAAGCTTGATACAAGAGGTACGTTCATTTTGGGAAAAAGTTACTGTATGT
AAGGTTCATGATTTACTTCGTGATCTTGCCGTACAAAAGGCATTTGATATAAAATTCTTTGACATTTATGATCCAAAAAA
GCACTCCATATCCTCCTTATGTATCAGACATGTGATTCATGGTCAAGGAGAAAGGTACCTCTCACTTGATCTTTCTTACT
TGAAGTTGAGGTCAATTATGTTCTTCGATCCAGATTTTCGTAACATGCATCTTACAAACTTCAGTAGTGTGTTCCGACAT
ATATATGTGTTGTACTTGGATATTGGAGGTTATGTTATGACTGATGTCATAGGAAGTTTGTACCACCTCAAGTTCTTAAG
CTTGAGAGGTGTCTGTAATATTCCCTCCTCCATTAGCAACCTCAAGAATTTACGGACACTTCTTGTCGATGACCATGGAG
GGTTTAGCCGTCTACCCCAAAAGACAGCTGACCTAATAAATCTAAGACATTTAGTTGCTCCATATTCAGAGCCTCTGAAA
TGTATAAACAAACTCACGAGTCTTCAAGTTCTTAAAGGCTTTCGTTGTGATCAGTGGAAAGATGTTGACCCTGTTGATTT
AGTCAATCTTCGAGAATTAAGCATGGATTATATTAACAGATCTTACTCCCTAAACAACATTAGCAGCTTGAAAAACCTTA
GCACTCTCAGATTATTGTGTTATGCTGATGAATCATTCCCATCTCTTAAATTTGTTAATTCTTGTCAAAAGCTCCAGAAA
TTATGGTTAAGAGGGAAAATAGAGAAACTTCCTCTGTTTCCAGATTCCATCACAATGATGGTTCTTTGGAAGTCAAAACT
CATGGAAGATCCGATGCCTATTTTGGGAATGTTACCAAACCTAAGGAATCTCGAATTAGAAGAAGCTTATGAAGGAAAAG
AAATAACGTGCAGTGATAACAACTTCAGTCGACTCGAGTTCCTTCGTCTTCATCGTTTTGACAAGCTAGAAACATGGCAT
TTATCTACAAGTGCCATGCCTTCAATTAAAGGTCTTGACATCAAATACTGTCCACATCTATCTCATATTCCCAAGAGAAT
GCAAGACGTGGACAGAACTCCTTTTTGGCTTGTTTCATAA
>ST4.03ch04_PGSC0003DMG400011524_4654153_4655118_+
ATGGATCTTCTTAAAACTATCATAAAATCCATCCAAGGTTGCGCCAAGGAAACTCTAGATCTGTTGGAAAAGATGGCAGA
AAGAGATCTAGAAAATCACCTTCGTAAGCTATTAACAGAACACAAATACCTTGTGGTGATTGATGATGTGTGGCAGAGAG
AAGCATGGGAAAGTTTGAAACGAGCATTTCCAGATAGAAAGAATGGCAGCAGAGTTATTATTACCACGCGCAAAGAGGAT
GTAGCTGAAAGAGCAGATAACAAAGGTTTTGTCTATAGACTTCGTTTCCTGAGCCAAGAAGAAAGTTGGGATCTCTTTTG
TAGGAAACTACTCGATGTTCGGGCAATGGTCTCAGCGATAGAAAGGCTAGCTAAGGATATGGTGGACAAGTGTGGAGGTT
TACCTCTTGCAATTGTTGTTTTAAGCGGACTACCTTCACATAAAAGAGGGCTAGAAGAATGGCAAAAAGTGAAGGACAAC
CTTTGGCAGAACATTAAAGACGACTCTATTGAAGTCTCCTACATACTATCATTGGGCTACAACGATTTGTCAACTGCACT
CAAGCAGTTTTTCCTGTACTTTGGTATATTTCCAGAAGATCGTGTGGTCCATGTTGATCACATATTATGGTTGTGGATGG
CTGAAGGATTCGTACCAACAGGTAAAGAAATAATGGAAGATGTTGCTGAAGGCTTCTTGAATGAGCTGATAAGACGAAGC
TTGATACAAGTGGTAAGAACATTTTGGGAAAAAGTCAGTAAATGTAGGATTCATGATCTACTTCGCGATCTTGCTGTACA
AAAAGCATTGGAGGTAAACTTTTTGGACATTTATGATCCAAGAAAGCACTCCATATCCTCCTTTTGTCTGAGACATTCCA
TTCATAGTCAAGGAAAACGGTATCTCTCACTTGATCTTTCTAACTTTAAATTGAGGTCACTTATGTTCCTTGATCCAGAC
TTTTAA
>ST4.03ch04_PGSC0003DMG400011523_4661781_4664969_+
ATGGCTGATGCCTTTGTGACATTTGCAGTTAAAAAATTGGGTGATTTCCTCATTCAGGAAGTTTCCCTGCTTACAAATCT
GAGAGATGAAGTTAGATGGCTGAGAAATGAGCTACTCTTCATGCAGTCTTTCCTCAGAGATGCAGAACTAAAGCAAAGTA
GAGATCAAAGAGTTCAGCAATGGGTGTTTGAGATCAACTCTATTGCAAATGACGCTGTCGCTATCCTAGAGACTTACAGC
TTCAAGGCTGGTAAAGGTGGCGATGGATTTGCTAGTTGTCTCAAGGCTTGCGCTTGCATCTGTAAGGAGGAGACCAAATT
CTACAAAGTCTCCAAGGAGATCCAATCACTCAAGCAACGAATTATGGATATCTCTCGCAAGCGAGAGACTTATGGTATTA
CAAATATCAATAATAATGCAGGAGATGGACCAAGTAATCGGCCAAACAATCAGTCTGCCATTGTTACAACATTGAGGAGA
ACTACCTCCTATGTGGATGGTCAGGATCACATTTTTGTTGGATATCAGGATGTTGTAGAAAGATTGCTATCTGAACTTCT
CAAAGCAGAGCCTTGTCGAAGCGTCATCTCCATTTATGGCATGGGTGGTTTAGGCAAGACCACTCTTGCAAGAAATCTGT
ACATCAGTCCTGATATAGTCAATAGCTTCCATACACGAGCTTGGATATGTGTTTCTCAAGAGTACAACACCGTGGATCTC
CTCAGGTATATCATAAAATCCATCCAAGGTTGCACCAAGGAAACTCTAGATTTGTTGGAAAGGATGACAGAAAGAGATCT
AGAAATTTACCTTCGTGATCTTTTAAAAAAACGCAAATACCTTGTGGTGGTTGATGATCTATGGCAGAGAGAAGCATGGG
AGAGTTTGAAAAGAGCATTCCCGGATAGCAAGAATGGCAGCAGAGTTATTATCACCACGCGCAAAGAGGATGTTGCTGAA
AGAGCAGACAGCAGAGGTTTTGTCCATAAACTTCGTTTCCTAAGCCAAGAAGAAAGTTGGGATCTCTTTTGTAGGAAACT
ACTTGATGTTCAAGCAATGACCTCCACAATGGAGAGGCTAGCTAAGGATATGGTGGACAAGTGTGGAGGCTTACCTCTTG
CAATTGTTGTATTGAGTGGACTACTTTCGCATAAAAGGGGGCTAGGCGAATGGCAAAAGGTGAAAGACCGCCTTTGGAAG
AACATTGAAGATGACTCTATTGAAATCTTCTACGTACTATCATTAAGCTACAATGATTTGTCAACTGCGCTCAAGCAGTG
TTTTCTGTACTTTGGTATTTTTCCAGAAGATCAAGTGCTCGAGGCTGAAACCATAATACGATTGTGGATGGCCGAGGGTT
TCATACCAAGAGGAGAAGAAAGAATGGAGGATGTCGCTGAAGGCTTCTTGAATGAGCTAATAAGACGAAGCTTGGTTCAA
GTGGCTCGAACATTTTGGGAAAAAGTTACTGAATGTAAGGTTCATGATTTACTTCGTGATCTTGCCATACAAAAGGCATT
GGAGGTAAACTTCTTTGACATTTATGATCCAAGAAACCACTCCATATCCTCCTTATGTATCAGACATGCCATTCATGATA
AAGGAGAAAAGTACCTCTCACTTGATCTTTCTAACTTAAAGTTGAGGTCAATTATGTTCTTCGATCCAGATTTTCGGAAC
ATGAATCTTATAAACTTCAGTAGTGTGTTCCAACATATATATGTGTTGTACTTGGATACTCTTGGTGGCACTGTACCTTA
TGCCATAGGAAGTTTGTACCGCCTCAAGTTCTTAAGCTTGAGAGGTATTGGTAATCTTCCCTCCTCCATTGGCAACCTCA
AGAATTTACAGACACTTTGTGTCAAAAGTGAATTTAGACATTTGTGCCAACTACCCCCTGAGACAGCTGACCTAATAAAT
CTAAGGCATTTAGTTGCTCCGTATTCTGAACCTCTGGTACGTATAAGCAAACTCACTAGTCTTCAAATTCTTAAAGACAT
CTCTTGTGATCAGTGGAAAGATGTTGACCCTGTTGATTTAGTCAATCTCCTAGAATTAAGCATGATTGATATTACCAAAT
CTTACTCCCTAAACAACATTAGCAGATTGAAAAACCTTAGCACTCTCAAATTGTTTTGTAGAGGTGGTCAATCATTCCCA
GACCTTGAATTTCTTATTATTGTGAAAAGCTCCAGAAATTGTGGTAGAATAGAGAAACTGCCTCTGTTACCAAATTCCAT
CACAATGATGGTTCTTTTGGACTCAAAACTCATGGAAGATCCGATGCCTATTTTGGGAATGTTGCCAAACCTAAGAAACT
CGAATTTCTTAGAGCTTATCAAGGAAAGAGATATTCTGCAGAGCTTATCAAGGAAAGAGATATTCTGCAGTGATAATAGC
TTCCGTCAACTCGAGTTCCTTAGTCTTGCTTGTCTTGAGAACCTAGACACATGGCATTTAGCCACAAGTGCCATGCTTCT
GATTAAAGGTCTTCGTATTGATCACTGTAAAAAGCTGAACAAGATTCCCCAGAGAATGAAGGACGTGAAGCTTTTCAAGC
ATACATGA
>ST4.03ch04_PGSC0003DMG401011522_4667521_4670172_+
ATGGCCGATGCCTTTCTGTCATATGCAGTTCAAAAATTGGGTGATTTCCTAATACAGAAAGTTTCCCTGCTTACAACTCT
CATAGATGAAGTTAGATTGCTGAGAAATGAGCTACTCTTCATACAGTCTTTCCTCAAAGATGCAGAACTAAAGCAATGTG
GAGATCAAAGAATTCAACAATGGGTGTTTGAGATCAACTCTATTGCTAATGACGCTGTTGCTATACTCGAGACTTATAGC
TTCGAGGTTGCTAACGGTAATGATGATGGATTTTCTAGTCGTCTCAAGGCTTGCGCTTGCATCTGTAGGAAGGAGACCAA
ACTCTACAAAGTTGCCAAGGAGATTGAATCACTCAAGCAACGAATCATGGATATCTCTCGCAAACGAGATACTTATGGTA
TTAGAGATATCAATAATGCAGGAGAAGGTTCAAGTAATCAGTCTGCCATGGTTAGATCATTGAGGAGAACTACCTCCTAT
GTGGATGATCAGGATCACATTTTTGTTGGATTTCAGGATGTTGTAGAATCATTGTTAGCTGAACTTCTCAAAGCAGAGCC
TCGTCGAAATGTCATCTCCATTTACGGTATGGGCGGTTTAGGCAAGACCATACTTGCGAGAAACCTCTACACAAATCCTA
TCATAGTCTCTAGCTTCCCAACATGCGCTTGGATATGTGTTTCTCAAGAGTATAACACCATGGATCTCCTTAGGAATATC
ATAAAATCTATCAAAGGTTGCACCAAGGAAACTCTAGATTTGTTGGAGAGGATGACAGAAAGAGATCTAGAAATTTACCT
TCGTGATTTATGAAAAGAACGCAAATACCTTGTTGTCGTTGATGATGTATGGCAGAGAGAAGCATGGGAAAGTTTGAAAA
GAGCATTCCTGGATAGCAAGAATGGAAGCAGAGTGATTATTACCACTCGCAAAGAGGATATTGCTGAAAGAGCAGACAAC
AGAGGTTTTGTCCATAGACTTCGTTTCCTGAGCCAAGAAGAAAGTTGGGACCTCTTTTGTAGGAAACTAGTTGATGTTCG
GGCAATGGTTCCAGTGATGGAAAGGTTAGCTAGAGATATGGTGGACAAGTGTGGAGGCTTACCTCTTGCAATTGTTGTAT
TGAGTGGACTACTTTTGCACAAAAGGGGTCTAGATGAATGGCAAAAGGTGAAAGACCACCTTTGGAAGAACATTAAAGAT
GACTCTATTGAAATCTCCTACATACTATCATTAAGCTACAACGATTTGTCAACTGCACTAAAGCAGTGTTTTCTGTACTT
TGGTATTTTTCCAGAAGATCAAGAGCTCGAGGCTGAAAACATAATACGGTTGTGGATGGCCGAGGGTTTCATACCAAGAG
GAGAAGAAAGAATGGAGGATGTCGCTGAAGACTTCTTAAATGAGCTGATAAGACGAAGCTTGGTTCAAGTGGCTGGAACA
TTTTGGGAAAAAGTTATTCTATGTAGGGTTCACGATGTAGTTCGTGATCTTTCCATACAAAAGGCATCGGAGGTAAACTT
CTTTGATATTTATGATCCAAGAAACCACTCCATATCCTTCTTATGTATCAGACATGCCATTCATGATCAGGGAGAAAAGT
ACCTCTCACTTGATCTTTCTAACTTAAAGTTGAGGTCAGTTATGTTCTTCGATCCAGATTTTCTTAACATGAGTCTTATA
AACTTCAGTAGTGTGTTCCAACATATGTATGTGTTATACTTGGATACTTTTGGTGGAACTATACCTGATGCCATAGGAAG
TTTATACCACCTCAAGTACTTAAGATTGACAGGTATCCATTGTCTTCCCTCCTCCATTTGCAACCTCAAGAATTTACAGA
CACTTCGTGTCGTAAACGAAAACGGGCGCTTATGCCAACTACCCAGAGAGACAGCTGACCTGATAGATCTAAGATATTTA
GATGCTCCTTATTCAAAACCTCTGAAATGTATAAACAAACTCAGTAGTCTTCAAGTTCTTAAAGGCCTTGCTTGTGATCA
GTGGAAAAATGTTGACCCTGTTGATTTAGTTAATCTTCGAGAATTAAGCATGCATGATATTACCAAATCCTACTCCCTAA
ACAACATTAGCAGCTTGAATAACCTTAGCACTGTCACATTGTGTTGTGAAGATGATGAATCATTCCCAGCCCTTGAATTT
CTTACTTCTTGTCAAAAGCTCCAGAAATTGTGGTTAGAAGGGGAAATAGAGAAACTGCCTCTATCAGACGCATTTCCAAA
TTCCATCACAATGATGGTTCTTGTGAAATCAAAACTCATGAAAGATCCGATGCCTATTTTGGGGATGTTGCCAAACCTCA
GGAATCTCGATTTATTAAAAGCTTATGAAGGAAATGAATTAACTTGCAGTGATAACAGTTTCAGTCAACTAGAGTTCCTT
CGTCTTGATGATCTTGAGAAGCTAGAAAGATGGCATTTAGGCACAAGTGCCATGCCTCTCATTAAAGGTCTTGCTATCTA
TCATTGTCCAAAGCTAAAGGAGATTCCCGAGAGAATGAAAGACGTGGAGAGAACTCCTTATCGATGA
>ST4.03ch04_PGSC0003DMG400011521_4675508_4681260_+
ATGGCTGATGCCTTTGTGTCATTTGCACTTCAAAAATTAGGTGATTTCCTCATACACGAAGTTTCCCTGCTTACAAGTCT
CAGAGATGAAATTACATGGCTGAGAAATGAGCTACTCTTCATGCAGTCATTCCTCAAAGATGCAGAACAAAAGCAAAGTA
GAGATCACAGAGTTCAACAATGGGTGTTTGAGATCAACTCTATTGCTAATGACGCTGTCTCTATACTCGAGACTTACAGC
TTCGAGACTGGTAAAGGTGATGATGGATTTGCTAGTTGTCTCAAGGCTTGCGCTTGCATCTGTAGGAAGGAGAAGAAATT
CAATCACTCAAGCAACGAATCATGGATATCTCTCGCAAACGAGAGACTTATGGTATTACAAATATCAATAGTAATGCAGG
AGAAGGGCCAAGTAATCAGATTAGAACATTGAGGAGAACTACCTCATATGTGGATGACCAGGATTACATTTTTGTTGGCT
TTCAGGATGTTGTACAAACATTGCTAGCTGAACTTCTCAAAGCAGAGCCTCGTCGAAGCGTCCTCTCCATTTTATGGAAT
GGGGGGTTTAGGCAAGACCACTCTTGCGAGAAAACTTTACATCAGTCCTAATATAGCCTTTAGTTTCCCTACACGCGCTT
GGATATGTGTTTCTCAAGAGTACAACACAATGGATCTTCTTAGGAATATCATAAAATCCATCCAAGGTCGCACCAAGGAA
ACTCTAGATTTGTTGGAAAGGATGACAGAAGGAGATCTAGAAATTTATCTTTGTGATCTATTAAAAGAACGCAAATACCT
TGTGGTGGTTGATGATGTATGGCAGAAAGAAGCATGGGAGAGTTTGAAAAGAGCATTCCCAGATAGCAAGAATGGCAGCA
GAGTCATTAATACCACGCGCAAAGAGGATGTCGCTGAAAGAGCAGACGACAGAGGTTTTGTTCATAAACTTTGTTTCCTA
TGCCAAGAAGAAAGTTGGGACCTCTTTTGTAGGAAACTAGTTGATGTTCGAGCAATGATTCCAGCAATGGAAAGTCTAGC
TAAGGATATGGTGGAAAAGTGTAGAGGCTTACCTCTTGCAATTGTTGTATTGAGCGGACTACTTTCGCATAAAAAAGGGG
CTAAACGAATGGCAAAAGGTGAAAGACTGCCTTTGGAAGAACATTATGAAGATAAATCTATTGAAATCTCCAGCATACTA
TCATTAAGCTTCAACGATTTGTCAGCTGCGCTCAAGCAGTGTTTTCTGTACATTGGTATTTTTCCAGAAGATCAAGTGAT
CGATGCTGAAGACATCATACCCAGAGGAGAAGAAAGAATGGAGGATGTCGCTGAAGACTTCTTAAATGTGCTGATAAGAC
GAAGCTTGGTTCAAGTGGAAAAAATATTTTTGGAAAAAGTTACTAAGTGTAGGGTTCATGATTTACTCCGTGATCTTGCC
ATACAAAAGGCATCCGACACAAACCTCTTTGACATTTATCATCCAAGAAAGCACTCCATATCCTCTTCATGTATCAGACT
TGCCATTCATAGTCAAGGAGAAAAGTATCACTCACTTGATCTTTCTAATTTGAAGTTGAGGTCAATTATGTTCTTCGATC
CAGTTTTTCCTAATGTGTTCCAACATATATATGTGTTGTACTTGCATATGGATTATGGTTGTGTTATACCTGAATCCATA
GGGAGTTTGTACCACCTCAAGTTGTTAAGCATTAGATCAGGTGTCTGTAATATTCCCTCCTCCATTGGCAACCTCAAGAA
TTTACAGACACTTGTCGTTGTAAATGGGTACGCATCATTTTGCCAACTACCCCGCAAGATAGCTGACCTAATAAATCTAA
GACATTTTGTTATTCCATATTCAGAGCCTCTGAAATGTATAAACAAACTCAGGAGTCTTCAAGTTCTTAAAGGCATTCGT
TGTGATCAGTGGAAAGATGTTGACCCTGTTGATTTAGTCAATCTTCGAGAATTAAGCATGGATCGTATCAGGAGCTCTTA
CTCCCTAAACAACATTAGCAGCTTGAAAAACCTTAGCACTCTCAGATTGTCTTGTCAAGATTATGATGAATCATTCCCAT
CCCTTGAATTTGTTAATCGTTGTGAAAAGCTCCAGAAATTGTGGTTAAAAGGGGAAATAGAGAAACTGCCTAATCTGTTT
CCAAAGTCCATCACAATGATGGTTTTGAGGAACTCGGGACTGACAAAAGATCCGATGCCTATTTTGGGAATGTTGCCAAA
CCTAAGGAATCTCAAACTAGAAGATGCTTATGAAGGAAAAGAAATAATGTACAGCGATAACAGTTTTAGTCAACTCAAGT
TCCTTAATCTTGATCATCTTCAAAACCTAGAAAGATGGGATTTAGGCACAAGTGCAATGCCACTCATTAAAGCTCTTCAT
ATCTATGAATGTCCAAACCTGAAGGAGATACCAGAGAGAATGAAAGACTTGAAGAAGCTTGAAGAGACCAAGTTTTTTTG
TACAAATAGTGTGTTAATATTTGGGTTAAACAGGAGAAGAAGTTCGCATGAATCAAGTTGGATTATTTCAACATTCATTT
TTTTTTGTTTGAATAAAATCAATATTATTTTA
>ST4.03ch04_PGSC0003DMG400011520_4688283_4690817_+
ATGGCTGATGCCTTTGTGTCATTTGCAGTTCAAAAATTGAGTGATTTCCTAATACAACAAGTTTCTCTGAGAACAAATCA
GAGAGATGAAATTAGATGGCTGAGAACTGAGCTACTTATCATACAGGCATTCCTCAAAGATGCAGAACAAAAGAAAAGTG
GAGATCATAGAATTCAACAATGGGTGTTTGAGATCAACTCTATTGCTAATGACGCTGTTGCTATACTCGACACTTACAGT
TTCGAGGCTGGTAAACGTGCTAGTCGTCTCAAGGCTTGCGCTTGCATATGTAGGAAAGAGAAGAAATTCTACAATGTCGC
CAAGGAGATTCAATCACTCAAGCAACGAATCATGGATATCTCTCGCAAACGAGATACTTATGGTATTACAAATATCAATA
GTAATGCTGGAGAAGGGTCAAGTAATCAGGTTACAACATTGAGGAGAACTACCTCATATATAGATGATGATGACATTTTT
GTTGGCTTTCAGGATGTTGTACAAACATTGCTAGCTGAACTTCTCAAAGTAGAGCCTCGTAGAAGCATCGTCTCCATTCA
TGGAATGGGCGGATTAGGCAAGACCACTCTTGCAAGAATCCTCTACAACAGTCCTAATATAGTCTCAAGCTTCCCTACAC
GTGCTTGGATATGTGTTTCTCAAGAGTACAACACAATGGATCTTCTTAAGACTATCATAAAATCCATCCAAGGTTGCACC
AAGGAAACTCTAGATTTGTTGGAAAAGATGGCAGAAACAGATCTAGAAAATCACCTTCGTGATCTATTGAAAGGACGCAA
ATACCTTGTGGTGGTTGATGATGTGTGGAAGAGAGAAGCATGGAAGAGTTTGAAAAGAGTATTCCCGGACAACAAGAATG
GCAGCAGAGTTATTATCACCACACGCCAAGGGGATGTCGCTGAAAGAGCAGACGATAAAGGTTTTGTCCATAAACTTCGT
TTCCTAAGCCAAGAAGAAAGTTGGGACCTCTTTTGTAGGAAACTACTTGATGTTCGAGCTATGGTTCCAGCAATGGAAAG
TCTAGCTAAGGATATGGTGGGAAAATGTAGAGGCTTACCTCTTGCAATTGTTGTATTGAGTGGACTACTTTCGCATAGAT
GGGGGCTAGACAAATGGCAAAACGTGAAAGACTGCCTTTGGAAGGACATTGAAGAAGACTCTATTGAAATCTCCTACATA
CTATCATTAAGCTTCAGCGATTTGTCAGCTGCGCTCAAGCTGTGTTTTCTCTACTTTGGTATTTTTCCAGAAGATCAAGT
GATCAAAACTGACAACATAATGCGGTTGTGGATGGCAGAGGGTTTCATCATACCAAGAGGAGAAGAAAGAATAGAGGATG
TCGCTGAAGGTTTCTTGAATGAGCTGATAAGACGAAGCTTGGTTCAAGTAGTGGATACATTTTGGGAAAAAGTTACTGAA
TGTAGGGTTCATGATTTACTTCGTGATCTTGCCATACAAAAGGCATTGGAGGTAAACTTCTTTGACATTTATGATCCAAG
AAAGAACTTGAAATCCACTTCATGTATAAGACATGCCATTCATAGTGAAGGAGAAAGGTACCTCTCATCACTTGATCTTT
CTAACTCGAAGTTGAGGTCAATTATGTTCTTTGATCCACATTTTCGTAATCTGTTCCAACATATACATGTGTTCCAACAT
ATATATGTGTTGTACTTGGATATTAATTATGGTAATGTTATACCTGATGCCATAGGGAGTTTGTACCACCTCAAGTTGTT
AAGCTTGAGAGGTGTCCGTAATATTCCCTCCTCCATTGGCAACCTCAAGAATTTACAGACACTTGTTGTTGTCAATATTG
ACTTACTTTGCCAACTACCCCCCGAAACAGCTGACCTAATAAATTTAAGACATTTAGTTGTTCCATATTCTAAACCTCTG
GCAGGTATAAGCAAACTCACTAGTCTTCAAGTTCTTCACCTTGATTGTGATCAGTGGAAAGATGTTAACCCAGTTGATTT
TGTCAATCTTCGAGAATTAGAGATGGGTAATATTAGGAAATCTTACTCCCTAAACAACATTAGCAGCTTGAAAAACCTCA
ACACTCTCAGATTGTGTATTTTGTTTGGTCAACAATATACATATCCATTCCCATCCCTTGAATTTGTTTATAGTTGTGAA
AAGCTCCAGAAATTGTCGTTAGGTGGGAGATTAGAGAAACTGCCTGTGTTTCCAGATTCCATCACAATGATAGTTATTTG
GCAGTCAAGACTGACAAAAGATCCGATGCCTATTTTGGGAATGTTGCCAAACCTAAGGAATCTCCACTTGTCCAGAGCTT
ATGAAGGAGAAGAAATAATGTGCAGTGATTACAGCTTCAGTCAACTAGAGCTCCTTCATCTTTATGGTCTTGACAACTTA
GAAAGATGGCATTTAGGCACAAATGCCATGCCTCTCATTAAAGATCTTTCTATCTATAATTGTCAAAAGCTGAAGGAGAT
TCCAGAGAGAATGAAACACGTGAAGCATTTCAAACATATACGAAGTCTTATATGA
>ST4.03ch04_RDC0001NLR0032_4694265_4696812_+
AAAGATGGTTGATGCCTCTGTGTCATTCGCAGTTCAAAAACTTCTCATACAGGAAGCTTCCCTGCGTACAAGTCTCAGAC
AGGATGTGCGGTGGCTGCGAAATGAGCTGTTCTTCATGCAGTCTTTCCTTAAAGATGCAGAACAAAAGCAAGTTGTAGAT
CAAAGAGTTCAGCAATGGGTGTTTGAGATCAACTCTGTTGCTAATGATGCCATTGCTATATTGGAGACTTATAGCTTAGA
GGCTAGTAAAGGTAACGACCCTAGATTTGCTAGTCGTCTGAAGGCTTGCACTTGCATCTGCAGGAAGGAGACAAAATTCT
ACAACGTCAGCATCACTAAAGCATTGAATCATGGATATCTCTCACAAACGAGAGACTTATGGTATTAGAGATATCAATAA
TGCAGGAGAAGGGCCAAGTAATTGCCCAAACAATCAGTATGACATGGTTAGAACATTGAGGAGAACTACCTCATATGTAG
ATGAGGATCACATTTTTGTTGGCTTTCAGGATGTTGTACAAGCATTGCTAGCTCAACTTCTCAAAGCAGAGCTTCACAGA
AGCGTCATCTCCATTTATGGTATGGGCGGATTAGGCAAGACAACTCTTGGGAGAAACCTATACATCAGTCCTAATATAGT
CTCTAGCTTCCCTACACGTGCTTGGATATGTGTTTCTCAAGAGTACAACACCATGGATCTCCTTAGGAATATCATAAAAT
CCATCCAAGGTTGCACCAAGGAAACTCTAGATTTGTTGGAAAAGATGACAGAGAGAGATCTAGAAATTTACCTTCGTGAT
CTTTTAAAAGAACCCAAATACCTTGTGGTGGTCGATGATTTATGGCATAGAGAAGCATGGGAAAGTTTGAAACGAGCATT
TCCAGATAGCAAGAACGGCAGCAGAGTAATTATTACTACACTAAAAGAGGATGTCACTGAAAGAGCAGATAACAAAGGTT
TTGTCTATAGCTTCGCTTCCTGAGCCAAGAAGAAAGTTGGTATCTCTTTTGTAGGAAACTACTTGATGTTCGGGCAATGG
TCTCAGCAATGGAAAGGCTAGCAAAGGAAATGGTGGACAAGTGTGGAGGTTTACCTCTTGCAGTTGTTGTATTAAGCGGA
CTACTTTCACATAAAAGGGGGTTCGAAGAATGGCAAAAGGTGAAGGACCACCTTTGGCAAAACATTAAAGACGACTCTAT
TGAAGTCTCCTGCATACTATCATTGAGCTACAACGATTTGTCAATTGCGCTCAAGCAGTGTTTCCTGTACTTTGGTATTA
TTCCAGAAGATCACGTGGTCCATGTTGATCACATATTATGGTTGTGGATGGCTGAAGGATTTGTACCAACAGGAAAAGAA
ATAATGGAGGATGTTGTTGAAGGCTTCTTGAATGAGTTGATAAGAAGAAGCTTGATACAAGTGGTACGCACATTTTGGGA
AAAAGTTGGTAATTGTAGGATTCATGATCTGCTTCGCGATCTTGCCGTACAAAAAGCATTGGAGGTAAACTTTTTTGACA
TTTATGATCCAAGAAAGCACTCCATATCCTCCTTGTGTCTTAGACATGCCATTCATAGTCAAGGAAAAAGGTATCTCTCA
CTTGATCTTTCTAACTTGAAGGTTAGGTCACTTATGTTCCTTGATACGGAATTTTTAAAGATGGGTCTTATAAAGTTCCA
TAATGTGTTCCAACATCTATATGTGTTGTACTTGGAGATGCGTGTTGACAATGTCTATAGTACCTGATGCCATAGGAAGT
TTGTACCACCTCAAGTTCTTAAGATTGAGAGGTATCTATGATCTTCCCTCTTCCATTGGCAACCTCAAGAATTTACAGAC
ACTTCTTGTCAATGACTATGGATACTTTTGCCAACTACCCCGCGAGACAGCTGACTTGATAAATTTAAGACATTTAGTTG
CTTCGTATTCAATACCTCTGAAATGTATAAGGAAACTCACTAGTCTTCAAGTTCTTAAAGGCATCCATTGTGATCAGTGG
AAAGATGTTGACCCTGTTGATTTAGTCAATCTTCGAGAATTAAGCATGCATGAGATTACCAAAACTTACTCACTGAACAA
CATTAGCAGCTTGAAAAACCTTAGCACTCTAAAATTGTGCTGTGTAGCTTATGAATCATTCCCAAACCTTGAATATCTTA
GTTCTTGTCAAAACCTTCAGAAATTGTGGTTAGAGGGGCAAATAGAAAAACTGCCTCTCTCAGAGCAGTTTCCGAATTCC
ATCGCCATGATGGTCCTTCGGTACTCAGAACTCATGGAAGATCCCATGTCTACTCTAGGGATGCTGCCAAATCTAAGGAA
TCTCGATTTGTTTAGAGCTTACGGAGGAAAAGAAATTACTGCATTGATAACAACTTCAGTCAACTGGAGATCCTTCGTCT
TGATTGTCTTGAGAACTTAGAAAGGTGGCATTTAGCCACAAGTGCCATGCCTCTGATTAAAGGTCTTGGTATCCAGCGTT
GTCCAAAGCTACATGAGATTCCCGATAGAATCAAAGACGTAGAGAGAACTCCTTTTCAATGAAGCTT
>ST4.03ch04_RDC0001NLR0033_4700330_4702513_+
ATGAACTTCTCAAACCAGAGACTCGTTGAAGTGTTGTCTCCATTTATTGGCATGGGCGGATTAGGCAAGACCACTCTTGC
AAGAAACCTCTACAACAATCCTAATATAGTCAATAGCTTCCCTACACGCGCATGGATATGTGTTTCTCAAGAGTACAACA
CAATGGATCTCCTTAGGAATATCATAAAATCCATCCAAGGTTGCACTAAGGAAACTCTAGATTTGTTGGAAAGGATAACT
GAAAAAGATCTAGAAATTTACCTTCGTTATCTATTAAAAGAGCACAAATATATACCTTGTGGTGGTTGATGATGTATGGC
AGATAGAAGCATGGGAGAGTTTGAAAAGAGCATTTCCGGATGGCAAGAATGGCAGCAGAGTCATTATTACCACGCGCAAA
GAGGATGTCGCTGAAAGAGCAGACAACAGAGGTTTTGTCCATAAACTTCGTTTCCTAAGCCAAGAAGAAAGTTGGGATCT
CTTTAGTAGGAAACTACTTGATGTTCGAACAATGGTTCCAGAAATGAAAAGTCTAGCTAAGGATATGGTCGAAAAGTGTA
GAGGCTTACCTTTTGCAATTGTTGTATTGAGCGGACTACTTTTGCATAAAAAAGAGCTAAAAGAATGGGAAAAGGTGAAA
GATCACCTTTGGAAGAACATTAAAGAAGATAAATCTATTGAAATCTCCAACATACTATCCTTAAGCTACAATGATTTATC
AACTGCGCTCAAGCAATATTTTCTCTACTTTGGTATTTTTCCACAAGATCAAGTGCTCGGGGCTGATAACATAAAATGGT
TGTGGATGGCCGAGGGTTTCATACCCAGAGGAGAAGAAAGAATGGAGGATGCCGCAGAAGGCTTCTTGAATGAACTTATA
AGACGAAGCTTGGTTCAAGTGGCTAAAACATATTGGGAAAGATTTACTGAATGTAGGGTTCATGATTTACTCCATGATCT
TGCGATACAAAAGGCATTGGAGGTAAACTTCTTTGACATTTATGATCCAAGAAGCCACTCCATATCCTCTTTATGTATCA
GACATGTGATTCATAGTGAAGGAGAAAGGTACCTCTCACTTGATCTTTCTAACTTAAAGTTGAGGTCAATTATGTTCTTC
GATCAAAATTTTCGTAAGATGAGTCTTATAAACTTCAGGAGTGTGTTCCAACATCTATATGTGTGTCTATAGTACCTGAT
GCCATAGGAAGTTTGTACCACCTCAAGTTCTTAAGATTGAGAGGCATCCAAGGTCTTCCCTCTTCCATTCGCAACCTTAA
GAATTTACAGACACTGTATGTCAATGACGACATACAGTATTGTGAACTACCCCATGAGACAACTGACCTAATAAATCTAA
GACATTTAGTTTCCCTGTATTCAAAACCTCTGGAACATATAAGCAAACTCACTAGTCTTCAAGTTCTTCAAAACATCTGT
TGTGATCAATGGAAAAATGTTGACCCTGTTGATTTAGTCAATCTTCGAAAATTAAGCATGCATGATATTACCAAATCTTA
CTCCCTAAACAACATTAGCACCTTGAAAAACCTTAGCACTCTCAGATTGTTGTGTTGTGCTGATGAATCATTCCCATCTC
TTGAATTTGTTAATTGTAGTGAAAAGCTCCAGAAATTGAGGTTAGAAGGGAGAATAGAGAAACTGCCTCATCTGTTTCCA
AATTCCATCACAACGATGGTTCTGAGGTTCTCAGTACTGACAGAAGATCTGATGCCTATTTGGGAATATTGCCAAAACCT
GAGGAATCTCGATTTGCTTAGAGCTTATGAAGGAAAAGAAATAATGTGCAGTGATAACAGCTTCAGTCAACTAGAGTTCC
TTCGTCTTTATGATCTTGAGAAGCTAGAAAGATGGGATTTAGGCACAAGTGCCATGCCTCTGATTAAAGGTCTTGGTATC
CATGACTGTCCAAATTTAAAGGAGATTCCTGAGAGAATGAAAGACGTGGAGTTGTTGAAGAGGAATTATACGTGGTGA
>ST4.03ch04_RDC0001NLR0034_4706516_4707365_+
ATATGGTACTCTCACTTGTCCACAATTTAGTATTTTCTGTTCCTCCTTCAATAGCAAAGGAGTTCATTTATCTAACTAGT
TTTGGTATCTTAAGTTTTTGGTTTCTGGTTTCAGACAGATTCGAAAACTACTTATACTGCAAAATTAGAGATGCAACGCA
TACCAAAATAATCCAATCACTAGAAGTCTAATTTACTGACTCAAATTTAATTACATGCCTTCTTCACCTAACTGACTCTA
GATTTATTGGAAAGGATGACAGAAGGAAATCTAGAAATTTATCTTCGTGATCTATTAAAAGAATGCAAATGTGATGTATA
GCAGAGAGAAGCATGGGAGAATTTGAAAAGAGCATTCCCGGATAGCAAGAATGGAAGCAGAGTTATTATTACCACGCCCA
AAGAGGATGTCGTTGAAAGAGCAGACGACAGAGGTTTTGTCCATAAACTTTGTTTCTAAGCCATGAAGAAAGTTGGGATC
TCTTTTGTAGGAAACTACTTGATGTTCGAGCAATGACCTCAGCAATGGAGAGGCTAGCAAGCTATGGATATGGTGGACAA
GTGTAGAGGTTTACCTCTTGCAATTGTTGTATTAAGGAGGCTAGAAGAATGGCAAAAGGTGCAGGACCGCCTTTGGCAGA
ACATTAAAGACGACTCTATTGAATTCTCCTACATACTATCATTGAGCTACAACCATTTGTCAACCTTAGATGGAATAAGC
ACACCATCACTATCACAATAAGAAATATCAATCTTCTCATACCTATCATGAAAAAAGGATCACTGGAGGAGCTTAGAGCG
AAAAATCATGAAAACCATTCATTCGAGAAATCATATCATCATCATCATA
>ST4.03ch04_PGSC0003DMG400011517_4715071_4717942_+
ATGGCTGATGCCGTTGTGTCATTTGCAGTTCAAAAATTGGGTGATTTCCTCATTCAGGAAGTTAACCTACGTTTAAGTCT
AAGAGAGGATATGAAGTGGATGAGAACTGAGCTTCTCTTCATGCAGTCTTTCCTCAAAGATACAGAACTAAAACAATATG
GAGATCATACAATTCAACAATGGGTAACTGAGATGAACTCTATTGCTAATGACGCTGTTGCTATACTCGAGACTTACAGT
TTAGAGGCTGGTAAAGGTGCTAGTCGTCTCAAGGCGTGCGCTTGCATATGTAGGAAGGAGAAGAAATTCTACAATGTCGC
CAAGGAGATTCAATCACTCAAGCAACGAATCATGGATATCTCTCGTAAAAGAGATACTTATAGTATTACAAATATCAATA
GTAATGCTGGAGAAGGAACAAGTAATCAGGTTACAACACTGAGGAGAACTACCTCATATGTGGATGACCAGGATTACATT
TTTGTTGGACTTCAGGATGTTGTAGAATCATTGCTAGCTGAACTTCTCAAAGCAGAGCCTCGTCGAAACGTCCTCTCCAT
TCATGGGATGGGTGGATTGGGCAAGACCACTCTTGCCAGAAACCTCTACAACAGTCCTAATATAGTCTCAAGCTTCCCTA
CTCGCACTTGGATATGTGTTTCTCAAGAGTACAACACAATGGATCTTTTTAAGACTATCATAAAATCCATCCAAGGTTGC
GCCAAGGAAACTCTAGATTTGTTGGAAAAGATGGCAGAAACAGATCTAGAAAATCACCTTCGTGATCTATTAGAAGGATG
CAAATACCTTGTGGTGGTTGATGATGTGTGGCAGAAAGAAGCATGGGAGAGTTTGAAAAGAGCATTTCCGGATAGAAATA
ATGGCAGCAGAGTTATTATCACCACGCGCAACCAGGATGTCGCTGAAAGAGCAAACAACAGAGGTTTTGTCCATAAACTT
CGTTTCCTAAAACAAGAAGAAAGTTGGGATCTCTTTTGTAGGAAACTACTTGATGTTCGAGCAATGGTTCCAGCAATGGA
AAGTCTAGCTAAGGATATGGTGGAAAAATGTAGAGGCTTACCTCTTGCAATTGTTGTATTGAGTGGACTACTTTCGCATA
GATGGGGGCTAGACAAATGGCAAAACGTGAAAGACTGCCTTTGGAAGGACATTGAAGAAGACTCTATTGAAATCTCCTAC
ATACTATCATTAAGCTTCAACGATTTGTCAGCTGCGCTCAAGAAGTGTTTTCTCTACTTTGGTGTTTTTCCAGAAGATCA
AGTGATCGATGCTGACGACATAATGCGGTTGTGGATGACAGAGGGTTTCATCATACCAAGAGGAGAAGAAAGAATGGAGG
ATGTCGCTGAAGGCTTCTTGAATGAGCTGATAAGACGAAGCTTGGTTCAAGTAGCTCAAACATTTTGGGAAAAAGTTACT
GTATGTAGGGTTCATGATTTACTTCGTGATCTTGCCATACAAAAGGCATTGGAGGTAAACTTCTTTGACATTTATGATCC
AAGAAAGAACTTGAAATCCACTTCATGTATAAGACATGCCATTCATAGTGAAGGAGAAAGGTACCTCTCATCACTTGATC
TTTCTAACTCGAAGTTGAGGTCAATTATGTTCTTTGATCCACATATTTGTAATGTGTTCCAACATATAGATGTGTTCCGA
CATATATATGTGTTGTACTTGGATATTGATTATGGTAAAGTTATACCTGATGCCATAGGGAGTTTGTACAACCTCAAGTT
GTTACGCTTGAGTGTTGTCAGTAAAATTCCCTCCTCCATCGGCAACCTCAAGAATCTACAGACACTTGTTGTTGTCAATA
TGGACAGACGCTTTTGCCAACTACCCCCCGAAACAGCTGACCTAATAAATTTAAGACATTTAGTTGTTCCATATTCTATA
CCTCTGGCAGGTATAAGCAAACTCACTAGTCTTCAAGTTCTTCGCCTTGATTGTGATCAGTGGAAAGAAGTTGACCCAGT
TGATTTAGTCAATCTTCGAGAATTAGAGATGCGTAATATATACAAATCTTACTCCCTAAACAACATTAGCAGCTTGAAAA
ACCTTAACACTCTCAAATTGTGTATTTTGCTTGGTCCACAATCTACATATCCATTCCCATCCCTTGAATTTGTTAATAGT
TGTGAAAAGCTCCAGAAATTGTTGTTAGGTGGGAGATTAGAGAAACTGCCTGTGTTTCCAGATTCCATCACAATGATATT
TCTTTGGGAGTCAAGACTGACAAAAGATCCGATGCCTATTTTGGGAATGTTACCAAACCTAAGGAATCTCGAATTAGAAG
CAGCTTATGAAGGAGAAGAAATAATGTGCAGTGATTACAGCTTCAGTCAACTAGAGCTCCTTCATCTTTATGGTCTTGAC
AACTTAGAAAGATGGCATTTAGGCACAAATGCCATGCCTCTCATTAAAGATCTTGTTATCCATCATTGTCCAAAGCTGAG
GGAGATTCCAGAGAGAATGAAAGACGTGAAGCATTTCAAACGTATATGA
>ST4.03ch04_RDC0001NLR0035_4719131_4720586_+
ACGTGGTCCATTTGATCACATATTATGGTTGTGGATGGCTGAAGGATTTGTACCAACAGGAAAAGAAATAATGGAGGATG
TTGTTGAAGGCTTCTTCAATGAGTTGATAAGACGAAGCTTGATACAAGTGGTACACACATTTTGGGAAAAAGTTGGTAAA
TGTAGGATTCATGATCTGCTTCACGATCTTGCCGTACAAAAAGCATTGGAGGTAAACTTTTTTGACATTTATGATCCAAG
AAAGCACTCCATATCCTCCTTGTGTCTTAAACATGCCATTCATAGTCAAGGAAAAAGGTATCTCTCACTCAATCTTTCTA
ACTTGAAGGTTAGGTCACTTATGTTCCTTGATACGGATATTTTAAAGATGGGTCTTATAAAGTTCCATAATGTGTTCCAA
CATCTATATGTGTTGTACTTGGAGATTCATGTTGACAATATGTGTATACTGTATAGTACCTGATGCCATAGGAGGTTTGT
ACCACCTCAAGTTCTTAAGATTGAGAGGTATCCATGATCTTCCCTCTTCCATTGGCAAGCTCAAGAATTTATAGACACTT
CTTGTCAATGACTATGGATACTTTTGCAACTACCCCGCGAGACAGCTGACCTGATAAATCTAAGACATTTAGTTGCTTCG
TATTCAAAACCTCTGAAACGTATAAGCAAACTCACTAGTCTTCAAGTTCTTAAAGGCATCCATTGTGATCAGTGGAAAGA
TGTTGACCCTGTTGATTTAGTCAATCTTCGAGAATTAAGCATGCATGAGATTACCAAAACTTACTCACTAAACAACATTA
GCAGCTTGAAAAACCTTAGCACTCTAAAATTGTGCTGTGTAGCTTATGTATCATTCCCAAACCTTGAATATCTTAGTTCT
TGTCAAAACCTTCAGAAATTGTGGTTGGAGGGGCAAATAGAAAAACTGCCTCTCTCATAGCAGTTTCTGAATTCCATCGC
CATGATGGTCCTTCGGTACTCAGAACTCATGGAAGATCCCATGTCTACTCTAGGGATGCTCCCAAATCTAAGGAATCTCG
ATTTTGTTTAGAGCTTACGGAGGAAAAGAAATTACCTGCAGTGATAACAGCTTCAGCCAACTGGAGATCCTTCGTCTTGA
TTGTCTTGAGAACTTAGAAAGATGGGTTTTAGCCAGAAGTGGCATGCCTCTGATTAAAGGTCTTGGTATCCAGCGTTGTC
CAAAGCTACATGAGATTCCTGATAGAATCAAAGACGTGGAGAGAACTCCTTTTCAATGAAGCTTTTCAAGCATATATGAT
GTCCTATTTCAGCTCTTTCATAATCGTAGAGGTAATAAATCCCAATCCCCAATGATCATTTCTTAAATTCCTTTTAATTA
CTCACTCTGCCGCAGATTTGTTAGTATAATGTTTAATTTTTATACTATGACAGTACAATTTTTTTTACATTATCACCATA
CTAAAAGAAGTCAAC
>ST4.03ch04_RDC0001NLR0036_4722042_4723983_-_(reversed)
AAGAATGGCAGCAGAGTTGTTATTACCACGCGCAAAGAAGATGTCGCTGAAAGAGCAGATAACAAAGGTTTTGTCTATAG
ACTTTGTTTCCTGAGCCAAGAAGAAAGTTGGGATCTCTTTTGTAGGAAACTACTAGATGTTCAGGCAATGGTCTCAGCAA
TGGAAAGGTTAGCTAAGGATATGGTGGACAGGTGTGGAGGTTTACCTCTTGCAATTGTTGTATTAAGTGGACTACTTTCA
CATAAAAAGGGGTTCGAAGAATGGCAAAAGGTGAAGGTCCACCTTTGGCAGCACATTAAAGACGACTCTATTGAAATCTC
CTACATACTATCATTGAGCTACAATGATTTGTCAACTGCGCTCAAGCAGTGTTTTCTGTACTTTAGTATTTTTCCAGAAG
ATCGAGTGCTCGAGGCTGAAAACATAATACGGTTGTGGATGGCCGAGGGTTTCATACCAAGAGGAGAAGAAAGAATGGAG
GATGTCGCTGAAGGCTTCTTGAATGAGCTGATAAGACGAAGCTTGGTTCAAGTAGCTAAAACATTTTGGGAAAAAGTTAC
TGAATGTAGGGTTCATGATTTACTTCACGAGCTTGCCATACAAAAGGCATTGGAGGTAAACTTCTTTGACATTTATGATC
CAAGAAACCACTCCATATCCTCCTTATGTATCAGACATGCCATTCATGATCAAGGAGAAAAGTACCTCTTACTTGATCTT
TCTAACTTAAAGTAAAGGTCAATTATATTCTTCGATCCAAATTTTCGGAACATGAATCTTATAAACTTCAGTAGTGTGTT
CCAACATATATATGTGTTATACTTGGATATTCTTGGTGGCACTGTACCTTATGCCATAGGAATTTTGTACCACCTCAAGT
TCTTAAGCTTGAGAGGTATTGGTAATCTTCCCTCCTCCATTGGCAACCTCAAGAATTTACAGACACTTTGTGTCAAAAGT
GAATTTAGACATTTGTGCCAACTAACCCCCGAGACAGCTGACCTAATAAATCTAAGACATTTAGTTGCTCAGTATTCTGA
ACCTCTGGTACGTATAAGCAAACTCACTAGTCTTCAAATTCTTAAAGACATCTCTTGTGATCAGTGGAAAGATGTTGACC
CTATTAATTTAGTCAATCTTCTTGAATTAAGCATGATTGATATTACTAAATCTTACTCCCTAAACAACATTAGCAGCTTG
AAAAACCTTAGCACTCTCAAATTGTTTTGTAGAGGTGGTCAATCATTCCCAGACCTTGAATTTCTTTATTATTGTGAAAA
GCTCCACAAATTGTGGTTAGATGGGAGAATAGAGAAACTGCCTCTGTTACCAAATTCCATCACAATGATGGTTCTTTTGG
ATTCAAAAACTTCATGGAAGATCCGATGCCTATTTTGGGAATGTTGCCAAACCTAA
>ST4.03ch04_PGSC0003DMG400032584_4725950_4728890_+
ATGGCTGATGCCTTTCTGTCATTTGCAGTTCAGAAATTGGGTGATTTCCTCATTCAGGAAGTTAACCTACGTTTAAGTCT
AAGAGAGGATATACAGTGGCTGCTCTTCATACAGTCTTTCCTCAGAGATGCAGAACTAAAGCAAAGTAGAGATCAAAGAG
TTCAACAATGGGTGTTTGAGATCAACTCTATTGCTAATGATGCTGTTGCTATGCTCGAGACTTATAGATTCGAGGCTGAT
AAAGGTGCTAGTCGTCTCAAGGCTTGCGCTTGCATTTGTAGGAAGGAGAAGAAACTCTACAATGTCGCCAAGGAGATTCA
ATCACTCAAGCAATGAATCATGGATATCTCTCGCAAACGAGAGACTTATGGTGTTACAAATATCAATAGTAATGCAGGAG
AAGGGCCAAGTAATCAGATTATAACATTGAGGAGAACTACCTCATATGTGGATGACCAGGATTACATTTTTGTTGGCTTT
CAGGATGTTGTACAAACATTGCTAGCTCAACTTATCAAAGCAGAGCCTCGTCGAACCGTCCTCTCCATTTATGGCATGGG
CGGATTAGGCAAGACCACTCTTGCAAGAAACCTCTACACCAGTCCTAATATAATCTCAAGCTTCCCTACACGCGCTTGGA
TATGTGTTTCTCAAGAGTACAACACAATGGATCTTCTTAGGAATATCATAAAATCCATCCAAGGTCGCACCAAGGAAACT
CTAGATTTGTTGGAAAGGATGACAGAAGGAGATCTAGAAATTTATCTTCGTGATCTACTAAAAGAACGCAAATACCTTGT
GGTGGTTGATGATGTATGGCAGAAAGAAGCATGGGAGAGTTTGAAAAGAGCATTCCCGGATAGCAAGAATGGCAGCAGAG
TCATTATTACCACGCGCAAAGAGGAAGTCGCTGAAAGAGCAGACAACATAAGTTTTGTTCATAAACTTCGTTTCCTAAGT
CAAGAAGAAAGTTGGGATCTCTTTTGTAGGAAACTACTTGATGTTCGAGCAATGATTCCAGCAATGGAAAGTCTAGCTAA
GGATATGGTGGAAAAGTGTAGAGGCTTACCTCTTGCAATTGTTGTATTGAGCGGACTACTTTCGCATAAAAAGGGGCTAA
ACGAATGGCAAAAGGTGAAAGACTGCCTTTGGAAGAACATTATTGAAGATAAATCTATTGAAATCTTCAGCATACTATCA
TTAAGCTTCAATGATTTGTCAGTTGCGCTCAAGCAGTGTTTTCTGTACATTGGTATTTTTCCAGAAGATCAAGTGATCGA
TGCTGAAGACATAATACGTTTGTGGATGGCAGAGGGTTTCATCATACCCAGAGGAGAAGAAAGAATGGAGGATGTCGCTG
AAGACTTCTTGAATGAGCTGATAAGACGAAGCTTGGTTCAAGTGGCAAAAATATTTTTGGAAAAAGTGAGGGTTCATGAT
TTACTCCGTGATCTTGCCATACAAAAGGCATCCGACACAAACCTCTTTGACATTTATCATCCAAGAAGGCACTCCAAATC
CTCTTCATGTATCAGACTTTCCATTCATAGTCAAGGAGAAAGGTATCACTCACTTGATCTTTCTACTTTGAAGTTGAGGT
CAATTATGTTCTTCGATCCAGTTTTTCCTAATGTGTCCCAACATATATATTTGTTTCGACATATATATGTGTTGTACTTG
CATATGGATTATGGTGGTGTTCTACCTGATGCCATAGGGAGTTTGTACCACCTCAAGTTGTTAAGCATTAGATCAGGTGT
CTGTAATATTCCCTCCTCCATTGGCAACCTCAAGAATTTACAGACACTTGTCATTGTAAATGGGTACGCATCATTTTGCC
GACTATCCCGCAAGATAGCTGACCTAATAAATCTAAGACATTTAGTTGTTCAATATTCAGAGCCTCTGAAATGTATAAAC
AAACTCACGAGTCTTCAAGTTCTTAAAGGCATTCGTTGTGATCAGTGGAAAGATATTGACCATGTTGATTTAGTCAATCT
TCGAGAATTAAGCATGGATCGTATCAGGAGCTCTTACTCCCTAAACAACATTAGCAGCTTGAAAAACCTTAGCACTCTCA
GATTGTCTTGTCAAGATTATGATGAATCATTCCCATCCCTTGAATTTGTTAATTGTTGTGAAAAGCTCCAGAAATTGTGG
TTAAAAAGGGAGAATAGAGAAACTGCCCTGTTTCCAAAGTCCATCACAATGATGGTTTTGAGGAACTCGGGACTGACAGA
AGATTCGATGCCTATTTTGGGAATGTTGCCAAACCTAAGGAATCTCAAACTAGAAGATGTTTATGAAGGAAAAGAAATAA
TGTGCAGCGATAACAGTTTTAGTCAACTCAAGTTCCTTAATCTTGATCATCTTCAAAACCTAGAAAGATGGGATTCAGGC
ACAAGTGCAATGCCTCTCATTAAAGCTCTTCATATCTATGAATGTCCAAACCTGAAGGAGATACCAGAGAGGATGATTGA
CTTGAAGAAGCTTGAAGAGACCAAGTTTTTTTTGTACAAATAG
>ST4.03ch04_RDC0001NLR0037_4730775_4731382_+
[truncated: 1,687,698 more chars]
