# Supplementary material for: Resistance gene enrichment sequencing (RenSeq) enables reannotation of the NB-LRR gene family from sequenced plant genomes and rapid mapping of resistance loci in segregating populations
Source: Plant J. 2013 Oct 8;76(3):530–44. doi: 10.1111/tpj.12307 (PMC3935411; doi:10.1111/tpj.12307)
Supplement: Methods S2 — Galaxy workflow file for the 'quick mapping' approach designed in this study. [file tpj0076-0530-sd14.ga]

{
    "a_galaxy_workflow": "true", 
    "annotation": "", 
    "format-version": "0.1", 
    "name": "Quick_Mapping_input_BS_BR", 
    "steps": {
        "0": {
            "annotation": "", 
            "id": 0, 
            "input_connections": {}, 
            "inputs": [], 
            "name": "Map with BWA for Illumina", 
            "outputs": [
                {
                    "name": "output", 
                    "type": "sam"
                }
            ], 
            "position": {
                "left": 143, 
                "top": 272
            }, 
            "post_job_actions": {}, 
            "tool_errors": null, 
            "tool_id": "bwa_wrapper", 
            "tool_state": "{\"genomeSource\": \"{\\\"refGenomeSource\\\": \\\"history\\\", \\\"ownFile\\\": null, \\\"__current_case__\\\": 1}\", \"__page__\": 0, \"__rerun_remap_job_id__\": null, \"paired\": \"{\\\"input2\\\": null, \\\"sPaired\\\": \\\"paired\\\", \\\"input1\\\": null, \\\"__current_case__\\\": 1}\", \"params\": \"{\\\"outputTopN\\\": \\\"3\\\", \\\"suboptAlign\\\": \\\"False\\\", \\\"gapOpenPenalty\\\": \\\"11\\\", \\\"maxGapOpens\\\": \\\"1\\\", \\\"mismatchPenalty\\\": \\\"3\\\", \\\"fracMissingAligns\\\": \\\"0.04\\\", \\\"disallowIndel\\\": \\\"5\\\", \\\"outputTopNDisc\\\": \\\"10\\\", \\\"disallowLongDel\\\": \\\"16\\\", \\\"readGroup\\\": {\\\"__current_case__\\\": 1, \\\"specReadGroup\\\": \\\"no\\\"}, \\\"maxInsertSize\\\": \\\"500\\\", \\\"__current_case__\\\": 1, \\\"maxEditDist\\\": \\\"0\\\", \\\"gapExtensPenalty\\\": \\\"4\\\", \\\"maxGapExtens\\\": \\\"-1\\\", \\\"maxEditDistSeed\\\": \\\"3\\\", \\\"noIterSearch\\\": \\\"False\\\", \\\"seed\\\": \\\"-1\\\", \\\"maxOccurPairing\\\": \\\"100000\\\", \\\"source_select\\\": \\\"full\\\"}\", \"suppressHeader\": \"\\\"False\\\"\", \"chromInfo\": \"\\\"tool-data/shared/ucsc/chrom/albugo_candida.len\\\"\"}", 
            "tool_version": "1.2.2", 
            "type": "tool", 
            "user_outputs": []
        }, 
        "1": {
            "annotation": "", 
            "id": 1, 
            "input_connections": {
                "input1": {
                    "id": 0, 
                    "output_name": "output"
                }
            }, 
            "inputs": [], 
            "name": "Filter SAM", 
            "outputs": [
                {
                    "name": "out_file1", 
                    "type": "sam"
                }
            ], 
            "position": {
                "left": 398, 
                "top": 293
            }, 
            "post_job_actions": {}, 
            "tool_errors": null, 
            "tool_id": "sam_bw_filter", 
            "tool_state": "{\"chromInfo\": \"\\\"tool-data/shared/ucsc/chrom/albugo_candida.len\\\"\", \"__rerun_remap_job_id__\": null, \"input1\": \"null\", \"bits\": \"[{\\\"states\\\": \\\"0\\\", \\\"__index__\\\": 0, \\\"flags\\\": \\\"--0x0004\\\"}, {\\\"states\\\": \\\"0\\\", \\\"__index__\\\": 1, \\\"flags\\\": \\\"--0x0400\\\"}]\", \"__page__\": 0}", 
            "tool_version": "1.0.0", 
            "type": "tool", 
            "user_outputs": []
        }, 
        "2": {
            "annotation": "", 
            "id": 2, 
            "input_connections": {
                "genomeSource|ownFile": {
                    "id": 0, 
                    "output_name": "output"
                }
            }, 
            "inputs": [], 
            "name": "Map with BWA for Illumina", 
            "outputs": [
                {
                    "name": "output", 
                    "type": "sam"
                }
            ], 
            "position": {
                "left": 146, 
                "top": 518.99998474121094
            }, 
            "post_job_actions": {}, 
            "tool_errors": null, 
            "tool_id": "bwa_wrapper", 
            "tool_state": "{\"genomeSource\": \"{\\\"refGenomeSource\\\": \\\"history\\\", \\\"ownFile\\\": null, \\\"__current_case__\\\": 1}\", \"__page__\": 0, \"__rerun_remap_job_id__\": null, \"paired\": \"{\\\"input2\\\": null, \\\"sPaired\\\": \\\"paired\\\", \\\"input1\\\": null, \\\"__current_case__\\\": 1}\", \"params\": \"{\\\"outputTopN\\\": \\\"3\\\", \\\"suboptAlign\\\": \\\"False\\\", \\\"gapOpenPenalty\\\": \\\"11\\\", \\\"maxGapOpens\\\": \\\"1\\\", \\\"mismatchPenalty\\\": \\\"3\\\", \\\"fracMissingAligns\\\": \\\"0.04\\\", \\\"disallowIndel\\\": \\\"5\\\", \\\"outputTopNDisc\\\": \\\"10\\\", \\\"disallowLongDel\\\": \\\"16\\\", \\\"readGroup\\\": {\\\"__current_case__\\\": 1, \\\"specReadGroup\\\": \\\"no\\\"}, \\\"maxInsertSize\\\": \\\"500\\\", \\\"__current_case__\\\": 1, \\\"maxEditDist\\\": \\\"0\\\", \\\"gapExtensPenalty\\\": \\\"4\\\", \\\"maxGapExtens\\\": \\\"-1\\\", \\\"maxEditDistSeed\\\": \\\"3\\\", \\\"noIterSearch\\\": \\\"False\\\", \\\"seed\\\": \\\"-1\\\", \\\"maxOccurPairing\\\": \\\"100000\\\", \\\"source_select\\\": \\\"full\\\"}\", \"suppressHeader\": \"\\\"False\\\"\", \"chromInfo\": \"\\\"tool-data/shared/ucsc/chrom/albugo_candida.len\\\"\"}", 
            "tool_version": "1.2.2", 
            "type": "tool", 
            "user_outputs": []
        }, 
        "3": {
            "annotation": "", 
            "id": 3, 
            "input_connections": {
                "source|input1": {
                    "id": 1, 
                    "output_name": "out_file1"
                }, 
                "source|ref_file": {
                    "id": 0, 
                    "output_name": "output"
                }
            }, 
            "inputs": [], 
            "name": "SAM-to-BAM", 
            "outputs": [
                {
                    "name": "output1", 
                    "type": "bam"
                }
            ], 
            "position": {
                "left": 620, 
                "top": 200
            }, 
            "post_job_actions": {}, 
            "tool_errors": null, 
            "tool_id": "sam_to_bam", 
            "tool_state": "{\"source\": \"{\\\"index_source\\\": \\\"history\\\", \\\"ref_file\\\": null, \\\"input1\\\": null, \\\"__current_case__\\\": 1}\", \"__rerun_remap_job_id__\": null, \"chromInfo\": \"\\\"tool-data/shared/ucsc/chrom/albugo_candida.len\\\"\", \"__page__\": 0}", 
            "tool_version": "1.1.2", 
            "type": "tool", 
            "user_outputs": []
        }, 
        "4": {
            "annotation": "", 
            "id": 4, 
            "input_connections": {
                "input1": {
                    "id": 2, 
                    "output_name": "output"
                }
            }, 
            "inputs": [], 
            "name": "Filter SAM", 
            "outputs": [
                {
                    "name": "out_file1", 
                    "type": "sam"
                }
            ], 
            "position": {
                "left": 416, 
                "top": 542.99998474121094
            }, 
            "post_job_actions": {}, 
            "tool_errors": null, 
            "tool_id": "sam_bw_filter", 
            "tool_state": "{\"chromInfo\": \"\\\"tool-data/shared/ucsc/chrom/albugo_candida.len\\\"\", \"__rerun_remap_job_id__\": null, \"input1\": \"null\", \"bits\": \"[{\\\"states\\\": \\\"0\\\", \\\"__index__\\\": 0, \\\"flags\\\": \\\"--0x0004\\\"}, {\\\"states\\\": \\\"0\\\", \\\"__index__\\\": 1, \\\"flags\\\": \\\"--0x0400\\\"}]\", \"__page__\": 0}", 
            "tool_version": "1.0.0", 
            "type": "tool", 
            "user_outputs": []
        }, 
        "5": {
            "annotation": "", 
            "id": 5, 
            "input_connections": {
                "reference_source|input_bams_0|input_bam": {
                    "id": 3, 
                    "output_name": "output1"
                }, 
                "reference_source|ref_file": {
                    "id": 0, 
                    "output_name": "output"
                }
            }, 
            "inputs": [], 
            "name": "MPileup", 
            "outputs": [
                {
                    "name": "output_mpileup", 
                    "type": "pileup"
                }, 
                {
                    "name": "output_log", 
                    "type": "txt"
                }
            ], 
            "position": {
                "left": 814, 
                "top": 275
            }, 
            "post_job_actions": {}, 
            "tool_errors": null, 
            "tool_id": "samtools_mpileup", 
            "tool_state": "{\"__page__\": 0, \"genotype_likelihood_computation_type\": \"{\\\"genotype_likelihood_computation_type_selector\\\": \\\"do_not_perform_genotype_likelihood_computation\\\", \\\"__current_case__\\\": 1}\", \"__rerun_remap_job_id__\": null, \"advanced_options\": \"{\\\"max_reads_per_bam\\\": \\\"250\\\", \\\"advanced_options_selector\\\": \\\"advanced\\\", \\\"extended_BAQ_computation\\\": \\\"False\\\", \\\"region_string\\\": \\\"\\\", \\\"output_per_sample_strand_bias_p_value\\\": \\\"False\\\", \\\"minimum_base_quality\\\": \\\"20\\\", \\\"disable_probabilistic_realignment\\\": \\\"False\\\", \\\"skip_anomalous_read_pairs\\\": \\\"False\\\", \\\"minimum_mapping_quality\\\": \\\"0\\\", \\\"output_per_sample_read_depth\\\": \\\"False\\\", \\\"__current_case__\\\": 0, \\\"position_list\\\": null, \\\"coefficient_for_downgrading\\\": \\\"0\\\"}\", \"reference_source\": \"{\\\"ref_file\\\": null, \\\"reference_source_selector\\\": \\\"history\\\", \\\"input_bams\\\": [{\\\"__index__\\\": 0, \\\"input_bam\\\": null}], \\\"__current_case__\\\": 1}\", \"chromInfo\": \"\\\"tool-data/shared/ucsc/chrom/albugo_candida.len\\\"\"}", 
            "tool_version": "0.0.1", 
            "type": "tool", 
            "user_outputs": []
        }, 
        "6": {
            "annotation": "", 
            "id": 6, 
            "input_connections": {
                "source|input1": {
                    "id": 4, 
                    "output_name": "out_file1"
                }, 
                "source|ref_file": {
                    "id": 0, 
                    "output_name": "output"
                }
            }, 
            "inputs": [], 
            "name": "SAM-to-BAM", 
            "outputs": [
                {
                    "name": "output1", 
                    "type": "bam"
                }
            ], 
            "position": {
                "left": 616, 
                "top": 608.99998474121094
            }, 
            "post_job_actions": {}, 
            "tool_errors": null, 
            "tool_id": "sam_to_bam", 
            "tool_state": "{\"source\": \"{\\\"index_source\\\": \\\"history\\\", \\\"ref_file\\\": null, \\\"input1\\\": null, \\\"__current_case__\\\": 1}\", \"__rerun_remap_job_id__\": null, \"chromInfo\": \"\\\"tool-data/shared/ucsc/chrom/albugo_candida.len\\\"\", \"__page__\": 0}", 
            "tool_version": "1.1.2", 
            "type": "tool", 
            "user_outputs": []
        }, 
        "7": {
            "annotation": "", 
            "id": 7, 
            "input_connections": {
                "input": {
                    "id": 5, 
                    "output_name": "output_mpileup"
                }
            }, 
            "inputs": [], 
            "name": "Filter pileup", 
            "outputs": [
                {
                    "name": "out_file1", 
                    "type": "tabular"
                }
            ], 
            "position": {
                "left": 1124, 
                "top": 327
            }, 
            "post_job_actions": {}, 
            "tool_errors": null, 
            "tool_id": "pileup_parser", 
            "tool_state": "{\"snps_only\": \"\\\"No\\\"\", \"__page__\": 0, \"qc_base\": \"\\\"Yes\\\"\", \"cvrg_cutoff\": \"\\\"50\\\"\", \"__rerun_remap_job_id__\": null, \"interval\": \"\\\"No\\\"\", \"pileup_type\": \"{\\\"type_select\\\": \\\"six\\\", \\\"__current_case__\\\": 1}\", \"input\": \"null\", \"diff\": \"\\\"Yes\\\"\", \"qv_cutoff\": \"\\\"20\\\"\", \"chromInfo\": \"\\\"tool-data/shared/ucsc/chrom/albugo_candida.len\\\"\"}", 
            "tool_version": "1.0.2", 
            "type": "tool", 
            "user_outputs": []
        }, 
        "8": {
            "annotation": "", 
            "id": 8, 
            "input_connections": {
                "reference_source|input_bams_0|input_bam": {
                    "id": 6, 
                    "output_name": "output1"
                }, 
                "reference_source|ref_file": {
                    "id": 0, 
                    "output_name": "output"
                }
            }, 
            "inputs": [], 
            "name": "MPileup", 
            "outputs": [
                {
                    "name": "output_mpileup", 
                    "type": "pileup"
                }, 
                {
                    "name": "output_log", 
                    "type": "txt"
                }
            ], 
            "position": {
                "left": 815, 
                "top": 473.99998474121094
            }, 
            "post_job_actions": {}, 
            "tool_errors": null, 
            "tool_id": "samtools_mpileup", 
            "tool_state": "{\"__page__\": 0, \"genotype_likelihood_computation_type\": \"{\\\"genotype_likelihood_computation_type_selector\\\": \\\"do_not_perform_genotype_likelihood_computation\\\", \\\"__current_case__\\\": 1}\", \"__rerun_remap_job_id__\": null, \"advanced_options\": \"{\\\"max_reads_per_bam\\\": \\\"250\\\", \\\"advanced_options_selector\\\": \\\"advanced\\\", \\\"extended_BAQ_computation\\\": \\\"False\\\", \\\"region_string\\\": \\\"\\\", \\\"output_per_sample_strand_bias_p_value\\\": \\\"False\\\", \\\"minimum_base_quality\\\": \\\"20\\\", \\\"disable_probabilistic_realignment\\\": \\\"False\\\", \\\"skip_anomalous_read_pairs\\\": \\\"False\\\", \\\"minimum_mapping_quality\\\": \\\"0\\\", \\\"output_per_sample_read_depth\\\": \\\"False\\\", \\\"__current_case__\\\": 0, \\\"position_list\\\": null, \\\"coefficient_for_downgrading\\\": \\\"0\\\"}\", \"reference_source\": \"{\\\"ref_file\\\": null, \\\"reference_source_selector\\\": \\\"history\\\", \\\"input_bams\\\": [{\\\"__index__\\\": 0, \\\"input_bam\\\": null}], \\\"__current_case__\\\": 1}\", \"chromInfo\": \"\\\"tool-data/shared/ucsc/chrom/albugo_candida.len\\\"\"}", 
            "tool_version": "0.0.1", 
            "type": "tool", 
            "user_outputs": []
        }, 
        "9": {
            "annotation": "", 
            "id": 9, 
            "input_connections": {
                "input": {
                    "id": 7, 
                    "output_name": "out_file1"
                }
            }, 
            "inputs": [], 
            "name": "Compute", 
            "outputs": [
                {
                    "name": "out_file1", 
                    "type": "input"
                }
            ], 
            "position": {
                "left": 1367, 
                "top": 359
            }, 
            "post_job_actions": {}, 
            "tool_errors": null, 
            "tool_id": "Add_a_column1", 
            "tool_state": "{\"__page__\": 0, \"__rerun_remap_job_id__\": null, \"cond\": \"\\\"c12/c11<=0.05\\\"\", \"input\": \"null\", \"chromInfo\": \"\\\"tool-data/shared/ucsc/chrom/albugo_candida.len\\\"\", \"round\": \"\\\"no\\\"\"}", 
            "tool_version": "1.1.0", 
            "type": "tool", 
            "user_outputs": []
        }, 
        "10": {
            "annotation": "", 
            "id": 10, 
            "input_connections": {
                "input": {
                    "id": 8, 
                    "output_name": "output_mpileup"
                }
            }, 
            "inputs": [], 
            "name": "Filter pileup", 
            "outputs": [
                {
                    "name": "out_file1", 
                    "type": "tabular"
                }
            ], 
            "position": {
                "left": 1127, 
                "top": 513.99998474121094
            }, 
            "post_job_actions": {}, 
            "tool_errors": null, 
            "tool_id": "pileup_parser", 
            "tool_state": "{\"snps_only\": \"\\\"No\\\"\", \"__page__\": 0, \"qc_base\": \"\\\"Yes\\\"\", \"cvrg_cutoff\": \"\\\"50\\\"\", \"__rerun_remap_job_id__\": null, \"interval\": \"\\\"No\\\"\", \"pileup_type\": \"{\\\"type_select\\\": \\\"six\\\", \\\"__current_case__\\\": 1}\", \"input\": \"null\", \"diff\": \"\\\"Yes\\\"\", \"qv_cutoff\": \"\\\"20\\\"\", \"chromInfo\": \"\\\"tool-data/shared/ucsc/chrom/albugo_candida.len\\\"\"}", 
            "tool_version": "1.0.2", 
            "type": "tool", 
            "user_outputs": []
        }, 
        "11": {
            "annotation": "", 
            "id": 11, 
            "input_connections": {
                "input": {
                    "id": 9, 
                    "output_name": "out_file1"
                }
            }, 
            "inputs": [], 
            "name": "Filter", 
            "outputs": [
                {
                    "name": "out_file1", 
                    "type": "input"
                }
            ], 
            "position": {
                "left": 1578, 
                "top": 325
            }, 
            "post_job_actions": {}, 
            "tool_errors": null, 
            "tool_id": "Filter1", 
            "tool_state": "{\"__page__\": 0, \"__rerun_remap_job_id__\": null, \"cond\": \"\\\"c13=='True'\\\"\", \"input\": \"null\", \"header_lines\": \"\\\"0\\\"\", \"chromInfo\": \"\\\"tool-data/shared/ucsc/chrom/albugo_candida.len\\\"\"}", 
            "tool_version": "1.1.0", 
            "type": "tool", 
            "user_outputs": []
        }, 
        "12": {
            "annotation": "", 
            "id": 12, 
            "input_connections": {
                "input": {
                    "id": 10, 
                    "output_name": "out_file1"
                }
            }, 
            "inputs": [], 
            "name": "Compute", 
            "outputs": [
                {
                    "name": "out_file1", 
                    "type": "input"
                }
            ], 
            "position": {
                "left": 1364, 
                "top": 487.99998474121094
            }, 
            "post_job_actions": {}, 
            "tool_errors": null, 
            "tool_id": "Add_a_column1", 
            "tool_state": "{\"__page__\": 0, \"__rerun_remap_job_id__\": null, \"cond\": \"\\\"c12/c11>=0.25\\\"\", \"input\": \"null\", \"chromInfo\": \"\\\"tool-data/shared/ucsc/chrom/albugo_candida.len\\\"\", \"round\": \"\\\"no\\\"\"}", 
            "tool_version": "1.1.0", 
            "type": "tool", 
            "user_outputs": []
        }, 
        "13": {
            "annotation": "", 
            "id": 13, 
            "input_connections": {
                "input1": {
                    "id": 11, 
                    "output_name": "out_file1"
                }
            }, 
            "inputs": [], 
            "name": "Merge Columns", 
            "outputs": [
                {
                    "name": "out_file1", 
                    "type": "tabular"
                }
            ], 
            "position": {
                "left": 1777, 
                "top": 391
            }, 
            "post_job_actions": {}, 
            "tool_errors": null, 
            "tool_id": "mergeCols1", 
            "tool_state": "{\"__page__\": 0, \"input1\": \"null\", \"__rerun_remap_job_id__\": null, \"col2\": \"{\\\"__class__\\\": \\\"UnvalidatedValue\\\", \\\"value\\\": \\\"1\\\"}\", \"col1\": \"{\\\"__class__\\\": \\\"UnvalidatedValue\\\", \\\"value\\\": \\\"2\\\"}\", \"chromInfo\": \"\\\"tool-data/shared/ucsc/chrom/albugo_candida.len\\\"\", \"columns\": \"[]\"}", 
            "tool_version": "1.0.1", 
            "type": "tool", 
            "user_outputs": []
        }, 
        "14": {
            "annotation": "", 
            "id": 14, 
            "input_connections": {
                "input": {
                    "id": 12, 
                    "output_name": "out_file1"
                }
            }, 
            "inputs": [], 
            "name": "Filter", 
            "outputs": [
                {
                    "name": "out_file1", 
                    "type": "input"
                }
            ], 
            "position": {
                "left": 1579, 
                "top": 536.99998474121094
            }, 
            "post_job_actions": {}, 
            "tool_errors": null, 
            "tool_id": "Filter1", 
            "tool_state": "{\"__page__\": 0, \"__rerun_remap_job_id__\": null, \"cond\": \"\\\"c13=='True'\\\"\", \"input\": \"null\", \"header_lines\": \"\\\"0\\\"\", \"chromInfo\": \"\\\"tool-data/shared/ucsc/chrom/albugo_candida.len\\\"\"}", 
            "tool_version": "1.1.0", 
            "type": "tool", 
            "user_outputs": []
        }, 
        "15": {
            "annotation": "", 
            "id": 15, 
            "input_connections": {
                "input1": {
                    "id": 14, 
                    "output_name": "out_file1"
                }
            }, 
            "inputs": [], 
            "name": "Merge Columns", 
            "outputs": [
                {
                    "name": "out_file1", 
                    "type": "tabular"
                }
            ], 
            "position": {
                "left": 1778, 
                "top": 502.99998474121094
            }, 
            "post_job_actions": {}, 
            "tool_errors": null, 
            "tool_id": "mergeCols1", 
            "tool_state": "{\"__page__\": 0, \"input1\": \"null\", \"__rerun_remap_job_id__\": null, \"col2\": \"{\\\"__class__\\\": \\\"UnvalidatedValue\\\", \\\"value\\\": \\\"1\\\"}\", \"col1\": \"{\\\"__class__\\\": \\\"UnvalidatedValue\\\", \\\"value\\\": \\\"2\\\"}\", \"chromInfo\": \"\\\"tool-data/shared/ucsc/chrom/albugo_candida.len\\\"\", \"columns\": \"[]\"}", 
            "tool_version": "1.0.1", 
            "type": "tool", 
            "user_outputs": []
        }, 
        "16": {
            "annotation": "", 
            "id": 16, 
            "input_connections": {
                "input1": {
                    "id": 13, 
                    "output_name": "out_file1"
                }, 
                "input2": {
                    "id": 15, 
                    "output_name": "out_file1"
                }
            }, 
            "inputs": [], 
            "name": "Compare two Datasets", 
            "outputs": [
                {
                    "name": "out_file1", 
                    "type": "input"
                }
            ], 
            "position": {
                "left": 1995, 
                "top": 440.99998474121094
            }, 
            "post_job_actions": {}, 
            "tool_errors": null, 
            "tool_id": "comp1", 
            "tool_state": "{\"input2\": \"null\", \"__page__\": 0, \"input1\": \"null\", \"field2\": \"{\\\"__class__\\\": \\\"UnvalidatedValue\\\", \\\"value\\\": \\\"14\\\"}\", \"__rerun_remap_job_id__\": null, \"field1\": \"{\\\"__class__\\\": \\\"UnvalidatedValue\\\", \\\"value\\\": \\\"14\\\"}\", \"mode\": \"\\\"N\\\"\", \"chromInfo\": \"\\\"tool-data/shared/ucsc/chrom/albugo_candida.len\\\"\"}", 
            "tool_version": "1.0.2", 
            "type": "tool", 
            "user_outputs": []
        }, 
        "17": {
            "annotation": "", 
            "id": 17, 
            "input_connections": {
                "input": {
                    "id": 16, 
                    "output_name": "out_file1"
                }
            }, 
            "inputs": [], 
            "name": "Count", 
            "outputs": [
                {
                    "name": "out_file1", 
                    "type": "tabular"
                }
            ], 
            "position": {
                "left": 2214, 
                "top": 448.99998474121094
            }, 
            "post_job_actions": {}, 
            "tool_errors": null, 
            "tool_id": "Count1", 
            "tool_state": "{\"__page__\": 0, \"column\": \"{\\\"__class__\\\": \\\"UnvalidatedValue\\\", \\\"value\\\": [\\\"1\\\"]}\", \"__rerun_remap_job_id__\": null, \"delim\": \"\\\"T\\\"\", \"input\": \"null\", \"chromInfo\": \"\\\"tool-data/shared/ucsc/chrom/albugo_candida.len\\\"\"}", 
            "tool_version": "1.0.0", 
            "type": "tool", 
            "user_outputs": []
        }, 
        "18": {
            "annotation": "", 
            "id": 18, 
            "input_connections": {
                "input": {
                    "id": 17, 
                    "output_name": "out_file1"
                }
            }, 
            "inputs": [], 
            "name": "Sort", 
            "outputs": [
                {
                    "name": "out_file1", 
                    "type": "input"
                }
            ], 
            "position": {
                "left": 2407, 
                "top": 449.99998474121094
            }, 
            "post_job_actions": {}, 
            "tool_errors": null, 
            "tool_id": "sort1", 
            "tool_state": "{\"__page__\": 0, \"style\": \"\\\"num\\\"\", \"column\": \"{\\\"__class__\\\": \\\"UnvalidatedValue\\\", \\\"value\\\": \\\"1\\\"}\", \"__rerun_remap_job_id__\": null, \"order\": \"\\\"DESC\\\"\", \"input\": \"null\", \"chromInfo\": \"\\\"tool-data/shared/ucsc/chrom/albugo_candida.len\\\"\", \"column_set\": \"[]\"}", 
            "tool_version": "1.0.2", 
            "type": "tool", 
            "user_outputs": []
        }
    }
}
